# Supplementary material for: BHLHE40/41 regulate macrophage/microglia responses associated with Alzheimer’s disease and other disorders of lipid-rich tissues
Source: bioRxiv. 2023 Feb 13:2023.02.13.528372. Preprint. [Version 1] doi: 10.1101/2023.02.13.528372 (PMC9948946; doi:10.1101/2023.02.13.528372)
Supplement: Supplement 3 [file media-3.xlsx]

## Sheet: DGEA
Gene_ID	Gene_Symbol	z.std_40KO-WT	logFC_40KO-WT	P.Value_40KO-WT	adj.P.Val_40KO-WT	z.std_41KO-WT	logFC_41KO-WT	P.Value_41KO-WT	adj.P.Val_41KO-WT	z.std_DKO-WT	logFC_DKO-WT	P.Value_DKO-WT	adj.P.Val_DKO-WT
ENSG00000121410.11	A1BG	-0.0040812	-0.003586	0.996744	0.999596	-0.755511	-0.671093	0.449942	0.699491	0.86731	0.768421	0.385772	0.58163
ENSG00000175899.14	A2M	0.918237	0.205402	0.358495	0.76388	-0.646111	-0.137247	0.518207	0.749203	-0.573921	-0.136942	0.566021	0.728536
ENSG00000128274.16	A4GALT	1.89144	1.22978	0.0585659	0.406372	3.2609	2.07322	0.00111058	0.0184071	2.97967	2.01047	0.00288562	0.0218942
ENSG00000118017.3	A4GNT	1.28836	1.27561	0.19762	0.628378	0.58876	0.583509	0.556022	0.77523	0.578888	0.642519	0.562664	0.726047
ENSG00000094914.12	AAAS	0.849141	0.048285	0.395803	0.78813	0.685502	0.0369832	0.493027	0.732913	1.16898	0.0721176	0.24241	0.434926
ENSG00000081760.16	AACS	0.699256	0.0619167	0.484392	0.834706	0.99975	0.084322	0.317432	0.593279	-0.0659518	-0.0062819	0.947416	0.972325
ENSG00000109576.13	AADAT	-0.593337	-0.523138	0.552956	0.863868	-0.0051106	-0.0042335	0.995922	0.998578	0.75102	0.665185	0.45264	0.639737
ENSG00000158122.11	AAED1	-1.8511	-0.199415	0.0641558	0.422199	-0.359262	-0.035361	0.719399	0.872574	-1.5148	-0.169052	0.129823	0.293051
ENSG00000103591.12	AAGAB	-2.11837	-0.129645	0.0341441	0.333202	-1.32679	-0.0753201	0.184579	0.448057	0.0534286	0.00333677	0.95739	0.977449
ENSG00000115977.18	AAK1	0.624247	0.0690266	0.532465	0.855392	0.910527	0.0972434	0.362545	0.635309	1.80561	0.216938	0.0709787	0.199353
ENSG00000087884.14	AAMDC	0.671755	0.138216	0.50174	0.84333	-1.09594	-0.228603	0.273107	0.550956	-0.798649	-0.184094	0.424494	0.617282
ENSG00000127837.9	AAMP	0.73032	0.0644221	0.465195	0.826504	0.770088	0.0653318	0.441248	0.69447	1.29457	0.123496	0.19547	0.380993
ENSG00000129673.9	AANAT	1.90675	0.562247	0.0565536	0.403308	0.133288	0.0380425	0.893965	0.959524	0.182241	0.0608165	0.855393	0.92178
ENSG00000131043.11	AAR2	-1.2334	-0.0857681	0.217426	0.65005	-1.08647	-0.0717793	0.277273	0.554856	-1.64362	-0.12418	0.100255	0.24824
ENSG00000090861.15	AARS	-0.6617	-0.0672201	0.508163	0.846465	-0.42146	-0.0408355	0.673419	0.846923	1.21633	0.135393	0.223861	0.414717
ENSG00000124608.4	AARS2	1.22826	0.107307	0.21935	0.652342	2.21971	0.18913	0.0264387	0.145311	2.38	0.230821	0.0173126	0.0770548
ENSG00000266967.6	AARSD1	-0.0373315	-0.0147195	0.970221	0.994212	-0.928527	-0.363768	0.353134	0.625882	-0.187524	-0.0793478	0.85125	0.919956
ENSG00000157426.13	AASDH	-0.33378	-0.0494934	0.738545	0.93023	-0.29753	-0.0420713	0.766062	0.898361	0.932197	0.145513	0.351235	0.546931
ENSG00000149313.10	AASDHPPT	-0.407999	-0.0754645	0.683275	0.911543	0.291412	0.0512025	0.770736	0.901168	0.47174	0.0907565	0.637112	0.780385
ENSG00000008311.14	AASS	-0.814651	-0.550317	0.415272	0.800076	-1.22722	-0.817143	0.21974	0.489695	0.0268765	0.0184079	0.978558	0.987663
ENSG00000275700.4	AATF	-1.56497	-0.10453	0.11759	0.52795	-0.305953	-0.0190708	0.759641	0.894723	0.318675	0.0222739	0.749973	0.857601
ENSG00000181409.11	AATK	1.80691	0.74032	0.0707767	0.43907	2.5913	1.03882	0.00956136	0.0776814	3.96229	1.83299	7.42e-05	0.00152164
ENSG00000183044.11	ABAT	0.481929	0.0583489	0.629856	0.891953	-2.9423	-0.381403	0.0032578	0.0389263	-3.26567	-0.48444	0.00109205	0.0109182
ENSG00000283199.2	ABC13-47488600E17.1	0.297214	0.0928898	0.766303	0.938758	-0.107414	-0.0326736	0.914461	0.96777	1.34651	0.435547	0.178138	0.359732
ENSG00000277758.4	ABC7-42404400C24.1	0.891401	0.887553	0.372714	0.774653	2.14388	2.02213	0.0320422	0.162971	1.78991	1.82009	0.0734682	0.203893
ENSG00000165029.15	ABCA1	0.832578	0.395304	0.405083	0.794102	0.988913	0.451382	0.322706	0.597332	1.61928	0.845211	0.105388	0.25716
ENSG00000154263.17	ABCA10	1.09046	0.486205	0.275511	0.700146	0.583305	0.250362	0.559688	0.77777	-0.143054	-0.0705856	0.886247	0.940963
ENSG00000107331.16	ABCA2	-0.274323	-0.0568773	0.783836	0.942545	-1.17063	-0.235354	0.241746	0.517641	-1.82421	-0.422113	0.0681198	0.194671
ENSG00000167972.13	ABCA3	0.198824	0.0564232	0.842401	0.959951	-1.36945	-0.401474	0.170859	0.429841	-0.0345232	-0.0105893	0.97246	0.98511
ENSG00000154265.15	ABCA5	-0.729306	-0.0906793	0.465815	0.826504	-1.26217	-0.153688	0.206887	0.47504	-0.912568	-0.119835	0.36147	0.5571
ENSG00000064687.12	ABCA7	0.586676	0.0879568	0.557421	0.865253	0.6858	0.0984394	0.492839	0.732913	-1.38622	-0.22778	0.165679	0.34355
ENSG00000141338.13	ABCA8	-0.56902	-0.436933	0.569343	0.869926	1.9205	1.29273	0.0547945	0.227506	1.38376	1.01125	0.166432	0.344389
ENSG00000085563.14	ABCB1	1.33759	1.16945	0.181029	0.610855	4.45854	3.81316	8.25e-06	0.00051259	5.28051	5.13744	1.29e-07	1.07e-05
ENSG00000135776.4	ABCB10	-0.606179	-0.044007	0.544396	0.860271	-0.193477	-0.0133138	0.846585	0.937596	-0.981511	-0.0768673	0.326341	0.523046
ENSG00000005471.16	ABCB4	0.604735	0.12937	0.545355	0.860575	-1.58984	-0.348339	0.11187	0.34254	-1.44533	-0.349577	0.148364	0.319613
ENSG00000131269.16	ABCB7	0.698937	0.0501946	0.484592	0.834706	-1.32627	-0.092679	0.184752	0.44814	-1.05046	-0.0819793	0.293508	0.491082
ENSG00000197150.12	ABCB8	1.86445	0.187944	0.0622583	0.41623	1.70546	0.164227	0.0881089	0.300943	1.39758	0.148074	0.16224	0.338828
ENSG00000150967.17	ABCB9	1.4417	0.30484	0.149386	0.57337	-2.61654	-0.617554	0.00888269	0.073826	-1.61803	-0.404818	0.105656	0.25753
ENSG00000103222.18	ABCC1	0.656551	0.0658275	0.511469	0.84851	2.75086	0.28418	0.00594382	0.0573005	1.71442	0.188245	0.0864518	0.225687
ENSG00000124574.14	ABCC10	1.67071	0.114696	0.0947781	0.490808	3.45748	0.247984	0.00054526	0.0111606	1.38188	0.101566	0.167009	0.345056
ENSG00000121270.15	ABCC11	1.25981	0.878639	0.207737	0.641238	1.62121	1.08575	0.104973	0.331439	1.90343	1.37288	0.0569839	0.174556
ENSG00000023839.10	ABCC2	0.980654	0.462888	0.326763	0.742101	0.936462	0.424987	0.349035	0.622411	0.330773	0.168803	0.740816	0.851354
ENSG00000108846.15	ABCC3	0.699497	0.281899	0.484241	0.834706	2.29052	0.890716	0.0219915	0.130859	3.33294	1.45961	0.00085934	0.00921035
ENSG00000125257.14	ABCC4	-0.0731042	-0.0108726	0.941723	0.986538	-0.821601	-0.118249	0.411304	0.673374	-1.86246	-0.303519	0.0625385	0.184872
ENSG00000114770.16	ABCC5	0.700109	0.259131	0.483859	0.834706	-0.405044	-0.143528	0.685445	0.854004	0.485174	0.191134	0.627553	0.772356
ENSG00000091262.15	ABCC6	-0.449764	-0.0739268	0.652881	0.901713	-0.887989	-0.139969	0.374547	0.645298	-2.70136	-0.525862	0.00690571	0.0404187
ENSG00000101986.11	ABCD1	1.30578	0.297135	0.191629	0.62057	2.81216	0.651621	0.00492102	0.0506253	3.06605	0.803139	0.0021691	0.0178115
ENSG00000173208.3	ABCD2	-2.0562	-1.25963	0.0397634	0.354587	-2.01802	-1.14665	0.0435892	0.197973	-2.21346	-1.4996	0.0268661	0.106149
ENSG00000117528.11	ABCD3	-1.56104	-0.141907	0.118513	0.529356	0.435429	0.0368117	0.663251	0.84185	2.65222	0.260124	0.00799641	0.0451203
ENSG00000119688.20	ABCD4	1.14698	0.150704	0.25139	0.682142	0.105438	0.01317	0.916028	0.968581	-0.69331	-0.0972111	0.488115	0.669261
ENSG00000164163.10	ABCE1	-1.25194	-0.169867	0.210591	0.643959	-1.67128	-0.22082	0.0946656	0.312852	-0.748231	-0.107094	0.454321	0.641519
ENSG00000204574.12	ABCF1	-0.42777	-0.0356217	0.668818	0.906499	1.68813	0.137849	0.0913866	0.307065	2.56737	0.245608	0.0102472	0.0535094
ENSG00000033050.8	ABCF2	-0.0508353	-0.0080248	0.959457	0.991145	0.932299	0.140322	0.351182	0.624513	0.674783	0.110666	0.499814	0.679155
ENSG00000161204.11	ABCF3	3.79912	0.229514	0.00014521	0.0102705	3.3298	0.186251	0.00086907	0.0154831	3.74886	0.242043	0.00017764	0.00290712
ENSG00000160179.18	ABCG1	0.703781	0.31951	0.481569	0.834079	0.149739	0.0660431	0.880971	0.952774	0.772045	0.375134	0.440088	0.629539
ENSG00000118777.11	ABCG2	1.61247	0.51175	0.106861	0.509769	4.05091	1.3352	5.1e-05	0.00206485	4.64822	1.76484	3.35e-06	0.00013667
ENSG00000172350.9	ABCG4	0.803759	0.529723	0.421536	0.803632	1.26013	0.771809	0.207623	0.476013	1.57873	1.08715	0.114397	0.27096
ENSG00000143994.13	ABHD1	-1.53107	-1.16504	0.125751	0.538822	-0.85022	-0.6007	0.395203	0.662396	-2.30653	-2.01276	0.0210811	0.0890292
ENSG00000144827.8	ABHD10	0.31912	0.0242083	0.749635	0.932872	1.03554	0.0753836	0.300415	0.578363	2.05476	0.172162	0.0399021	0.138356
ENSG00000106077.18	ABHD11	2.01252	0.169199	0.0441651	0.367529	1.54161	0.122655	0.123167	0.361927	0.598032	0.0522449	0.549819	0.716263
ENSG00000100997.18	ABHD12	0.955237	0.164415	0.339458	0.750652	-1.36569	-0.225838	0.172036	0.431509	-0.645624	-0.118987	0.518523	0.692544
ENSG00000131969.14	ABHD12B	0.719277	0.509641	0.47197	0.828692	1.63062	1.05458	0.102972	0.327724	2.27393	1.65718	0.0229702	0.0949858
ENSG00000139826.5	ABHD13	-2.51803	-0.254365	0.0118012	0.205866	-2.01331	-0.190296	0.0440818	0.199745	-1.24088	-0.126063	0.21465	0.403886
ENSG00000248487.8	ABHD14A	-0.568234	-0.185879	0.569876	0.870408	-0.75047	-0.236981	0.452972	0.701852	-1.19062	-0.426983	0.233803	0.425576
ENSG00000114779.19	ABHD14B	-0.106296	-0.0123918	0.915348	0.980181	-2.54293	-0.30841	0.0109928	0.0845743	-2.99209	-0.425907	0.00277073	0.0213283
ENSG00000168792.4	ABHD15	1.88724	0.213071	0.059128	0.406802	-2.31447	-0.261314	0.0206422	0.124911	-4.28531	-0.630409	1.82e-05	0.00053384
ENSG00000204427.11	ABHD16A	2.55604	0.500242	0.0105872	0.19442	1.00357	0.182907	0.315585	0.59209	2.34798	0.486836	0.0188756	0.0821179
ENSG00000129968.15	ABHD17A	1.38278	0.130802	0.166732	0.59612	4.3688	0.47442	1.25e-05	0.00072028	4.48943	0.552112	7.14e-06	0.00025007
ENSG00000107362.13	ABHD17B	-0.142756	-0.0198892	0.886483	0.972845	0.358987	0.0478577	0.719605	0.87262	-0.707811	-0.105182	0.479062	0.662508
ENSG00000164074.15	ABHD18	0.626054	0.0784816	0.53128	0.854698	0.439487	0.0530292	0.660309	0.839757	0.39863	0.052809	0.690166	0.817477
ENSG00000140526.17	ABHD2	-1.61865	-0.156474	0.105522	0.507434	-0.81682	-0.0736406	0.414032	0.675348	-0.996781	-0.102287	0.318871	0.515293
ENSG00000158201.9	ABHD3	-0.253109	-0.0294601	0.800184	0.947281	-0.743016	-0.0832732	0.457472	0.704812	2.22806	0.286713	0.0258762	0.103469
ENSG00000100439.10	ABHD4	0.617901	0.100882	0.536641	0.857259	-0.867085	-0.136779	0.385895	0.654351	-0.253706	-0.0446663	0.799723	0.888394
ENSG00000011198.8	ABHD5	-0.380252	-0.0518679	0.703758	0.918911	0.0264217	0.00342033	0.978921	0.990008	1.07753	0.156208	0.281244	0.478217
ENSG00000163686.14	ABHD6	1.49184	0.221621	0.135742	0.552206	0.0257593	0.00363283	0.979449	0.990402	1.17196	0.185852	0.241212	0.433648
ENSG00000127220.5	ABHD8	2.08641	0.181446	0.0369419	0.342498	3.75289	0.342128	0.00017481	0.00496512	3.0806	0.302787	0.00206586	0.0173312
ENSG00000136754.17	ABI1	-1.58854	-0.166632	0.112165	0.518347	-2.61235	-0.274729	0.0089922	0.0744331	-1.66519	-0.187171	0.0958751	0.241544
ENSG00000138443.15	ABI2	1.50518	0.129529	0.132278	0.54783	-1.16629	-0.0970886	0.243496	0.519228	-0.238799	-0.0216434	0.811261	0.895779
ENSG00000108798.8	ABI3	1.03022	0.104687	0.302906	0.723429	1.05044	0.102122	0.293517	0.570699	-0.0534584	-0.0058089	0.957367	0.977449
ENSG00000154175.16	ABI3BP	-0.395106	-0.57942	0.692765	0.916046	0.724546	0.956233	0.468731	0.712703	0.707991	0.9896	0.478951	0.662481
ENSG00000097007.17	ABL1	0.240493	0.0204634	0.809948	0.950416	4.62517	0.469163	3.74e-06	0.00026872	4.56538	0.513381	4.99e-06	0.00019161
ENSG00000143322.19	ABL2	-0.648334	-0.105216	0.516769	0.851142	-1.35162	-0.2151	0.176495	0.437093	-0.169294	-0.0292027	0.865565	0.927786
ENSG00000099204.18	ABLIM1	-0.384829	-0.264279	0.700364	0.918007	2.46847	1.4822	0.0135692	0.0956401	2.57734	1.66497	0.00995639	0.0524664
ENSG00000163995.19	ABLIM2	0.496839	0.134235	0.619302	0.889111	0.685331	0.177168	0.493135	0.732981	3.46271	1.02236	0.00053477	0.00645293
ENSG00000173210.19	ABLIM3	0.533306	0.334546	0.593821	0.881032	1.56761	0.913329	0.116973	0.351519	3.31217	2.11086	0.00092574	0.0096894
ENSG00000175164.14	ABO	-1.85198	-1.08073	0.0640289	0.422102	-3.0235	-2.05403	0.00249871	0.0323825	-3.93293	-3.71501	8.39e-05	0.00167917
ENSG00000159842.14	ABR	0.217427	0.0229268	0.827876	0.958104	1.08203	0.110907	0.279239	0.556149	0.804843	0.0918002	0.42091	0.614128
ENSG00000146386.7	ABRACL	-0.137855	-0.0210393	0.890355	0.973985	1.38459	0.203901	0.166178	0.422893	3.16523	0.552629	0.00154962	0.0142376
ENSG00000146109.4	ABT1	-1.07611	-0.0922277	0.281879	0.706402	-1.36544	-0.112915	0.172116	0.431634	-2.50841	-0.24295	0.0121277	0.0599336
ENSG00000114626.17	ABTB1	1.53757	0.210297	0.124153	0.537822	-0.692341	-0.0888591	0.488723	0.729536	-1.87613	-0.279587	0.060637	0.181133
ENSG00000166016.5	ABTB2	1.53773	1.14182	0.124115	0.537822	0.051764	0.041611	0.958717	0.984071	0.890799	0.724053	0.373037	0.568246
ENSG00000005189.19	AC004381.6	0.884828	0.126924	0.37625	0.77697	-0.0422867	-0.0058315	0.96627	0.986257	-0.48377	-0.0754152	0.628549	0.773145
ENSG00000267216.1	AC010642.1	2.32348	1.33261	0.0201531	0.265127	1.54928	0.852639	0.121314	0.359067	0.85229	0.522036	0.394053	0.589518
ENSG00000175701.10	AC011753.3	1.20562	0.28122	0.227965	0.661173	1.82382	0.408804	0.0681787	0.260586	1.86081	0.459086	0.062771	0.185215
ENSG00000228486.10	AC017099.3	1.26969	0.296026	0.204194	0.638223	0.367009	0.0809034	0.713613	0.869548	0.24832	0.0626656	0.803887	0.891212
ENSG00000179859.9	AC025335.1	-0.55884	-0.107408	0.576271	0.874529	0.172807	0.0307106	0.862803	0.944588	-1.09995	-0.231454	0.271353	0.467958
ENSG00000125122.15	AC040160.13	1.53058	0.294748	0.125873	0.538822	0.483596	0.0895853	0.628672	0.822588	-0.0763725	-0.0157695	0.939123	0.968894
ENSG00000284946.1	AC068831.18	-0.393541	-0.138249	0.69392	0.916166	-0.0357938	-0.0114487	0.971447	0.987871	-1.66158	-0.660893	0.0965976	0.242747
ENSG00000214194.8	AC073346.2	-0.900605	-0.0963172	0.367798	0.771672	-0.435139	-0.0442609	0.663462	0.841893	1.55679	0.177866	0.11952	0.278875
ENSG00000233757.6	AC092835.2	0.0460079	0.0142347	0.963304	0.99198	-2.11479	-0.694492	0.0344482	0.170675	-1.83676	-0.683353	0.0662449	0.191007
ENSG00000170846.17	AC093323.3	1.37924	0.16381	0.16782	0.597715	2.30386	0.268549	0.0212302	0.127444	1.56977	0.196014	0.116469	0.273907
ENSG00000236383.8	AC109326.1	0.533601	0.121801	0.593617	0.880961	0.334132	0.0730718	0.73828	0.88293	-0.102925	-0.025343	0.918023	0.958089
ENSG00000060971.17	ACAA1	1.66768	0.096098	0.0953799	0.491216	0.59685	0.0320823	0.550608	0.772879	-0.781552	-0.0476719	0.434478	0.625151
ENSG00000167315.17	ACAA2	0.882121	0.156982	0.377712	0.777931	-2.70569	-0.516627	0.00681628	0.0626668	-2.49559	-0.530164	0.0125747	0.0617368
ENSG00000278540.4	ACACA	-1.64359	-0.396058	0.100261	0.500535	0.728791	0.15824	0.466129	0.711115	0.0649664	0.0160781	0.948201	0.972641
ENSG00000076555.15	ACACB	-0.944571	-0.162489	0.344878	0.755076	1.66543	0.263505	0.095826	0.315456	1.3736	0.238738	0.169565	0.348723
ENSG00000111271.14	ACAD10	-1.01755	-0.0821837	0.308892	0.727269	0.282865	0.0215294	0.777281	0.904022	-0.806049	-0.0690222	0.420215	0.613552
ENSG00000151498.11	ACAD8	2.42802	0.193725	0.0151815	0.230611	0.973862	0.0711071	0.330125	0.604338	2.12668	0.179807	0.0334465	0.123099
ENSG00000177646.18	ACAD9	0.50805	0.0313898	0.611418	0.886206	0.130346	0.00763662	0.896292	0.960568	0.0309799	0.00206065	0.975286	0.986122
ENSG00000117054.13	ACADM	-1.06877	-0.119634	0.285175	0.708204	-1.38266	-0.149004	0.166768	0.423859	0.18018	0.021549	0.857011	0.922492
ENSG00000122971.8	ACADS	0.225188	0.0198682	0.821833	0.955917	-0.867746	-0.0745111	0.385534	0.654338	-3.04927	-0.318821	0.00229398	0.0186111
ENSG00000196177.12	ACADSB	-1.14505	-0.0943963	0.252188	0.682753	-1.67126	-0.133612	0.0946712	0.312852	-1.79514	-0.163353	0.0726311	0.202498
ENSG00000072778.19	ACADVL	2.17634	0.213293	0.02953	0.315083	0.334959	0.0299063	0.737656	0.882861	1.66714	0.173265	0.0954862	0.240943
ENSG00000157766.16	ACAN	-0.348079	-0.575717	0.727781	0.925813	-1.45912	-2.67087	0.144531	0.393243	0.55274	0.975665	0.580441	0.73904
ENSG00000072818.11	ACAP1	0.0253387	0.00933605	0.979785	0.995581	1.40106	0.497771	0.161195	0.415313	0.124203	0.0492949	0.901154	0.949049
ENSG00000114331.13	ACAP2	-2.13345	-0.173358	0.032888	0.326753	-0.896941	-0.0676988	0.36975	0.641485	-0.190714	-0.0158501	0.84875	0.918526
ENSG00000131584.18	ACAP3	1.64926	0.165756	0.0990945	0.498333	1.84606	0.177985	0.0648842	0.251971	1.71073	0.185945	0.0871314	0.227037
ENSG00000075239.13	ACAT1	-0.395123	-0.0548618	0.692752	0.916046	-2.00021	-0.278308	0.0454773	0.203934	-0.166687	-0.0248496	0.867617	0.929278
ENSG00000120437.8	ACAT2	-1.73602	-0.653293	0.08256	0.467668	-0.170288	-0.0535759	0.864784	0.945025	2.56122	0.976202	0.0104305	0.0542482
ENSG00000182827.8	ACBD3	-1.16467	-0.0916505	0.244154	0.676801	-0.729662	-0.0544043	0.465597	0.710792	0.0425321	0.00351362	0.966074	0.98251
ENSG00000181513.14	ACBD4	1.03087	0.100307	0.302603	0.723372	-1.68893	-0.161892	0.0912327	0.306764	-2.58313	-0.294863	0.00979076	0.0518653
ENSG00000107897.18	ACBD5	-1.11643	-0.0820748	0.26424	0.691554	-0.241294	-0.0167092	0.809327	0.920024	1.49853	0.119373	0.133995	0.299696
ENSG00000230124.7	ACBD6	-0.284921	-0.0207332	0.775704	0.941666	-0.359747	-0.02496	0.719037	0.872357	0.128904	0.0100874	0.897434	0.947295
ENSG00000110455.13	ACCS	0.812829	0.127171	0.416316	0.800526	-0.081283	-0.0120399	0.935217	0.976379	-0.838951	-0.142921	0.401497	0.595943
ENSG00000102977.13	ACD	0.605499	0.0604151	0.544847	0.860281	-0.496999	-0.0478065	0.61919	0.816915	-1.67838	-0.186381	0.0932721	0.23724
ENSG00000159640.15	ACE	1.39056	0.608341	0.164359	0.592928	2.31299	0.956881	0.0207232	0.125242	3.13146	1.457	0.00173937	0.0155121
ENSG00000177076.5	ACER2	2.58437	0.643425	0.00975582	0.187349	4.80505	1.27977	1.55e-06	0.00013315	5.55623	1.67141	2.76e-08	3.25e-06
ENSG00000078124.11	ACER3	-0.697903	-0.0769834	0.485238	0.834706	-1.92924	-0.210095	0.0537014	0.224731	-0.974049	-0.116574	0.330032	0.52707
ENSG00000087085.14	ACHE	2.72797	1.64112	0.00637249	0.154585	0.633816	0.383042	0.526201	0.755258	2.53834	1.61436	0.0111381	0.056751
ENSG00000100813.14	ACIN1	1.29027	0.129681	0.196957	0.627268	0.569995	0.0542451	0.568681	0.784242	1.09109	0.117218	0.275235	0.471837
ENSG00000144648.15	ACKR2	-0.246424	-0.104077	0.805354	0.948783	-0.493041	-0.202527	0.621984	0.81871	-1.22119	-0.614821	0.222012	0.412359
ENSG00000144476.5	ACKR3	0.305721	0.518355	0.759817	0.937482	0.755617	1.22646	0.449879	0.699476	1.88745	3.05524	0.0591004	0.178718
ENSG00000131473.16	ACLY	-1.06622	-0.131253	0.286323	0.708837	0.61928	0.0723816	0.535732	0.762578	0.62867	0.0832374	0.529565	0.701434
ENSG00000153086.13	ACMSD	0.89532	0.788257	0.370616	0.772653	-0.292446	-0.258031	0.769946	0.900919	0.346676	0.334633	0.728835	0.843945
ENSG00000122729.18	ACO1	0.278914	0.0266577	0.780311	0.942027	1.53063	0.141876	0.12586	0.366774	3.22935	0.359821	0.00124071	0.0120095
ENSG00000100412.15	ACO2	1.43447	0.109733	0.15144	0.574666	3.84535	0.320395	0.00012038	0.00384143	4.48769	0.4492	7.2e-06	0.00025151
ENSG00000184227.7	ACOT1	0.432641	0.0795467	0.665275	0.904615	1.03914	0.177586	0.298741	0.576673	1.37625	0.273133	0.168743	0.347683
ENSG00000162390.17	ACOT11	1.12287	0.135564	0.261494	0.690477	3.34404	0.415405	0.00082567	0.015006	3.4072	0.478873	0.00065634	0.00748592
ENSG00000112304.10	ACOT13	1.43322	0.157152	0.151796	0.575186	0.699891	0.0729592	0.483995	0.726273	2.48228	0.29831	0.0130545	0.0635036
ENSG00000119673.14	ACOT2	-0.0063299	-0.0008923	0.99495	0.999432	0.67206	0.0904531	0.501546	0.737883	-0.208798	-0.0317417	0.834606	0.91022
ENSG00000177465.4	ACOT4	0.683935	0.208229	0.494016	0.83994	0.593095	0.172403	0.553118	0.773985	-1.07618	-0.369307	0.281845	0.478801
ENSG00000097021.19	ACOT7	-0.612391	-0.212792	0.540279	0.859382	0.569484	0.179225	0.569028	0.784341	0.915875	0.317433	0.359732	0.555709
ENSG00000101473.16	ACOT8	2.06841	0.172764	0.0386012	0.349535	1.54644	0.122679	0.121998	0.35975	1.30345	0.113031	0.19242	0.377314
ENSG00000123130.16	ACOT9	-1.10552	-0.0740664	0.268935	0.695244	-2.87871	-0.198337	0.00399303	0.0441422	-2.79755	-0.21201	0.00514919	0.0330043
ENSG00000161533.11	ACOX1	-0.762876	-0.0448244	0.445537	0.818659	1.01292	0.0573544	0.311099	0.588188	1.16643	0.0734955	0.243441	0.436371
ENSG00000087008.15	ACOX3	0.410577	0.0383264	0.681383	0.910927	0.553143	0.0492646	0.580165	0.791764	0.0681535	0.00680414	0.945663	0.971494
ENSG00000153093.18	ACOXL	-0.0301173	-0.0266791	0.975974	0.994549	-0.261716	-0.229421	0.79354	0.911726	-0.530279	-0.517428	0.595918	0.750453
ENSG00000143727.15	ACP1	-0.459052	-0.0408159	0.646197	0.898425	-1.54709	-0.134635	0.121842	0.359559	0.224699	0.0214439	0.822214	0.90174
ENSG00000134575.9	ACP2	0.73654	0.130368	0.461402	0.824905	0.678363	0.114729	0.497542	0.736086	1.27599	0.245422	0.20196	0.388491
ENSG00000102575.10	ACP5	0.480699	0.224688	0.63073	0.891953	1.52921	0.686467	0.126212	0.367098	2.05812	1.05075	0.0395784	0.137782
ENSG00000162836.11	ACP6	0.21556	0.0237972	0.829331	0.958629	-0.292144	-0.030857	0.770176	0.901027	-2.68287	-0.351063	0.0072993	0.0420376
ENSG00000014257.15	ACPP	-0.591401	-0.095713	0.554252	0.86429	-0.853689	-0.133181	0.393277	0.661101	-2.22184	-0.411477	0.0262944	0.104556
ENSG00000142513.5	ACPT	1.13986	0.521188	0.254346	0.684215	1.21055	0.534552	0.226068	0.497559	1.91555	0.917689	0.0554219	0.171232
ENSG00000111644.7	ACRBP	-0.104952	-0.0120164	0.916414	0.980514	-1.34514	-0.151012	0.178581	0.439085	-3.14785	-0.447549	0.00164477	0.0148821
ENSG00000103740.9	ACSBG1	-0.0923668	-0.0945054	0.926407	0.9823	0.137298	0.130328	0.890795	0.957778	0.463908	0.493692	0.642714	0.784289
ENSG00000130377.13	ACSBG2	0.47475	0.380454	0.634965	0.894559	0.0936113	0.0754424	0.925418	0.972165	0.653136	0.543718	0.513668	0.688812
ENSG00000167107.12	ACSF2	1.16716	0.123471	0.243147	0.675224	0.125887	0.0125784	0.899822	0.962338	-3.1818	-0.400402	0.00146363	0.0136139
ENSG00000176715.15	ACSF3	0.654753	0.0528252	0.512627	0.848754	-1.8586	-0.148505	0.0630837	0.248149	-2.45637	-0.227217	0.0140348	0.0663517
ENSG00000151726.13	ACSL1	-1.72877	-0.255207	0.0838502	0.470345	-4.75387	-0.831261	2e-06	0.00016017	-4.10448	-0.741954	4.05e-05	0.0009763
ENSG00000123983.13	ACSL3	-0.935584	-0.131499	0.349488	0.757453	1.44056	0.195269	0.149708	0.400288	2.90478	0.470752	0.00367514	0.0258781
ENSG00000068366.19	ACSL4	-2.26569	-0.372349	0.0234707	0.281694	-0.325731	-0.0488895	0.744628	0.886763	-0.133626	-0.0225124	0.893699	0.945156
ENSG00000197142.10	ACSL5	-0.655683	-0.106255	0.512028	0.848634	-2.13201	-0.348195	0.0330059	0.166275	-2.82454	-0.564136	0.0047348	0.0310196
ENSG00000005187.11	ACSM3	0.710903	0.342942	0.477145	0.830932	-0.836822	-0.419495	0.402693	0.667579	-1.08121	-0.621896	0.279605	0.476583
ENSG00000215009.5	ACSM4	2.25153	1.04444	0.0243521	0.28448	3.20681	1.46034	0.00134218	0.0210029	5.42638	3.01176	5.75e-08	5.91e-06
ENSG00000183549.10	ACSM5	-0.298014	-0.115213	0.765692	0.938758	-1.84679	-0.809354	0.064777	0.25176	-1.47407	-0.715879	0.140464	0.308265
ENSG00000154930.14	ACSS1	1.99151	0.269289	0.0464254	0.374847	0.788807	0.0990371	0.430225	0.686466	-1.6801	-0.246191	0.0929385	0.236687
ENSG00000131069.19	ACSS2	-0.928633	-0.124603	0.35308	0.760622	0.955533	0.121412	0.339308	0.61251	0.969614	0.139405	0.332239	0.528939
ENSG00000111058.7	ACSS3	-0.660142	-0.275248	0.509163	0.846945	0.699535	0.268284	0.484218	0.726427	1.46981	0.642747	0.141613	0.309978
ENSG00000143632.14	ACTA1	-0.23235	-0.312831	0.816266	0.953118	0.111875	0.13973	0.910923	0.966953	1.05209	1.37081	0.292757	0.490379
ENSG00000107796.13	ACTA2	0.0196055	0.0260956	0.984358	0.997213	0.714636	0.885844	0.474834	0.717727	0.417748	0.576184	0.676132	0.806947
ENSG00000075624.14	ACTB	-0.598303	-0.0590224	0.549638	0.862319	0.42645	0.0402236	0.66978	0.845182	-0.905962	-0.0972073	0.364956	0.560634
ENSG00000159251.6	ACTC1	0.536251	1.07118	0.591785	0.880865	0.0791455	0.170809	0.936917	0.977061	1.38525	2.79213	0.165977	0.343694
ENSG00000184009.10	ACTG1	0.884725	0.0696516	0.376305	0.77697	-1.22104	-0.0923491	0.222071	0.492813	-1.92849	-0.168554	0.0537945	0.167772
ENSG00000163017.13	ACTG2	-0.304154	-0.733452	0.761011	0.937482	1.01069	1.87165	0.312165	0.588697	0.695136	1.49828	0.48697	0.668718
ENSG00000182584.4	ACTL10	1.08428	0.285296	0.278239	0.702704	0.57651	0.146951	0.564271	0.781222	-0.86335	-0.253711	0.387945	0.583469
ENSG00000136518.16	ACTL6A	-2.63072	-0.197719	0.0085205	0.176388	-1.91993	-0.13233	0.0548672	0.227676	-2.90813	-0.239115	0.00363597	0.0256656
ENSG00000077080.9	ACTL6B	4.8265	2.9006	1.39e-06	0.00017725	3.85884	2.17155	0.00011393	0.00369585	4.8527	3.02162	1.22e-06	6.17e-05
ENSG00000072110.13	ACTN1	-1.35287	-0.263749	0.176097	0.606231	1.45284	0.273759	0.146267	0.395481	1.64438	0.350106	0.100098	0.248065
ENSG00000077522.12	ACTN2	2.14158	1.13735	0.0322276	0.322971	4.87861	2.68531	1.07e-06	0.00010053	5.33847	3.33845	9.37e-08	8.67e-06
ENSG00000130402.11	ACTN4	-0.703766	-0.142141	0.481579	0.834079	0.825099	0.160782	0.409315	0.672025	0.800876	0.174708	0.423203	0.616293
ENSG00000131966.13	ACTR10	-0.501569	-0.0400523	0.61597	0.888425	-0.0455607	-0.0034578	0.96366	0.985784	2.87636	0.263478	0.00402289	0.0276588
ENSG00000138107.12	ACTR1A	-0.79271	-0.040148	0.427947	0.80719	1.20854	0.0590066	0.22684	0.49821	2.02393	0.114522	0.0429777	0.145056
ENSG00000115073.7	ACTR1B	-1.56683	-0.0956619	0.117154	0.527947	-1.85975	-0.109496	0.0629216	0.248057	-3.95884	-0.298139	7.53e-05	0.00153501
ENSG00000138071.13	ACTR2	-2.80276	-0.285317	0.00506669	0.13455	-1.85824	-0.175679	0.0631353	0.248283	-1.45671	-0.150809	0.145197	0.315311
ENSG00000115091.11	ACTR3	-1.90057	-0.161606	0.0573582	0.405566	-1.58578	-0.127778	0.11279	0.343881	-1.09799	-0.0985024	0.272207	0.46884
ENSG00000133627.17	ACTR3B	1.66236	0.294975	0.0964398	0.493172	0.715288	0.120817	0.474431	0.717421	-0.720034	-0.139898	0.471504	0.656311
ENSG00000106526.10	ACTR3C	-0.411544	-0.366744	0.680674	0.910901	1.56481	1.20452	0.117627	0.352388	0.714871	0.620404	0.474689	0.659096
ENSG00000101442.9	ACTR5	0.434728	0.0445861	0.66376	0.904565	1.28406	0.1251	0.199122	0.466524	1.51822	0.168405	0.128958	0.292201
ENSG00000075089.9	ACTR6	-0.127239	-0.0160597	0.898751	0.97487	0.249161	0.0299067	0.803236	0.916895	0.214324	0.0286652	0.830294	0.907259
ENSG00000113812.13	ACTR8	-1.23904	-0.0864838	0.215332	0.648953	-1.34461	-0.0899524	0.178752	0.439181	-1.91451	-0.146204	0.0555546	0.171501
ENSG00000184378.2	ACTRT3	0.952754	0.491256	0.340715	0.751842	-0.0891656	-0.0443849	0.92895	0.973514	0.455166	0.257263	0.64899	0.78878
ENSG00000115170.13	ACVR1	-2.42001	-0.190037	0.0155199	0.231696	-0.20155	-0.0140259	0.840268	0.934636	1.20713	0.0945083	0.227381	0.418902
ENSG00000135503.12	ACVR1B	-0.326981	-0.02786	0.743683	0.931535	1.43704	0.118653	0.150707	0.401931	2.34728	0.224015	0.018911	0.0821988
ENSG00000121989.14	ACVR2A	0.733796	0.100919	0.463073	0.826371	-0.443509	-0.059231	0.657398	0.838219	0.367416	0.0537333	0.713309	0.832465
ENSG00000114739.13	ACVR2B	0.660167	0.0881435	0.509146	0.846945	-0.493754	-0.0640596	0.62148	0.818467	-0.469799	-0.0676375	0.638499	0.781239
ENSG00000139567.12	ACVRL1	0.74696	0.168037	0.455088	0.821977	2.94675	0.657637	0.00321128	0.0385543	2.77796	0.678656	0.00547013	0.0343959
ENSG00000243989.8	ACY1	1.67183	1.292	0.0945586	0.490544	2.22477	1.61715	0.0260967	0.144286	1.43449	1.16783	0.151432	0.324072
ENSG00000132744.7	ACY3	-0.859227	-0.2769	0.390215	0.786012	-0.405657	-0.124554	0.684994	0.853839	-2.09707	-0.755597	0.035987	0.129441
ENSG00000119640.8	ACYP1	0.664174	0.143164	0.506579	0.845157	1.98885	0.413255	0.0467178	0.206931	2.09491	0.472905	0.0361794	0.129808
ENSG00000170634.12	ACYP2	0.0808677	0.00608602	0.935547	0.984533	1.8033	0.132085	0.0713417	0.267241	0.479238	0.0385422	0.631769	0.77577
ENSG00000196839.12	ADA	0.738208	0.146892	0.460388	0.824665	-0.253797	-0.0488366	0.799652	0.915197	1.2011	0.258172	0.229711	0.421293
ENSG00000168803.15	ADAL	-0.284128	-0.0429664	0.776312	0.941666	0.989838	0.141074	0.322253	0.597201	2.40671	0.383395	0.0160971	0.0731952
ENSG00000137845.14	ADAM10	-2.10665	-0.133662	0.0351482	0.336404	-1.49081	-0.0884556	0.136011	0.380737	0.78863	0.0521746	0.430328	0.62159
ENSG00000073670.13	ADAM11	0.149682	0.0615778	0.881015	0.971899	0.913482	0.352416	0.360989	0.633661	0.317471	0.136692	0.750887	0.858071
ENSG00000148848.14	ADAM12	0.586554	0.782427	0.557503	0.865253	1.27028	1.59897	0.203987	0.471502	1.75124	2.29446	0.079905	0.214991
ENSG00000143537.13	ADAM15	1.01611	0.188533	0.309579	0.727454	1.18735	0.21086	0.23509	0.508667	1.34293	0.26804	0.179294	0.361194
ENSG00000151694.12	ADAM17	-2.52201	-0.292571	0.0116685	0.20455	-3.32521	-0.388112	0.00088351	0.0156221	-2.45713	-0.30547	0.0140051	0.0662561
ENSG00000135074.15	ADAM19	-0.675703	-0.472073	0.499229	0.841619	-0.51709	-0.358538	0.605093	0.806976	-1.3247	-1.04915	0.18527	0.368929
ENSG00000008277.14	ADAM22	2.0674	1.14805	0.0386968	0.349535	2.04471	1.10695	0.0408833	0.190137	2.79513	1.6483	0.0051879	0.0331186
ENSG00000114948.12	ADAM23	-0.641604	-0.12146	0.521131	0.852461	2.17478	0.391753	0.0296465	0.155892	4.27276	0.939884	1.93e-05	0.00055388
ENSG00000042980.12	ADAM28	-0.280906	-0.0501038	0.778783	0.941666	-2.02055	-0.358476	0.0433264	0.197135	-2.24065	-0.443244	0.0250487	0.100894
ENSG00000197140.14	ADAM32	-0.993169	-0.784084	0.320628	0.736964	0.397431	0.275426	0.69105	0.857183	0.706321	0.534371	0.479989	0.663403
ENSG00000149451.17	ADAM33	0.333669	0.343288	0.738629	0.930254	0.195663	0.201033	0.844874	0.936658	1.19541	1.24612	0.231928	0.423674
ENSG00000151651.15	ADAM8	-0.871877	-0.464859	0.383276	0.780695	1.0751	0.537014	0.282332	0.558835	-0.180133	-0.100846	0.857048	0.922492
ENSG00000168615.11	ADAM9	-0.514681	-0.0620474	0.606776	0.885375	1.46436	0.171949	0.143095	0.390898	4.0956	0.63533	4.21e-05	0.00100431
ENSG00000134028.14	ADAMDEC1	-0.633751	-0.282945	0.526244	0.854698	-0.540854	-0.23029	0.588608	0.796953	0.327161	0.154912	0.743546	0.853368
ENSG00000154734.14	ADAMTS1	-0.197774	-0.371809	0.843222	0.960312	0.896024	1.46239	0.37024	0.64171	1.29718	2.10689	0.194569	0.379703
ENSG00000142303.13	ADAMTS10	-0.972964	-0.26552	0.330571	0.744526	-2.43489	-0.668075	0.0148963	0.101794	-3.85839	-1.32274	0.00011414	0.00205687
ENSG00000151388.10	ADAMTS12	-0.55875	-0.599895	0.576333	0.874529	1.09476	1.01041	0.273621	0.551414	0.761246	0.758993	0.44651	0.634945
ENSG00000160323.18	ADAMTS13	1.08333	0.173153	0.278661	0.703089	-0.695023	-0.109046	0.487041	0.728013	-0.129673	-0.0222814	0.896825	0.946966
ENSG00000138316.10	ADAMTS14	-0.948648	-1.08559	0.3428	0.753402	0.600724	0.610429	0.548024	0.771567	1.04499	1.08005	0.296028	0.493472
ENSG00000166106.3	ADAMTS15	-0.1299	-0.230395	0.896645	0.974692	0.0922203	0.168271	0.926523	0.972623	1.67181	2.73369	0.0945627	0.239287
ENSG00000145536.15	ADAMTS16	-0.0043354	-0.0074315	0.996541	0.999596	0.166688	0.278168	0.867616	0.946159	1.34067	2.17881	0.180028	0.362415
ENSG00000140470.13	ADAMTS17	1.62929	1.18055	0.103251	0.503088	-0.290016	-0.221944	0.771804	0.90159	-0.680273	-0.60571	0.496332	0.676476
ENSG00000087116.14	ADAMTS2	1.5218	2.08322	0.128059	0.541618	1.16952	1.58861	0.242194	0.517641	2.16269	3.17134	0.0305648	0.116107
ENSG00000158859.9	ADAMTS4	2.31896	0.871102	0.020397	0.266669	2.30465	0.798447	0.0211862	0.12734	3.55993	1.45899	0.00037096	0.00494391
ENSG00000154736.5	ADAMTS5	-0.294204	-0.525368	0.768602	0.939814	1.04062	1.64208	0.29805	0.575899	0.95695	1.56698	0.338592	0.534822
ENSG00000049192.14	ADAMTS6	0.982216	0.731815	0.325994	0.741872	2.39511	1.69302	0.0166152	0.10871	2.10745	1.5885	0.0350789	0.127395
ENSG00000136378.14	ADAMTS7	0.866687	1.50373	0.386113	0.782416	0.867309	1.57168	0.385773	0.654351	1.78467	3.26818	0.0743155	0.205092
ENSG00000197859.9	ADAMTSL2	1.47665	0.68512	0.139768	0.558008	-1.65504	-0.924153	0.097917	0.319174	-1.50831	-0.910737	0.131476	0.295346
ENSG00000143382.14	ADAMTSL4	0.939383	0.128876	0.347534	0.756337	-0.420948	-0.0550644	0.673793	0.846923	0.0596954	0.00879054	0.952398	0.974768
ENSG00000185761.10	ADAMTSL5	-0.22578	-0.0876552	0.821373	0.9556	1.91251	0.681823	0.0558114	0.230389	1.69044	0.661635	0.0909446	0.233188
ENSG00000105963.13	ADAP1	1.1955	0.205504	0.231892	0.66487	2.22756	0.376766	0.0259099	0.143478	0.40579	0.0735678	0.684897	0.813732
ENSG00000184060.10	ADAP2	1.23661	0.132394	0.216232	0.649559	0.799285	0.0812514	0.424125	0.683451	1.07026	0.122961	0.284501	0.481939
ENSG00000160710.15	ADAR	-0.721698	-0.0430833	0.47048	0.828525	-0.527623	-0.030194	0.597761	0.801151	0.0967266	0.0061656	0.922944	0.961086
ENSG00000197381.15	ADARB1	0.42254	0.156531	0.672631	0.907534	2.68327	0.956894	0.00729052	0.0653663	3.61566	1.47342	0.00029959	0.00424589
ENSG00000185736.15	ADARB2	2.06797	0.58711	0.0386432	0.349535	4.90766	1.51236	9.22e-07	8.96e-05	5.61436	2.06445	1.97e-08	2.46e-06
ENSG00000065457.10	ADAT1	-1.88752	-0.138519	0.0590905	0.406802	-2.26594	-0.160884	0.0234548	0.135477	-3.61344	-0.315058	0.00030216	0.00425733
ENSG00000189007.15	ADAT2	1.47806	0.200015	0.139392	0.557371	2.79665	0.370961	0.00516354	0.0520251	3.21669	0.490683	0.00129681	0.0124179
ENSG00000213638.5	ADAT3	0.900856	0.130978	0.367665	0.771672	1.96629	0.271458	0.0492648	0.21387	0.563905	0.0876369	0.572819	0.733124
ENSG00000063761.15	ADCK1	1.34104	0.133541	0.179908	0.609665	1.50733	0.143226	0.131725	0.374968	1.7981	0.193103	0.0721606	0.201714
ENSG00000133597.10	ADCK2	1.15376	0.129691	0.2486	0.679891	-2.88016	-0.336865	0.00397478	0.0441147	-3.31237	-0.454714	0.00092509	0.0096894
ENSG00000163050.16	ADCK3	1.78295	0.235926	0.074594	0.447806	-0.418512	-0.0516951	0.675573	0.847877	-1.05083	-0.148345	0.293335	0.491012
ENSG00000123815.11	ADCK4	0.870874	0.0707731	0.383823	0.781262	0.8918	0.0696153	0.3725	0.643987	-2.52217	-0.232221	0.0116633	0.058509
ENSG00000173137.11	ADCK5	1.90949	0.148106	0.0561987	0.403074	2.84767	0.218387	0.00440411	0.0469214	0.227296	0.018381	0.820194	0.9007
ENSG00000164742.15	ADCY1	2.31207	2.1026	0.0207738	0.268536	1.84102	1.61964	0.0656185	0.254063	3.58785	3.45814	0.00033342	0.00456712
ENSG00000143199.17	ADCY10	-0.654399	-0.627324	0.512855	0.848934	-0.0930602	-0.0780307	0.925856	0.972482	-0.431577	-0.427579	0.666049	0.800002
ENSG00000078295.16	ADCY2	1.59641	1.38971	0.110398	0.515781	-0.298028	-0.268881	0.765682	0.898283	1.61362	1.50775	0.106611	0.259171
ENSG00000138031.14	ADCY3	0.907229	0.337618	0.364285	0.76793	-0.154028	-0.0551296	0.877588	0.951225	0.227058	0.0916966	0.820378	0.900764
ENSG00000129467.13	ADCY4	1.1258	0.282748	0.260252	0.690054	1.13578	0.266694	0.256047	0.531683	0.117684	0.0325435	0.906318	0.951471
ENSG00000173175.14	ADCY5	0.96531	0.543518	0.334389	0.746288	0.971744	0.534541	0.331178	0.604979	1.76755	1.03569	0.0771359	0.209793
ENSG00000174233.11	ADCY6	0.692739	0.0631838	0.488473	0.835995	0.00180647	0.00015701	0.998559	0.999289	-1.3185	-0.13171	0.187338	0.371014
ENSG00000121281.12	ADCY7	-0.227995	-0.0307852	0.81965	0.954777	1.24463	0.163286	0.213266	0.482798	0.183036	0.0267677	0.85477	0.921459
ENSG00000162104.9	ADCY9	1.61977	0.453854	0.105281	0.506448	3.58656	1.03296	0.00033507	0.00784777	3.22654	0.987642	0.00125296	0.0120969
ENSG00000078549.14	ADCYAP1R1	5.41684	3.18149	6.07e-08	1.16e-05	4.97945	2.78428	6.38e-07	6.51e-05	6.57601	4.3585	4.83e-11	1.73e-08
ENSG00000087274.16	ADD1	-1.49871	-0.0889056	0.133949	0.549921	-3.25123	-0.19972	0.00114908	0.0189353	-1.87846	-0.120083	0.0603176	0.180769
ENSG00000075340.22	ADD2	3.92673	1.58122	8.61e-05	0.00679691	2.72529	1.03037	0.00642443	0.0603854	3.92995	1.67083	8.5e-05	0.00169529
ENSG00000148700.14	ADD3	-3.58349	-0.259669	0.00033904	0.0199333	-3.70385	-0.25911	0.00021236	0.00560798	-4.12488	-0.335725	3.71e-05	0.00091686
ENSG00000118492.16	ADGB	1.54702	0.948899	0.121858	0.534406	0.984616	0.584326	0.324813	0.599406	1.73432	1.13186	0.0828608	0.219635
ENSG00000020181.17	ADGRA2	0.527036	0.397555	0.598169	0.882445	0.836724	0.631342	0.402748	0.667579	0.430896	0.350549	0.666544	0.800178
ENSG00000152990.13	ADGRA3	-0.457673	-0.18367	0.647187	0.898458	1.71482	0.619346	0.0863782	0.297375	2.09354	0.840101	0.0363012	0.130114
ENSG00000181790.11	ADGRB1	4.5103	1.75093	6.47e-06	0.00072825	5.16863	2.03053	2.36e-07	2.86e-05	4.35154	1.77576	1.35e-05	0.00041626
ENSG00000121753.12	ADGRB2	1.71729	2.62949	0.085927	0.474468	2.04275	3.06602	0.0410771	0.190717	2.68226	4.23333	0.0073126	0.0420762
ENSG00000135298.13	ADGRB3	4.48944	3.1754	7.14e-06	0.00078479	2.24444	1.49056	0.0248041	0.140089	4.52468	3.38396	6.05e-06	0.00022159
ENSG00000111452.12	ADGRD1	-1.17672	-0.516767	0.239306	0.67211	0.625877	0.234326	0.531396	0.758645	-0.560381	-0.244424	0.575219	0.73502
ENSG00000180264.11	ADGRD2	-0.164834	-0.12027	0.869074	0.968502	-0.157591	-0.108827	0.874779	0.949838	1.02783	0.752835	0.304028	0.500305
ENSG00000174837.14	ADGRE1	0.706996	0.200069	0.479569	0.832616	1.02562	0.280145	0.305071	0.582694	0.259479	0.0784514	0.795266	0.88578
ENSG00000127507.17	ADGRE2	-0.917557	-0.21001	0.358851	0.764368	-0.571351	-0.12315	0.567762	0.783699	-2.34229	-0.61544	0.019166	0.0828785
ENSG00000131355.14	ADGRE3	-0.876514	-0.291027	0.380751	0.779278	-0.511081	-0.160246	0.609294	0.809179	-2.00248	-0.748814	0.0452327	0.150282
ENSG00000123146.19	ADGRE5	0.570943	0.141962	0.568038	0.869926	0.547836	0.126597	0.583804	0.793765	-0.872162	-0.244793	0.38312	0.578853
ENSG00000173567.14	ADGRF3	-1.26281	-0.444384	0.206658	0.640864	-0.458363	-0.152099	0.646692	0.831997	0.067924	0.0238059	0.945846	0.971494
ENSG00000205336.11	ADGRG1	-0.0428638	-0.0255428	0.96581	0.9932	-0.471118	-0.271658	0.637556	0.828145	-0.596695	-0.394756	0.550711	0.716991
ENSG00000159618.15	ADGRG5	0.715914	0.196483	0.474044	0.82922	0.636836	0.167208	0.524232	0.75387	-1.38353	-0.413071	0.166503	0.344389
ENSG00000112414.14	ADGRG6	0.324353	0.119739	0.745671	0.931648	0.943779	0.33282	0.345283	0.619264	2.15436	0.847707	0.0312118	0.117782
ENSG00000072071.16	ADGRL1	0.88549	0.18819	0.375892	0.776851	-0.072121	-0.0148749	0.942506	0.978892	-0.914569	-0.21367	0.360418	0.556199
ENSG00000117114.19	ADGRL2	1.86355	2.47481	0.0623854	0.41669	2.30904	3.01039	0.0209412	0.126133	3.26475	4.48964	0.00109559	0.0109383
ENSG00000150471.16	ADGRL3	2.08979	2.09926	0.0366364	0.341215	2.27513	2.25407	0.0228982	0.13342	2.74176	2.89615	0.00611101	0.0370892
ENSG00000164199.17	ADGRV1	-2.15879	-1.09464	0.0308665	0.32032	-2.42275	-1.25823	0.0154034	0.103464	0.372921	0.172474	0.709207	0.829262
ENSG00000197894.10	ADH5	0.0606523	0.00494626	0.951636	0.989234	0.231287	0.0180171	0.817092	0.922863	2.52945	0.2366	0.0114242	0.057762
ENSG00000147576.15	ADHFE1	0.454943	0.0813792	0.64915	0.899642	-1.3987	-0.248732	0.161903	0.416242	-2.39195	-0.524913	0.0167592	0.0752242
ENSG00000182551.13	ADI1	1.37034	0.142668	0.17058	0.601594	2.28019	0.234837	0.0225967	0.13238	3.11345	0.375431	0.00184911	0.0161695
ENSG00000159346.12	ADIPOR1	1.56387	0.100974	0.117849	0.528137	0.946442	0.0576115	0.343923	0.617601	2.53339	0.183114	0.0112965	0.0573249
ENSG00000006831.9	ADIPOR2	-1.60406	-0.161198	0.108701	0.513825	-0.379971	-0.0357105	0.703967	0.863897	-0.133025	-0.0140778	0.894173	0.945528
ENSG00000156110.13	ADK	0.629223	0.0771031	0.529203	0.854698	-1.11344	-0.133099	0.26552	0.542235	-0.269012	-0.0354752	0.787921	0.881634
ENSG00000148926.9	ADM	0.166418	0.0421178	0.867828	0.968122	2.90771	0.716337	0.00364091	0.0417503	3.76866	1.07755	0.00016412	0.0027361
ENSG00000128165.8	ADM2	0.539879	0.750139	0.589281	0.880836	1.14177	1.56353	0.25355	0.529369	1.19953	1.69448	0.230321	0.421926
ENSG00000101126.16	ADNP	-1.21023	-0.0842267	0.226189	0.659368	0.185053	0.0121061	0.853188	0.94033	-1.16003	-0.0870123	0.246037	0.439636
ENSG00000101544.8	ADNP2	-1.56348	-0.175969	0.117939	0.528378	-1.08293	-0.115391	0.278839	0.555888	-1.73805	-0.208421	0.0822021	0.218521
ENSG00000181915.4	ADO	-0.393091	-0.0368467	0.694253	0.9162	-1.11374	-0.101072	0.265389	0.542045	-0.0614608	-0.00617	0.950992	0.973966
ENSG00000163485.16	ADORA1	-0.354729	-0.0442568	0.722793	0.923727	3.58535	0.473858	0.00033663	0.00785297	3.08941	0.448978	0.00200554	0.0169847
ENSG00000128271.21	ADORA2A	0.938942	0.792896	0.347761	0.756337	-0.36858	-0.3208	0.712441	0.869153	-0.533242	-0.506218	0.593866	0.749115
ENSG00000170425.3	ADORA2B	2.2948	0.473531	0.0217445	0.272062	1.23752	0.241522	0.215895	0.485078	2.25486	0.495794	0.0241419	0.0983506
ENSG00000282608.1	ADORA3	1.6356	0.174428	0.101923	0.50171	3.57987	0.405526	0.00034377	0.00796764	4.81935	0.679357	1.44e-06	7.02e-05
ENSG00000159322.17	ADPGK	0.358043	0.0235306	0.720311	0.923619	-0.296637	-0.018644	0.766744	0.898704	-1.11657	-0.0799481	0.264176	0.460504
ENSG00000144843.11	ADPRH	0.430088	0.0482956	0.667131	0.905434	-0.665754	-0.0724734	0.505568	0.740843	-1.47824	-0.182568	0.139343	0.306465
ENSG00000153531.13	ADPRHL1	1.02419	0.408705	0.305745	0.724768	-0.112132	-0.0437097	0.910718	0.966953	1.10659	0.472473	0.268472	0.465095
ENSG00000116863.10	ADPRHL2	-0.337769	-0.0298146	0.735537	0.928669	-0.674094	-0.0570995	0.500251	0.737193	-1.23015	-0.118481	0.21864	0.409077
ENSG00000170222.11	ADPRM	1.87029	0.29668	0.0614439	0.413495	-0.380435	-0.0579609	0.703623	0.863653	0.701183	0.118151	0.483189	0.666118
ENSG00000170214.4	ADRA1B	1.04772	0.751405	0.294768	0.716947	-0.885489	-0.696896	0.375893	0.646644	-0.192187	-0.158867	0.847596	0.917981
ENSG00000150594.6	ADRA2A	2.37339	1.77767	0.0176257	0.248097	1.33518	1.00831	0.181818	0.4433	2.09792	1.63763	0.035912	0.129363
ENSG00000274286.1	ADRA2B	1.63223	1.43321	0.102631	0.50198	-1.02934	-1.12057	0.303318	0.581393	-0.587491	-0.657238	0.556874	0.721508
ENSG00000184160.7	ADRA2C	-0.291649	-0.262049	0.770555	0.940853	0.705779	0.562894	0.480326	0.72312	0.462955	0.411345	0.643397	0.784888
ENSG00000043591.5	ADRB1	0.662143	0.436152	0.50788	0.846252	1.60657	1.00253	0.108149	0.336481	1.65668	1.13843	0.0975846	0.244126
ENSG00000169252.5	ADRB2	0.433191	0.0605289	0.664876	0.904565	-1.54715	-0.212911	0.121827	0.359559	-1.52405	-0.238715	0.127496	0.290193
ENSG00000173020.10	ADRBK1	0.533134	0.0435219	0.593941	0.881032	-0.0885314	-0.0068975	0.929454	0.973756	-1.68215	-0.151374	0.0925397	0.236007
ENSG00000100077.14	ADRBK2	-0.538957	-0.0662928	0.589916	0.880865	-2.43366	-0.304323	0.014947	0.101883	-3.40275	-0.503908	0.00066711	0.00759441
ENSG00000130706.12	ADRM1	2.10201	0.13902	0.0355524	0.337133	1.68303	0.104587	0.0923697	0.308987	2.30355	0.16528	0.0212479	0.089469
ENSG00000239900.12	ADSL	-0.49504	-0.108553	0.620572	0.889279	0.176903	0.0362435	0.859585	0.942726	1.38684	0.310837	0.165489	0.343306
ENSG00000035687.9	ADSS	-0.56946	-0.0637356	0.569044	0.869926	-0.636281	-0.0687007	0.524594	0.754163	0.645904	0.0760329	0.518341	0.692481
ENSG00000185100.10	ADSSL1	1.6834	0.242924	0.0922968	0.486764	-1.90681	-0.282484	0.0565456	0.232167	-2.45942	-0.424644	0.0139162	0.0661395
ENSG00000111863.12	ADTRP	-1.02582	-0.635046	0.304974	0.724143	-0.228347	-0.127148	0.819376	0.923657	1.48563	0.878605	0.137377	0.304131
ENSG00000106624.10	AEBP1	0.0409987	0.0712911	0.967297	0.993604	0.783353	1.24206	0.43342	0.688795	1.2231	1.96154	0.221293	0.411991
ENSG00000139154.14	AEBP2	-1.04986	-0.0928239	0.293782	0.716501	-0.898058	-0.0755924	0.369155	0.6412	-1.03373	-0.0976702	0.301263	0.497665
ENSG00000181026.14	AEN	2.48955	0.38017	0.0127903	0.213476	2.41076	0.350273	0.0159192	0.106081	2.38751	0.391485	0.0169628	0.0758519
ENSG00000104964.14	AES	-0.458614	-0.0992669	0.646511	0.898458	-1.09134	-0.228049	0.275121	0.553224	-2.8735	-0.726369	0.00405948	0.0278033
ENSG00000241489.7	AF011889.5	1.03058	0.197915	0.302737	0.723429	1.45579	0.265208	0.145452	0.39417	-1.12564	-0.242084	0.260318	0.456508
ENSG00000196526.10	AFAP1	-0.399607	-0.448597	0.689446	0.914588	0.458884	0.465572	0.646317	0.831736	1.04474	1.1141	0.296142	0.493472
ENSG00000157510.13	AFAP1L1	-0.0016311	-0.0017128	0.998699	0.999596	-0.0587234	-0.0623601	0.953172	0.98263	-0.0130055	-0.0149143	0.989623	0.993679
ENSG00000169129.14	AFAP1L2	1.71924	2.63123	0.0855714	0.474412	0.246851	0.403295	0.805024	0.917687	2.42488	3.90034	0.0153134	0.0708032
ENSG00000172493.20	AFF1	-0.954925	-0.107804	0.339616	0.750865	1.54005	0.167934	0.123547	0.362596	1.05811	0.127487	0.290006	0.487679
ENSG00000155966.13	AFF2	2.50511	2.19252	0.0122412	0.209114	1.41281	1.23072	0.157711	0.410989	3.30972	3.06421	0.00093388	0.00975636
ENSG00000144218.18	AFF3	0.658431	0.425222	0.510261	0.847527	1.18328	0.73317	0.236699	0.510461	2.76993	1.8876	0.00560675	0.0350513
ENSG00000072364.12	AFF4	-2.38701	-0.248476	0.0169861	0.242681	-1.54384	-0.148903	0.122626	0.360858	-1.05061	-0.112299	0.293438	0.491056
ENSG00000141385.9	AFG3L2	-1.55895	-0.137738	0.119008	0.529663	-1.02312	-0.0850401	0.306249	0.583385	-0.433097	-0.0403582	0.664944	0.798996
ENSG00000183077.15	AFMID	0.853062	0.0893911	0.393625	0.787141	-0.742694	-0.0757704	0.457667	0.704812	-1.99049	-0.235257	0.0465369	0.152739
ENSG00000119844.15	AFTPH	-0.704101	-0.056921	0.48137	0.83399	-0.763106	-0.0593182	0.4454	0.696981	-1.91531	-0.170517	0.0554528	0.171261
ENSG00000038002.8	AGA	-1.89569	-0.177142	0.0580007	0.405902	-0.588182	-0.0503127	0.55641	0.775478	-0.698598	-0.0669858	0.484803	0.667388
ENSG00000157985.18	AGAP1	-0.0682063	-0.0179633	0.945621	0.987733	0.25044	0.0630936	0.802247	0.916439	0.640724	0.176098	0.521702	0.695489
ENSG00000135439.11	AGAP2	1.29281	0.287887	0.196078	0.625725	0.284107	0.0601432	0.776328	0.903282	1.60176	0.382207	0.109208	0.26299
ENSG00000133612.18	AGAP3	0.550571	0.0708506	0.581928	0.878058	1.362	0.170071	0.173199	0.433485	1.33612	0.188628	0.18151	0.36432
ENSG00000188234.13	AGAP4	0.932207	0.222056	0.35123	0.758926	0.255166	0.0578955	0.798595	0.914565	0.102292	0.0262155	0.918525	0.958239
ENSG00000172650.13	AGAP5	0.173529	0.0941581	0.862235	0.966381	1.32026	0.652707	0.186749	0.450017	0.939397	0.52531	0.347527	0.542975
ENSG00000204149.10	AGAP6	1.6976	0.263395	0.0895829	0.480252	1.71337	0.25087	0.0866444	0.297869	0.511316	0.0838025	0.60913	0.760395
ENSG00000204172.12	AGAP9	1.13985	0.244735	0.254348	0.684215	0.493262	0.101733	0.621827	0.818651	0.498855	0.114434	0.617882	0.766824
ENSG00000165923.15	AGBL2	0.315577	0.27273	0.752323	0.934565	-0.927119	-0.854676	0.353865	0.626787	-0.632172	-0.626796	0.527275	0.700247
ENSG00000146856.14	AGBL3	-1.52635	-0.325817	0.126923	0.540135	1.23835	0.233917	0.215587	0.484901	0.0353097	0.00737203	0.971833	0.984861
ENSG00000084693.15	AGBL5	0.565888	0.0667541	0.57147	0.871262	-1.02417	-0.118614	0.305755	0.583143	-0.272791	-0.0345741	0.785014	0.87937
ENSG00000204305.13	AGER	0.42172	0.0561151	0.673229	0.907775	-0.48463	-0.0616762	0.627939	0.822231	-2.5866	-0.409556	0.00969272	0.0514412
ENSG00000173744.17	AGFG1	-0.0872764	-0.007617	0.930452	0.982865	1.84181	0.157693	0.0655031	0.25376	1.42558	0.134499	0.153991	0.328172
ENSG00000106351.12	AGFG2	1.69143	0.153891	0.0907542	0.483049	1.73823	0.149603	0.0821706	0.289441	0.638815	0.0613683	0.522943	0.696689
ENSG00000164252.12	AGGF1	-0.382113	-0.0423748	0.702378	0.918418	1.46218	0.154859	0.143691	0.391702	1.58966	0.188201	0.111911	0.267013
ENSG00000006530.15	AGK	-0.101721	-0.0116355	0.918979	0.981117	-0.392456	-0.0433247	0.694721	0.858769	0.630595	0.0758292	0.528305	0.700761
ENSG00000162688.16	AGL	-2.97769	-0.253802	0.0029043	0.096722	-2.22309	-0.17514	0.0262094	0.144577	-2.56016	-0.225717	0.0104623	0.0543523
ENSG00000116771.5	AGMAT	-1.33981	-0.544543	0.180309	0.610552	-2.09729	-0.851712	0.0359678	0.175263	-2.57625	-1.27616	0.00998773	0.0525579
ENSG00000092847.11	AGO1	-0.371027	-0.0511576	0.710617	0.92098	0.208287	0.0274971	0.835005	0.931847	-0.0346014	-0.0051012	0.972398	0.98511
ENSG00000123908.11	AGO2	-0.214194	-0.0332455	0.830396	0.958905	-0.153087	-0.0229124	0.878329	0.951348	-1.02711	-0.171872	0.304368	0.500604
ENSG00000126070.19	AGO3	2.32964	0.197864	0.0198254	0.261883	1.79647	0.144122	0.0724201	0.269725	0.431879	0.0375779	0.665829	0.799857
ENSG00000134698.10	AGO4	-0.327267	-0.0323662	0.743466	0.931535	-2.27882	-0.228207	0.0226778	0.132577	-3.41406	-0.406501	0.00064002	0.00733278
ENSG00000204310.12	AGPAT1	0.655106	0.0550485	0.5124	0.848634	1.83208	0.149858	0.0669394	0.257225	2.13601	0.196621	0.0326788	0.121419
ENSG00000169692.12	AGPAT2	-0.11065	-0.0158571	0.911894	0.979618	1.30257	0.180438	0.19272	0.45806	0.399443	0.0615476	0.689567	0.817241
ENSG00000160216.18	AGPAT3	0.972431	0.0749016	0.330836	0.744526	2.78697	0.219676	0.00532026	0.053006	1.95958	0.167795	0.0500444	0.160167
ENSG00000026652.13	AGPAT4	0.824021	0.278915	0.409928	0.79754	0.379309	0.123055	0.704458	0.863988	1.37245	0.499923	0.169922	0.349156
ENSG00000155189.11	AGPAT5	0.989484	0.218162	0.322426	0.737915	-0.182773	-0.0387841	0.854976	0.941211	0.194695	0.0463932	0.845631	0.916838
ENSG00000158669.11	AGPAT6	-0.395331	-0.0233025	0.692599	0.916046	-0.762713	-0.0432197	0.445634	0.697088	-1.0711	-0.0684472	0.284125	0.481491
ENSG00000188266.13	AGPHD1	0.909582	0.319374	0.363043	0.767051	-0.0922155	-0.0319133	0.926527	0.972623	-1.68618	-0.713538	0.0917617	0.234652
ENSG00000018510.14	AGPS	-1.85282	-0.16161	0.0639084	0.421737	-1.88072	-0.156723	0.0600103	0.240817	-0.842549	-0.0771029	0.399481	0.594098
ENSG00000106541.11	AGR2	1.37989	0.667479	0.167621	0.5974	2.39756	1.13752	0.0165047	0.108277	2.76396	1.41092	0.00571053	0.0355186
ENSG00000188157.14	AGRN	0.0597117	0.0350288	0.952385	0.989474	0.183918	0.103428	0.854078	0.940875	0.866738	0.54185	0.386085	0.581918
ENSG00000159723.4	AGRP	0.506022	0.252652	0.612841	0.886829	0.626053	0.299948	0.53128	0.758585	-0.044951	-0.0243144	0.964146	0.981668
ENSG00000135744.7	AGT	0.589	0.258094	0.555861	0.864789	2.09241	0.834402	0.0364015	0.176653	2.83623	1.28843	0.00456494	0.0302081
ENSG00000135049.15	AGTPBP1	-0.798259	-0.125918	0.42472	0.805023	-1.88812	-0.298756	0.0590103	0.238765	-2.05516	-0.358624	0.0398635	0.138269
ENSG00000177674.15	AGTRAP	-0.718407	-0.126917	0.472506	0.828873	0.66731	0.109958	0.504574	0.739824	0.995369	0.184553	0.319557	0.516051
ENSG00000153207.14	AHCTF1	-2.29619	-0.239723	0.021665	0.271908	-1.34968	-0.129837	0.177118	0.437897	-1.40412	-0.150694	0.160282	0.336263
ENSG00000101444.12	AHCY	1.42731	0.188278	0.153492	0.577338	1.69541	0.215484	0.0899976	0.304691	2.12326	0.310524	0.0337324	0.123922
ENSG00000168710.17	AHCYL1	-1.91264	-0.181174	0.0557946	0.401991	-3.44794	-0.341078	0.00056487	0.0113507	-4.20114	-0.483164	2.66e-05	0.0007092
ENSG00000158467.16	AHCYL2	1.04039	0.0679316	0.298157	0.719515	3.34095	0.228672	0.00083493	0.0151187	3.74333	0.292842	0.0001816	0.00295564
ENSG00000126705.14	AHDC1	0.208684	0.0388076	0.834695	0.95964	0.00673953	0.00120097	0.994623	0.997805	0.275601	0.0548991	0.782854	0.878329
ENSG00000135541.20	AHI1	-0.78065	-0.132655	0.435008	0.812097	-3.10205	-0.588431	0.00192188	0.0266469	-1.85864	-0.353169	0.0630782	0.185607
ENSG00000124942.13	AHNAK	-0.387313	-0.36757	0.698525	0.917633	-0.309543	-0.2963	0.756909	0.893682	0.430406	0.414434	0.6669	0.800336
ENSG00000185567.6	AHNAK2	-0.743945	-0.27813	0.45691	0.823498	0.569104	0.198202	0.569285	0.784394	0.714506	0.275125	0.474914	0.659292
ENSG00000106546.13	AHR	0.0388683	0.00578656	0.968995	0.99401	0.541485	0.0774636	0.588173	0.79659	0.181747	0.0287471	0.855781	0.92178
ENSG00000063438.16	AHRR	1.44164	0.17801	0.149405	0.57337	2.94947	0.374152	0.00318317	0.0382811	1.25232	0.164924	0.210453	0.399302
ENSG00000100591.7	AHSA1	-0.385384	-0.0320365	0.699953	0.918007	1.85893	0.151951	0.0630369	0.248102	2.52802	0.239145	0.0114708	0.0579056
ENSG00000186063.12	AIDA	-1.2713	-0.144898	0.203622	0.637379	-2.82976	-0.331728	0.00465823	0.0488277	-3.90057	-0.555901	9.6e-05	0.00181842
ENSG00000204472.12	AIF1	0.371424	0.0506565	0.710321	0.92098	-0.016516	-0.0021629	0.986823	0.994059	-0.134421	-0.0195673	0.89307	0.944945
ENSG00000126878.12	AIF1L	-1.13003	-2.02982	0.258464	0.688995	0.591249	0.826499	0.554353	0.774505	0.696958	1.06395	0.485829	0.667927
ENSG00000156709.13	AIFM1	0.635386	0.0588849	0.525177	0.854698	1.5716	0.1417	0.116044	0.349773	3.08994	0.338516	0.00200196	0.0169838
ENSG00000042286.14	AIFM2	-0.44341	-0.211994	0.657469	0.902846	0.605577	0.258692	0.544796	0.768968	1.64936	0.752521	0.0990746	0.246337
ENSG00000183773.15	AIFM3	-0.35854	-0.0794909	0.719939	0.923402	-2.07063	-0.477781	0.0383932	0.182537	-2.55293	-0.698072	0.0106821	0.0552154
ENSG00000146416.18	AIG1	-0.455431	-0.0741341	0.648799	0.899471	-0.885657	-0.139488	0.375802	0.646566	-1.22984	-0.224315	0.218757	0.409189
ENSG00000112297.14	AIM1	-1.24444	-0.146697	0.213336	0.647296	-0.38018	-0.0419456	0.703812	0.863788	-1.30797	-0.16626	0.190882	0.37569
ENSG00000164022.16	AIMP1	-1.13678	-0.138933	0.255631	0.685971	-1.39291	-0.165493	0.163647	0.419677	-1.44176	-0.188136	0.14937	0.321007
ENSG00000106305.9	AIMP2	-0.415342	-0.0466511	0.677891	0.909595	0.224913	0.0238041	0.822047	0.924843	-0.167933	-0.020189	0.866636	0.928557
ENSG00000110711.9	AIP	0.829596	0.0538725	0.406767	0.795222	-0.0415053	-0.0025581	0.966893	0.986457	-1.53867	-0.109693	0.123885	0.28447
ENSG00000129474.15	AJUBA	0.206442	0.317215	0.836445	0.959771	0.653962	0.948133	0.513136	0.746024	1.38559	2.05088	0.165874	0.343694
ENSG00000106992.18	AK1	0.362124	0.10566	0.717259	0.922659	0.787864	0.221015	0.430776	0.68681	1.15345	0.347738	0.248725	0.442678
ENSG00000004455.16	AK2	-1.7868	-0.161733	0.0739699	0.446895	-2.36182	-0.209231	0.0181856	0.115577	-2.87499	-0.295279	0.00404044	0.0277128
ENSG00000147853.16	AK3	1.09323	0.0999973	0.274295	0.699279	-0.2697	-0.0234338	0.787391	0.909311	-0.628296	-0.0618276	0.52981	0.70165
ENSG00000162433.14	AK4	0.261618	0.340417	0.793616	0.944903	0.288199	0.381217	0.773195	0.902492	1.65279	2.11893	0.0983734	0.245324
ENSG00000154027.18	AK5	-0.357015	-0.284033	0.721081	0.923628	-0.438489	-0.33942	0.661032	0.840452	1.61799	1.26068	0.105665	0.25753
ENSG00000085231.13	AK6	0.624191	0.125904	0.532502	0.855392	1.05043	0.203293	0.293518	0.570699	1.39554	0.293471	0.162852	0.339412
ENSG00000140057.8	AK7	2.01956	1.4289	0.0434291	0.366397	1.73161	1.18687	0.083343	0.291987	2.07813	1.54719	0.0376973	0.133114
ENSG00000155085.15	AK9	0.261532	0.0445163	0.793682	0.944903	-2.99315	-0.578138	0.00276112	0.0347866	-0.646028	-0.12054	0.518261	0.692481
ENSG00000121057.12	AKAP1	1.0499	0.0899508	0.293765	0.716501	2.11996	0.177717	0.0340093	0.169477	2.91948	0.289108	0.0035062	0.0250236
ENSG00000108599.14	AKAP10	1.1562	0.0822839	0.2476	0.679075	3.44618	0.260597	0.00056857	0.0113786	3.91937	0.337499	8.88e-05	0.0017351
ENSG00000023516.8	AKAP11	0.0581688	0.0073668	0.953614	0.98997	-0.0720917	-0.008737	0.942529	0.978892	1.12062	0.154775	0.262451	0.458739
ENSG00000131016.16	AKAP12	-0.732282	-0.496501	0.463996	0.826373	0.20484	0.12462	0.837697	0.9329	1.3772	0.881153	0.168451	0.347232
ENSG00000170776.21	AKAP13	-0.621658	-0.0603393	0.534166	0.856621	-1.98144	-0.19036	0.0475422	0.208931	-2.48214	-0.274282	0.0130595	0.0635062
ENSG00000111254.7	AKAP3	1.52665	0.597738	0.126847	0.540063	0.0495784	0.0192256	0.960458	0.985002	2.49854	1.04724	0.0124706	0.0613102
ENSG00000179841.8	AKAP5	-0.28091	-0.238116	0.77878	0.941666	-0.598533	-0.481069	0.549484	0.772572	0.249294	0.224206	0.803134	0.890729
ENSG00000151320.10	AKAP6	0.38967	0.134709	0.696781	0.916804	1.03123	0.33809	0.302431	0.580524	2.91477	1.0954	0.00355956	0.0253203
ENSG00000118507.15	AKAP7	0.65796	0.309522	0.510564	0.847527	-1.76671	-0.964031	0.0772766	0.279507	0.391725	0.204587	0.695262	0.821294
ENSG00000105127.8	AKAP8	-0.868244	-0.0973196	0.385261	0.781961	-0.33045	-0.0350554	0.74106	0.884299	-1.41515	-0.172622	0.157025	0.332554
ENSG00000011243.17	AKAP8L	0.252159	0.021688	0.800918	0.947323	-0.264102	-0.0216851	0.791702	0.911703	-1.37852	-0.130333	0.168044	0.346743
ENSG00000127914.16	AKAP9	-0.208496	-0.029047	0.834841	0.95964	0.836021	0.111522	0.403143	0.667579	1.96229	0.302593	0.0497284	0.15937
ENSG00000166452.11	AKIP1	1.41729	0.0976044	0.156397	0.582138	1.93857	0.12942	0.0525538	0.222602	2.20043	0.167299	0.0277764	0.108575
ENSG00000174574.15	AKIRIN1	-0.449152	-0.0323087	0.653322	0.901924	-0.383801	-0.0265864	0.701126	0.861973	0.161365	0.0123552	0.871806	0.932289
ENSG00000135334.8	AKIRIN2	0.937567	0.0617344	0.348467	0.756966	1.16957	0.0737969	0.242173	0.517641	0.982507	0.0699399	0.32585	0.522435
ENSG00000106948.16	AKNA	0.866392	0.114489	0.386275	0.782416	0.403728	0.05083	0.686413	0.854515	-1.00886	-0.143391	0.313043	0.509622
ENSG00000117448.13	AKR1A1	0.120086	0.0106685	0.904415	0.976857	-0.273711	-0.0232605	0.784307	0.907808	0.136923	0.0131443	0.891091	0.943923
ENSG00000085662.13	AKR1B1	0.403187	0.0541618	0.686811	0.913638	-0.799431	-0.103021	0.424041	0.683451	0.206775	0.0299483	0.836186	0.91097
ENSG00000187134.13	AKR1C1	2.10198	1.53004	0.0355548	0.337133	1.39743	0.996096	0.162285	0.417009	2.32819	1.78471	0.0199018	0.0852328
ENSG00000165568.17	AKR1E2	-0.576905	-0.239417	0.564003	0.868123	-0.153428	-0.0610629	0.878061	0.951322	0.0746861	0.0317219	0.940464	0.969464
ENSG00000053371.12	AKR7A2	1.55633	0.113376	0.11963	0.530466	3.19064	0.239761	0.00141958	0.021808	1.12858	0.0877682	0.259073	0.45505
ENSG00000162482.4	AKR7A3	1.51118	0.854302	0.130744	0.545382	1.43505	0.775917	0.151274	0.402476	1.07397	0.654817	0.282838	0.480203
ENSG00000142208.15	AKT1	0.354744	0.0277054	0.722781	0.923727	0.827116	0.0623408	0.408171	0.671527	-0.533112	-0.0447029	0.593956	0.749115
ENSG00000204673.10	AKT1S1	1.23756	0.095445	0.215878	0.649441	0.556496	0.0409414	0.577872	0.790432	-0.752217	-0.0613777	0.451921	0.639267
ENSG00000105221.16	AKT2	-0.43872	-0.0398622	0.660865	0.904469	0.199906	0.0174754	0.841554	0.935157	-1.00909	-0.0985014	0.312933	0.509501
ENSG00000117020.16	AKT3	-2.9801	-0.89515	0.00288151	0.0961872	-3.93512	-1.31299	8.32e-05	0.00288354	-4.08708	-1.58525	4.37e-05	0.00102817
ENSG00000166971.16	AKTIP	-1.90969	-0.234919	0.0561738	0.403074	-1.50898	-0.173624	0.131305	0.374206	-0.185869	-0.022966	0.852547	0.920591
ENSG00000148218.15	ALAD	0.237601	0.0192674	0.812191	0.951441	-0.255259	-0.0198119	0.798523	0.914565	-1.26926	-0.112634	0.20435	0.391623
ENSG00000023330.14	ALAS1	-1.00892	-0.14023	0.313011	0.730599	-2.44799	-0.341096	0.0143654	0.099293	-1.77623	-0.272472	0.0756946	0.207075
ENSG00000170017.12	ALCAM	-0.995549	-0.129642	0.319469	0.735511	-0.516858	-0.0639139	0.605255	0.807026	-0.496408	-0.0693481	0.619606	0.767633
ENSG00000161618.9	ALDH16A1	1.10519	0.142626	0.269079	0.695264	1.15167	0.142614	0.249457	0.525268	0.252365	0.0345608	0.800759	0.889206
ENSG00000059573.8	ALDH18A1	-1.20109	-0.127051	0.229715	0.66258	-1.68217	-0.172219	0.0925355	0.309253	-2.08619	-0.245897	0.0369611	0.13149
ENSG00000165092.12	ALDH1A1	0.242853	0.214779	0.808119	0.949762	0.037198	0.0324061	0.970327	0.987817	-0.372974	-0.389398	0.709168	0.829262
ENSG00000128918.14	ALDH1A2	-1.25059	-1.203	0.211086	0.644949	-1.14843	-1.02367	0.250793	0.526768	-0.207028	-0.191272	0.835988	0.91097
ENSG00000184254.16	ALDH1A3	-0.327861	-0.187314	0.743017	0.931535	-1.62256	-1.01686	0.104683	0.331158	-2.32733	-1.81816	0.0199476	0.0853778
ENSG00000137124.7	ALDH1B1	-1.47988	-0.542091	0.138904	0.556649	-0.846196	-0.286818	0.397443	0.663892	-0.6867	-0.253476	0.492272	0.673023
ENSG00000136010.13	ALDH1L2	-0.789058	-0.675026	0.430078	0.808644	0.123768	0.0975042	0.901499	0.963401	0.664209	0.540232	0.506556	0.683734
ENSG00000111275.12	ALDH2	-1.10242	-0.14296	0.27028	0.69622	-2.37751	-0.308133	0.0174301	0.112391	-4.34405	-0.700684	1.4e-05	0.00042885
ENSG00000072210.18	ALDH3A2	0.0374119	0.00340845	0.970157	0.994212	0.694326	0.0604866	0.487478	0.728362	0.456602	0.0446233	0.647957	0.788062
ENSG00000006534.15	ALDH3B1	1.33098	0.182108	0.183197	0.613804	1.64332	0.216709	0.100317	0.323747	1.65301	0.246396	0.0983296	0.245322
ENSG00000159423.16	ALDH4A1	1.62657	0.234862	0.103829	0.50416	4.43181	0.692344	9.34e-06	0.00057297	5.16967	0.946542	2.35e-07	1.73e-05
ENSG00000112294.12	ALDH5A1	-0.224599	-0.130561	0.822291	0.956139	-0.988532	-0.577013	0.322892	0.597482	-0.214729	-0.140677	0.829979	0.907044
ENSG00000119711.12	ALDH6A1	0.0005896	6.74e-05	0.99953	0.999648	-3.32563	-0.418467	0.00088218	0.0156179	-4.14452	-0.636905	3.41e-05	0.00085805
ENSG00000164904.17	ALDH7A1	-0.784094	-0.0884564	0.432985	0.810664	-1.34956	-0.147693	0.177157	0.437897	-1.40388	-0.172769	0.160353	0.336363
ENSG00000118514.13	ALDH8A1	0.515225	0.371349	0.606396	0.885373	0.879555	0.595771	0.379101	0.648587	-0.561764	-0.465821	0.574277	0.734398
ENSG00000143149.12	ALDH9A1	0.405543	0.0368298	0.685078	0.912607	-1.94878	-0.175678	0.0513214	0.219136	-2.36901	-0.246166	0.0178356	0.0788176
ENSG00000149925.18	ALDOA	1.20732	0.185785	0.227307	0.660581	1.27063	0.188339	0.203859	0.471361	1.21932	0.198706	0.222722	0.413198
ENSG00000136872.17	ALDOB	1.46307	0.248176	0.143448	0.564275	-2.88903	-0.54456	0.0038643	0.043672	0.582288	0.104999	0.560372	0.724266
ENSG00000109107.13	ALDOC	-0.332477	-0.0957485	0.739529	0.930648	0.121783	0.0322331	0.903071	0.964216	0.25571	0.0793474	0.798175	0.887162
ENSG00000033011.11	ALG1	0.0531117	0.00560589	0.957643	0.990935	1.94104	0.199697	0.0522538	0.221726	2.00043	0.232029	0.0454539	0.150736
ENSG00000139133.6	ALG10	0.18037	0.0379994	0.856862	0.964164	-0.741239	-0.154817	0.458549	0.705501	-0.706854	-0.161565	0.479657	0.663137
ENSG00000175548.8	ALG10B	-3.61461	-1.79499	0.0003008	0.0180569	5.32853	1.93566	9.9e-08	1.5e-05	-2.12855	-0.893759	0.0332912	0.122807
ENSG00000253710.2	ALG11	-2.309	-0.351625	0.0209434	0.268536	-0.779327	-0.106277	0.435787	0.690407	-1.6815	-0.260626	0.0926656	0.236287
ENSG00000182858.13	ALG12	2.78658	0.226199	0.00532676	0.138594	3.5168	0.281485	0.00043678	0.00952724	4.0049	0.377194	6.2e-05	0.00131057
ENSG00000101901.11	ALG13	-0.761491	-0.0590136	0.446364	0.818659	-2.02817	-0.156226	0.0425432	0.194583	-2.34271	-0.206647	0.0191442	0.0828324
ENSG00000172339.9	ALG14	-0.769695	-0.153399	0.441481	0.816362	-1.18374	-0.228516	0.236517	0.510418	-0.732442	-0.156226	0.463899	0.649586
ENSG00000251287.8	ALG1L2	-2.0507	-1.47842	0.0402958	0.355748	-1.51445	-0.987718	0.129911	0.372176	-1.90698	-1.39064	0.0565236	0.173443
ENSG00000119523.9	ALG2	1.1607	0.105191	0.245763	0.677319	0.207096	0.0177208	0.835935	0.932392	-0.912975	-0.0889338	0.361256	0.55689
ENSG00000214160.9	ALG3	1.36894	0.142906	0.171017	0.601695	2.49717	0.257314	0.012519	0.0912164	2.80941	0.331174	0.0049633	0.0322028
ENSG00000120697.8	ALG5	-1.45583	-0.161745	0.145438	0.567541	0.387561	0.0398704	0.698341	0.860174	1.73584	0.202175	0.0825915	0.219246
ENSG00000088035.15	ALG6	0.0832178	0.0110624	0.933678	0.983723	-0.668795	-0.086269	0.503626	0.739345	-1.04865	-0.152097	0.294341	0.491842
ENSG00000159063.12	ALG8	0.216563	0.028984	0.828549	0.95819	1.51307	0.192595	0.130262	0.372733	2.09568	0.306739	0.036111	0.129627
ENSG00000086848.14	ALG9	2.03987	0.386892	0.0413628	0.358299	1.25403	0.225981	0.209833	0.478926	1.17325	0.233652	0.240696	0.433101
ENSG00000171094.17	ALK	-0.972278	-0.876138	0.330912	0.744526	-1.25343	-1.12798	0.210049	0.479234	-1.22741	-1.211	0.21967	0.410198
ENSG00000100601.9	ALKBH1	0.549916	0.0659659	0.582377	0.878149	0.410421	0.0467964	0.681497	0.851767	1.57883	0.203074	0.114375	0.27096
ENSG00000189046.10	ALKBH2	-1.80359	-0.319139	0.0712959	0.440829	-1.44099	-0.238304	0.149588	0.400144	-2.06305	-0.392532	0.0391076	0.136676
ENSG00000166199.12	ALKBH3	-4.87294	-0.737596	1.1e-06	0.00014152	-0.42011	-0.0433285	0.674405	0.847351	-0.893945	-0.105473	0.371351	0.566529
ENSG00000160993.3	ALKBH4	0.628434	0.0558194	0.52972	0.854698	1.31732	0.112169	0.187732	0.451137	0.643552	0.0608906	0.519866	0.693948
ENSG00000091542.8	ALKBH5	1.68694	0.093064	0.0916142	0.484727	0.234167	0.0120368	0.814855	0.921848	1.6312	0.0965894	0.102848	0.25308
ENSG00000239382.10	ALKBH6	1.6145	0.372529	0.10642	0.509551	0.840249	0.179292	0.400769	0.666228	0.953572	0.232835	0.3403	0.536571
ENSG00000125652.7	ALKBH7	1.87644	0.185129	0.0605955	0.411077	-0.0100051	-0.000915	0.992017	0.996691	-2.24307	-0.244383	0.0248923	0.100519
ENSG00000137760.14	ALKBH8	-3.22617	-0.398884	0.00125459	0.0533461	-3.11759	-0.362808	0.00182334	0.0258177	-3.2874	-0.434867	0.00101117	0.0103263
ENSG00000116127.17	ALMS1	-0.84638	-0.151324	0.397341	0.789583	-2.3998	-0.450566	0.016404	0.107952	-2.34879	-0.4832	0.0188348	0.0820038
ENSG00000108839.11	ALOX12	0.810813	0.141762	0.417473	0.801241	0.0661218	0.0110328	0.947281	0.980552	-1.77334	-0.357864	0.0761719	0.208007
ENSG00000161905.12	ALOX15	-1.51812	-0.460188	0.128985	0.543935	-1.62181	-0.464989	0.104843	0.33132	-1.1101	-0.349888	0.266956	0.463539
ENSG00000179593.15	ALOX15B	-1.26564	-0.900664	0.205642	0.639671	-0.455489	-0.268483	0.648758	0.833064	0.0928732	0.0628195	0.926004	0.962692
ENSG00000012779.10	ALOX5	-0.268457	-0.0333497	0.788347	0.943891	-2.48361	-0.312143	0.0130058	0.0929069	-4.16303	-0.660095	3.14e-05	0.00080992
ENSG00000132965.9	ALOX5AP	-0.0041314	-0.0008611	0.996704	0.999596	1.45017	0.296513	0.147011	0.396242	0.378526	0.0855487	0.70504	0.827192
ENSG00000073331.17	ALPK1	-0.22964	-0.0320091	0.818372	0.954364	-2.04747	-0.288632	0.0406123	0.189389	-1.03808	-0.156607	0.299235	0.495782
ENSG00000198796.6	ALPK2	-0.202195	-0.39538	0.839764	0.959771	0.676045	1.1924	0.499012	0.736861	0.882099	1.7038	0.377723	0.573184
ENSG00000136383.6	ALPK3	0.948684	0.30501	0.342782	0.753402	0.298843	0.0919029	0.76506	0.897799	-0.542063	-0.198225	0.587775	0.744991
ENSG00000003393.14	ALS2	-0.315061	-0.0478837	0.752715	0.934565	-0.161977	-0.0234319	0.871324	0.947943	2.22761	0.371846	0.0259062	0.103473
ENSG00000178038.16	ALS2CL	0.778886	0.659605	0.436047	0.812336	2.39256	1.92899	0.0167313	0.109251	2.86774	2.59513	0.00413409	0.0281524
ENSG00000155749.12	ALS2CR12	-0.349411	-0.250394	0.726781	0.9252	0.74306	0.455388	0.457445	0.704812	0.571268	0.412686	0.567818	0.730285
ENSG00000183684.7	ALYREF	0.11517	0.0153653	0.908311	0.978373	1.97833	0.259056	0.0478914	0.210207	0.680228	0.0973423	0.49636	0.676476
ENSG00000242110.7	AMACR	2.70029	0.740109	0.00692796	0.160985	2.96774	0.787074	0.00299994	0.0366902	3.16421	0.927219	0.00155504	0.0142695
ENSG00000106927.11	AMBP	2.50039	1.35831	0.0124057	0.210249	-0.331792	-0.187112	0.740047	0.883724	0.0658206	0.038888	0.947521	0.972344
ENSG00000110497.14	AMBRA1	0.122277	0.0134033	0.902679	0.976356	0.662812	0.0695581	0.507451	0.742139	1.05575	0.125224	0.291081	0.48892
ENSG00000123505.15	AMD1	-0.776163	-0.0718506	0.437653	0.81317	0.892983	0.079378	0.371866	0.643129	1.89691	0.194561	0.0578397	0.176308
ENSG00000139344.7	AMDHD1	-0.369488	-0.134262	0.711764	0.92098	-1.16387	-0.423327	0.244476	0.519998	-0.464688	-0.180411	0.642155	0.783941
ENSG00000162066.14	AMDHD2	1.01896	0.255078	0.30822	0.726896	0.845295	0.203146	0.397946	0.66414	1.012	0.269431	0.311539	0.508197
ENSG00000184675.9	AMER1	-2.01948	-0.368454	0.0434375	0.366397	-2.43238	-0.439558	0.0149999	0.10212	-3.20073	-0.673956	0.00137081	0.0129357
ENSG00000165566.12	AMER2	3.75153	2.09334	0.00017576	0.0121306	5.26578	2.99105	1.4e-07	1.96e-05	5.26303	3.2704	1.42e-07	1.14e-05
ENSG00000178171.10	AMER3	2.87939	2.26274	0.00398451	0.117033	2.49424	1.8919	0.0126226	0.0914883	3.04117	2.52365	0.0023566	0.018972
ENSG00000159461.14	AMFR	0.379908	0.0371305	0.704014	0.918911	-1.05524	-0.099486	0.291314	0.567958	-1.86749	-0.203578	0.0618329	0.183699
ENSG00000104899.7	AMH	0.370692	0.154717	0.710867	0.92098	1.50479	0.601423	0.132378	0.375913	1.39968	0.59843	0.16161	0.337956
ENSG00000160593.18	AMICA1	0.447513	0.137062	0.654505	0.902282	0.852092	0.25096	0.394163	0.661507	0.0399514	0.0131957	0.968132	0.983623
ENSG00000181754.6	AMIGO1	1.10342	0.32474	0.269846	0.695927	1.32083	0.372973	0.186557	0.44977	1.59823	0.496919	0.109992	0.26413
ENSG00000139211.6	AMIGO2	-0.247763	-0.411523	0.804318	0.948362	0.538647	0.822049	0.59013	0.797658	1.20048	1.85712	0.229951	0.421579
ENSG00000101935.9	AMMECR1	0.253746	0.025446	0.799692	0.947281	1.83926	0.178361	0.065877	0.254718	2.54681	0.284199	0.0108712	0.0558694
ENSG00000144233.9	AMMECR1L	1.6868	0.186543	0.0916415	0.484727	0.188565	0.0198106	0.850433	0.939759	0.490226	0.0567397	0.623974	0.769915
ENSG00000166126.10	AMN	-0.611913	-0.337222	0.540596	0.859622	0.175991	0.0891778	0.860301	0.943294	-0.435806	-0.254868	0.662978	0.797639
ENSG00000151743.10	AMN1	0.558889	0.093217	0.576237	0.874529	0.665666	0.105812	0.505624	0.740843	0.992933	0.17583	0.320743	0.517055
ENSG00000126016.15	AMOT	0.49087	0.0844416	0.623519	0.890555	-0.19107	-0.0310208	0.848471	0.938582	-2.15966	-0.44736	0.0307987	0.116685
ENSG00000166025.17	AMOTL1	-0.172392	-0.236465	0.86313	0.966542	0.608198	0.73609	0.543056	0.767651	1.5883	1.94485	0.112219	0.267346
ENSG00000114019.14	AMOTL2	0.925313	1.57951	0.354803	0.76135	1.44633	2.35404	0.148084	0.397758	1.9896	3.37872	0.0466353	0.152886
ENSG00000116337.15	AMPD2	0.389519	0.0451353	0.696892	0.916804	-1.04216	-0.116438	0.297337	0.575071	-2.62506	-0.353009	0.00866347	0.0477711
ENSG00000133805.15	AMPD3	0.521568	0.0449292	0.601971	0.883487	0.0960575	0.00795424	0.923475	0.970796	0.657061	0.0604124	0.511142	0.686559
ENSG00000078053.16	AMPH	1.8349	1.76246	0.0665199	0.427132	1.82073	1.72836	0.0686475	0.261604	1.32121	1.34787	0.186431	0.370141
ENSG00000145020.15	AMT	-0.49939	-0.253654	0.617505	0.888969	0.942488	0.42627	0.345943	0.620058	-1.12508	-0.638292	0.260556	0.456752
ENSG00000240038.6	AMY2B	1.72815	0.251284	0.0839622	0.470419	1.08896	0.150222	0.276172	0.554118	0.765432	0.117821	0.444014	0.632663
ENSG00000174945.13	AMZ1	-1.84158	-0.917386	0.0655363	0.425672	-0.524807	-0.233425	0.599718	0.802864	-1.09259	-0.527228	0.274573	0.470945
ENSG00000196704.11	AMZ2	0.238245	0.0195154	0.811691	0.951167	-0.900362	-0.0714379	0.367928	0.640224	0.805496	0.0713973	0.420534	0.613767
ENSG00000153107.12	ANAPC1	-1.50276	-0.192641	0.132902	0.549278	-0.583727	-0.069148	0.559404	0.777527	-0.62982	-0.0847048	0.528813	0.701033
ENSG00000164162.13	ANAPC10	0.379991	0.0913827	0.703952	0.918911	-0.0387261	-0.0090011	0.969109	0.987494	1.07161	0.270249	0.283895	0.481426
ENSG00000141552.17	ANAPC11	1.21348	0.125671	0.224945	0.658388	2.69411	0.281451	0.00705772	0.0643072	2.212	0.254176	0.0269668	0.10643
ENSG00000129055.12	ANAPC13	-0.575272	-0.0810838	0.565107	0.868856	3.10091	0.438565	0.00192928	0.0267089	4.22913	0.715789	2.35e-05	0.00064172
ENSG00000110200.8	ANAPC15	-0.794562	-0.115812	0.426868	0.806595	0.314073	0.0426331	0.753465	0.89184	-0.42677	-0.0657073	0.669547	0.802233
ENSG00000166295.8	ANAPC16	0.459324	0.0393694	0.646001	0.898328	-0.497693	-0.0408325	0.6187	0.816419	-1.1147	-0.10441	0.264979	0.461284
ENSG00000176248.8	ANAPC2	1.04354	0.0658784	0.296699	0.71822	0.773831	0.0464824	0.439031	0.692853	-1.24433	-0.0851421	0.213377	0.402498
ENSG00000053900.10	ANAPC4	0.07412	0.00557257	0.940915	0.986307	-1.07191	-0.0779742	0.283759	0.559644	-0.353841	-0.0286563	0.723458	0.839943
ENSG00000089053.12	ANAPC5	-1.0663	-0.058569	0.286289	0.708837	-2.21337	-0.120821	0.0268721	0.146929	-2.78486	-0.174815	0.00535515	0.0339136
ENSG00000196510.12	ANAPC7	-0.20319	-0.0214111	0.838987	0.959771	0.738969	0.0739384	0.459926	0.705947	0.274004	0.0308127	0.784082	0.878762
ENSG00000214274.9	ANG	0.125059	0.0527069	0.900476	0.975613	-1.143	-0.494324	0.25304	0.528768	-2.3585	-1.23766	0.018349	0.0805137
ENSG00000013523.9	ANGEL1	3.20389	0.311958	0.00135585	0.0566405	1.02496	0.0888895	0.305381	0.582994	-0.287544	-0.0274374	0.773696	0.872782
ENSG00000174606.13	ANGEL2	-0.303858	-0.0257333	0.761236	0.937564	-0.669153	-0.0544942	0.503398	0.739345	-0.2268	-0.0204653	0.820579	0.900796
ENSG00000154188.9	ANGPT1	-0.898173	-1.02133	0.369093	0.772464	1.03939	1.00492	0.298624	0.576625	0.238003	0.270733	0.811879	0.896046
ENSG00000101280.7	ANGPT4	-0.949719	-0.292638	0.342255	0.752806	-3.47284	-1.29733	0.00051498	0.0106942	-1.49178	-0.517341	0.135758	0.301819
ENSG00000167772.11	ANGPTL4	-1.54101	-1.26882	0.123313	0.537123	-1.19566	-0.943466	0.231829	0.504131	0.00113036	0.00087096	0.999098	0.999658
ENSG00000130812.10	ANGPTL6	1.18008	0.383306	0.23797	0.670887	1.05738	0.323788	0.290337	0.566905	0.156865	0.0565477	0.875352	0.934359
ENSG00000171819.4	ANGPTL7	0.639619	1.15023	0.52242	0.853008	-0.0740092	-0.146222	0.941003	0.97831	2.23173	4.07414	0.0256328	0.102754
ENSG00000029534.20	ANK1	1.5572	0.353536	0.119424	0.530374	-2.15731	-0.543962	0.0309818	0.159681	-1.02848	-0.265426	0.303723	0.500034
ENSG00000145362.17	ANK2	-0.169967	-0.0681505	0.865036	0.967514	0.135375	0.0514431	0.892315	0.958679	1.85514	0.762663	0.0635769	0.186217
ENSG00000151150.21	ANK3	1.52852	0.802596	0.126383	0.539298	0.397495	0.21393	0.691003	0.857183	1.37565	0.772199	0.168931	0.34797
ENSG00000151687.14	ANKAR	-0.652869	-0.152086	0.513841	0.849669	-0.791278	-0.175566	0.428781	0.686134	-0.455193	-0.112033	0.64897	0.78878
ENSG00000166839.16	ANKDD1A	0.213015	0.044129	0.831315	0.958905	2.19606	0.435108	0.0280874	0.150294	1.43527	0.310623	0.151209	0.323797
ENSG00000189045.13	ANKDD1B	-1.45587	-1.13475	0.145428	0.567541	-0.125165	-0.0850019	0.900393	0.962652	-1.13067	-0.916386	0.258193	0.454063
ENSG00000132623.15	ANKEF1	-0.621857	-0.10179	0.534036	0.856533	1.49126	0.228126	0.135894	0.380616	1.46133	0.246337	0.143925	0.313412
ENSG00000185722.16	ANKFY1	-0.153078	-0.0151864	0.878337	0.971877	2.93039	0.303509	0.00338537	0.039819	2.82662	0.326535	0.00470416	0.0309004
ENSG00000154122.13	ANKH	1.00438	0.116887	0.315198	0.732425	4.36059	0.586101	1.3e-05	0.00073832	4.08959	0.605554	4.32e-05	0.0010247
ENSG00000131503.20	ANKHD1	-0.432651	-0.110446	0.665269	0.904615	0.249654	0.059215	0.802855	0.916678	-0.782169	-0.213745	0.434115	0.62497
ENSG00000254996.5	ANKHD1-EIF4EBP3	0.498711	0.304697	0.617983	0.889069	0.998032	0.585156	0.318264	0.593748	0.590777	0.376545	0.55467	0.720306
ENSG00000001629.9	ANKIB1	-1.87761	-0.103921	0.0604347	0.410571	-3.099	-0.17466	0.00194173	0.0268293	-2.0417	-0.122637	0.0411814	0.141407
ENSG00000160117.14	ANKLE1	0.412906	0.192901	0.679676	0.910696	3.6198	1.61633	0.00029483	0.00710331	0.535249	0.256938	0.592478	0.748429
ENSG00000176915.14	ANKLE2	-0.235525	-0.0152659	0.813801	0.952145	0.111629	0.00693014	0.911118	0.966953	-0.032076	-0.0022313	0.974411	0.985749
ENSG00000144504.15	ANKMY1	0.36127	0.0294225	0.717898	0.922659	-2.2859	-0.189316	0.02226	0.131744	-3.34433	-0.331684	0.0008248	0.00895439
ENSG00000106524.8	ANKMY2	-1.67595	-0.22477	0.0937478	0.489594	-1.53003	-0.1948	0.126009	0.366808	-0.525396	-0.0724279	0.599308	0.753128
ENSG00000164331.9	ANKRA2	1.84403	0.313859	0.0651781	0.424817	-0.423321	-0.0694641	0.672061	0.846593	-0.541325	-0.100148	0.588284	0.745306
ENSG00000148677.6	ANKRD1	-0.0521192	-0.1165	0.958434	0.991145	1.22127	2.33822	0.221983	0.49277	1.19787	2.45045	0.230968	0.422623
ENSG00000088448.14	ANKRD10	0.463706	0.0387169	0.642858	0.89772	-0.0575784	-0.0046196	0.954084	0.982662	0.326069	0.0289348	0.744372	0.853862
ENSG00000167522.15	ANKRD11	-0.35375	-0.0268381	0.723526	0.923727	0.336039	0.0243957	0.736842	0.882574	-0.53994	-0.0442652	0.589238	0.745985
ENSG00000101745.16	ANKRD12	-1.13535	-0.0958727	0.256227	0.686298	-0.673113	-0.0538561	0.500875	0.737585	-1.01142	-0.0913457	0.311815	0.508462
ENSG00000076513.16	ANKRD13A	-1.43604	-0.119048	0.150991	0.574554	-2.16112	-0.176646	0.0306862	0.158673	-3.73872	-0.370584	0.00018496	0.00298618
ENSG00000198720.12	ANKRD13B	2.04589	0.607649	0.0407676	0.357003	1.516	0.426979	0.12952	0.371576	1.90044	0.594888	0.0573758	0.175343
ENSG00000118454.12	ANKRD13C	0.310426	0.0244458	0.756237	0.936312	-0.520919	-0.0394594	0.602423	0.805129	-0.0059358	-0.0005005	0.995264	0.99711
ENSG00000172932.14	ANKRD13D	1.61388	0.164471	0.106554	0.509769	3.12785	0.327663	0.00176089	0.0252843	1.64914	0.181824	0.0991186	0.24634
ENSG00000134461.15	ANKRD16	1.11378	0.18868	0.265373	0.692143	0.258754	0.0425984	0.795825	0.913103	0.0873288	0.0156468	0.93041	0.964572
ENSG00000132466.18	ANKRD17	-1.28429	-0.171575	0.19904	0.630351	0.172356	0.0217233	0.863157	0.944758	-0.0922729	-0.0130501	0.926481	0.962875
ENSG00000172014.12	ANKRD20A4	-0.874867	-0.730356	0.381646	0.779467	-2.18304	-2.11801	0.0290327	0.153569	-2.57541	-2.80717	0.0100123	0.0526288
ENSG00000152766.5	ANKRD22	0.367865	0.271473	0.712974	0.921458	0.953948	0.663399	0.34011	0.61305	1.48917	1.0781	0.136443	0.302791
ENSG00000163126.14	ANKRD23	-0.172782	-0.0748938	0.862823	0.966381	0.216103	0.086076	0.828907	0.929123	-0.825839	-0.402806	0.408895	0.602773
ENSG00000089847.12	ANKRD24	-0.132979	-0.0318731	0.89421	0.974417	0.941271	0.211113	0.346566	0.620553	0.903585	0.226612	0.366216	0.561939
ENSG00000107890.16	ANKRD26	-1.22148	-0.185261	0.221905	0.655134	-2.16562	-0.331666	0.0303406	0.157742	-0.93476	-0.147576	0.349912	0.545405
ENSG00000105186.15	ANKRD27	-0.93184	-0.0894796	0.351419	0.759221	-1.26258	-0.11645	0.20674	0.474881	-2.03034	-0.217305	0.0423222	0.143761
ENSG00000206560.11	ANKRD28	-1.07242	-0.304814	0.283531	0.707239	-0.040085	-0.0104112	0.968025	0.987024	0.751189	0.213696	0.452539	0.639737
ENSG00000164236.11	ANKRD33B	1.0465	0.447042	0.295332	0.717125	3.10412	1.28398	0.00190844	0.0266269	4.7194	2.34672	2.37e-06	0.00010367
ENSG00000272031.2	ANKRD34A	0.973645	0.542149	0.330233	0.744475	0.807935	0.435794	0.419128	0.67946	-0.101982	-0.0629504	0.918771	0.958417
ENSG00000198483.12	ANKRD35	-0.0632762	-0.0260177	0.949547	0.988439	0.491784	0.188314	0.622872	0.819352	1.41086	0.588586	0.158285	0.334104
ENSG00000135976.17	ANKRD36	-1.2611	-0.224645	0.207275	0.641061	-0.181248	-0.0292966	0.856173	0.941804	-1.00144	-0.185476	0.316614	0.512633
ENSG00000196912.12	ANKRD36B	-1.90293	-0.526493	0.0570503	0.404505	-2.17092	-0.577297	0.0299369	0.156785	-3.08039	-1.00439	0.00206729	0.017333
ENSG00000174501.14	ANKRD36C	-0.67673	-0.139016	0.498577	0.841412	-1.39433	-0.283577	0.163217	0.418875	-2.17314	-0.512099	0.0297696	0.114085
ENSG00000186352.8	ANKRD37	0.616471	0.22211	0.537584	0.857607	0.0550522	0.019363	0.956097	0.983311	0.474512	0.181867	0.635135	0.778765
ENSG00000213337.8	ANKRD39	0.934261	0.207286	0.350169	0.758011	1.82032	0.384668	0.0687102	0.261604	1.13083	0.264631	0.258128	0.454063
ENSG00000154945.6	ANKRD40	-1.33586	-0.119008	0.181596	0.611301	-1.19821	-0.101434	0.230836	0.502433	-0.900245	-0.0851617	0.36799	0.563441
ENSG00000137494.13	ANKRD42	-1.68069	-0.129592	0.092824	0.488054	-1.19881	-0.0866844	0.230601	0.502408	-1.34665	-0.109762	0.178092	0.359732
ENSG00000065413.19	ANKRD44	-1.07729	-0.157495	0.281353	0.706311	-2.23355	-0.325549	0.0255129	0.142328	-3.43333	-0.596579	0.00059622	0.00698214
ENSG00000186106.11	ANKRD46	0.29789	0.0336617	0.765787	0.938758	2.95148	0.340678	0.00316251	0.0380647	4.28705	0.590006	1.81e-05	0.00053117
ENSG00000168876.8	ANKRD49	-0.487951	-0.0689678	0.625584	0.891074	-1.11674	-0.153363	0.264105	0.540196	-0.577317	-0.0871285	0.563725	0.72689
ENSG00000151458.11	ANKRD50	-2.02078	-0.216685	0.0433029	0.366397	2.30396	0.233478	0.0212249	0.127444	2.68854	0.304548	0.0071766	0.0415952
ENSG00000139645.9	ANKRD52	-0.470053	-0.0606795	0.638317	0.895731	0.177903	0.0220779	0.8588	0.942516	-0.0805781	-0.0110569	0.935777	0.966829
ENSG00000144031.11	ANKRD53	1.46997	0.955797	0.141569	0.561363	1.6102	0.978573	0.107354	0.335282	1.18754	0.838608	0.235014	0.426855
ENSG00000100124.14	ANKRD54	0.977287	0.128431	0.328427	0.743148	2.35795	0.302576	0.0183763	0.116169	1.54756	0.218446	0.121728	0.281828
ENSG00000164512.17	ANKRD55	0.697895	0.310012	0.485243	0.834706	0.612207	0.254351	0.540401	0.765705	-2.12887	-1.25396	0.0332652	0.122805
ENSG00000135299.16	ANKRD6	0.511628	0.115377	0.608911	0.886034	-1.63778	-0.383514	0.101468	0.325477	-1.49429	-0.395296	0.135099	0.300977
ENSG00000157999.5	ANKRD61	-1.1881	-0.525925	0.234796	0.66795	-0.19977	-0.0800263	0.84166	0.935157	-0.324009	-0.144096	0.745931	0.855032
ENSG00000230778.1	ANKRD63	2.47365	1.0574	0.0133742	0.219371	4.02364	1.72815	5.73e-05	0.00223697	3.53979	1.63866	0.00040045	0.0052066
ENSG00000230062.5	ANKRD66	1.62804	1.13152	0.103516	0.503895	1.06059	0.710098	0.288878	0.565525	1.19302	0.905634	0.232862	0.42446
ENSG00000156381.8	ANKRD9	1.44116	0.205218	0.149539	0.57337	2.48004	0.348623	0.0131369	0.0934695	1.79359	0.273141	0.0728782	0.203005
ENSG00000064999.13	ANKS1A	1.73554	0.173125	0.0826452	0.467668	2.41382	0.236668	0.0157863	0.105438	4.05734	0.486901	4.96e-05	0.00112917
ENSG00000168096.14	ANKS3	2.01056	0.232282	0.044372	0.367583	2.2233	0.244729	0.0261959	0.144558	1.08062	0.130387	0.279867	0.476859
ENSG00000165138.17	ANKS6	-1.04237	-0.0956819	0.297238	0.718551	-2.40053	-0.223817	0.0163715	0.107907	-4.50402	-0.559318	6.67e-06	0.00023695
ENSG00000163516.13	ANKZF1	1.72188	0.19974	0.0850912	0.473587	1.30367	0.142359	0.192345	0.457776	0.0141597	0.00172815	0.988703	0.993426
ENSG00000011426.10	ANLN	-1.34391	-0.414556	0.178977	0.609254	0.181059	0.049824	0.856321	0.941885	-0.783304	-0.243741	0.433448	0.624311
ENSG00000160746.12	ANO10	-2.68511	-0.278647	0.00725059	0.164427	-3.22837	-0.331311	0.00124498	0.0199855	-2.46592	-0.270826	0.0136664	0.0653888
ENSG00000151572.17	ANO4	0.0346631	0.0538464	0.972348	0.99442	0.775961	1.1479	0.437772	0.691912	1.39397	2.14629	0.163326	0.3402
ENSG00000171714.10	ANO5	1.11621	0.454227	0.264333	0.691554	0.498989	0.199491	0.617787	0.815921	2.01017	0.876331	0.0444136	0.14843
ENSG00000177119.15	ANO6	-2.73205	-0.233305	0.00629411	0.154494	-2.66215	-0.216462	0.00776437	0.0676521	-1.6219	-0.142448	0.104826	0.256271
ENSG00000146205.13	ANO7	-1.67035	-0.400835	0.0948499	0.490808	-2.15072	-0.509452	0.0314982	0.161123	-3.43837	-1.00774	0.00058523	0.00687595
ENSG00000074855.10	ANO8	0.620148	0.067677	0.53516	0.856766	0.513051	0.0530376	0.607916	0.808385	-1.28373	-0.153882	0.199237	0.385583
ENSG00000185101.12	ANO9	-1.48049	-0.835099	0.138742	0.556368	1.24884	0.580646	0.211722	0.481174	-0.0119048	-0.0062378	0.990502	0.993857
ENSG00000011201.11	ANOS1	-0.740508	-0.105489	0.458992	0.824626	-0.557437	-0.075647	0.577229	0.790082	-0.0146145	-0.0022429	0.98834	0.993276
ENSG00000140350.15	ANP32A	-1.98468	-0.119772	0.0471806	0.377539	-3.00891	-0.183135	0.00262186	0.0333854	-1.90781	-0.123216	0.056416	0.173262
ENSG00000136938.8	ANP32B	-1.3592	-0.113152	0.174084	0.604077	-4.17683	-0.389027	2.96e-05	0.00135793	-4.68872	-0.508202	2.75e-06	0.0001162
ENSG00000143401.14	ANP32E	-2.67423	-0.354603	0.00749011	0.166684	-1.83253	-0.224247	0.0668725	0.257037	-2.44721	-0.341931	0.0143967	0.0676587
ENSG00000166825.13	ANPEP	0.28068	0.148752	0.778956	0.941694	-1.14505	-0.642584	0.252187	0.527912	-0.408055	-0.241604	0.683234	0.812228
ENSG00000169604.19	ANTXR1	-0.908869	-0.124521	0.363419	0.767105	-2.62447	-0.36575	0.00867834	0.0724234	-2.42214	-0.370099	0.0154295	0.0711101
ENSG00000163297.16	ANTXR2	0.951955	0.145487	0.34112	0.752056	5.07465	0.931755	3.88e-07	4.27e-05	5.31452	1.11942	1.07e-07	9.32e-06
ENSG00000135046.13	ANXA1	-1.98452	-0.560379	0.0471983	0.377539	0.981234	0.254347	0.326477	0.601313	0.932076	0.270129	0.351297	0.546969
ENSG00000122359.17	ANXA11	0.252203	0.0200061	0.800884	0.947323	-2.44698	-0.196551	0.0144057	0.0994754	-2.43536	-0.21994	0.014877	0.0693692
ENSG00000182718.16	ANXA2	-2.30858	-0.788149	0.0209668	0.268536	-0.068882	-0.0214969	0.945084	0.979904	0.84188	0.298894	0.399855	0.594477
ENSG00000177721.4	ANXA2R	1.14776	0.279204	0.251067	0.682142	-1.62993	-0.421164	0.103117	0.328041	-1.41741	-0.393103	0.156362	0.331692
ENSG00000138772.12	ANXA3	-0.0092781	-0.0115919	0.992597	0.999164	0.842574	0.99565	0.399467	0.665377	1.10638	1.34791	0.268563	0.465095
ENSG00000196975.15	ANXA4	-0.518613	-0.034001	0.604031	0.884331	0.588253	0.0367979	0.556363	0.775478	4.29982	0.365024	1.71e-05	0.00050458
ENSG00000164111.14	ANXA5	-1.7018	-0.109101	0.088793	0.4784	1.33419	0.0810106	0.182143	0.443772	2.84855	0.209182	0.00439192	0.0293768
ENSG00000197043.13	ANXA6	1.44016	0.254905	0.149821	0.573553	6.56257	1.7483	5.29e-11	3.43e-08	7.15186	2.3192	8.56e-13	7.19e-10
ENSG00000138279.15	ANXA7	-1.56436	-0.092313	0.117734	0.52795	-3.2841	-0.201852	0.00102307	0.0175259	-1.56937	-0.100018	0.116561	0.274017
ENSG00000265190.6	ANXA8	0.933745	1.73122	0.350436	0.758242	0.986693	1.80539	0.323793	0.598607	1.33226	2.56047	0.182776	0.36574
ENSG00000264230.8	ANXA8L1	1.11465	1.96435	0.265001	0.691647	0.745978	1.35335	0.455681	0.703969	1.05204	1.96661	0.292779	0.490379
ENSG00000143412.9	ANXA9	0.567529	0.130376	0.570355	0.870584	1.19614	0.259483	0.231643	0.503819	0.301202	0.0735866	0.763261	0.86614
ENSG00000136250.11	AOAH	-0.319542	-0.0533097	0.749315	0.932702	3.61721	0.649766	0.00029779	0.00712662	3.86142	0.780677	0.00011273	0.00204105
ENSG00000002726.20	AOC1	0.0489349	0.0143088	0.960971	0.991373	2.06191	0.596845	0.0392163	0.18512	2.3806	0.779496	0.0172846	0.0769781
ENSG00000131480.8	AOC2	0.527144	0.235658	0.598093	0.882445	1.5404	0.653301	0.123463	0.362499	2.62349	1.2077	0.0087035	0.047922
ENSG00000131471.6	AOC3	2.70865	1.7394	0.00675568	0.159087	2.27729	1.3721	0.0227689	0.132775	2.73348	1.8567	0.0062669	0.0377308
ENSG00000138356.13	AOX1	-1.35869	-1.60062	0.174243	0.604077	-1.41207	-1.63218	0.157929	0.410989	0.871444	0.903046	0.383512	0.579322
ENSG00000138660.11	AP1AR	-0.0751406	-0.0090769	0.940103	0.986287	-1.6037	-0.191295	0.108781	0.337785	0.291468	0.0378098	0.770693	0.87131
ENSG00000100280.16	AP1B1	1.02158	0.139765	0.30698	0.726124	0.842642	0.109998	0.399429	0.665377	2.01689	0.306721	0.0437066	0.146788
ENSG00000166747.12	AP1G1	-3.09551	-0.178886	0.00196476	0.0746555	1.4686	0.0752826	0.14194	0.389157	2.4614	0.147867	0.0138397	0.0659533
ENSG00000213983.11	AP1G2	0.00346302	0.00039032	0.997237	0.999596	0.819608	0.0877131	0.412439	0.674588	-1.74436	-0.219143	0.0810962	0.216565
ENSG00000072958.8	AP1M1	0.515492	0.0336459	0.606209	0.885212	1.04081	0.0655148	0.297962	0.575813	2.59726	0.193225	0.00939711	0.0503883
ENSG00000106367.14	AP1S1	-0.542116	-0.0397554	0.587739	0.880032	1.69922	0.121459	0.0892778	0.303044	3.72857	0.335754	0.00019257	0.0030775
ENSG00000182287.14	AP1S2	-2.63734	-0.354321	0.00835598	0.176388	-2.56169	-0.325901	0.0104164	0.081752	-2.74462	-0.400128	0.00605805	0.0369562
ENSG00000152056.16	AP1S3	0.715848	0.122265	0.474085	0.82922	-0.591469	-0.0986344	0.554206	0.774505	-1.70718	-0.335425	0.0877886	0.22825
ENSG00000196961.12	AP2A1	1.62699	0.0911322	0.103739	0.50416	4.12924	0.256432	3.64e-05	0.00158536	3.47507	0.229349	0.00051073	0.00622061
ENSG00000183020.13	AP2A2	2.33345	0.256626	0.0196247	0.260575	3.13996	0.346176	0.00168973	0.0245586	4.83544	0.68332	1.33e-06	6.55e-05
ENSG00000006125.17	AP2B1	-1.12089	-0.0821145	0.262334	0.690477	-1.06186	-0.0745694	0.288301	0.565076	0.702336	0.0547971	0.482469	0.665458
ENSG00000161203.13	AP2M1	-0.0792463	-0.0080073	0.936837	0.984533	0.0743381	0.00720843	0.940741	0.97831	1.03007	0.113137	0.302977	0.499265
ENSG00000042753.11	AP2S1	1.11243	0.100716	0.265955	0.6929	2.57247	0.234953	0.0100976	0.0802803	3.67293	0.407763	0.00023978	0.00362493
ENSG00000132842.13	AP3B1	-2.67528	-0.141535	0.00746668	0.166514	-2.7217	-0.138046	0.00649473	0.0608461	-1.11908	-0.0602971	0.263106	0.459198
ENSG00000103723.13	AP3B2	2.66034	1.85547	0.00780616	0.170027	3.56811	2.43619	0.00035957	0.00823263	3.73834	2.76615	0.00018524	0.00298704
ENSG00000065000.16	AP3D1	1.17109	0.0510745	0.241562	0.673514	3.51031	0.163582	0.00044759	0.0096748	3.81356	0.206583	0.00013698	0.00236926
ENSG00000185009.12	AP3M1	-1.08922	-0.0748655	0.276055	0.700689	-1.3088	-0.0864819	0.190601	0.455447	-0.319192	-0.0232894	0.749581	0.857345
ENSG00000070718.11	AP3M2	0.636938	0.0816768	0.524165	0.854344	-0.609279	-0.0758033	0.54234	0.766789	0.0437174	0.00602257	0.96513	0.982078
ENSG00000177879.15	AP3S1	-1.48601	-0.121116	0.137277	0.554503	-0.160261	-0.0121493	0.872676	0.94878	1.72145	0.149941	0.0851695	0.223414
ENSG00000157823.16	AP3S2	1.80484	0.203074	0.0710993	0.44012	1.86468	0.201731	0.0622262	0.246267	2.29035	0.279476	0.0220009	0.0918277
ENSG00000134262.12	AP4B1	-0.48525	-0.0511339	0.627499	0.891539	0.889191	0.0884271	0.373901	0.644848	0.0998837	0.0110868	0.920437	0.959343
ENSG00000081014.10	AP4E1	-2.56942	-0.227759	0.010187	0.1908	-1.70522	-0.139744	0.0881527	0.300943	-3.2712	-0.318703	0.0010709	0.0107218
ENSG00000221838.9	AP4M1	1.6778	0.171545	0.0933871	0.488905	0.0296286	0.00283367	0.976363	0.989523	-2.25535	-0.260369	0.0241111	0.0982883
ENSG00000100478.14	AP4S1	-1.11658	-0.142077	0.264173	0.691554	-0.699879	-0.0833851	0.484003	0.726273	-0.383515	-0.0509789	0.701338	0.825508
ENSG00000254470.2	AP5B1	0.189964	0.0160601	0.849338	0.962014	-0.976106	-0.0802341	0.329012	0.603144	-1.72886	-0.160043	0.0838338	0.221155
ENSG00000053770.11	AP5M1	-0.258035	-0.0205695	0.79638	0.946569	1.08516	0.0838249	0.277849	0.555305	1.91285	0.166388	0.055767	0.172
ENSG00000125843.10	AP5S1	0.597432	0.0506419	0.550219	0.862778	1.20171	0.0966295	0.229478	0.50141	-0.294894	-0.0268799	0.768075	0.869325
ENSG00000242802.6	AP5Z1	1.4876	0.132827	0.136857	0.553123	0.717026	0.0605066	0.473358	0.716557	0.661841	0.0623014	0.508073	0.684615
ENSG00000120868.13	APAF1	-0.865822	-0.182411	0.386588	0.782504	-0.753268	-0.151961	0.451289	0.700171	-1.5614	-0.359425	0.11843	0.276834
ENSG00000107282.7	APBA1	1.24666	0.498423	0.212522	0.646648	0.0479786	0.0188824	0.961733	0.985292	1.09928	0.477896	0.271647	0.468128
ENSG00000034053.14	APBA2	-0.30622	-0.166681	0.759437	0.937453	-1.42265	-0.857341	0.154837	0.407396	-1.36762	-0.951093	0.171432	0.350996
ENSG00000011132.11	APBA3	2.26995	0.210279	0.0232107	0.280788	1.50694	0.130735	0.131826	0.375105	-1.32086	-0.129366	0.186549	0.370169
ENSG00000166313.18	APBB1	0.717455	0.333238	0.473093	0.82922	1.01936	0.455126	0.308034	0.585223	2.79765	1.36327	0.00514762	0.0330043
ENSG00000077420.15	APBB1IP	-0.302204	-0.0258382	0.762497	0.937762	-4.68198	-0.477607	2.84e-06	0.00021142	-5.40241	-0.674412	6.58e-08	6.48e-06
ENSG00000163697.16	APBB2	-0.725745	-0.419564	0.467995	0.827066	1.08312	0.550684	0.278754	0.555886	1.54941	0.845349	0.121283	0.281424
ENSG00000113108.19	APBB3	1.18222	0.264867	0.237116	0.669503	0.0720085	0.015171	0.942595	0.978892	-1.35987	-0.330141	0.17387	0.354178
ENSG00000134982.16	APC	-1.91667	-0.218445	0.0552803	0.400248	-0.799311	-0.0840091	0.42411	0.683451	-0.394392	-0.0458413	0.693292	0.819888
ENSG00000115266.11	APC2	4.49328	0.46723	7.01e-06	0.00077674	3.73336	0.35384	0.00018894	0.00517587	4.54131	0.501547	5.59e-06	0.00020964
ENSG00000164062.12	APEH	0.986824	0.0731007	0.323729	0.739427	2.22849	0.164077	0.0258481	0.143303	2.70085	0.23087	0.00691631	0.0404422
ENSG00000100823.11	APEX1	0.379195	0.0350452	0.704543	0.919091	-2.54981	-0.239348	0.010778	0.0835516	-2.98425	-0.32393	0.00284274	0.0216263
ENSG00000169188.4	APEX2	0.836516	0.079427	0.402865	0.792349	0.899716	0.0815684	0.368271	0.640591	-0.131566	-0.0133568	0.895328	0.94612
ENSG00000117362.12	APH1A	-0.132058	-0.0122924	0.894938	0.974417	-1.24208	-0.11231	0.214208	0.483168	-1.35192	-0.137776	0.176401	0.357634
ENSG00000138613.13	APH1B	0.480767	0.0430825	0.630682	0.891953	-1.14166	-0.0997272	0.253595	0.529384	-0.277618	-0.0267168	0.781306	0.877418
ENSG00000166181.12	API5	-2.30821	-0.14419	0.0209875	0.268536	-1.33923	-0.077754	0.180495	0.441519	-0.765965	-0.0490125	0.443697	0.632519
ENSG00000149089.12	APIP	-0.382735	-0.0469865	0.701916	0.91834	-1.20343	-0.143914	0.228811	0.50094	-0.395611	-0.0519215	0.692392	0.819163
ENSG00000169621.9	APLF	-0.0848419	-0.0150873	0.932387	0.983034	-1.53602	-0.276654	0.124534	0.364743	-0.850634	-0.165937	0.394973	0.590393
ENSG00000105290.11	APLP1	2.9743	2.62713	0.00293662	0.0969997	2.84125	2.48669	0.00449367	0.0475916	3.39766	3.13802	0.00067964	0.00767587
ENSG00000084234.16	APLP2	0.517869	0.062232	0.60455	0.884331	1.61067	0.189236	0.107251	0.335282	3.76976	0.567552	0.00016341	0.00273067
ENSG00000101474.11	APMAP	1.64295	0.148576	0.100393	0.500535	3.08448	0.285338	0.00203906	0.0277977	4.3282	0.501024	1.5e-05	0.00045408
ENSG00000158874.11	APOA2	0.342189	0.195985	0.732208	0.92725	0.322148	0.17481	0.747341	0.888513	-0.612314	-0.394313	0.54033	0.709007
ENSG00000084674.14	APOB	-0.216104	-0.189969	0.828907	0.958449	-0.0193747	-0.0159372	0.984542	0.992688	-1.02584	-1.01548	0.304965	0.501154
ENSG00000124701.5	APOBEC2	0.450227	0.362841	0.652547	0.901574	0.760544	0.595326	0.446929	0.697724	-0.231369	-0.201727	0.817028	0.899159
ENSG00000179750.15	APOBEC3B	-1.36602	-0.536452	0.171932	0.602647	-0.0427231	-0.014702	0.965922	0.986257	-1.52853	-0.638674	0.126381	0.288434
ENSG00000244509.3	APOBEC3C	1.11172	0.127955	0.266257	0.693404	-0.279641	-0.0307515	0.779753	0.905424	-1.37896	-0.1705	0.167907	0.34661
ENSG00000128394.16	APOBEC3F	0.168966	0.0240984	0.865823	0.967844	-2.93153	-0.460802	0.00337298	0.0397605	-4.63584	-1.0168	3.55e-06	0.00014428
ENSG00000239713.8	APOBEC3G	0.342174	0.0537876	0.73222	0.92725	-2.31115	-0.379623	0.0208245	0.125696	-3.59853	-0.739821	0.00032002	0.00443718
ENSG00000100298.15	APOBEC3H	0.941821	0.347275	0.346284	0.755734	0.89742	0.312824	0.369495	0.64134	-0.975097	-0.421023	0.329512	0.526611
ENSG00000184730.10	APOBR	-0.239092	-0.0207632	0.811034	0.951016	0.969644	0.08128	0.332224	0.60658	-0.76981	-0.0727673	0.441413	0.630394
ENSG00000130208.9	APOC1	0.11968	0.0794705	0.904736	0.97689	-1.37923	-1.04955	0.167825	0.425428	-1.4697	-1.29831	0.141643	0.309995
ENSG00000234906.9	APOC2	0.509101	0.240884	0.610681	0.886206	-1.51961	-0.753463	0.128608	0.37015	-2.98588	-2.17402	0.00282763	0.0215458
ENSG00000130203.9	APOE	0.369161	0.219877	0.712008	0.92098	-0.492011	-0.278776	0.622711	0.819215	-0.477598	-0.305179	0.632936	0.776603
ENSG00000100342.20	APOL1	-0.0349457	-0.0064661	0.972123	0.99442	2.12731	0.370601	0.033394	0.167554	1.22727	0.241828	0.219722	0.410242
ENSG00000128335.13	APOL2	0.492204	0.0520067	0.622575	0.890542	0.210489	0.021297	0.833286	0.931254	-0.071651	-0.0080695	0.94288	0.970527
ENSG00000128284.19	APOL3	0.460928	0.132186	0.64485	0.898031	-0.879285	-0.255699	0.379247	0.648665	-1.37412	-0.459756	0.169403	0.348519
ENSG00000100336.17	APOL4	0.392076	0.161656	0.695002	0.916258	-1.13569	-0.485423	0.256087	0.531683	-2.00269	-1.13368	0.0452102	0.150282
ENSG00000221963.5	APOL6	-2.44655	-0.229444	0.0144231	0.225699	-0.243367	-0.0202191	0.807721	0.919222	-0.251659	-0.0235837	0.801305	0.889502
ENSG00000178878.12	APOLD1	-0.768478	-0.24724	0.442203	0.816664	-0.813306	-0.251294	0.416043	0.677104	-2.83783	-1.13115	0.00454211	0.0301128
ENSG00000204444.10	APOM	-1.19614	-0.346485	0.231643	0.664822	-1.08343	-0.299785	0.278617	0.555873	-0.429288	-0.125922	0.667714	0.801017
ENSG00000184831.13	APOO	-2.05001	-0.382672	0.0403631	0.355748	-0.144011	-0.0235613	0.885492	0.954907	-1.70218	-0.328969	0.0887222	0.229883
ENSG00000155008.13	APOOL	-2.06853	-0.172165	0.0385901	0.349535	0.294847	0.0220451	0.768111	0.899522	1.4832	0.125759	0.138021	0.304824
ENSG00000256053.7	APOPT1	1.0229	0.161883	0.306353	0.725729	-0.0428094	-0.0065974	0.965853	0.986257	1.44516	0.241926	0.148412	0.319621
ENSG00000142192.20	APP	0.0994761	0.0137118	0.92076	0.981117	0.407733	0.0538893	0.68347	0.852533	2.31946	0.364067	0.0203699	0.0867806
ENSG00000062725.9	APPBP2	0.268036	0.0262945	0.788672	0.943891	0.774504	0.072758	0.438633	0.692535	1.86966	0.200779	0.0615312	0.182993
ENSG00000157500.10	APPL1	-2.56922	-0.200234	0.0101926	0.1908	-2.131	-0.155566	0.0330894	0.166461	-1.00254	-0.0794639	0.316081	0.512117
ENSG00000136044.11	APPL2	0.175538	0.0169531	0.860657	0.96562	-0.808951	-0.0751797	0.418544	0.678961	0.976031	0.102548	0.329049	0.526158
ENSG00000198931.10	APRT	0.151005	0.0182402	0.879972	0.971877	0.291975	0.0337118	0.770306	0.901027	-1.36021	-0.180601	0.173765	0.354178
ENSG00000137074.18	APTX	0.836419	0.0759249	0.402919	0.792349	1.60159	0.14072	0.109246	0.338517	2.3763	0.238754	0.0174872	0.077638
ENSG00000240583.11	AQP1	0.870358	2.39424	0.384105	0.781391	0.217161	0.667662	0.828083	0.928855	0.963798	2.76526	0.335147	0.531673
ENSG00000178301.3	AQP11	-1.79526	-0.433212	0.072612	0.443219	1.16122	0.243496	0.245553	0.521049	-1.45171	-0.360818	0.146583	0.317133
ENSG00000165272.15	AQP3	-2.68519	-1.99303	0.00724885	0.164427	-0.830521	-0.482153	0.406244	0.669514	0.278199	0.167048	0.78086	0.877055
ENSG00000086159.12	AQP6	0.613599	0.286283	0.53948	0.858493	-0.459716	-0.198798	0.64572	0.831342	-2.31992	-1.39829	0.0203454	0.0867685
ENSG00000021776.10	AQR	-3.34498	-0.275984	0.00082288	0.0382948	-1.24853	-0.0897721	0.211835	0.481174	-1.53342	-0.122572	0.125173	0.286593
ENSG00000169083.16	AR	-1.38745	-0.87412	0.165304	0.594275	-1.68576	-1.11283	0.0918428	0.308091	-1.86083	-1.31758	0.0627681	0.185215
ENSG00000078061.12	ARAF	-0.64161	-0.0481052	0.521126	0.852461	-0.160663	-0.0114682	0.872359	0.94858	-3.00986	-0.264762	0.00261366	0.0204628
ENSG00000186635.14	ARAP1	1.07143	0.0967939	0.283976	0.707253	-0.31973	-0.0273395	0.749173	0.889506	-0.795451	-0.0769924	0.426351	0.619032
ENSG00000047365.11	ARAP2	-1.93917	-0.318743	0.0524802	0.391314	-3.67897	-0.678188	0.00023418	0.00600669	-3.45812	-0.700614	0.00054395	0.00651866
ENSG00000120318.15	ARAP3	0.724289	0.243751	0.468888	0.827753	1.04054	0.334722	0.298087	0.575899	1.10264	0.396956	0.270184	0.466668
ENSG00000095139.13	ARCN1	-1.83661	-0.0925141	0.0662668	0.427132	-0.281891	-0.0132169	0.778027	0.904522	2.09633	0.114319	0.036053	0.129509
ENSG00000109321.10	AREG	-1.2303	-0.79148	0.218585	0.65088	-0.322512	-0.190072	0.747065	0.888321	-0.989947	-0.654279	0.3222	0.518679
ENSG00000119682.16	AREL1	-2.14662	-0.112641	0.0318238	0.322971	-0.21974	-0.0105303	0.826073	0.927547	1.66579	0.0920323	0.0957556	0.241366
ENSG00000143761.15	ARF1	1.27421	0.0566404	0.202589	0.635851	-0.0578286	-0.0024148	0.953885	0.982662	1.84813	0.0905359	0.0645841	0.187658
ENSG00000134287.9	ARF3	-0.915275	-0.0925907	0.360047	0.765568	-0.302253	-0.0290577	0.762459	0.896195	-1.13904	-0.124951	0.254688	0.449614
ENSG00000168374.10	ARF4	-2.1204	-0.193102	0.0339727	0.332443	-1.50438	-0.128053	0.132483	0.376001	-0.166147	-0.0156142	0.868042	0.929399
ENSG00000004059.10	ARF5	0.876467	0.0692353	0.380776	0.779278	-0.656201	-0.0498395	0.511694	0.744761	-2.6437	-0.235255	0.00820052	0.0459454
ENSG00000165527.6	ARF6	-1.60455	-0.15576	0.108593	0.51381	-2.3153	-0.221143	0.0205967	0.124741	-3.59763	-0.415434	0.00032113	0.00444572
ENSG00000101199.12	ARFGAP1	0.11051	0.00788088	0.912005	0.979618	0.325261	0.0222325	0.744984	0.886891	0.0966093	0.00742374	0.923037	0.961113
ENSG00000149182.14	ARFGAP2	0.20586	0.0136682	0.8369	0.959771	0.441306	0.0280946	0.658991	0.839186	-0.95852	-0.0691196	0.3378	0.534221
ENSG00000242247.10	ARFGAP3	-0.485552	-0.0330181	0.627285	0.891539	-0.844826	-0.055206	0.398208	0.664337	-1.54712	-0.115825	0.121835	0.281934
ENSG00000066777.8	ARFGEF1	-2.31782	-0.187175	0.020459	0.26697	-2.53833	-0.199626	0.0111381	0.0852688	-1.90097	-0.160323	0.0573064	0.175206
ENSG00000124198.8	ARFGEF2	-1.1256	-0.1064	0.260335	0.690054	-0.0491039	-0.004365	0.960836	0.985165	1.45965	0.149702	0.144385	0.314169
ENSG00000112379.8	ARFGEF3	1.54274	1.27505	0.122894	0.536313	1.46859	1.21857	0.141944	0.389157	3.75504	3.30214	0.00017331	0.00285454
ENSG00000164144.15	ARFIP1	-1.85499	-0.231654	0.063598	0.42105	-2.28701	-0.279685	0.022195	0.131522	-1.81965	-0.241252	0.0688117	0.195644
ENSG00000132254.12	ARFIP2	0.260002	0.0154638	0.794862	0.945543	2.03745	0.119409	0.0416047	0.192053	2.04172	0.135226	0.0411798	0.141407
ENSG00000101246.19	ARFRP1	1.70227	0.122158	0.0887048	0.4784	1.88901	0.130602	0.0588908	0.238417	1.45865	0.11114	0.144662	0.314532
ENSG00000081181.7	ARG2	-0.155187	-0.0366325	0.876674	0.971612	-1.90964	-0.450707	0.0561792	0.231304	-1.85837	-0.494859	0.0631168	0.185607
ENSG00000134884.13	ARGLU1	1.39975	0.133269	0.161587	0.589004	0.195418	0.0174222	0.845066	0.936692	-1.03069	-0.105213	0.302687	0.499076
ENSG00000175220.11	ARHGAP1	0.419602	0.0321211	0.674777	0.9086	1.36602	0.102108	0.171932	0.431437	1.11584	0.0917698	0.264492	0.460886
ENSG00000071205.11	ARHGAP10	0.932798	0.388792	0.350924	0.75861	1.89752	0.749142	0.0577599	0.235641	3.71576	1.66131	0.00020259	0.00319495
ENSG00000198826.10	ARHGAP11A	-2.09912	-0.543874	0.0358066	0.337892	-1.18834	-0.277322	0.2347	0.508264	-3.07159	-0.92249	0.00212922	0.017641
ENSG00000165322.17	ARHGAP12	-1.4706	-0.161275	0.141399	0.561226	-0.919994	-0.0946394	0.357576	0.631003	1.00993	0.11691	0.312529	0.509133
ENSG00000075884.13	ARHGAP15	-0.317592	-0.040253	0.750795	0.933405	-2.8216	-0.381752	0.00477849	0.0497596	-2.51416	-0.368282	0.0119316	0.0592106
ENSG00000140750.16	ARHGAP17	0.801765	0.0776433	0.422689	0.804229	0.933397	0.0865146	0.350615	0.623893	1.25738	0.133051	0.208616	0.397346
ENSG00000146376.10	ARHGAP18	-2.02854	-0.181952	0.0425047	0.362564	-0.927248	-0.0772715	0.353798	0.626746	-0.563128	-0.0523016	0.573348	0.733604
ENSG00000213390.10	ARHGAP19	-2.09363	-0.231102	0.0362931	0.340236	-3.47817	-0.404392	0.00050484	0.0105612	-3.3201	-0.423256	0.00089984	0.00951279
ENSG00000137727.12	ARHGAP20	0.965653	0.185957	0.334218	0.746288	-3.31	-0.770162	0.00093295	0.0163333	-2.53142	-0.618944	0.0113602	0.0575545
ENSG00000107863.17	ARHGAP21	-0.290808	-0.0387313	0.771198	0.941025	-1.58196	-0.206435	0.113659	0.344984	-1.8761	-0.278556	0.0606421	0.181133
ENSG00000128805.14	ARHGAP22	0.484213	0.15457	0.628235	0.891922	0.613448	0.190941	0.53958	0.765255	-0.916418	-0.320705	0.359448	0.555437
ENSG00000275832.4	ARHGAP23	0.636277	1.16999	0.524596	0.854365	0.755087	1.3981	0.450197	0.699735	1.28102	2.38546	0.200186	0.386477
ENSG00000138639.17	ARHGAP24	-0.952474	-0.402377	0.340857	0.751842	-2.75096	-1.40968	0.00594205	0.0573005	-1.7547	-0.898516	0.0793115	0.213848
ENSG00000163219.11	ARHGAP25	1.52409	0.188673	0.127487	0.540635	1.13535	0.13318	0.256231	0.531847	1.63306	0.218595	0.102457	0.252466
ENSG00000145819.16	ARHGAP26	-1.39592	-0.125481	0.162739	0.590714	1.27097	0.108676	0.203738	0.471269	2.05816	0.204182	0.0395749	0.137782
ENSG00000159314.11	ARHGAP27	0.158296	0.0154988	0.874223	0.97066	2.63323	0.264195	0.00845765	0.0714151	1.03764	0.11118	0.299436	0.495948
ENSG00000137962.12	ARHGAP29	0.438615	0.662082	0.66094	0.904469	0.935359	1.34617	0.349603	0.622869	0.817824	1.26553	0.413458	0.606774
ENSG00000186517.13	ARHGAP30	-0.751621	-0.0750676	0.452279	0.820657	0.0269485	0.00256091	0.978501	0.989991	0.229199	0.0246748	0.818714	0.899663
ENSG00000031081.10	ARHGAP31	-1.32997	-0.251432	0.18353	0.613804	-1.37505	-0.250013	0.169117	0.427509	-2.36349	-0.494748	0.0181037	0.0798049
ENSG00000134909.18	ARHGAP32	1.09438	0.140083	0.27379	0.698368	-0.718677	-0.0888511	0.47234	0.715623	-3.4558	-0.575785	0.00054867	0.00655966
ENSG00000004777.18	ARHGAP33	-0.543475	-0.112357	0.586803	0.879964	-1.37515	-0.276377	0.169084	0.427509	-3.01751	-0.768707	0.00254861	0.0200617
ENSG00000160007.18	ARHGAP35	-0.123885	-0.0095634	0.901407	0.976213	-0.227887	-0.0167984	0.819734	0.923946	0.555822	0.0466016	0.578332	0.737538
ENSG00000147799.11	ARHGAP39	1.02908	0.215249	0.303441	0.723429	-1.71077	-0.374116	0.0871241	0.298767	-1.99293	-0.494547	0.0462694	0.152118
ENSG00000089820.15	ARHGAP4	2.63368	0.260951	0.00844662	0.176388	2.68231	0.255008	0.00731163	0.0653663	0.949448	0.0957381	0.342393	0.538266
ENSG00000165895.18	ARHGAP42	-1.36221	-0.345869	0.173131	0.604004	0.428415	0.0959976	0.668349	0.844453	1.79689	0.447395	0.0723537	0.202095
ENSG00000006740.16	ARHGAP44	-1.2452	-0.390557	0.213057	0.647296	-1.54135	-0.450638	0.123233	0.361971	-1.1675	-0.390808	0.243009	0.435781
ENSG00000100852.12	ARHGAP5	-2.64871	-0.235366	0.00808005	0.173855	-2.84416	-0.244394	0.00445282	0.0473344	-3.06603	-0.300348	0.00216924	0.0178115
ENSG00000047648.21	ARHGAP6	2.61609	0.455288	0.00889427	0.179276	3.32978	0.577062	0.00086914	0.0154831	3.80176	0.745502	0.00014367	0.00246709
ENSG00000123329.17	ARHGAP9	0.537935	0.0772148	0.590622	0.880865	1.46255	0.204576	0.143592	0.391506	-0.541026	-0.0841632	0.58849	0.745357
ENSG00000141522.11	ARHGDIA	-0.353884	-0.0408378	0.723426	0.923727	-0.041608	-0.0045895	0.966811	0.986457	0.410656	0.051221	0.681325	0.810769
ENSG00000111348.8	ARHGDIB	-0.195534	-0.0157554	0.844975	0.960607	0.0639694	0.00492762	0.948995	0.981063	1.25275	0.110935	0.210296	0.399273
ENSG00000242173.8	ARHGDIG	3.38855	3.06699	0.00070264	0.0347358	2.66621	2.37783	0.00767112	0.0672783	3.03171	2.85597	0.00243177	0.0193552
ENSG00000076928.17	ARHGEF1	-0.200486	-0.0238989	0.8411	0.959804	-0.552411	-0.0630712	0.580667	0.791878	-2.54496	-0.348912	0.010929	0.056021
ENSG00000074964.16	ARHGEF10L	-1.29102	-0.417117	0.196696	0.626717	1.34616	0.402812	0.178251	0.439085	2.10426	0.7183	0.0353558	0.128173
ENSG00000132694.18	ARHGEF11	0.0107255	0.00151027	0.991442	0.999164	0.605707	0.0819689	0.544709	0.768922	1.26639	0.193806	0.205373	0.393018
ENSG00000196914.8	ARHGEF12	0.721265	0.172612	0.470746	0.828571	2.54766	0.613573	0.0108449	0.0839787	3.20134	0.902573	0.00136788	0.0129252
ENSG00000130762.14	ARHGEF16	-1.11996	-0.393798	0.26273	0.690477	3.21701	1.00445	0.00129532	0.0205169	2.3421	0.794488	0.0191755	0.0828928
ENSG00000110237.4	ARHGEF17	0.00971253	0.0038653	0.992251	0.999164	1.36691	0.507744	0.171653	0.431144	1.64525	0.668343	0.0999173	0.247937
ENSG00000104880.17	ARHGEF18	-0.0182492	-0.0038436	0.98544	0.997731	-0.0111662	-0.0022363	0.991091	0.996203	0.734185	0.161728	0.462836	0.64867
ENSG00000142632.16	ARHGEF19	0.672356	0.200508	0.501357	0.84319	-0.334887	-0.0981303	0.73771	0.882861	-0.705081	-0.236965	0.48076	0.66403
ENSG00000116584.17	ARHGEF2	2.26258	0.146486	0.0236614	0.282286	4.76449	0.35563	1.89e-06	0.00015369	4.4102	0.35597	1.03e-05	0.00033158
ENSG00000240771.6	ARHGEF25	0.0989546	0.0741205	0.921174	0.981117	-0.39458	-0.301073	0.693153	0.857889	1.47161	1.14343	0.141127	0.309246
ENSG00000163947.11	ARHGEF3	1.97015	0.215172	0.0488216	0.381741	-0.257261	-0.0258439	0.796978	0.913675	0.125941	0.0143151	0.899779	0.948425
ENSG00000214694.11	ARHGEF33	1.1886	0.982939	0.234598	0.667948	-0.0851955	-0.0721426	0.932106	0.975011	0.636704	0.576786	0.524318	0.698006
ENSG00000213214.4	ARHGEF35	-0.119336	-0.125373	0.905009	0.97689	0.0915613	0.0906936	0.927047	0.972623	0.0300343	0.0326027	0.97604	0.986466
ENSG00000183111.11	ARHGEF37	1.48336	0.471854	0.137978	0.555673	0.0181965	0.00575123	0.985482	0.99312	0.742086	0.256865	0.458035	0.644724
ENSG00000137135.17	ARHGEF39	-0.95296	-0.281809	0.34061	0.751842	-0.399694	-0.108266	0.689382	0.856194	-1.57315	-0.502826	0.115685	0.272647
ENSG00000136002.18	ARHGEF4	1.41942	1.12694	0.155778	0.581362	1.41807	1.11246	0.156172	0.409156	1.86011	1.55377	0.0628699	0.18534
ENSG00000165801.9	ARHGEF40	0.344198	0.0379026	0.730697	0.926642	-0.669953	-0.0708824	0.502888	0.738868	-1.81418	-0.220997	0.0696505	0.197205
ENSG00000050327.14	ARHGEF5	0.0338599	0.0219002	0.972989	0.99442	0.737182	0.441684	0.461012	0.70705	1.81315	1.14638	0.0698081	0.197539
ENSG00000129675.15	ARHGEF6	-1.83106	-0.186933	0.0670917	0.429261	-3.07061	-0.318889	0.00213622	0.0288199	-3.82957	-0.470421	0.00012837	0.0022528
ENSG00000102606.18	ARHGEF7	-1.31839	-0.0818802	0.187375	0.615974	-0.583962	-0.0341111	0.559246	0.777484	-0.792062	-0.0524749	0.428324	0.620699
ENSG00000131089.15	ARHGEF9	-0.860402	-0.05876	0.389568	0.785327	0.38403	0.024917	0.700956	0.861913	1.32754	0.0962814	0.184332	0.367557
ENSG00000117713.19	ARID1A	-0.0571528	-0.0114852	0.954423	0.98997	0.201423	0.0388039	0.840368	0.934636	-0.618553	-0.134173	0.536211	0.706264
ENSG00000049618.22	ARID1B	-1.15572	-0.148436	0.247797	0.679354	-0.538487	-0.0659705	0.590241	0.797658	-1.33183	-0.182734	0.182917	0.365905
ENSG00000189079.15	ARID2	-1.36111	-0.183021	0.173478	0.604077	-0.872329	-0.110629	0.383029	0.652167	-1.57076	-0.227051	0.116239	0.273621
ENSG00000116017.10	ARID3A	1.20126	0.151768	0.229651	0.66258	0.327357	0.0390682	0.743398	0.885963	-0.450935	-0.060639	0.652036	0.790332
ENSG00000179361.17	ARID3B	-0.0867826	-0.0111185	0.930844	0.982865	1.11719	0.138046	0.263911	0.539912	0.462967	0.0641003	0.643388	0.784888
ENSG00000032219.18	ARID4A	-0.474639	-0.0490099	0.635044	0.894559	-2.95246	-0.322922	0.00315254	0.0379767	-2.73886	-0.327958	0.0061653	0.0373342
ENSG00000054267.21	ARID4B	0.765192	0.0770688	0.444157	0.817949	0.089482	0.00860976	0.928699	0.973322	-0.0914373	-0.0098289	0.927145	0.963288
ENSG00000196843.15	ARID5A	1.8235	0.162554	0.0682282	0.432849	-0.071685	-0.0059115	0.942853	0.978892	-1.01994	-0.0959399	0.307759	0.504527
ENSG00000150347.15	ARID5B	-0.0445823	-0.0082546	0.96444	0.992561	-1.19878	-0.218737	0.230615	0.502408	0.243647	0.048466	0.807504	0.893288
ENSG00000166233.14	ARIH1	-0.535761	-0.0375302	0.592123	0.880876	-1.88134	-0.130536	0.059925	0.240766	-0.208756	-0.0156571	0.834639	0.91022
ENSG00000177479.19	ARIH2	-0.485787	-0.0291131	0.627118	0.891539	-2.56432	-0.15684	0.0103377	0.0814192	-3.06369	-0.215962	0.00218622	0.0179406
ENSG00000221883.2	ARIH2OS	0.560276	0.081081	0.575291	0.874102	-1.79836	-0.269209	0.0721198	0.269028	-1.52437	-0.251773	0.127416	0.290102
ENSG00000120805.13	ARL1	-2.15415	-0.201986	0.0312284	0.321225	-1.21484	-0.104979	0.224427	0.495349	0.859141	0.0823457	0.390263	0.586112
ENSG00000175414.6	ARL10	-0.657118	-0.12416	0.511105	0.848201	-1.9958	-0.380342	0.0459557	0.205115	-2.7976	-0.644577	0.00514838	0.0330043
ENSG00000152213.3	ARL11	-1.19599	-0.119587	0.231701	0.664856	0.896608	0.0835321	0.369928	0.641637	2.04755	0.220704	0.0406045	0.139922
ENSG00000174225.14	ARL13A	-0.697942	-0.637439	0.485213	0.834706	-0.632013	-0.546769	0.527378	0.756354	-0.751642	-0.741026	0.452266	0.639565
ENSG00000169379.15	ARL13B	-0.289919	-0.0402484	0.771878	0.941025	-1.38741	-0.190362	0.165318	0.422274	-0.322428	-0.0474439	0.747129	0.855787
ENSG00000152219.4	ARL14EP	1.43591	0.165992	0.151029	0.574554	-0.106584	-0.0116895	0.915119	0.96818	1.32484	0.163868	0.185224	0.368925
ENSG00000185305.10	ARL15	-0.343674	-0.0443486	0.731092	0.926642	0.825451	0.101222	0.409116	0.672025	1.75589	0.23871	0.079108	0.21345
ENSG00000214087.8	ARL16	-0.248441	-0.0283012	0.803793	0.948109	0.630979	0.0682826	0.528054	0.756552	-0.0254701	-0.0030669	0.97968	0.987978
ENSG00000185829.17	ARL17A	-0.939045	-0.279522	0.347708	0.756337	-0.291986	-0.0810848	0.770297	0.901027	-0.596366	-0.185158	0.550931	0.717123
ENSG00000228696.8	ARL17B	-0.235852	-0.0732123	0.813547	0.952015	0.0427592	0.0126185	0.965893	0.986257	-0.285792	-0.0938793	0.775038	0.873302
ENSG00000213465.7	ARL2	2.35979	0.473754	0.0182852	0.250435	1.26258	0.239844	0.206738	0.474881	2.08984	0.445948	0.0366322	0.130817
ENSG00000102931.7	ARL2BP	0.753195	0.318726	0.451333	0.820276	0.672853	0.275405	0.501041	0.737596	-0.29062	-0.13672	0.771342	0.87178
ENSG00000138175.8	ARL3	-0.405128	-0.0470695	0.685383	0.912758	-0.077189	-0.0085562	0.938473	0.977613	0.72374	0.0893077	0.469226	0.654455
ENSG00000122644.12	ARL4A	-1.06223	-0.178411	0.28813	0.710633	-2.15531	-0.371014	0.031138	0.160061	-0.536425	-0.0932709	0.591665	0.747997
ENSG00000188042.7	ARL4C	1.3221	0.280915	0.186133	0.615819	2.53762	0.538519	0.011161	0.0852713	1.95464	0.457156	0.0506257	0.16134
ENSG00000175906.4	ARL4D	-0.294589	-0.190909	0.768308	0.939814	0.0319946	0.0197982	0.974476	0.988873	0.329594	0.22336	0.741707	0.852104
ENSG00000162980.16	ARL5A	-0.926847	-0.0983718	0.354006	0.7609	-1.78414	-0.185934	0.0744011	0.274244	-1.88507	-0.220637	0.0594204	0.179328
ENSG00000165997.4	ARL5B	-1.98836	-0.243695	0.0467714	0.37604	-1.09074	-0.123058	0.275386	0.553499	0.303827	0.0375963	0.761259	0.8649
ENSG00000113966.9	ARL6	0.044715	0.0152382	0.964334	0.99254	-0.349031	-0.117121	0.727066	0.877183	-0.633438	-0.231589	0.526448	0.699674
ENSG00000170540.14	ARL6IP1	-0.526813	-0.0961663	0.598323	0.882445	-1.58499	-0.284599	0.112969	0.344017	-0.757507	-0.147824	0.448746	0.63673
ENSG00000182196.13	ARL6IP4	1.92018	0.703382	0.0548348	0.398689	1.43074	0.49437	0.152503	0.404458	0.943464	0.370723	0.345443	0.541352
ENSG00000144746.6	ARL6IP5	-0.233146	-0.0200274	0.815648	0.953044	-1.26921	-0.106255	0.204365	0.47173	-1.30128	-0.121369	0.193161	0.377885
ENSG00000177917.10	ARL6IP6	-0.569315	-0.0508253	0.569142	0.869926	-1.60123	-0.141069	0.109327	0.338598	-2.60202	-0.266788	0.00926752	0.0500213
ENSG00000143862.7	ARL8A	0.610523	0.0681848	0.541516	0.85969	0.423913	0.0452119	0.671629	0.846468	1.51798	0.185003	0.129019	0.292201
ENSG00000134108.12	ARL8B	-0.850963	-0.0765432	0.39479	0.78765	-1.52699	-0.133533	0.126764	0.36784	0.498605	0.0480952	0.618057	0.766909
ENSG00000104442.9	ARMC1	0.0234653	0.00228236	0.981279	0.995918	-0.120107	-0.0111962	0.904398	0.964793	1.44923	0.151364	0.147273	0.317981
ENSG00000170632.13	ARMC10	2.08716	0.196615	0.0368738	0.342088	2.05836	0.18524	0.0395556	0.186082	2.41091	0.245559	0.0159126	0.0726567
ENSG00000118690.12	ARMC2	-0.965267	-0.169073	0.334411	0.746288	-2.4093	-0.433304	0.0159829	0.106307	-1.33981	-0.258568	0.180306	0.36282
ENSG00000140691.16	ARMC5	1.1177	0.107322	0.263694	0.69113	1.68973	0.15579	0.0910789	0.306762	-0.165563	-0.0169761	0.868501	0.929611
ENSG00000105676.13	ARMC6	0.271892	0.0325957	0.785705	0.943308	2.20533	0.260146	0.0274309	0.148402	1.93007	0.255807	0.0535987	0.167527
ENSG00000125449.6	ARMC7	0.453713	0.0453386	0.650036	0.900161	2.0936	0.206674	0.0362953	0.176378	3.07204	0.354314	0.00212598	0.017641
ENSG00000114098.17	ARMC8	-0.286922	-0.0224315	0.774172	0.941517	0.543079	0.0407049	0.587075	0.795895	2.54587	0.220607	0.0109006	0.0559801
ENSG00000135931.17	ARMC9	0.710958	0.277886	0.47711	0.830932	0.227316	0.0871148	0.820178	0.924124	2.11974	0.878329	0.034028	0.12484
ENSG00000126947.12	ARMCX1	0.743435	0.226185	0.457218	0.823753	2.94524	0.879521	0.00322703	0.0387108	4.15401	1.47636	3.27e-05	0.00083351
ENSG00000184867.13	ARMCX2	0.976832	0.226182	0.328653	0.743232	1.84088	0.408622	0.0656394	0.254075	2.61111	0.65849	0.00902495	0.0491637
ENSG00000102401.19	ARMCX3	0.313765	0.0337398	0.753699	0.934973	0.816364	0.0839539	0.414292	0.675607	2.6003	0.317546	0.00931423	0.0501592
ENSG00000196440.11	ARMCX4	-1.25268	-0.359391	0.210323	0.643721	-0.772822	-0.203287	0.439628	0.693186	0.505513	0.143964	0.613199	0.763168
ENSG00000125962.14	ARMCX5	-1.55432	-0.17381	0.120109	0.53143	1.5862	0.163218	0.112693	0.343807	1.34929	0.152618	0.177243	0.358628
ENSG00000198960.10	ARMCX6	-1.00143	-0.0780372	0.316619	0.733744	-0.586599	-0.0435311	0.557473	0.776127	0.620226	0.0506143	0.535109	0.705593
ENSG00000254636.1	ARMS2	-0.99609	-0.916038	0.319206	0.73549	-0.395807	-0.343708	0.692247	0.857586	-0.531343	-0.504833	0.595181	0.749854
ENSG00000146476.10	ARMT1	-1.16276	-0.188777	0.244928	0.677136	1.48208	0.227298	0.13832	0.383948	2.1782	0.381536	0.0293908	0.112917
ENSG00000143437.20	ARNT	0.311656	0.026279	0.755302	0.935825	0.759163	0.0615343	0.447755	0.698339	0.835288	0.0760153	0.403556	0.59753
ENSG00000172379.20	ARNT2	2.57745	2.9732	0.00995308	0.18958	2.51191	2.87204	0.0120078	0.0886595	2.66082	3.2044	0.00779518	0.0442119
ENSG00000133794.17	ARNTL	-0.196832	-0.0235806	0.843959	0.960385	-2.03553	-0.24493	0.0417975	0.192644	-2.49707	-0.346642	0.0125226	0.0615023
ENSG00000029153.14	ARNTL2	-1.59018	-0.666938	0.111795	0.518347	-0.0649266	-0.0235617	0.948232	0.980953	-0.827396	-0.341204	0.408013	0.601884
ENSG00000241685.9	ARPC1A	0.41061	0.0920611	0.681358	0.910927	1.65933	0.357092	0.0970493	0.317582	0.417911	0.0990601	0.676012	0.806947
ENSG00000130429.13	ARPC1B	1.22214	0.235658	0.221656	0.655111	1.57767	0.289113	0.114641	0.346725	0.216801	0.0447798	0.828363	0.905981
ENSG00000163466.15	ARPC2	-0.578942	-0.0431736	0.562628	0.867383	0.335678	0.0238915	0.737114	0.882703	1.76887	0.147017	0.0769154	0.209273
ENSG00000111229.15	ARPC3	-0.302932	-0.0506484	0.761942	0.937762	-0.504495	-0.0813635	0.613913	0.812354	-0.783098	-0.140126	0.43357	0.624311
ENSG00000241553.12	ARPC4	0.130106	0.0120822	0.896483	0.974692	0.445574	0.0399348	0.655905	0.837231	0.270981	0.0268402	0.786406	0.880378
ENSG00000162704.15	ARPC5	-1.71755	-0.121186	0.0858782	0.474468	-1.61436	-0.109191	0.106449	0.334132	-1.47131	-0.110412	0.141207	0.309373
ENSG00000136950.13	ARPC5L	0.169168	0.014276	0.865665	0.967818	2.79331	0.240919	0.00521716	0.0523806	2.57706	0.24649	0.00996454	0.0524745
ENSG00000242498.7	ARPIN	-1.54132	-0.168931	0.123238	0.537123	-1.81149	-0.192069	0.0700658	0.264264	-2.47776	-0.302367	0.013221	0.0639648
ENSG00000128989.10	ARPP19	-3.23394	-0.267352	0.00122093	0.0523731	-0.305523	-0.0220067	0.759968	0.894813	-0.461883	-0.0368577	0.644165	0.785322
ENSG00000120500.17	ARR3	-0.472728	-0.219585	0.636407	0.895069	-1.40437	-0.648143	0.160208	0.413935	-1.08001	-0.560232	0.280137	0.477261
ENSG00000137486.16	ARRB1	-0.858661	-0.0723194	0.390528	0.786062	-0.265969	-0.0212858	0.790263	0.910964	-1.38564	-0.127507	0.165857	0.343694
ENSG00000141480.17	ARRB2	1.09546	0.0839422	0.273316	0.698014	-1.42958	-0.106106	0.152838	0.404749	-2.25805	-0.190026	0.0239426	0.0977895
ENSG00000197070.13	ARRDC1	3.0669	0.257971	0.0021629	0.0792341	0.311341	0.0229421	0.755542	0.892765	-1.75032	-0.15137	0.0800634	0.215215
ENSG00000105643.9	ARRDC2	1.55861	0.204399	0.11909	0.529663	-1.1071	-0.138512	0.268249	0.54516	-3.38057	-0.519313	0.00072336	0.00808657
ENSG00000113369.8	ARRDC3	-0.110312	-0.0302945	0.912162	0.979618	-0.194735	-0.0524643	0.8456	0.936955	0.537406	0.158444	0.590987	0.747471
ENSG00000140450.8	ARRDC4	-1.83273	-0.457961	0.066842	0.428749	-1.39326	-0.327463	0.163541	0.419558	-0.494064	-0.126315	0.621261	0.768814
ENSG00000205784.2	ARRDC5	1.30432	0.605223	0.192126	0.6213	-0.575082	-0.276603	0.565236	0.781777	0.581262	0.288115	0.561064	0.724767
ENSG00000100299.17	ARSA	2.63831	0.234217	0.008332	0.176388	2.87628	0.247511	0.00402391	0.0443339	2.21155	0.207358	0.026998	0.106523
ENSG00000113273.16	ARSB	0.82438	0.066807	0.409723	0.79754	2.45218	0.199178	0.0141995	0.0986716	4.22883	0.435515	2.35e-05	0.00064172
ENSG00000006756.15	ARSD	2.05031	0.139628	0.0403346	0.355748	0.965742	0.0611465	0.334173	0.607888	-1.31747	-0.0946793	0.18768	0.371313
ENSG00000141337.12	ARSG	-1.89205	-0.30936	0.0584841	0.406349	0.507098	0.0731231	0.612086	0.810762	0.723015	0.115218	0.469671	0.654844
ENSG00000180801.13	ARSJ	-0.200184	-0.380402	0.841337	0.959848	0.574151	0.986008	0.565866	0.782399	1.18303	2.11689	0.236798	0.428941
ENSG00000164291.16	ARSK	-1.19885	-0.225108	0.230586	0.663924	-0.678094	-0.119808	0.497712	0.736186	-0.13668	-0.026085	0.891284	0.944011
ENSG00000173409.13	ARV1	2.31759	0.22051	0.0204713	0.26697	3.27621	0.310363	0.0010521	0.0178097	4.85892	0.579884	1.18e-06	6e-05
ENSG00000099889.13	ARVCF	1.88132	0.315307	0.0599286	0.408744	4.76453	0.872605	1.89e-06	0.00015369	5.73702	1.26941	9.64e-09	1.4e-06
ENSG00000104763.18	ASAH1	0.151095	0.0467497	0.879901	0.971877	-0.883323	-0.262452	0.377062	0.647385	0.240175	0.080137	0.810195	0.895294
ENSG00000188611.14	ASAH2	0.867485	0.36181	0.385676	0.782368	0.351339	0.138109	0.725334	0.876449	1.62565	0.720536	0.104024	0.255096
ENSG00000204147.10	ASAH2B	-1.06943	-0.29073	0.284877	0.708079	0.473437	0.114678	0.635902	0.826933	0.843386	0.230346	0.399012	0.593874
ENSG00000153317.14	ASAP1	-0.944364	-0.150957	0.344984	0.755076	-0.768585	-0.117236	0.44214	0.694847	-0.764145	-0.130215	0.444781	0.633431
ENSG00000151693.10	ASAP2	-0.766685	-0.679598	0.443269	0.817351	-0.285003	-0.247217	0.775642	0.903282	-0.518654	-0.55996	0.604002	0.756896
ENSG00000088280.18	ASAP3	-0.634756	-0.628846	0.525587	0.854698	0.0259182	0.0239253	0.979323	0.990344	0.755737	0.73576	0.449807	0.637476
ENSG00000065802.11	ASB1	-2.0005	-0.286099	0.0454465	0.371237	1.42111	0.186358	0.155284	0.40812	2.20294	0.333867	0.0275991	0.108131
ENSG00000165192.13	ASB11	-0.630288	-0.476418	0.528506	0.854698	-0.78859	-0.576684	0.430352	0.686565	0.488512	0.370417	0.625187	0.770868
ENSG00000198881.9	ASB12	1.17522	1.09427	0.239905	0.672556	1.01579	0.910248	0.309729	0.586883	0.438368	0.446695	0.66112	0.796283
ENSG00000196372.12	ASB13	0.68001	0.0648889	0.496498	0.840558	1.16066	0.106347	0.245779	0.521119	1.57659	0.165045	0.11489	0.271535
ENSG00000239388.8	ASB14	-0.118028	-0.0390527	0.906045	0.977469	-0.0325249	-0.0101902	0.974053	0.988795	-0.479637	-0.171977	0.631485	0.775488
ENSG00000161664.6	ASB16	-0.446372	-0.0989348	0.655329	0.902419	1.04783	0.211332	0.294715	0.572049	-0.418851	-0.0983457	0.675325	0.806652
ENSG00000100628.11	ASB2	1.50975	0.520951	0.131106	0.546019	-0.466688	-0.154699	0.640723	0.829496	-1.91435	-0.794236	0.0555752	0.171528
ENSG00000115239.21	ASB3	-0.691591	-0.34648	0.489194	0.836154	-0.421595	-0.20047	0.673321	0.846923	-0.796046	-0.422003	0.426005	0.618719
ENSG00000148331.11	ASB6	2.85539	0.212467	0.00429838	0.123141	1.53389	0.103319	0.125057	0.365576	1.18515	0.0892396	0.235958	0.427755
ENSG00000183475.12	ASB7	0.36934	0.048169	0.711874	0.92098	0.0515629	0.00649115	0.958877	0.984071	0.402184	0.0554043	0.687548	0.815733
ENSG00000177981.10	ASB8	-1.39892	-0.0936488	0.161838	0.589236	-1.95846	-0.128486	0.0501766	0.216121	-1.54613	-0.110231	0.122073	0.282169
ENSG00000102048.15	ASB9	1.73655	1.68853	0.0824673	0.467668	1.03475	0.984772	0.300785	0.578881	2.07701	2.17645	0.0378009	0.133447
ENSG00000138303.17	ASCC1	-1.36396	-0.109585	0.17258	0.603144	-2.69541	-0.219626	0.00703023	0.0641795	-2.43693	-0.220543	0.0148124	0.0691132
ENSG00000100325.14	ASCC2	0.252604	0.0188362	0.800574	0.947281	1.1952	0.0862786	0.232008	0.504291	0.514334	0.0415515	0.607019	0.758486
ENSG00000112249.13	ASCC3	-1.24869	-0.163852	0.211778	0.645721	0.505066	0.061909	0.613513	0.811898	0.712091	0.0982287	0.476409	0.660628
ENSG00000183734.4	ASCL2	2.61669	0.400758	0.00887864	0.179276	4.50451	0.741198	6.65e-06	0.00043599	2.2429	0.358953	0.0249032	0.100535
ENSG00000187855.5	ASCL4	0.971174	0.39698	0.331461	0.744941	1.2915	0.514601	0.196529	0.463361	0.745423	0.319863	0.456016	0.643038
ENSG00000111875.7	ASF1A	0.109527	0.01324	0.912785	0.979618	-0.0684126	-0.007933	0.945457	0.979904	0.741533	0.0947386	0.45837	0.644902
ENSG00000105011.8	ASF1B	-0.650599	-0.23965	0.515305	0.850748	0.737765	0.244936	0.460657	0.706842	-0.403645	-0.155434	0.686473	0.814995
ENSG00000141505.11	ASGR1	0.275628	0.146348	0.782834	0.942229	0.46512	0.239784	0.641845	0.829678	0.309859	0.172955	0.756668	0.862152
ENSG00000161944.16	ASGR2	-0.40055	-0.195811	0.688751	0.91431	0.592548	0.2783	0.553484	0.774194	-1.23078	-0.661862	0.218404	0.408743
ENSG00000116539.12	ASH1L	-1.07492	-0.164509	0.282412	0.706907	-1.34	-0.198391	0.180245	0.441256	-1.73959	-0.290761	0.0819317	0.218205
ENSG00000129691.15	ASH2L	-1.64523	-0.0841895	0.0999234	0.500387	-2.54407	-0.129307	0.010957	0.0843997	-3.22447	-0.192303	0.00126207	0.0121668
ENSG00000110881.11	ASIC1	1.98992	0.94745	0.0466003	0.375299	3.5885	1.681	0.00033259	0.00782625	4.50948	2.373	6.5e-06	0.00023176
ENSG00000213199.7	ASIC3	0.443668	0.121641	0.657283	0.902846	0.661678	0.17076	0.508178	0.742593	1.29724	0.375203	0.194549	0.379703
ENSG00000072182.12	ASIC4	6.95016	4.39543	3.65e-12	2.74e-09	6.78823	4.22663	1.14e-11	9.54e-09	7.05123	4.56658	1.77e-12	1.14e-09
ENSG00000101440.9	ASIP	1.0998	0.850732	0.271421	0.696687	0.856731	0.649797	0.391594	0.659846	1.62016	1.32914	0.105198	0.256921
ENSG00000126522.16	ASL	-1.92224	-0.183795	0.0545753	0.398221	-3.43312	-0.344142	0.00059667	0.0118234	-4.15031	-0.500638	3.32e-05	0.00084256
ENSG00000198356.11	ASNA1	1.03311	0.102356	0.301551	0.722095	0.7168	0.0674487	0.473497	0.716616	1.51409	0.164113	0.130004	0.293237
ENSG00000070669.16	ASNS	0.0922597	0.0722285	0.926492	0.9823	1.35276	0.92689	0.176133	0.436699	0.596816	0.475262	0.550631	0.716991
ENSG00000138381.9	ASNSD1	-0.677281	-0.0621349	0.498227	0.841273	-1.47051	-0.132169	0.141425	0.388265	-0.0398328	-0.0038643	0.968226	0.983649
ENSG00000204653.9	ASPDH	-0.0092584	-0.0026951	0.992613	0.999164	0.438652	0.11884	0.660914	0.840377	0.328326	0.1012	0.742665	0.85282
ENSG00000198363.17	ASPH	-1.40519	-0.268371	0.159965	0.587284	0.618189	0.109915	0.53645	0.762841	2.38398	0.497001	0.0171266	0.0764559
ENSG00000174939.10	ASPHD1	0.759288	0.162986	0.44768	0.818933	0.811518	0.165717	0.417068	0.677428	2.96157	0.69026	0.00306071	0.0227869
ENSG00000128203.6	ASPHD2	1.86329	0.464777	0.0624212	0.416735	1.2705	0.301183	0.203907	0.471395	1.02014	0.271158	0.307664	0.504428
ENSG00000066279.17	ASPM	-1.81062	-0.582612	0.0701999	0.437927	-0.96583	-0.284342	0.334129	0.607888	-2.68732	-1.0022	0.00720279	0.0416882
ENSG00000244617.2	ASPRV1	-0.484732	-0.284216	0.627866	0.891594	-2.16605	-1.44971	0.030307	0.157742	-1.85279	-1.29637	0.0639129	0.186711
ENSG00000169696.15	ASPSCR1	0.47238	0.0483309	0.636655	0.895077	-0.853856	-0.0844339	0.393185	0.661101	-2.40348	-0.279566	0.0162399	0.0735867
ENSG00000162174.12	ASRGL1	-0.0525528	-0.0217646	0.958088	0.991109	-0.873421	-0.361596	0.382434	0.651309	-0.455472	-0.215243	0.64877	0.788648
ENSG00000130707.17	ASS1	0.0894753	0.0885272	0.928704	0.982822	0.58304	0.554844	0.559866	0.777791	1.34346	1.31349	0.179124	0.361154
ENSG00000034533.11	ASTE1	0.354065	0.0386179	0.72329	0.923727	-1.90365	-0.211753	0.0569563	0.233332	-0.971906	-0.115244	0.331097	0.527886
ENSG00000188886.3	ASTL	-0.971832	-0.762354	0.331134	0.744791	-1.4164	-1.10617	0.156658	0.409696	-1.19492	-0.983898	0.232118	0.423805
ENSG00000152092.15	ASTN1	4.65273	3.27231	3.28e-06	0.00039662	4.52927	3.12268	5.92e-06	0.00039331	4.97717	3.69324	6.45e-07	3.87e-05
ENSG00000148219.16	ASTN2	1.12846	0.345262	0.259127	0.689124	1.33426	0.389504	0.182117	0.443772	2.82511	0.938976	0.00472651	0.0310044
ENSG00000171456.17	ASXL1	0.151172	0.0130527	0.87984	0.971877	-1.02951	-0.0858151	0.303238	0.581393	-2.47032	-0.244784	0.0134994	0.0649599
ENSG00000143970.16	ASXL2	-1.27671	-0.153526	0.201706	0.634148	-1.06997	-0.122422	0.284634	0.560828	-1.23083	-0.158879	0.218387	0.408743
ENSG00000141431.11	ASXL3	4.5987	3.1651	4.25e-06	0.00050197	2.6324	1.71576	0.00847831	0.0714183	4.72345	3.43855	2.32e-06	0.00010225
ENSG00000138138.13	ATAD1	0.0742913	0.00674306	0.940779	0.986307	0.866041	0.0754251	0.386468	0.655056	3.174	0.33581	0.00150354	0.0139126
ENSG00000156802.12	ATAD2	-2.0789	-0.434196	0.0376262	0.344594	-1.05159	-0.197686	0.292986	0.570208	-1.92608	-0.422673	0.0540946	0.168303
ENSG00000119778.14	ATAD2B	-0.645107	-0.0900522	0.518858	0.851835	-1.22406	-0.166014	0.220931	0.491046	-2.82834	-0.464641	0.00467899	0.03082
ENSG00000197785.13	ATAD3A	1.05252	0.113588	0.292562	0.715286	2.35942	0.251652	0.0183036	0.115922	2.05342	0.244684	0.0400314	0.138549
ENSG00000160072.19	ATAD3B	0.736372	0.0723882	0.461504	0.824905	0.93244	0.0870958	0.351109	0.624462	-1.00645	-0.107705	0.314199	0.510694
ENSG00000176208.8	ATAD5	-1.18462	-0.323065	0.236169	0.669125	-0.88448	-0.229284	0.376437	0.647113	-1.46578	-0.422743	0.142709	0.311518
ENSG00000137343.17	ATAT1	1.08492	0.181301	0.277955	0.702297	0.82509	0.130578	0.409321	0.672025	0.82191	0.146239	0.411128	0.604815
ENSG00000167654.17	ATCAY	7.08869	4.71299	1.35e-12	1.14e-09	6.30685	3.82665	2.85e-10	1.23e-07	6.58494	4.25689	4.55e-11	1.67e-08
ENSG00000107669.17	ATE1	-1.43665	-0.1109	0.150819	0.574554	-2.61035	-0.202664	0.00904494	0.0746684	-1.8329	-0.154369	0.0668176	0.192335
ENSG00000123268.8	ATF1	-1.84911	-0.155303	0.0644425	0.422917	0.196564	0.0150947	0.844169	0.936385	-0.662033	-0.0575391	0.50795	0.684615
ENSG00000115966.16	ATF2	-0.267133	-0.0205515	0.789367	0.943891	0.18567	0.0136985	0.852704	0.940169	0.79024	0.064335	0.429388	0.621215
ENSG00000162772.16	ATF3	0.633471	0.192518	0.526426	0.854698	-2.31111	-0.800921	0.0208269	0.125696	-1.4598	-0.535674	0.144344	0.314127
ENSG00000128272.14	ATF4	-0.754854	-0.078653	0.450336	0.820249	-2.37425	-0.249448	0.0175848	0.11309	-3.13245	-0.380136	0.00173356	0.0154699
ENSG00000169136.10	ATF5	0.418833	0.062603	0.675338	0.908703	-2.16586	-0.329389	0.030322	0.157742	-1.91181	-0.322612	0.0559001	0.172307
ENSG00000118217.5	ATF6	-0.733107	-0.0402239	0.463493	0.826373	1.33601	0.0706493	0.181545	0.442994	2.99669	0.192551	0.00272931	0.0211348
ENSG00000213676.11	ATF6B	1.12173	0.0713906	0.261979	0.690477	0.593353	0.0357959	0.552945	0.773985	0.389252	0.026469	0.69709	0.822473
ENSG00000170653.18	ATF7	0.132718	0.0171571	0.894416	0.974417	0.628485	0.0774904	0.529686	0.757369	0.372658	0.0507955	0.709403	0.829262
ENSG00000171681.12	ATF7IP	-0.296338	-0.027567	0.766972	0.939283	-0.199288	-0.017818	0.842037	0.935157	-0.599262	-0.0593525	0.548998	0.715513
ENSG00000166669.13	ATF7IP2	0.738338	0.120826	0.460309	0.824665	0.726815	0.113059	0.467339	0.711912	-0.382335	-0.0678977	0.702213	0.826097
ENSG00000152348.15	ATG10	-0.393784	-0.0463248	0.69374	0.916166	-2.23142	-0.271691	0.0256534	0.142711	-1.52897	-0.200088	0.126271	0.288375
ENSG00000123395.14	ATG101	0.0941803	0.00856941	0.924966	0.982204	0.481462	0.0421325	0.630188	0.823591	-0.838894	-0.0818811	0.401529	0.595943
ENSG00000145782.12	ATG12	-0.753602	-0.0646968	0.451088	0.820249	-0.558013	-0.0456458	0.576836	0.789738	0.926805	0.0844307	0.354028	0.55038
ENSG00000175224.16	ATG13	0.0424015	0.00251465	0.966179	0.993293	-1.94965	-0.114892	0.0512174	0.218823	-2.24268	-0.151004	0.0249176	0.100563
ENSG00000126775.8	ATG14	1.08173	0.127634	0.279374	0.703977	-0.789351	-0.0904642	0.429907	0.686466	-0.480531	-0.0611039	0.63085	0.775087
ENSG00000085978.21	ATG16L1	-1.56938	-0.168949	0.11656	0.526377	1.62231	0.162629	0.104736	0.331158	3.13269	0.376196	0.00173211	0.0154699
ENSG00000168010.10	ATG16L2	0.545184	0.0784857	0.585627	0.879274	-1.65422	-0.232272	0.0980822	0.319276	-3.80621	-0.683009	0.00014111	0.0024319
ENSG00000110046.12	ATG2A	2.10557	0.162556	0.0352419	0.336639	2.76962	0.210883	0.00561222	0.0550645	1.15818	0.0935757	0.246792	0.440409
ENSG00000066739.11	ATG2B	-0.0887778	-0.0098627	0.929259	0.982848	0.35284	0.0374769	0.724209	0.875954	1.29834	0.153739	0.194171	0.379156
ENSG00000144848.10	ATG3	-1.10312	-0.0908402	0.269976	0.695927	0.828115	0.0648734	0.407605	0.670828	1.18105	0.102913	0.237583	0.429773
ENSG00000101844.17	ATG4A	-0.154457	-0.0148797	0.87725	0.971645	1.72078	0.160031	0.0852901	0.295403	0.136529	0.0137637	0.891403	0.944053
ENSG00000168397.16	ATG4B	2.29977	0.176175	0.021461	0.271579	1.06001	0.0743106	0.289142	0.565945	-0.192118	-0.0151299	0.847649	0.917981
ENSG00000125703.14	ATG4C	0.764613	0.0866833	0.444502	0.818271	-1.15539	-0.126692	0.247931	0.523525	-0.0157503	-0.0019179	0.987434	0.992714
ENSG00000130734.9	ATG4D	2.19333	0.236576	0.0282834	0.308698	1.79317	0.18178	0.0729454	0.271059	1.94558	0.222793	0.0517058	0.163832
ENSG00000057663.15	ATG5	-1.74626	-0.198221	0.0807654	0.46504	-0.632356	-0.0666191	0.527154	0.756223	0.729478	0.0841884	0.465709	0.651163
ENSG00000197548.12	ATG7	-0.0222893	-0.0043847	0.982217	0.996157	-0.698629	-0.132678	0.484784	0.726574	0.558306	0.117826	0.576635	0.736162
ENSG00000198925.11	ATG9A	2.48728	0.343078	0.0128726	0.214098	2.12082	0.276387	0.0339366	0.169174	2.52273	0.370086	0.0116449	0.0584576
ENSG00000181652.19	ATG9B	2.5564	1.84838	0.0105762	0.19442	0.633568	0.459739	0.526363	0.755414	1.77027	1.36796	0.0766825	0.208758
ENSG00000142102.15	ATHL1	0.142359	0.0224435	0.886797	0.972845	-2.02248	-0.317366	0.0431272	0.196479	-3.44185	-0.667066	0.00057775	0.00681609
ENSG00000138363.14	ATIC	-1.63529	-0.151443	0.101988	0.50171	-2.42947	-0.221834	0.0151209	0.102385	-1.80852	-0.181619	0.0705249	0.19881
ENSG00000198513.11	ATL1	-0.428487	-0.155068	0.668297	0.90648	-0.592739	-0.212109	0.553356	0.774092	0.921731	0.348432	0.356669	0.552862
ENSG00000119787.13	ATL2	-0.0246152	-0.0020511	0.980362	0.99565	-1.40366	-0.11552	0.160421	0.414229	-1.08866	-0.0977873	0.276304	0.472925
ENSG00000184743.12	ATL3	-2.10945	-0.227847	0.0349054	0.335758	-2.27871	-0.238037	0.0226845	0.132577	-4.17864	-0.557387	2.93e-05	0.00076595
ENSG00000149311.18	ATM	-1.26598	-0.170718	0.20552	0.639559	-3.29573	-0.471205	0.00098165	0.0170204	-3.57579	-0.575953	0.00034918	0.00472859
ENSG00000166454.9	ATMIN	-0.643841	-0.0438463	0.519679	0.85199	-0.306356	-0.0199967	0.759333	0.894578	-1.23864	-0.0904899	0.215479	0.405019
ENSG00000111676.14	ATN1	-0.0170954	-0.0033465	0.986361	0.998049	-0.0041116	-0.0007684	0.996719	0.998722	-1.17582	-0.252006	0.239665	0.431953
ENSG00000168874.12	ATOH8	-0.753752	-0.403887	0.450998	0.820249	-0.0962696	-0.0477058	0.923306	0.970796	0.518831	0.281099	0.603878	0.756896
ENSG00000177556.11	ATOX1	-0.27863	-0.0462047	0.780529	0.942027	0.502261	0.0789305	0.615484	0.813979	0.799698	0.141166	0.423886	0.616958
ENSG00000206190.11	ATP10A	2.18413	0.574683	0.028953	0.312189	2.33501	0.590727	0.0195431	0.12058	1.29821	0.358538	0.194215	0.379156
ENSG00000145246.13	ATP10D	-0.345901	-0.0271147	0.729417	0.926319	2.10437	0.163238	0.0353462	0.17312	3.09367	0.276299	0.00197695	0.0168524
ENSG00000068650.18	ATP11A	-0.640891	-0.0979147	0.521594	0.852595	0.358966	0.0523313	0.71962	0.87262	-0.312964	-0.0515254	0.754308	0.860354
ENSG00000058063.15	ATP11B	-1.0515	-0.102824	0.293031	0.715769	-1.02354	-0.0958125	0.306054	0.583324	-1.41285	-0.148946	0.157699	0.33337
ENSG00000101974.14	ATP11C	-1.80702	-0.218017	0.0707593	0.43907	-0.871842	-0.0973262	0.383295	0.652386	-1.12539	-0.141761	0.260423	0.456597
ENSG00000075673.11	ATP12A	-1.7663	-1.46189	0.0773454	0.456814	0.189871	0.127399	0.84941	0.939209	-0.627207	-0.484283	0.530524	0.702269
ENSG00000105726.16	ATP13A1	2.56154	0.189007	0.0104208	0.19286	3.3938	0.251944	0.00068929	0.013113	1.92287	0.149246	0.0544967	0.169113
ENSG00000159363.17	ATP13A2	-0.482884	-0.178347	0.629178	0.891953	-0.708255	-0.253046	0.478787	0.721717	-0.345683	-0.133701	0.729581	0.844215
ENSG00000133657.15	ATP13A3	-1.37083	-0.14578	0.170428	0.601594	2.6658	0.286434	0.00768048	0.0672783	2.72897	0.3316	0.00635321	0.0380698
ENSG00000127249.14	ATP13A4	-0.228321	-0.164818	0.819397	0.954638	-0.587016	-0.411451	0.557193	0.775992	-0.600333	-0.479069	0.548285	0.714917
ENSG00000163399.15	ATP1A1	-1.9922	-0.103428	0.0463487	0.37475	-0.780878	-0.0374981	0.434874	0.689818	-0.505602	-0.0274452	0.613136	0.763168
ENSG00000105409.17	ATP1A3	2.92395	1.99526	0.00345618	0.107694	1.74486	1.1629	0.0810096	0.286765	2.96544	2.14027	0.00302253	0.0226543
ENSG00000132681.16	ATP1A4	0.152444	0.128779	0.878837	0.971877	-0.617265	-0.529102	0.53706	0.763125	-0.289271	-0.266754	0.772374	0.872122
ENSG00000143153.12	ATP1B1	1.29933	0.323152	0.19383	0.623425	1.53754	0.368157	0.124161	0.363876	3.1236	0.908094	0.00178656	0.0157949
ENSG00000129244.8	ATP1B2	3.0678	1.95565	0.00215641	0.0791995	1.86904	1.15028	0.0616176	0.244873	1.74237	1.18991	0.0814434	0.217289
ENSG00000069849.10	ATP1B3	-0.284531	-0.027261	0.776004	0.941666	-0.648706	-0.059563	0.516528	0.748217	0.77539	0.0807544	0.438109	0.627747
ENSG00000166896.7	ATP23	-0.43784	-0.0594215	0.661502	0.904564	0.649619	0.0828036	0.515939	0.747891	-0.260416	-0.0375506	0.794543	0.885462
ENSG00000196296.13	ATP2A1	0.668007	0.235203	0.504129	0.8439	0.941888	0.312228	0.34625	0.620283	-0.292839	-0.112872	0.769645	0.870688
ENSG00000174437.16	ATP2A2	-1.10848	-0.072074	0.267653	0.69476	0.488929	0.030112	0.624892	0.820341	2.21349	0.161885	0.0268636	0.106149
ENSG00000074370.17	ATP2A3	0.179531	0.0592492	0.85752	0.964525	1.10837	0.35519	0.2677	0.544478	-0.117825	-0.0420024	0.906206	0.951471
ENSG00000070961.15	ATP2B1	-0.730175	-0.0987042	0.465283	0.826504	-4.23567	-0.660135	2.28e-05	0.00112262	-4.83543	-0.901218	1.33e-06	6.55e-05
ENSG00000157087.18	ATP2B2	2.83922	2.13078	0.00452236	0.125702	1.93341	1.43444	0.0531858	0.223598	2.01504	1.59115	0.0439002	0.147127
ENSG00000067842.17	ATP2B3	2.67138	1.386	0.00755409	0.167091	2.24233	1.14155	0.0249402	0.140394	1.48167	0.815366	0.138429	0.305348
ENSG00000058668.14	ATP2B4	-0.828178	-0.137062	0.40757	0.796076	-1.49512	-0.24162	0.134883	0.379121	-2.95207	-0.568073	0.00315655	0.0232577
ENSG00000017260.19	ATP2C1	-0.701703	-0.0835906	0.482864	0.834706	-0.109145	-0.0124035	0.913088	0.967608	2.53699	0.343765	0.0111811	0.056919
ENSG00000152234.15	ATP5A1	0.40041	0.0355517	0.688855	0.91431	-0.295016	-0.0249933	0.767982	0.899505	0.726186	0.0700681	0.467725	0.653191
ENSG00000110955.8	ATP5B	0.559442	0.0449543	0.57586	0.87452	1.17891	0.0914963	0.238434	0.512951	2.72625	0.255288	0.00640592	0.0382614
ENSG00000165629.19	ATP5C1	-0.0042573	-0.0003286	0.996603	0.999596	0.412521	0.0304554	0.679958	0.851164	2.55895	0.228099	0.010499	0.0544458
ENSG00000099624.7	ATP5D	1.72781	0.213451	0.0840229	0.470574	2.08688	0.249524	0.036899	0.17798	0.84359	0.109914	0.398898	0.593874
ENSG00000124172.9	ATP5E	0.815441	0.0724349	0.41482	0.800076	0.0905014	0.00766124	0.927889	0.97281	0.287281	0.0272491	0.773897	0.872815
ENSG00000116459.10	ATP5F1	-0.580879	-0.0532581	0.561322	0.866894	-0.489677	-0.0428728	0.624362	0.819952	0.176177	0.0174025	0.860155	0.924265
ENSG00000159199.13	ATP5G1	0.482452	0.072889	0.629485	0.891953	1.35569	0.196632	0.175198	0.43564	2.53297	0.430323	0.0113099	0.0573403
ENSG00000135390.17	ATP5G2	1.12716	0.113689	0.259676	0.689662	-1.09893	-0.105978	0.2718	0.54924	-1.1261	-0.12224	0.260122	0.456275
ENSG00000154518.9	ATP5G3	0.217801	0.0278955	0.827584	0.958104	0.837281	0.103169	0.402434	0.667549	2.32581	0.339636	0.0200285	0.085647
ENSG00000167863.11	ATP5H	0.262563	0.0308076	0.792888	0.944859	1.07536	0.122564	0.282212	0.558835	1.41857	0.179838	0.156024	0.331306
ENSG00000169020.9	ATP5I	-1.06917	-0.244808	0.284994	0.708204	0.129018	0.0272332	0.897343	0.961053	-0.202117	-0.0471294	0.839826	0.913135
ENSG00000154723.12	ATP5J	0.12531	0.016953	0.900278	0.975613	0.112791	0.0146013	0.910196	0.966953	2.0134	0.296003	0.0440722	0.147565
ENSG00000241468.7	ATP5J2	3.07927	0.458904	0.00207508	0.0774063	2.63242	0.366237	0.00847784	0.0714183	3.24142	0.520614	0.00118936	0.0116706
ENSG00000167283.7	ATP5L	0.0791694	0.0145999	0.936898	0.984533	0.0645267	0.0114158	0.948551	0.980996	0.693725	0.135873	0.487855	0.669169
ENSG00000241837.6	ATP5O	1.03876	0.367828	0.298918	0.720128	1.1603	0.395903	0.245927	0.521144	1.02692	0.380187	0.304456	0.500664
ENSG00000125375.14	ATP5S	-1.61501	-0.216842	0.106308	0.509501	-2.39668	-0.320159	0.0165446	0.108432	-3.51036	-0.574572	0.00044749	0.00559837
ENSG00000105341.18	ATP5SL	0.0672815	0.00500325	0.946358	0.987961	-1.0366	-0.0743488	0.299925	0.577886	-0.71613	-0.0578437	0.473911	0.658315
ENSG00000071553.16	ATP6AP1	0.410318	0.0642142	0.681573	0.910927	0.767336	0.115862	0.442882	0.695267	1.50954	0.25936	0.131161	0.294932
ENSG00000205464.12	ATP6AP1L	0.608879	0.249732	0.542605	0.85969	-0.394666	-0.15975	0.693089	0.857889	-0.656157	-0.301542	0.511723	0.686994
ENSG00000182220.14	ATP6AP2	-1.10998	-0.100572	0.267006	0.694248	1.44404	0.126447	0.148729	0.398815	2.63713	0.274135	0.00836116	0.0465715
ENSG00000033627.16	ATP6V0A1	1.47976	0.142772	0.138938	0.556649	0.559602	0.0511888	0.575751	0.789117	2.17273	0.228462	0.0298003	0.114114
ENSG00000185344.13	ATP6V0A2	-0.509657	-0.0393487	0.610292	0.886206	-0.511165	-0.0378571	0.609236	0.809179	-0.760073	-0.0624255	0.447211	0.635544
ENSG00000117410.13	ATP6V0B	1.31483	0.106775	0.188569	0.617269	1.26688	0.0982923	0.205198	0.472772	2.14643	0.193636	0.0318384	0.119296
ENSG00000185883.11	ATP6V0C	0.559424	0.169272	0.575872	0.87452	1.11436	0.312906	0.265125	0.54174	0.405862	0.130443	0.684844	0.813732
ENSG00000159720.11	ATP6V0D1	0.480991	0.0622433	0.630523	0.891953	1.38691	0.175137	0.165468	0.422451	2.45933	0.363362	0.0139198	0.0661395
ENSG00000147614.3	ATP6V0D2	0.734557	0.446379	0.462609	0.82575	1.88908	1.06093	0.0588811	0.238417	3.12532	1.93385	0.00177611	0.0157429
ENSG00000113732.8	ATP6V0E1	-0.439299	-0.0364672	0.660445	0.904349	0.111668	0.00884328	0.911087	0.966953	0.00077129	6.92e-05	0.999385	0.999734
ENSG00000171130.17	ATP6V0E2	1.1312	0.179225	0.257971	0.688261	0.016199	0.00246172	0.987076	0.994235	1.00619	0.169716	0.314325	0.510711
ENSG00000114573.9	ATP6V1A	-0.128387	-0.0151669	0.897843	0.974827	1.04488	0.119354	0.29608	0.574118	2.35693	0.316401	0.0184267	0.0807555
ENSG00000147416.10	ATP6V1B2	0.0788671	0.0056333	0.937138	0.984622	0.0813876	0.00555497	0.935134	0.976379	2.95078	0.24888	0.00316971	0.0233191
ENSG00000155097.11	ATP6V1C1	-0.323999	-0.0518992	0.745939	0.931665	-0.0566497	-0.0087158	0.954824	0.982931	1.75603	0.307145	0.0790836	0.21345
ENSG00000143882.10	ATP6V1C2	0.161091	0.112737	0.872022	0.969573	0.496622	0.312761	0.619456	0.817043	-0.184308	-0.143146	0.853772	0.921163
ENSG00000100554.11	ATP6V1D	0.48168	0.0704299	0.630033	0.891953	0.0464965	0.00651145	0.962915	0.985611	2.15979	0.349429	0.0307892	0.116685
ENSG00000131100.12	ATP6V1E1	-0.561626	-0.0531116	0.574371	0.873633	-0.577406	-0.0523173	0.563665	0.780652	1.46751	0.151634	0.142236	0.310818
ENSG00000250565.6	ATP6V1E2	0.0982654	0.0197144	0.921722	0.981117	0.538396	0.105147	0.590304	0.797658	-1.86233	-0.419661	0.0625569	0.184888
ENSG00000128524.4	ATP6V1F	1.32146	0.29139	0.186346	0.615819	-0.0454252	-0.009427	0.963768	0.985784	0.716942	0.168439	0.47341	0.657922
ENSG00000136888.6	ATP6V1G1	0.410087	0.0295879	0.681742	0.910927	1.58718	0.112051	0.112471	0.34357	3.87094	0.34858	0.00010842	0.00198327
ENSG00000213760.10	ATP6V1G2	2.62163	0.972566	0.00875115	0.178708	0.4303	0.157722	0.666977	0.843715	0.690189	0.275981	0.490075	0.671047
ENSG00000047249.17	ATP6V1H	-0.0870295	-0.0086276	0.930648	0.982865	1.12548	0.107709	0.260388	0.536263	2.72827	0.31054	0.00636684	0.0381076
ENSG00000165240.19	ATP7A	-1.18321	-0.148795	0.236724	0.669347	0.140084	0.0164306	0.888593	0.956911	1.98346	0.269962	0.0473162	0.154304
ENSG00000123191.14	ATP7B	0.178747	0.0372363	0.858136	0.964878	-0.64504	-0.132997	0.518901	0.749979	0.950491	0.209359	0.341863	0.537907
ENSG00000124406.16	ATP8A1	-0.0920537	-0.0117906	0.926655	0.9823	-2.87982	-0.397438	0.00397907	0.0441147	-3.72972	-0.609719	0.00019169	0.0030669
ENSG00000132932.16	ATP8A2	0.880024	0.341191	0.378846	0.778452	2.93725	1.12695	0.00331137	0.0393918	3.12483	1.25748	0.00177909	0.0157582
ENSG00000081923.12	ATP8B1	-0.824132	-1.0252	0.409865	0.79754	0.523161	0.535689	0.600862	0.803799	0.509756	0.574626	0.610222	0.761086
ENSG00000143515.16	ATP8B2	-0.696973	-0.131325	0.48582	0.834745	-0.548136	-0.0984755	0.583599	0.793765	-1.14467	-0.233233	0.252345	0.446642
ENSG00000130270.16	ATP8B3	-1.0928	-0.278992	0.274481	0.699279	-2.31994	-0.609309	0.0203444	0.123781	-2.62171	-0.799941	0.00874905	0.0480206
ENSG00000104043.14	ATP8B4	-0.612681	-0.0658855	0.540087	0.859172	0.295675	0.0304655	0.767478	0.899136	-0.135837	-0.0156111	0.89195	0.944227
ENSG00000054793.13	ATP9A	0.565253	0.352943	0.571902	0.871647	0.766068	0.464435	0.443636	0.695577	1.73977	1.13799	0.0818989	0.218205
ENSG00000166377.20	ATP9B	-1.05476	-0.109472	0.291534	0.715169	-1.11715	-0.110734	0.263928	0.539912	-0.845821	-0.0938276	0.397653	0.592875
ENSG00000123472.12	ATPAF1	0.779547	0.0630678	0.435658	0.812336	1.76786	0.139624	0.0770843	0.279106	3.1446	0.296664	0.00166311	0.0150101
ENSG00000171953.15	ATPAF2	0.758509	0.0724204	0.448146	0.819028	1.71484	0.159178	0.0863754	0.297375	1.29166	0.133847	0.196474	0.382324
ENSG00000130770.17	ATPIF1	1.21596	0.113416	0.224001	0.656876	1.93504	0.176189	0.0529851	0.223536	2.72495	0.291287	0.00643103	0.038345
ENSG00000175054.14	ATR	-1.5556	-0.17924	0.119802	0.530733	-0.119015	-0.0126521	0.905264	0.965043	-0.176632	-0.0211129	0.859798	0.92402
ENSG00000138085.16	ATRAID	0.147982	0.0132798	0.882357	0.972119	0.299028	0.0256379	0.764918	0.897799	0.799765	0.0771492	0.423847	0.616958
ENSG00000164053.20	ATRIP	0.495736	0.0666576	0.620081	0.889111	1.72812	0.223294	0.0839668	0.293068	-1.76305	-0.266624	0.0778923	0.211287
ENSG00000088812.17	ATRN	0.647781	0.051737	0.517126	0.851231	1.9544	0.154281	0.0506537	0.216999	3.63283	0.355152	0.00028033	0.00405063
ENSG00000107518.16	ATRNL1	1.72752	1.96664	0.0840748	0.470681	2.19742	2.35953	0.0279907	0.150058	3.54188	4.0723	0.00039729	0.00519314
ENSG00000085224.21	ATRX	-1.98462	-0.195086	0.0471872	0.377539	-2.19654	-0.208993	0.0280532	0.15026	-1.89119	-0.198527	0.0585987	0.1779
ENSG00000124788.18	ATXN1	-0.0989951	-0.0115295	0.921142	0.981117	-0.20116	-0.0225327	0.840574	0.934769	0.747455	0.0928392	0.454789	0.641863
ENSG00000130638.16	ATXN10	-1.20681	-0.194027	0.227506	0.66082	-1.16841	-0.180868	0.242642	0.518311	-1.10047	-0.187319	0.271129	0.467772
ENSG00000224470.7	ATXN1L	-2.54314	-0.243002	0.0109862	0.198683	-0.817968	-0.0706876	0.413375	0.675164	-1.39438	-0.136232	0.163204	0.340046
ENSG00000204842.15	ATXN2	1.0459	0.150263	0.295607	0.717279	1.5632	0.217049	0.118006	0.353004	1.14874	0.175152	0.250664	0.444709
ENSG00000168488.18	ATXN2L	0.841861	0.100924	0.399866	0.79004	0.410446	0.0468464	0.681479	0.851767	-0.0551424	-0.0070796	0.956025	0.976949
ENSG00000066427.22	ATXN3	-0.0546921	-0.0054422	0.956384	0.990826	-0.0275804	-0.0026123	0.977997	0.989968	0.104586	0.0111038	0.916704	0.957548
ENSG00000163635.18	ATXN7	-0.1782	-0.0638441	0.858566	0.964878	0.168375	0.0571635	0.866288	0.945288	-1.39841	-0.563951	0.16199	0.338404
ENSG00000146776.14	ATXN7L1	-0.909976	-0.131532	0.362835	0.767046	-1.33862	-0.1887	0.180695	0.44175	-1.88741	-0.299448	0.0591058	0.178718
ENSG00000162650.16	ATXN7L2	0.642224	0.0790913	0.520728	0.852461	-0.807816	-0.0954545	0.419197	0.679463	-1.56329	-0.216242	0.117984	0.276211
ENSG00000087152.15	ATXN7L3	0.0619399	0.00400979	0.950611	0.988815	-0.636406	-0.0396891	0.524512	0.754121	-2.11754	-0.15301	0.0342144	0.125339
ENSG00000253719.3	ATXN7L3B	-0.35148	-0.0196295	0.725228	0.924521	0.614915	0.0329718	0.538611	0.764641	0.693426	0.0417536	0.488042	0.669261
ENSG00000148090.11	AUH	-0.321401	-0.0362614	0.747906	0.93221	-1.62292	-0.181717	0.104606	0.331156	-3.09716	-0.422586	0.00195381	0.016725
ENSG00000127423.10	AUNIP	-1.52929	-0.318805	0.126193	0.539179	-0.659408	-0.123803	0.509634	0.743125	-2.76954	-0.672822	0.00561355	0.0350558
ENSG00000115307.16	AUP1	0.365166	0.0214702	0.714988	0.922141	-0.705832	-0.0397024	0.480293	0.72312	-0.083132	-0.0052781	0.933747	0.965663
ENSG00000087586.17	AURKA	-0.339634	-0.0587523	0.734132	0.928272	0.637545	0.103505	0.52377	0.753558	-0.151312	-0.0279152	0.879729	0.93709
ENSG00000175756.13	AURKAIP1	2.02593	0.180136	0.0427718	0.363739	2.76365	0.242847	0.00571594	0.0558575	2.42916	0.236548	0.0151337	0.0702726
ENSG00000178999.12	AURKB	-0.743228	-0.270589	0.457344	0.823755	-0.0535193	-0.0176852	0.957318	0.9835	-1.61967	-0.659004	0.105304	0.257088
ENSG00000105146.12	AURKC	1.34214	0.475193	0.179552	0.609578	0.95417	0.322356	0.339998	0.612998	0.957378	0.366662	0.338377	0.534613
ENSG00000158321.16	AUTS2	0.463642	0.361315	0.642905	0.89772	1.75909	1.25568	0.078563	0.282159	2.52105	1.94817	0.0117005	0.058631
ENSG00000169857.7	AVEN	1.38763	0.196669	0.165249	0.594275	1.04737	0.141034	0.294928	0.572194	-0.339782	-0.0516653	0.734021	0.846883
ENSG00000135407.10	AVIL	1.38734	0.316618	0.165339	0.594275	1.70892	0.371033	0.0874652	0.299524	2.13348	0.522187	0.0328856	0.121877
ENSG00000105778.18	AVL9	-2.39603	-0.186196	0.0165736	0.240393	-1.08993	-0.07733	0.275746	0.553519	-0.466031	-0.0364163	0.641193	0.783202
ENSG00000119986.6	AVPI1	1.32228	0.246253	0.186075	0.615819	-1.25347	-0.237528	0.210034	0.479234	-1.82506	-0.403185	0.0679916	0.194552
ENSG00000126895.14	AVPR2	1.35722	0.470992	0.174713	0.604654	3.34974	1.14208	0.00080888	0.0147405	4.00441	1.51928	6.22e-05	0.00131057
ENSG00000103126.14	AXIN1	-0.44603	-0.0231862	0.655576	0.902419	-2.58641	-0.137663	0.00969818	0.0781929	-4.41645	-0.303564	1e-05	0.00032506
ENSG00000168646.12	AXIN2	1.52588	0.568961	0.12704	0.540135	-0.526721	-0.199458	0.598388	0.801632	-1.81839	-0.83595	0.0690049	0.19596
ENSG00000167601.11	AXL	-0.0198481	-0.0026943	0.984165	0.997168	-0.173787	-0.0225831	0.862033	0.944178	-1.12361	-0.166111	0.26118	0.457393
ENSG00000163512.13	AZI2	-2.70131	-0.285306	0.00690672	0.160973	-0.487794	-0.0449114	0.625696	0.820497	0.29499	0.0298393	0.768002	0.869311
ENSG00000155096.13	AZIN1	-2.3805	-0.184967	0.0172893	0.24549	-2.28394	-0.169173	0.0223753	0.132152	-0.4901	-0.0389042	0.624063	0.769915
ENSG00000142920.16	AZIN2	-0.20413	-0.106181	0.838252	0.959771	-2.03489	-1.2851	0.0418618	0.192805	-1.31764	-0.83286	0.187623	0.371313
ENSG00000172232.9	AZU1	0.495586	0.248519	0.620186	0.889111	0.534269	0.254998	0.593156	0.799021	1.20678	0.643433	0.227517	0.4191
ENSG00000166710.17	B2M	-0.925607	-0.0952563	0.35465	0.761243	-0.705334	-0.0691432	0.480602	0.723308	1.53918	0.174278	0.123761	0.284365
ENSG00000169255.14	B3GALNT1	0.145042	0.018519	0.884678	0.972798	-0.0372084	-0.004552	0.970319	0.987817	1.84551	0.251796	0.0649639	0.188531
ENSG00000162885.12	B3GALNT2	-0.542284	-0.0711207	0.587623	0.880032	0.272705	0.0338548	0.78508	0.908179	-0.623266	-0.086747	0.53311	0.704127
ENSG00000162630.5	B3GALT2	0.252017	0.440404	0.801028	0.947324	0.219776	0.382221	0.826045	0.927547	1.32089	2.26922	0.186538	0.370169
ENSG00000235863.3	B3GALT4	1.37085	0.177017	0.170421	0.601594	-0.078729	-0.0097492	0.937248	0.977192	-1.02935	-0.144203	0.303316	0.499652
ENSG00000176022.4	B3GALT6	1.87653	0.205764	0.0605832	0.411077	2.24322	0.238312	0.0248823	0.140291	1.14858	0.132767	0.250729	0.444768
ENSG00000109956.12	B3GAT1	5.63944	3.80204	1.71e-08	4e-06	5.43123	3.57882	5.6e-08	9e-06	5.57736	3.81953	2.44e-08	2.93e-06
ENSG00000112309.10	B3GAT2	2.25507	1.22722	0.0241289	0.283495	1.77407	0.921345	0.0760512	0.277203	1.61945	0.937346	0.10535	0.257156
ENSG00000149541.9	B3GAT3	2.88011	0.266901	0.00397541	0.117033	3.63	0.337238	0.00028342	0.00690985	4.25081	0.461447	2.13e-05	0.00060021
ENSG00000187676.7	B3GLCT	-0.503819	-0.094624	0.614389	0.887805	1.54685	0.270344	0.1219	0.359559	2.00702	0.388506	0.0447471	0.14923
ENSG00000170340.10	B3GNT2	-0.0965194	-0.0187378	0.923108	0.981498	-1.52221	-0.291633	0.127956	0.369464	-0.705453	-0.149345	0.480528	0.663828
ENSG00000176383.8	B3GNT4	-0.142806	-0.0963103	0.886443	0.972845	-0.0488316	-0.0315585	0.961054	0.985188	1.4502	0.988095	0.147002	0.317733
ENSG00000176597.11	B3GNT5	-1.6981	-0.303588	0.0894884	0.479999	-1.56484	-0.266763	0.117619	0.352388	-2.9215	-0.593635	0.00348352	0.0249413
ENSG00000156966.6	B3GNT7	-0.327667	-0.15368	0.743163	0.931535	3.28999	1.49525	0.00100192	0.0173112	3.00967	1.48886	0.00261532	0.0204628
ENSG00000177191.2	B3GNT8	1.10865	0.333405	0.267583	0.694754	4.34344	1.35258	1.4e-05	0.00078356	4.82631	1.69579	1.39e-06	6.83e-05
ENSG00000237172.3	B3GNT9	0.207787	0.0797301	0.835395	0.95964	1.02191	0.36718	0.306823	0.583856	2.47349	0.984095	0.0133799	0.0644718
ENSG00000175711.8	B3GNTL1	0.798031	0.101588	0.424853	0.805023	2.85717	0.36007	0.00427438	0.0459846	3.66712	0.536404	0.0002453	0.00366641
ENSG00000135454.13	B4GALNT1	1.96351	2.08402	0.0495867	0.384398	1.91501	1.97692	0.0554907	0.229463	2.49427	2.77006	0.0126215	0.0618684
ENSG00000139044.10	B4GALNT3	-1.15898	-0.784884	0.246465	0.677957	1.14111	0.650227	0.253824	0.529601	0.99522	0.616277	0.319629	0.516056
ENSG00000182272.11	B4GALNT4	3.35118	2.97628	0.00080469	0.037694	2.52256	2.19394	0.0116503	0.0871334	3.23342	2.9582	0.00122317	0.0119043
ENSG00000086062.12	B4GALT1	-0.388207	-0.0454199	0.697863	0.917269	-1.79793	-0.207741	0.0721885	0.269043	-3.42015	-0.47638	0.00062586	0.00721681
ENSG00000117411.16	B4GALT2	0.0756366	0.0374991	0.939708	0.986253	-0.0472172	-0.0229248	0.96234	0.985517	0.14311	0.0758981	0.886203	0.940963
ENSG00000158850.14	B4GALT3	1.41887	0.131121	0.155937	0.581615	-0.383471	-0.0337986	0.701371	0.862125	-0.309101	-0.0301343	0.757244	0.862256
ENSG00000121578.12	B4GALT4	0.603364	0.0536626	0.546266	0.860575	0.321666	0.0273779	0.747706	0.888847	0.435078	0.0412324	0.663506	0.797822
ENSG00000158470.5	B4GALT5	-0.528964	-0.0458388	0.596831	0.881947	-0.0270053	-0.0022132	0.978456	0.989991	-1.30317	-0.123214	0.192516	0.377325
ENSG00000118276.11	B4GALT6	-2.22812	-0.604515	0.0258723	0.294349	0.199381	0.0457095	0.841965	0.935157	-0.648644	-0.168394	0.516568	0.690901
ENSG00000027847.13	B4GALT7	1.67268	0.131896	0.0943895	0.490201	1.01999	0.0757753	0.307731	0.584986	1.37455	0.115002	0.169272	0.34837
ENSG00000174684.6	B4GAT1	1.46275	0.20899	0.143536	0.564463	0.484111	0.065374	0.628307	0.822503	1.27489	0.195058	0.202349	0.38886
ENSG00000108641.15	B9D1	0.711306	0.604622	0.476895	0.830932	0.787111	0.666665	0.431217	0.686822	1.80943	1.59618	0.070384	0.198613
ENSG00000123810.7	B9D2	-0.509982	-0.0803331	0.610064	0.886206	2.04264	0.303279	0.0410881	0.190717	0.379532	0.0623776	0.704293	0.827126
ENSG00000164929.16	BAALC	3.15811	1.44964	0.00158796	0.0635496	2.28056	0.996087	0.0225745	0.13238	4.34911	2.17686	1.37e-05	0.00041997
ENSG00000105393.15	BABAM1	1.30935	0.197378	0.190416	0.620264	-0.0280909	-0.004117	0.97759	0.989923	-0.452217	-0.072789	0.651112	0.790083
ENSG00000186318.16	BACE1	1.27788	0.139808	0.201293	0.634107	1.94983	0.207976	0.0511966	0.218799	3.12927	0.395554	0.00175242	0.015609
ENSG00000182240.15	BACE2	0.0892203	0.0399452	0.928907	0.98284	1.54624	0.648428	0.122048	0.359821	2.509	1.16477	0.0121075	0.0598546
ENSG00000156273.15	BACH1	-3.39708	-0.302658	0.00068108	0.0342807	-4.96464	-0.489914	6.88e-07	6.97e-05	-4.44428	-0.462662	8.82e-06	0.00029349
ENSG00000112182.14	BACH2	-0.439146	-0.210297	0.660556	0.904395	-2.23229	-1.30959	0.025596	0.142625	-1.33817	-0.781101	0.180841	0.363678
ENSG00000002330.13	BAD	-0.0861955	-0.0199501	0.931311	0.983005	0.660722	0.143545	0.50879	0.742789	-0.222402	-0.0541398	0.824001	0.903152
ENSG00000107262.20	BAG1	1.26888	0.125208	0.204482	0.638286	1.37447	0.12996	0.169295	0.427712	1.62701	0.175258	0.103734	0.254517
ENSG00000112208.11	BAG2	-0.412288	-0.0645679	0.680129	0.910858	0.705666	0.103996	0.480396	0.72315	1.15129	0.18687	0.249613	0.44367
ENSG00000151929.9	BAG3	1.41122	0.121662	0.158179	0.584371	1.24134	0.102452	0.214479	0.483547	2.52701	0.239851	0.0115037	0.0579523
ENSG00000156735.10	BAG4	-0.667523	-0.0574291	0.504438	0.8439	0.0811166	0.0065723	0.935349	0.976379	-0.652106	-0.0599131	0.514333	0.689332
ENSG00000166170.9	BAG5	-0.882267	-0.0736659	0.377633	0.777931	-0.824968	-0.0656948	0.40939	0.672061	1.36768	0.123615	0.171411	0.350996
ENSG00000204463.12	BAG6	0.418354	0.0377893	0.675688	0.908703	1.2057	0.105719	0.227934	0.500075	0.924492	0.0906034	0.35523	0.551477
ENSG00000266074.8	BAHCC1	1.8173	1.05693	0.0691706	0.434774	2.76312	1.56277	0.00572518	0.0559095	3.40054	2.14028	0.00067252	0.00763286
ENSG00000140320.11	BAHD1	0.637723	0.039614	0.523654	0.854339	-0.0977656	-0.0058275	0.922118	0.970221	-1.85132	-0.126287	0.0641234	0.186889
ENSG00000175866.15	BAIAP2	0.70233	0.102954	0.482474	0.834629	0.54459	0.0760625	0.586035	0.795278	-0.189322	-0.0298712	0.84984	0.919127
ENSG00000006453.13	BAIAP2L1	-0.23616	-0.145986	0.813309	0.951881	0.451127	0.262065	0.651898	0.835156	1.0967	0.669554	0.272772	0.469472
ENSG00000128298.16	BAIAP2L2	2.01183	0.782489	0.0442377	0.367529	1.00937	0.366507	0.312797	0.589457	-0.261346	-0.114743	0.793826	0.885078
ENSG00000007516.13	BAIAP3	2.55399	0.769056	0.0106496	0.195065	2.68563	0.787981	0.00723933	0.0652245	3.10514	0.994956	0.00190187	0.0163916
ENSG00000030110.12	BAK1	0.38806	0.0377752	0.697972	0.917296	2.48449	0.242747	0.0129737	0.0928165	3.32377	0.380088	0.00088808	0.00941945
ENSG00000095739.10	BAMBI	1.17606	1.61381	0.239573	0.672187	1.23018	1.67831	0.218628	0.487814	1.79382	2.53713	0.072842	0.202943
ENSG00000175334.7	BANF1	-0.374463	-0.0324392	0.70806	0.920059	-0.0376713	-0.0031142	0.96995	0.987817	-0.546312	-0.0512089	0.584851	0.742273
ENSG00000153064.11	BANK1	-1.18862	-0.346294	0.23459	0.667948	1.2003	0.318148	0.230023	0.50196	-0.206102	-0.0610061	0.836711	0.911135
ENSG00000172530.20	BANP	0.899944	0.0797671	0.36815	0.772077	0.0365008	0.0030529	0.970883	0.987817	0.539544	0.0512845	0.589511	0.746142
ENSG00000163930.9	BAP1	-1.26749	-0.104612	0.204979	0.638998	-1.13682	-0.0901353	0.255614	0.531348	-1.70806	-0.152031	0.0876251	0.227968
ENSG00000138376.10	BARD1	-2.35577	-0.540412	0.0184842	0.252229	-1.34375	-0.273387	0.179028	0.439562	-2.41246	-0.586553	0.0158451	0.0724415
ENSG00000176788.8	BASP1	-0.70834	-0.104708	0.478734	0.831976	1.35906	0.194735	0.174128	0.434536	-0.85174	-0.136238	0.394359	0.589732
ENSG00000156127.6	BATF	1.87562	0.821078	0.0607076	0.411447	1.6906	0.694297	0.0909129	0.306691	3.11342	1.46599	0.0018493	0.0161695
ENSG00000168062.9	BATF2	2.41711	0.813073	0.0156441	0.23282	3.84239	1.26436	0.00012184	0.00386832	3.87746	1.44315	0.00010555	0.00194332
ENSG00000123685.8	BATF3	2.10767	0.493892	0.0350593	0.336068	-0.214276	-0.0485066	0.830332	0.929876	-3.15956	-0.985588	0.00158006	0.0144337
ENSG00000087088.19	BAX	3.07303	0.278277	0.00211894	0.0788367	3.20107	0.279607	0.00136917	0.0212162	1.7658	0.162081	0.0774301	0.210312
ENSG00000198604.10	BAZ1A	-0.692732	-0.0769417	0.488478	0.835995	-1.37607	-0.150123	0.168798	0.426987	-2.4812	-0.309777	0.0130942	0.0636098
ENSG00000009954.10	BAZ1B	0.135927	0.0090731	0.891879	0.974157	2.18413	0.145971	0.0289526	0.153395	1.65346	0.122444	0.0982364	0.245196
ENSG00000076108.11	BAZ2A	-0.532889	-0.057838	0.59411	0.881032	0.0132486	0.00137546	0.989429	0.995421	-0.967931	-0.113505	0.333079	0.529568
ENSG00000123636.17	BAZ2B	-1.22681	-0.113044	0.219896	0.652742	-1.29885	-0.115057	0.193994	0.459787	-2.32921	-0.238571	0.019848	0.0850535
ENSG00000105327.17	BBC3	2.59235	0.542306	0.00953233	0.18605	1.80688	0.351852	0.0707803	0.266115	0.325018	0.070529	0.745167	0.854362
ENSG00000214413.7	BBIP1	0.0735894	0.0108751	0.941337	0.986307	1.34845	0.190586	0.177513	0.438472	2.15277	0.335614	0.0313367	0.118035
ENSG00000119636.15	BBOF1	2.05203	0.673106	0.0401669	0.355748	0.924994	0.291062	0.354969	0.628121	0.629525	0.225055	0.529005	0.701157
ENSG00000129151.8	BBOX1	-0.702533	-0.727864	0.482347	0.834629	-1.06105	-1.08161	0.288668	0.565364	-0.704512	-0.778007	0.481114	0.664251
ENSG00000174483.19	BBS1	0.473038	0.199122	0.636186	0.895064	0.750093	0.296187	0.453199	0.701957	-1.77057	-0.892782	0.076633	0.208663
ENSG00000179941.6	BBS10	0.999587	0.125289	0.317511	0.734025	-2.28685	-0.29406	0.0222046	0.131525	-2.00235	-0.286236	0.0452468	0.150282
ENSG00000181004.9	BBS12	0.743764	0.144314	0.457019	0.823592	0.405054	0.0767052	0.685438	0.854004	0.183653	0.0374555	0.854286	0.921413
ENSG00000125124.11	BBS2	-0.196852	-0.0189299	0.843943	0.960385	-2.37712	-0.234313	0.0174482	0.112441	-1.18168	-0.124743	0.237332	0.429513
ENSG00000140463.13	BBS4	-0.4208	-0.0462706	0.673901	0.908304	0.646237	0.0673635	0.518126	0.749203	2.33718	0.28341	0.0194299	0.0837643
ENSG00000163093.11	BBS5	0.984151	0.311865	0.325041	0.741123	0.710358	0.215507	0.477482	0.720282	2.4045	0.817196	0.0161945	0.0735054
ENSG00000138686.9	BBS7	0.996705	0.148562	0.318908	0.735351	-0.203361	-0.0293165	0.838853	0.933751	1.66754	0.266619	0.0954066	0.240868
ENSG00000122507.20	BBS9	0.342698	0.0413088	0.731826	0.927079	-0.874239	-0.103095	0.381988	0.651093	-1.90105	-0.261	0.0572955	0.175206
ENSG00000114439.18	BBX	-2.47832	-0.21653	0.0132002	0.217521	-2.63095	-0.221456	0.00851463	0.0715159	-2.22616	-0.206421	0.0260036	0.103746
ENSG00000187244.11	BCAM	-0.0764526	-0.0268141	0.939059	0.985966	1.81869	0.585983	0.0689589	0.261781	2.91105	1.07209	0.00360219	0.0255281
ENSG00000132692.18	BCAN	1.25673	0.684317	0.208852	0.642106	1.67515	0.855095	0.0939043	0.311713	2.49901	1.45227	0.0124542	0.0612524
ENSG00000075790.10	BCAP29	-2.12155	-0.173962	0.0338755	0.331947	-2.80067	-0.22847	0.0050997	0.0516002	-1.7084	-0.147552	0.0875628	0.227936
ENSG00000185825.16	BCAP31	1.95131	0.14516	0.0510199	0.387526	3.99619	0.322271	6.44e-05	0.00242383	5.02463	0.507678	5.04e-07	3.19e-05
ENSG00000050820.16	BCAR1	0.119314	0.138875	0.905027	0.97689	0.769258	0.838942	0.44174	0.694666	1.37475	1.55171	0.169209	0.348292
ENSG00000137936.16	BCAR3	-0.184975	-0.0319502	0.853249	0.963767	-1.08577	-0.183263	0.277579	0.554964	-3.01791	-0.632963	0.00254525	0.0200574
ENSG00000064787.13	BCAS1	0.121685	0.0864407	0.903148	0.976412	-0.913324	-0.701691	0.361072	0.633661	-0.30174	-0.235166	0.76285	0.86591
ENSG00000116752.5	BCAS2	-1.68205	-0.147973	0.0925594	0.487789	-1.05251	-0.0867987	0.292567	0.569735	-0.631336	-0.0576193	0.527821	0.700455
ENSG00000141376.22	BCAS3	-0.0017551	-0.000187	0.9986	0.999596	-2.63987	-0.295341	0.00829388	0.0705263	-1.92933	-0.233141	0.0536901	0.167629
ENSG00000124243.17	BCAS4	0.0420793	0.0166833	0.966435	0.993295	-0.425252	-0.165181	0.670653	0.845835	1.29193	0.534685	0.196382	0.382205
ENSG00000060982.14	BCAT1	-1.84961	-0.377311	0.0643691	0.422629	-3.40432	-0.737555	0.00066329	0.0128582	-3.86114	-0.979548	0.00011286	0.00204105
ENSG00000105552.14	BCAT2	0.0594883	0.0084361	0.952563	0.989474	-0.634725	-0.087004	0.525608	0.754785	-1.6039	-0.251878	0.108737	0.262641
ENSG00000107949.16	BCCIP	-1.2399	-0.11987	0.215013	0.648625	-1.64769	-0.155218	0.0994155	0.321886	-1.66152	-0.173395	0.0966093	0.242747
ENSG00000186666.5	BCDIN3D	0.839919	0.19032	0.400954	0.790669	0.364594	0.0805884	0.715415	0.870715	0.259404	0.0622733	0.795323	0.88578
ENSG00000114200.9	BCHE	0.529763	0.720278	0.596276	0.881849	0.914797	1.20428	0.360298	0.633081	2.16257	2.99093	0.030574	0.116111
ENSG00000248098.11	BCKDHA	-0.0509157	-0.0240379	0.959393	0.991145	1.01436	0.440305	0.31041	0.587774	0.623547	0.310667	0.532925	0.70404
ENSG00000083123.14	BCKDHB	-2.05806	-0.207457	0.0395842	0.353462	-2.80372	-0.282253	0.00505161	0.0512588	-2.47113	-0.271656	0.0134687	0.0648561
ENSG00000103507.13	BCKDK	2.044	0.110629	0.0409539	0.357003	-0.216834	-0.0107484	0.828338	0.928963	-2.35822	-0.140599	0.0183627	0.080549
ENSG00000142867.12	BCL10	-0.434934	-0.0549144	0.663611	0.904565	-0.514292	-0.0617962	0.607048	0.807909	-0.221427	-0.029725	0.82476	0.903609
ENSG00000119866.21	BCL11A	0.133584	0.0519278	0.893731	0.974417	-0.466581	-0.181409	0.640799	0.829496	-0.657644	-0.297021	0.510767	0.686355
ENSG00000127152.17	BCL11B	-3.96838	-1.54705	7.24e-05	0.00604592	-3.79947	-1.3386	0.00014501	0.00436719	-2.03228	-0.67896	0.0421255	0.143326
ENSG00000171791.12	BCL2	-0.594658	-0.131959	0.552072	0.863571	-0.17034	-0.0355314	0.864743	0.945025	-0.855732	-0.204229	0.392146	0.587952
ENSG00000140379.7	BCL2A1	-0.333139	-0.126266	0.73903	0.930348	-4.0869	-2.80128	4.37e-05	0.00182631	-3.74662	-2.66017	0.00017924	0.0029299
ENSG00000171552.12	BCL2L1	0.206107	0.0241657	0.836707	0.959771	0.0986512	0.0110212	0.921415	0.970221	2.35985	0.313334	0.0182823	0.0803047
ENSG00000153094.22	BCL2L11	0.946294	0.160549	0.343998	0.754488	2.09466	0.347442	0.0362014	0.176041	2.17382	0.402513	0.0297188	0.113984
ENSG00000126453.9	BCL2L12	0.517498	0.0624031	0.604808	0.884331	1.05872	0.123332	0.289728	0.56649	-0.942464	-0.122535	0.345955	0.541733
ENSG00000099968.17	BCL2L13	-0.278459	-0.0193788	0.78066	0.942027	-2.56961	-0.182631	0.0101814	0.080812	-4.13033	-0.365838	3.62e-05	0.00090246
ENSG00000188761.11	BCL2L15	-1.06579	-0.835771	0.286516	0.709117	0.178265	0.128054	0.858515	0.942391	-0.968851	-0.783424	0.332619	0.529191
ENSG00000129473.9	BCL2L2	0.049253	0.00529053	0.960718	0.991373	-1.2344	-0.128458	0.217056	0.486254	-0.439704	-0.0510634	0.660152	0.795646
ENSG00000258643.5	BCL2L2-PABPN1	-0.840081	-0.324083	0.400863	0.790669	-0.740584	-0.26656	0.458946	0.705732	1.6458	0.643106	0.0998046	0.247726
ENSG00000069399.14	BCL3	-0.0877466	-0.025658	0.930078	0.982865	0.39108	0.10943	0.695738	0.858772	-0.654029	-0.20617	0.513093	0.688125
ENSG00000113916.17	BCL6	-2.09186	-0.40462	0.0364512	0.340571	-4.46058	-0.992224	8.17e-06	0.00050995	-4.43442	-1.10474	9.23e-06	0.00030245
ENSG00000110987.8	BCL7A	-0.969642	-0.125427	0.332225	0.745637	-3.12053	-0.430749	0.00180525	0.0256377	-4.41494	-0.78747	1.01e-05	0.0003258
ENSG00000106635.7	BCL7B	-0.650487	-0.0748073	0.515378	0.850748	-1.14684	-0.127937	0.251448	0.527317	-1.44979	-0.180515	0.147116	0.317836
ENSG00000099385.11	BCL7C	1.58164	0.157822	0.113731	0.521515	0.593132	0.0567328	0.553093	0.773985	-1.07236	-0.114443	0.28356	0.481086
ENSG00000116128.10	BCL9	-1.41504	-0.283473	0.157057	0.582672	-0.610984	-0.113276	0.541211	0.766103	-0.835406	-0.173421	0.403489	0.59753
ENSG00000186174.12	BCL9L	1.00848	0.165795	0.313225	0.730818	0.634373	0.0999616	0.525837	0.755039	0.799341	0.139482	0.424093	0.617051
ENSG00000029363.16	BCLAF1	-2.49193	-0.210209	0.0127052	0.212993	-3.46993	-0.298162	0.0005206	0.0107482	-2.96084	-0.273309	0.00306801	0.0228057
ENSG00000197580.11	BCO2	-0.0376508	-0.0129994	0.969966	0.994212	-0.648365	-0.218358	0.516749	0.74825	-1.93584	-0.796446	0.0528867	0.166101
ENSG00000183337.16	BCOR	-1.06422	-0.110876	0.287229	0.710095	-0.269279	-0.0265124	0.787715	0.909311	-0.0806669	-0.0089572	0.935707	0.966829
ENSG00000085185.15	BCORL1	0.845147	0.18073	0.398029	0.79004	0.431839	0.0870128	0.665859	0.842885	-0.896614	-0.214087	0.369925	0.565419
ENSG00000186716.20	BCR	3.27859	0.215117	0.00104328	0.0464342	4.80329	0.342173	1.56e-06	0.00013353	3.33656	0.237203	0.00084821	0.00911153
ENSG00000074582.13	BCS1L	0.63091	0.0570751	0.528099	0.854698	0.469585	0.0401232	0.638652	0.82852	-0.216858	-0.0210995	0.828319	0.905981
ENSG00000161267.11	BDH1	0.700693	0.0936371	0.483495	0.834706	-0.936622	-0.120152	0.348953	0.622411	-1.72267	-0.257796	0.0849489	0.222936
ENSG00000164039.14	BDH2	-0.909582	-0.18253	0.363043	0.767051	-0.557967	-0.105514	0.576867	0.789738	-0.473367	-0.100355	0.635951	0.779425
ENSG00000176697.18	BDNF	0.195238	0.352939	0.845207	0.960607	1.59029	2.53454	0.111768	0.342513	1.36099	2.36592	0.173518	0.353897
ENSG00000145734.18	BDP1	-2.95953	-0.421711	0.00308112	0.0998802	-1.67492	-0.212861	0.0939497	0.311791	-2.59258	-0.38355	0.00952578	0.0508385
ENSG00000166546.13	BEAN1	-3.10815	-0.915222	0.00188263	0.072695	-3.75545	-1.14551	0.00017303	0.00495412	-4.39418	-1.63202	1.11e-05	0.0003499
ENSG00000126581.12	BECN1	-0.779384	-0.0382526	0.435754	0.812336	-1.97708	-0.0960899	0.048033	0.21057	-2.0429	-0.111155	0.0410624	0.141227
ENSG00000178409.13	BEND3	-0.268455	-0.0536118	0.788349	0.943891	-0.314143	-0.0607949	0.753412	0.89184	-0.185777	-0.0389637	0.852619	0.9206
ENSG00000162373.12	BEND5	1.08991	0.882512	0.275755	0.700393	-0.899869	-0.787849	0.36819	0.640567	0.115343	0.103287	0.908173	0.952369
ENSG00000151917.17	BEND6	1.11915	0.294899	0.263078	0.69051	1.96676	0.495023	0.0492108	0.2137	3.29469	0.950689	0.0009853	0.01012
ENSG00000165626.16	BEND7	0.285969	0.333006	0.774902	0.941666	0.46814	0.542536	0.639684	0.8291	1.51919	1.77524	0.128715	0.292157
ENSG00000167995.15	BEST1	0.475339	0.0738734	0.634545	0.894559	-1.45089	-0.221699	0.14681	0.396242	-0.631323	-0.106678	0.527829	0.700455
ENSG00000105829.11	BET1	-0.272341	-0.0386678	0.78536	0.943052	-0.506664	-0.0688714	0.612391	0.81109	1.09281	0.164823	0.274475	0.470873
ENSG00000177951.17	BET1L	0.0711195	0.00477764	0.943303	0.987169	0.727514	0.0470898	0.466911	0.711734	1.27381	0.0917321	0.202729	0.389484
ENSG00000133169.5	BEX1	3.09377	2.33533	0.00197628	0.0748941	3.45906	2.56505	0.00054206	0.0111111	4.83965	4.12237	1.3e-06	6.47e-05
ENSG00000133134.11	BEX2	-1.37318	-0.516164	0.169697	0.601157	0.325435	0.103223	0.744852	0.886882	1.94464	0.697277	0.0518177	0.163929
ENSG00000166681.13	BEX3	-0.514504	-0.11593	0.606899	0.885375	0.937579	0.199853	0.348461	0.622041	2.08161	0.511942	0.0373781	0.132151
ENSG00000102409.9	BEX4	-1.1225	-0.0775803	0.261649	0.690477	-0.789787	-0.0517911	0.429652	0.686466	1.50769	0.113714	0.131633	0.295652
ENSG00000184515.10	BEX5	-1.56933	-1.26221	0.116571	0.526377	-0.0198979	-0.0140542	0.984125	0.992618	-1.07012	-0.882105	0.284564	0.481987
ENSG00000103429.10	BFAR	-0.0442738	-0.0035742	0.964686	0.992561	-1.76612	-0.141333	0.0773758	0.279592	-1.32745	-0.117207	0.18436	0.367563
ENSG00000125864.13	BFSP1	-1.62313	-1.30309	0.104561	0.504885	-1.14488	-0.840908	0.252258	0.527982	-1.93447	-1.76647	0.0530555	0.166411
ENSG00000170819.4	BFSP2	0.621842	0.486889	0.534046	0.856533	-0.430138	-0.341946	0.667095	0.843715	-0.978837	-0.902481	0.32766	0.524631
ENSG00000182492.15	BGN	-0.10141	-0.252262	0.919225	0.981117	1.37309	2.85726	0.169723	0.428189	1.48155	3.1789	0.138461	0.30536
ENSG00000198908.11	BHLHB9	2.24022	0.543307	0.0250768	0.290282	2.7998	0.654315	0.00511342	0.0516658	3.38331	0.909682	0.00071617	0.0080313
ENSG00000134107.4	BHLHE40	-2.38336	-0.664269	0.0171553	0.244609	-0.060281	-0.0148999	0.951932	0.98218	-1.80093	-0.520756	0.0717142	0.200859
ENSG00000123095.5	BHLHE41	-0.508417	-0.0995816	0.611161	0.886206	1.77863	0.344783	0.0752997	0.276273	-1.31937	-0.282204	0.187046	0.370612
ENSG00000145692.14	BHMT	-2.86264	-1.09569	0.00420128	0.121015	-3.13519	-1.18448	0.00171741	0.0248598	-4.11329	-2.05094	3.9e-05	0.00094485
ENSG00000122870.11	BICC1	-1.66074	-1.66801	0.0967647	0.493918	-1.49307	-1.46233	0.135418	0.379984	-1.79279	-2.25585	0.0730059	0.203241
ENSG00000151746.13	BICD1	-2.26022	-0.587844	0.0238075	0.282506	-2.63778	-0.6683	0.00834497	0.0708827	-2.96179	-0.878092	0.00305854	0.0227869
ENSG00000185963.13	BICD2	0.0962125	0.00670763	0.923352	0.981498	2.81522	0.203092	0.00487444	0.0505011	1.48645	0.11469	0.137159	0.303813
ENSG00000015475.18	BID	1.45017	0.159072	0.14701	0.570277	0.999256	0.104581	0.317671	0.593431	1.09459	0.126971	0.273695	0.470274
ENSG00000100290.2	BIK	1.39105	0.703051	0.164211	0.592893	1.93474	0.935382	0.0530227	0.223536	1.96716	1.04085	0.0491652	0.15799
ENSG00000136717.14	BIN1	1.53335	0.2356	0.125189	0.538445	-2.62155	-0.403089	0.00875312	0.0729189	-2.96109	-0.511021	0.00306555	0.0227993
ENSG00000110934.10	BIN2	0.610624	0.0613819	0.541448	0.85969	-0.530071	-0.0508843	0.596063	0.80007	-1.80334	-0.20071	0.0713344	0.200188
ENSG00000147439.12	BIN3	-0.373078	-0.0371709	0.70909	0.920954	1.66108	0.160609	0.0966964	0.316785	2.41204	0.263071	0.0158634	0.0724962
ENSG00000110330.8	BIRC2	-1.13769	-0.0775631	0.255248	0.685479	-2.32616	-0.158237	0.0200099	0.122453	-1.42732	-0.105904	0.153487	0.32744
ENSG00000023445.13	BIRC3	1.06961	0.410081	0.284794	0.708079	-2.64819	-1.33353	0.00809241	0.0694809	-2.63488	-1.36813	0.00841682	0.0467721
ENSG00000089685.14	BIRC5	-1.04427	-0.408784	0.29636	0.718009	-0.673921	-0.241733	0.500361	0.737279	-1.60348	-0.68893	0.108829	0.262767
ENSG00000115760.13	BIRC6	-1.37534	-0.249945	0.169027	0.599823	-0.735954	-0.126069	0.461759	0.707773	-0.661639	-0.127377	0.508203	0.684615
ENSG00000101197.12	BIRC7	0.440723	0.385144	0.659414	0.903782	0.0841829	0.0728301	0.932911	0.975275	0.128633	0.128217	0.897648	0.947311
ENSG00000134897.13	BIVM	-1.82936	-0.169076	0.0673453	0.429921	-3.56934	-0.354495	0.00035788	0.00820709	-1.94044	-0.191103	0.0523264	0.164957
ENSG00000166619.12	BLCAP	1.59845	0.066792	0.109943	0.515175	3.5353	0.156144	0.00040731	0.00898035	4.8776	0.275443	1.07e-06	5.66e-05
ENSG00000197299.10	BLM	-1.01476	-0.275199	0.310221	0.72749	0.110192	0.0270645	0.912257	0.96725	-1.11267	-0.320782	0.26585	0.462349
ENSG00000108578.14	BLMH	-0.0889129	-0.0113609	0.929151	0.982848	-3.12121	-0.430705	0.00180109	0.0256042	-2.67501	-0.406494	0.00747262	0.0427706
ENSG00000095585.16	BLNK	0.670008	0.0608371	0.502853	0.843683	-1.45301	-0.128673	0.146221	0.39543	-2.02709	-0.204875	0.042653	0.144391
ENSG00000135441.7	BLOC1S1	1.42548	0.421087	0.154018	0.578538	1.8219	0.516149	0.0684699	0.26107	1.84916	0.573327	0.064435	0.187339
ENSG00000196072.11	BLOC1S2	-0.599367	-0.0620053	0.548928	0.861912	-0.18251	-0.0179711	0.855182	0.941366	0.97334	0.108982	0.330384	0.52722
ENSG00000189114.6	BLOC1S3	0.676292	0.0623919	0.498855	0.841412	-0.586089	-0.0518069	0.557816	0.776302	-0.551984	-0.0548028	0.580959	0.73937
ENSG00000186222.4	BLOC1S4	3.452	0.445322	0.00055644	0.0296638	4.39298	0.582163	1.12e-05	0.00065737	2.70174	0.357643	0.00689784	0.0404187
ENSG00000188428.19	BLOC1S5	-0.0632411	-0.0077623	0.949575	0.988439	-0.0459789	-0.0054012	0.963327	0.985784	-0.322429	-0.0419353	0.747128	0.855787
ENSG00000104164.10	BLOC1S6	-1.78823	-0.199785	0.0737389	0.446591	-2.68505	-0.299653	0.00725186	0.0652643	-3.47046	-0.45426	0.00051958	0.00630688
ENSG00000106605.10	BLVRA	0.753838	0.287739	0.450947	0.820249	1.4438	0.522979	0.148796	0.398915	2.75185	1.12526	0.00592598	0.0364462
ENSG00000090013.10	BLVRB	0.807232	0.15118	0.419533	0.802177	2.56199	0.48492	0.0104074	0.0817433	4.20213	0.994182	2.64e-05	0.00070743
ENSG00000117475.13	BLZF1	-1.76842	-0.179324	0.0769915	0.455666	-0.51183	-0.0473344	0.60877	0.808843	1.35733	0.140286	0.174675	0.355497
ENSG00000104081.13	BMF	-0.151512	-0.0169774	0.879572	0.971877	-0.410255	-0.0443392	0.681619	0.851799	-2.04627	-0.252843	0.04073	0.140235
ENSG00000168283.13	BMI1	0.242365	0.0410946	0.808497	0.949762	1.70675	0.279719	0.087869	0.300531	1.2879	0.2327	0.197781	0.383717
ENSG00000168487.17	BMP1	-0.32715	-0.180475	0.743555	0.931535	-0.254524	-0.137698	0.799091	0.914793	0.490055	0.281398	0.624095	0.769915
ENSG00000125845.6	BMP2	1.21994	1.09743	0.222486	0.655625	3.7917	3.17622	0.00014962	0.00445708	5.33426	5.45653	9.59e-08	8.79e-06
ENSG00000138756.17	BMP2K	-0.964995	-0.139559	0.334547	0.746358	-1.4372	-0.20169	0.150662	0.401931	-1.52701	-0.240688	0.126758	0.288927
ENSG00000125378.15	BMP4	1.73598	1.76495	0.0825672	0.467668	1.92391	1.89484	0.0543658	0.226527	2.6234	2.72942	0.00870566	0.047922
ENSG00000153162.8	BMP6	1.37248	0.818317	0.169914	0.601268	0.66384	0.402666	0.506792	0.741783	0.663392	0.423255	0.507079	0.684038
ENSG00000183682.7	BMP8A	0.773473	0.394278	0.439243	0.813921	2.75937	1.34432	0.00579126	0.0564391	1.56767	0.841799	0.116959	0.274563
ENSG00000116985.11	BMP8B	-1.25077	-0.476173	0.211019	0.644882	1.9012	0.645424	0.0572757	0.234134	0.486031	0.182086	0.626945	0.771904
ENSG00000107779.13	BMPR1A	-0.91525	-0.0658082	0.36006	0.765568	-2.04123	-0.145672	0.041228	0.191086	-3.56403	-0.311716	0.0003652	0.00488642
ENSG00000204217.13	BMPR2	-1.53855	-0.190162	0.123913	0.537547	-1.53919	-0.182469	0.123759	0.363069	-1.43401	-0.189111	0.151568	0.324261
ENSG00000165733.7	BMS1	-2.72928	-0.179095	0.00634735	0.154494	-2.21083	-0.134653	0.0270475	0.14735	-0.506981	-0.0332273	0.612168	0.762581
ENSG00000173068.17	BNC2	-1.35435	-0.171316	0.175624	0.605819	-1.10698	-0.133345	0.268303	0.545184	-0.926194	-0.122543	0.354345	0.550602
ENSG00000113734.17	BNIP1	-0.329462	-0.0565665	0.741806	0.931054	-1.16961	-0.197369	0.242156	0.517641	-0.14115	-0.0255488	0.887751	0.942085
ENSG00000140299.11	BNIP2	-1.1691	-0.151863	0.242362	0.674202	-1.22014	-0.152855	0.222413	0.493198	-0.554995	-0.0760486	0.578898	0.737865
ENSG00000176171.11	BNIP3	2.17732	0.451917	0.0294567	0.31477	5.31539	1.26805	1.06e-07	1.6e-05	6.39116	1.85522	1.65e-10	4.9e-08
ENSG00000104765.15	BNIP3L	-0.566604	-0.0539387	0.570983	0.87088	-1.18081	-0.108489	0.23768	0.511713	-0.314228	-0.0322974	0.753348	0.85967
ENSG00000163141.18	BNIPL	1.31998	0.581872	0.186842	0.615974	-0.0420671	-0.0180434	0.966445	0.986257	2.10773	0.988845	0.035054	0.127369
ENSG00000144857.14	BOC	-1.13941	-0.895147	0.254534	0.684436	3.64752	2.53023	0.00026478	0.00655619	3.75879	2.77924	0.00017073	0.00282652
ENSG00000145919.10	BOD1	-0.407439	-0.0340481	0.683686	0.911943	-1.0522	-0.0853032	0.292709	0.569804	-0.0286105	-0.0025471	0.977175	0.986915
ENSG00000038219.12	BOD1L1	-0.969168	-0.132808	0.332461	0.745663	-0.89104	-0.117374	0.372908	0.644252	-1.49591	-0.221288	0.134677	0.300522
ENSG00000176720.5	BOK	-0.538173	-0.342999	0.590457	0.880865	0.677908	0.398064	0.49783	0.736283	0.146351	0.0935333	0.883644	0.939053
ENSG00000178096.8	BOLA1	2.40165	0.391853	0.0163211	0.238425	1.17253	0.181622	0.240985	0.516726	0.661602	0.112114	0.508226	0.684615
ENSG00000169627.7	BOLA2B	1.83558	1.08634	0.0664192	0.427132	1.2585	0.731118	0.208211	0.476651	0.420351	0.266914	0.674229	0.805971
ENSG00000163170.11	BOLA3	0.550581	0.147952	0.581921	0.878058	0.923935	0.237298	0.35552	0.628784	2.23907	0.634	0.0251516	0.101166
ENSG00000261236.7	BOP1	1.32402	0.134982	0.185497	0.615322	2.4235	0.244539	0.0153717	0.103362	1.93276	0.216988	0.0532657	0.166778
ENSG00000136122.15	BORA	-2.19958	-0.368741	0.0278367	0.306197	-1.72704	-0.269184	0.0841603	0.293268	-1.14991	-0.191266	0.250182	0.444295
ENSG00000165714.10	BORCS5	0.53953	0.071545	0.589521	0.880836	-0.834967	-0.108529	0.403736	0.667845	-2.17558	-0.334935	0.0295863	0.113537
ENSG00000196544.7	BORCS6	2.65979	0.390317	0.00781884	0.170027	1.74725	0.240706	0.0805937	0.28576	-1.07457	-0.167675	0.282569	0.47986
ENSG00000166275.15	BORCS7	-1.94296	-0.372218	0.0520213	0.390131	-1.77484	-0.32298	0.0759249	0.277002	-1.46765	-0.289371	0.1422	0.310818
ENSG00000254901.7	BORCS8	0.311452	0.0419455	0.755457	0.935936	0.331274	0.041962	0.740438	0.8838	-0.167986	-0.0240353	0.866594	0.928557
ENSG00000172331.11	BPGM	-1.35811	-0.208057	0.17443	0.604077	1.02343	0.144367	0.306104	0.583341	0.538679	0.0828351	0.590109	0.74669
ENSG00000137274.12	BPHL	0.647387	0.119103	0.517382	0.851397	0.311752	0.0550409	0.755229	0.892607	0.866364	0.168211	0.386291	0.582068
ENSG00000162813.17	BPNT1	-0.642515	-0.0621076	0.520539	0.852461	0.020792	0.00188614	0.983412	0.992461	0.476792	0.0489665	0.63351	0.77704
ENSG00000171634.17	BPTF	-1.31523	-0.180855	0.188431	0.617269	-0.558203	-0.0725529	0.576706	0.789668	-1.51397	-0.224063	0.130034	0.29326
ENSG00000157764.13	BRAF	0.495895	0.0441046	0.619968	0.889111	0.244368	0.0207954	0.806946	0.919032	0.308857	0.0293535	0.75743	0.862263
ENSG00000089234.15	BRAP	-1.8164	-0.102047	0.0693086	0.43478	-1.66402	-0.0894109	0.0961078	0.315556	-2.14296	-0.129163	0.0321166	0.119992
ENSG00000106009.15	BRAT1	2.14926	0.142486	0.0316135	0.322385	1.21017	0.0743383	0.226213	0.497599	-0.901217	-0.0622275	0.367473	0.563314
ENSG00000012048.21	BRCA1	-2.40483	-0.553198	0.0161802	0.237468	-0.574977	-0.112749	0.565307	0.781777	-1.03076	-0.229338	0.302653	0.499076
ENSG00000139618.14	BRCA2	-1.5642	-0.380329	0.11777	0.52795	-0.786942	-0.178213	0.431316	0.686904	-1.91966	-0.506691	0.0549005	0.169923
ENSG00000185515.14	BRCC3	-2.40381	-0.213223	0.0162253	0.237511	-2.38079	-0.200884	0.0172754	0.111832	-0.499517	-0.0447367	0.617415	0.766645
ENSG00000100425.18	BRD1	-0.0416936	-0.0026602	0.966743	0.993301	-1.0238	-0.0635698	0.305932	0.583213	-2.14677	-0.151988	0.0318116	0.119258
ENSG00000204256.12	BRD2	-0.772708	-0.0549009	0.439695	0.814354	-1.18326	-0.0809303	0.236705	0.510461	-2.3633	-0.190546	0.0181131	0.0798216
ENSG00000169925.16	BRD3	1.29814	0.167167	0.194238	0.62392	0.538237	0.0660167	0.590413	0.797658	-1.45143	-0.202022	0.14666	0.317234
ENSG00000141867.17	BRD4	-0.328942	-0.0384641	0.7422	0.93122	-0.591062	-0.0662629	0.554479	0.774505	-2.22642	-0.293863	0.0259858	0.103704
ENSG00000166164.15	BRD7	-0.434317	-0.0258185	0.664058	0.904565	-1.74892	-0.102803	0.0803052	0.28519	-1.44822	-0.0937309	0.147556	0.318498
ENSG00000112983.17	BRD8	1.29963	0.131494	0.193727	0.623361	0.962543	0.0927209	0.335777	0.609483	0.309293	0.0330665	0.757099	0.862207
ENSG00000028310.17	BRD9	-0.588479	-0.0446018	0.556211	0.864814	-1.38276	-0.101487	0.16674	0.423859	-1.5294	-0.127429	0.126165	0.288251
ENSG00000158019.20	BRE	1.81996	0.267656	0.0687653	0.433875	1.09496	0.152726	0.273533	0.551414	1.64382	0.255978	0.100213	0.248207
ENSG00000185024.16	BRF1	0.329654	0.016934	0.741662	0.931054	-0.381924	-0.0187112	0.702517	0.862867	-1.22192	-0.0687325	0.221738	0.411993
ENSG00000104221.12	BRF2	0.560743	0.0739975	0.574973	0.873992	1.33145	0.168045	0.183041	0.44539	0.904182	0.126927	0.365899	0.561564
ENSG00000164713.9	BRI3	2.36325	0.438619	0.0181156	0.249103	3.9364	0.777202	8.27e-05	0.00288119	3.42027	0.724707	0.0006256	0.00721681
ENSG00000184992.10	BRI3BP	0.939457	0.0949206	0.347496	0.756337	2.55869	0.259704	0.0105067	0.0821618	-0.279011	-0.0302878	0.780237	0.8767
ENSG00000182685.7	BRICD5	-0.641799	-0.107972	0.521004	0.852461	1.64708	0.256231	0.0995409	0.322043	-0.301868	-0.0533443	0.762753	0.865908
ENSG00000078725.12	BRINP1	4.63787	3.91191	3.52e-06	0.00042262	4.236	3.44951	2.28e-05	0.00112262	4.79529	4.30462	1.62e-06	7.71e-05
ENSG00000198797.6	BRINP2	1.58103	1.34109	0.113871	0.521515	1.76841	1.43006	0.0769918	0.279106	0.331285	0.312547	0.740429	0.851316
ENSG00000136492.8	BRIP1	-2.13457	-0.605716	0.032796	0.326233	-0.683547	-0.16737	0.494261	0.733565	-2.8658	-0.912504	0.00415962	0.0282589
ENSG00000113460.12	BRIX1	-2.29632	-0.500631	0.0216573	0.271908	-1.64086	-0.328693	0.100827	0.324734	-1.22024	-0.260858	0.222376	0.412715
ENSG00000254999.3	BRK1	-0.446245	-0.0800536	0.65542	0.902419	-0.262477	-0.0453606	0.792953	0.911726	-0.458956	-0.0877687	0.646266	0.787004
ENSG00000174744.13	BRMS1	0.540834	0.0297598	0.588622	0.88059	0.384083	0.0200943	0.700917	0.861913	0.510354	0.0302747	0.609803	0.760844
ENSG00000100916.13	BRMS1L	0.1824	0.0281444	0.855269	0.963767	-0.239986	-0.0357809	0.810341	0.92033	1.17414	0.191416	0.240341	0.43268
ENSG00000162819.11	BROX	-1.32866	-0.111381	0.183961	0.613804	-2.85767	-0.245207	0.0042676	0.0459467	-3.585	-0.363657	0.00033708	0.00460401
ENSG00000156983.15	BRPF1	-0.620235	-0.0748988	0.535103	0.856766	-0.806022	-0.0935203	0.42023	0.680124	-1.28489	-0.16859	0.19883	0.385178
ENSG00000096070.19	BRPF3	-0.897727	-0.0998176	0.369331	0.772464	-0.131439	-0.0138687	0.895428	0.960217	0.730958	0.0846656	0.464805	0.650472
ENSG00000160469.16	BRSK1	3.01713	1.32948	0.00255178	0.0877547	2.28076	0.960872	0.0225624	0.13238	3.82989	1.83561	0.0001282	0.0022528
ENSG00000174672.15	BRSK2	3.89841	1.0215	9.68e-05	0.00751813	3.99692	1.00922	6.42e-05	0.00242383	4.36704	1.23191	1.26e-05	0.00038974
ENSG00000185658.13	BRWD1	-0.782046	-0.0839421	0.434187	0.811623	-1.07228	-0.111144	0.283592	0.559515	-1.82104	-0.215567	0.0686002	0.195261
ENSG00000165288.10	BRWD3	-1.5731	-0.20336	0.115697	0.524507	-1.57412	-0.195512	0.115459	0.348599	-0.807263	-0.107746	0.419515	0.612781
ENSG00000168000.14	BSCL2	-0.501554	-0.104999	0.615981	0.888425	-0.236932	-0.046633	0.812709	0.920864	-2.27218	-0.552632	0.0230754	0.0953379
ENSG00000160058.18	BSDC1	2.21939	0.152264	0.02646	0.298134	1.07461	0.0683595	0.282548	0.558851	1.61166	0.115532	0.107036	0.259674
ENSG00000172270.19	BSG	2.47453	0.199796	0.0133413	0.219089	3.8452	0.324974	0.00012046	0.00384143	4.90546	0.519485	9.32e-07	5.08e-05
ENSG00000164061.4	BSN	1.32258	0.47389	0.185973	0.61576	2.16279	0.74276	0.0305576	0.158237	2.29846	0.867183	0.0215357	0.0904144
ENSG00000109743.10	BST1	-0.619586	-0.334977	0.535531	0.856766	0.785418	0.377183	0.432209	0.687864	1.86646	0.97026	0.0619767	0.183973
ENSG00000130303.12	BST2	0.833996	0.107331	0.404283	0.793188	1.86654	0.237377	0.0619663	0.245579	2.13631	0.303264	0.0326542	0.121398
ENSG00000095564.13	BTAF1	-0.840832	-0.0946663	0.400442	0.790483	-1.12197	-0.121147	0.261876	0.538024	-2.27691	-0.289815	0.0227914	0.0943554
ENSG00000064726.9	BTBD1	-1.23183	-0.0765704	0.218014	0.650492	0.776426	0.0460966	0.437498	0.691791	0.686082	0.0450133	0.492661	0.673297
ENSG00000148925.10	BTBD10	0.769593	0.0597308	0.441541	0.816362	1.16435	0.0869098	0.244284	0.519717	3.1355	0.280499	0.00171563	0.0153657
ENSG00000222009.8	BTBD19	0.765645	0.139379	0.443887	0.817772	0.476659	0.0817044	0.633605	0.825188	-0.568145	-0.112291	0.569937	0.731795
ENSG00000133243.8	BTBD2	2.6298	0.200624	0.00854349	0.176388	-0.97653	-0.0679195	0.328802	0.602986	-2.03505	-0.161736	0.0418459	0.14289
ENSG00000132640.14	BTBD3	-1.58903	-0.190119	0.112053	0.518347	-1.67804	-0.19426	0.0933395	0.310631	-1.47349	-0.184972	0.14062	0.308513
ENSG00000184887.13	BTBD6	0.773497	0.0655486	0.439228	0.813921	-1.77523	-0.149867	0.0758607	0.276909	-2.32901	-0.22479	0.0198583	0.0850721
ENSG00000011114.14	BTBD7	-1.5846	-0.148395	0.113058	0.520211	-0.958717	-0.084832	0.337701	0.610942	-2.16815	-0.221074	0.0301475	0.11495
ENSG00000189195.12	BTBD8	-0.423402	-0.0879614	0.672002	0.907509	-1.32458	-0.276205	0.185312	0.448355	-2.21089	-0.539159	0.0270433	0.106643
ENSG00000183826.16	BTBD9	-1.57301	-0.14006	0.115717	0.524507	0.435446	0.0359766	0.663239	0.84185	0.84171	0.0775818	0.39995	0.594477
ENSG00000169814.13	BTD	-0.406494	-0.0454501	0.68438	0.91212	0.691158	0.0735576	0.489466	0.730348	0.0630947	0.00740542	0.949691	0.973052
ENSG00000145741.15	BTF3	-0.980641	-0.0888936	0.32677	0.742101	-3.55071	-0.345206	0.0003842	0.00861698	-3.47717	-0.375785	0.00050674	0.00618298
ENSG00000134717.17	BTF3L4	-1.7439	-0.168	0.081177	0.46556	-1.54067	-0.142038	0.123397	0.362378	0.055914	0.00553944	0.95541	0.976863
ENSG00000133639.4	BTG1	0.759858	0.111381	0.44734	0.818731	-1.61359	-0.234842	0.106616	0.334334	-2.29927	-0.379855	0.0214897	0.0902744
ENSG00000159388.5	BTG2	-0.438887	-0.0583415	0.660743	0.904469	-3.65434	-0.526803	0.00025785	0.00642909	-5.21848	-0.980768	1.8e-07	1.38e-05
ENSG00000154640.14	BTG3	-0.531347	-0.150561	0.595178	0.881625	1.67428	0.442031	0.0940753	0.311948	1.12033	0.317002	0.262573	0.458739
ENSG00000010671.15	BTK	-1.73158	-0.168105	0.0833484	0.468863	-2.17605	-0.206613	0.0295517	0.15559	-2.56903	-0.27413	0.0101985	0.0532939
ENSG00000124557.12	BTN1A1	1.03413	0.755562	0.301076	0.722095	0.241024	0.171582	0.809537	0.920074	0.547941	0.444916	0.583733	0.741315
ENSG00000112763.15	BTN2A1	-0.497406	-0.0424872	0.618903	0.889111	-0.464304	-0.0377765	0.64243	0.829687	-1.78918	-0.169756	0.0735851	0.204005
ENSG00000124508.16	BTN2A2	-2.89705	-0.733622	0.00376684	0.114263	-5.40001	-2.05127	6.66e-08	1.05e-05	-5.71017	-2.71236	1.13e-08	1.57e-06
ENSG00000026950.16	BTN3A1	-0.73472	-0.0926435	0.46251	0.825676	-4.1185	-0.618577	3.81e-05	0.00164832	-4.08115	-0.687168	4.48e-05	0.00104755
ENSG00000186470.13	BTN3A2	-1.17272	-0.184383	0.24091	0.672636	-4.30186	-0.804781	1.69e-05	0.0009029	-4.4403	-0.960327	8.98e-06	0.00029709
ENSG00000111801.15	BTN3A3	-1.41661	-0.382162	0.156596	0.582143	-2.87522	-0.854673	0.00403744	0.044371	-3.11925	-1.06426	0.00181314	0.0159313
ENSG00000165810.16	BTNL9	2.78784	1.7023	0.00530613	0.138454	2.28718	1.3153	0.0221851	0.131518	1.91906	1.27012	0.0549771	0.170086
ENSG00000166167.17	BTRC	-0.383183	-0.0377235	0.701584	0.918007	0.401806	0.0375075	0.687827	0.855432	0.905104	0.0954302	0.36541	0.561055
ENSG00000169679.14	BUB1	-1.79676	-0.424199	0.0723731	0.442749	-0.854372	-0.181896	0.392899	0.660818	-1.80879	-0.453307	0.070483	0.19881
ENSG00000156970.12	BUB1B	-1.7851	-0.396959	0.0742446	0.446895	-0.354679	-0.0698356	0.72283	0.874953	-1.72416	-0.407718	0.0846783	0.222553
ENSG00000154473.17	BUB3	-2.51109	-0.189302	0.0120358	0.207482	-1.34373	-0.0926545	0.179035	0.439562	-2.60607	-0.211875	0.00915874	0.0496232
ENSG00000137656.11	BUD13	-1.09565	-0.0996336	0.27323	0.69795	-1.0577	-0.0911284	0.29019	0.566851	-0.638534	-0.0616045	0.523126	0.696748
ENSG00000106245.10	BUD31	-1.64335	-0.130591	0.100312	0.500535	-1.55334	-0.117897	0.120342	0.357078	0.186749	0.0152913	0.851858	0.920194
ENSG00000112276.13	BVES	-0.21	-0.0220345	0.833668	0.95964	-2.08411	-0.221141	0.0371499	0.178749	-2.8269	-0.346272	0.00470013	0.0308881
ENSG00000112578.9	BYSL	-1.41641	-0.246922	0.156657	0.582143	0.290329	0.0457166	0.771565	0.90159	0.574075	0.102466	0.565917	0.728533
ENSG00000005379.15	BZRAP1	0.480545	0.192262	0.63084	0.891953	1.23777	0.473599	0.215802	0.485078	1.22202	0.513143	0.221701	0.411993
ENSG00000082153.17	BZW1	-2.12748	-0.226793	0.03338	0.32867	-1.45364	-0.145155	0.146046	0.395182	-1.18122	-0.131193	0.237515	0.429704
ENSG00000136261.14	BZW2	-0.364297	-0.0529187	0.715636	0.922354	-1.06682	-0.150316	0.286051	0.562148	-0.630037	-0.0985307	0.528671	0.701033
ENSG00000165507.8	C10orf10	0.0988707	0.0358159	0.921241	0.981117	0.233509	0.080821	0.815366	0.92212	1.05501	0.390229	0.291422	0.489368
ENSG00000148655.14	C10orf11	1.66824	0.221257	0.0952675	0.490842	0.399553	0.0500882	0.689486	0.856194	1.40334	0.198021	0.160515	0.336504
ENSG00000204161.13	C10orf128	0.761812	0.24447	0.446172	0.818659	2.05312	0.626524	0.0400611	0.18778	2.10246	0.723795	0.0355129	0.128384
ENSG00000171224.8	C10orf35	1.3724	0.27406	0.169939	0.601268	2.559	0.496924	0.0104974	0.0821618	3.31467	0.736332	0.0009175	0.00964611
ENSG00000120029.12	C10orf76	-1.41189	-0.115987	0.157983	0.584371	-1.09244	-0.0853738	0.27464	0.552567	-0.307316	-0.026445	0.758603	0.863117
ENSG00000119965.12	C10orf88	0.420012	0.049512	0.674476	0.9086	0.119984	0.0136287	0.904496	0.964793	-0.287282	-0.0359657	0.773896	0.872815
ENSG00000154493.18	C10orf90	0.668681	0.471657	0.503699	0.843815	3.04262	2.00418	0.00234525	0.03074	4.08828	3.08259	4.35e-05	0.00102797
ENSG00000120055.7	C10orf95	-0.0384939	-0.0240898	0.969294	0.994091	1.02628	0.583625	0.304758	0.582419	1.86373	1.15403	0.0623592	0.184585
ENSG00000137720.7	C11orf1	-0.757046	-0.135805	0.449022	0.819622	-1.9878	-0.362403	0.0468336	0.207002	-2.16904	-0.449148	0.0300795	0.114769
ENSG00000176029.13	C11orf16	-0.666402	-0.531895	0.505154	0.844307	0.479795	0.350844	0.631373	0.823882	0.670156	0.518975	0.502758	0.680973
ENSG00000110665.11	C11orf21	-0.11134	-0.0314595	0.911346	0.979567	-0.215625	-0.0584442	0.82928	0.929322	-0.443346	-0.135614	0.657515	0.794143
ENSG00000171067.10	C11orf24	1.85754	0.224768	0.0632342	0.419613	2.49529	0.297474	0.0125855	0.0913624	2.53525	0.332016	0.0112366	0.0571061
ENSG00000211450.9	C11orf31	0.916532	0.112656	0.359388	0.765099	1.02166	0.120162	0.306942	0.584003	0.23571	0.0310282	0.813658	0.8972
ENSG00000180878.2	C11orf42	-1.84817	-1.38713	0.0645777	0.423386	-0.474991	-0.314912	0.634793	0.826179	-0.350948	-0.244922	0.725627	0.841549
ENSG00000174370.9	C11orf45	0.970195	0.238962	0.331949	0.745334	-2.36839	-0.641956	0.0178659	0.114233	-1.14467	-0.325427	0.252348	0.446642
ENSG00000149179.13	C11orf49	0.236569	0.0261565	0.812991	0.951832	-1.41949	-0.156457	0.155757	0.408624	-0.742812	-0.0891924	0.457596	0.644359
ENSG00000182919.14	C11orf54	-1.36421	-0.24827	0.172501	0.603144	-0.66013	-0.111652	0.509171	0.742789	-0.459414	-0.0859404	0.645937	0.786945
ENSG00000150776.17	C11orf57	-2.14562	-0.173513	0.0319034	0.322971	-3.33057	-0.276722	0.00086667	0.0154831	-3.45957	-0.325319	0.00054104	0.00649564
ENSG00000110696.9	C11orf58	-2.0924	-0.142096	0.0364027	0.340571	-2.68081	-0.179155	0.00734451	0.0654487	-1.40595	-0.100578	0.159739	0.335369
ENSG00000109944.10	C11orf63	-1.38233	-0.223857	0.16687	0.596318	1.12534	0.164967	0.260447	0.536263	-0.0556732	-0.0090994	0.955602	0.976863
ENSG00000166323.12	C11orf65	3.02919	1.43098	0.00245214	0.0858391	1.75039	0.773711	0.0800513	0.284642	1.2147	0.618554	0.22448	0.415433
ENSG00000175573.6	C11orf68	3.46565	0.278623	0.00052896	0.0290663	1.08027	0.0764446	0.280022	0.55712	1.28996	0.101256	0.197064	0.382952
ENSG00000180425.11	C11orf71	1.8256	0.426631	0.0679109	0.431987	-0.545983	-0.127529	0.585077	0.794539	-0.247288	-0.0628614	0.804685	0.891757
ENSG00000149196.15	C11orf73	1.5858	0.156779	0.112785	0.519292	0.326871	0.0307889	0.743765	0.886179	1.5632	0.163263	0.118006	0.276211
ENSG00000173715.16	C11orf80	-1.22657	-0.308572	0.219986	0.652866	-0.487859	-0.113032	0.62565	0.820497	-1.34244	-0.357203	0.179453	0.36141
ENSG00000204922.4	C11orf83	2.22964	0.534661	0.0257716	0.294323	1.75593	0.401697	0.0791003	0.282865	0.607515	0.153896	0.543509	0.711199
ENSG00000168005.8	C11orf84	3.04585	0.27024	0.00232024	0.0830808	3.34335	0.28734	0.00082774	0.0150075	0.619233	0.0546826	0.535763	0.705999
ENSG00000234776.4	C11orf94	1.35926	0.840164	0.174066	0.604077	0.533656	0.330311	0.59358	0.799366	0.774762	0.510472	0.43848	0.62809
ENSG00000188070.9	C11orf95	0.748977	0.113958	0.453871	0.821797	0.249482	0.0363385	0.802988	0.916756	-1.98813	-0.340604	0.0467971	0.153206
ENSG00000139637.13	C12orf10	0.738287	0.0576495	0.46034	0.824665	-0.977969	-0.0742568	0.32809	0.602806	-3.10633	-0.289635	0.00189424	0.0163622
ENSG00000133641.17	C12orf29	-1.39973	-0.203313	0.161594	0.589004	0.608084	0.0802187	0.543132	0.767681	-0.070613	-0.0103603	0.943706	0.970625
ENSG00000047621.11	C12orf4	-0.0904574	-0.0134991	0.927924	0.982583	0.273907	0.0386897	0.784156	0.907806	1.73131	0.28013	0.083397	0.220524
ENSG00000157895.11	C12orf43	-0.425213	-0.0402293	0.670681	0.907342	-1.33625	-0.124285	0.181469	0.442884	-2.59433	-0.281776	0.00947753	0.0506378
ENSG00000151131.10	C12orf45	-0.0068914	-0.0012646	0.994502	0.999432	-0.949984	-0.172827	0.34212	0.615438	-1.99289	-0.419949	0.046273	0.152118
ENSG00000185480.11	C12orf48	-1.27288	-0.337714	0.20306	0.636349	-0.225056	-0.0537956	0.821936	0.924791	-0.492611	-0.133874	0.622288	0.769261
ENSG00000111412.5	C12orf49	-0.998428	-0.11794	0.318072	0.734728	-0.097901	-0.0109667	0.922011	0.970221	0.281917	0.0354636	0.778008	0.875021
ENSG00000111678.10	C12orf57	0.223097	0.0719606	0.82346	0.956539	-0.162447	-0.0510906	0.870953	0.947794	-0.535125	-0.18771	0.592563	0.748436
ENSG00000182993.3	C12orf60	-0.121902	-0.0502558	0.902976	0.97638	-0.26323	-0.104318	0.792373	0.911725	0.661384	0.286616	0.508366	0.684662
ENSG00000130921.7	C12orf65	-0.822574	-0.0729165	0.41075	0.797878	-2.80271	-0.261378	0.00506754	0.0513592	-3.71176	-0.409171	0.00020583	0.00322794
ENSG00000174206.12	C12orf66	0.37628	0.0580553	0.706709	0.919443	-1.04364	-0.159371	0.296653	0.574442	-1.67408	-0.294934	0.0941149	0.238365
ENSG00000139160.13	C12orf72	-0.81131	-0.160395	0.417187	0.800897	-0.479231	-0.0901406	0.631774	0.823882	-2.13324	-0.476515	0.0329048	0.121903
ENSG00000204954.9	C12orf73	1.11014	0.164961	0.266941	0.694248	-0.747533	-0.109116	0.454742	0.703115	1.6676	0.264315	0.0953953	0.240868
ENSG00000235162.8	C12orf75	-0.739897	-0.171306	0.459362	0.824665	-1.31129	-0.296459	0.189761	0.454147	-1.22525	-0.306319	0.220482	0.410909
ENSG00000174456.13	C12orf76	1.96018	0.370418	0.0499752	0.384954	0.830694	0.149011	0.406147	0.669507	-0.194564	-0.0394722	0.845734	0.916838
ENSG00000133935.6	C14orf1	-0.693027	-0.132677	0.488293	0.835995	0.864093	0.153956	0.387537	0.656089	0.917583	0.187335	0.358837	0.555037
ENSG00000179933.5	C14orf119	0.0406263	0.00389609	0.967594	0.993604	-0.0439835	-0.0040504	0.964918	0.98621	0.492163	0.0500675	0.622604	0.769343
ENSG00000227051.6	C14orf132	3.51437	2.99351	0.00044079	0.0249906	3.12351	2.61965	0.0017871	0.0255181	4.0241	3.59547	5.72e-05	0.00123433
ENSG00000170270.4	C14orf142	-0.542464	-0.107951	0.587499	0.880032	-0.452549	-0.0854715	0.650873	0.834436	0.443871	0.0918254	0.657136	0.793957
ENSG00000100629.16	C14orf145	-0.137214	-0.0220936	0.890861	0.973998	0.88794	0.13477	0.374573	0.645298	-0.641022	-0.110753	0.521508	0.695361
ENSG00000119705.9	C14orf156	-0.19859	-0.036509	0.842583	0.959951	0.687934	0.119457	0.491494	0.731892	1.39108	0.267145	0.1642	0.341523
ENSG00000133943.20	C14orf159	1.90438	0.16297	0.056861	0.403737	3.25948	0.285285	0.00111616	0.0184567	3.34214	0.325001	0.00083134	0.008998
ENSG00000087302.8	C14orf166	0.039723	0.00269957	0.968314	0.993629	-1.98154	-0.134485	0.0475313	0.208931	-0.641181	-0.0469551	0.521405	0.695353
ENSG00000119650.12	C14orf179	-0.0387976	-0.004483	0.969052	0.99401	-0.595747	-0.0666382	0.551345	0.773246	-0.788811	-0.0992114	0.430223	0.62159
ENSG00000156411.9	C14orf2	0.220356	0.024984	0.825594	0.957438	0.933043	0.101703	0.350798	0.62414	1.81076	0.22521	0.0701784	0.198228
ENSG00000179476.7	C14orf28	0.122403	0.0198033	0.90258	0.976356	-0.920252	-0.146166	0.357441	0.631003	-1.20937	-0.215826	0.22652	0.417855
ENSG00000139971.15	C14orf37	0.477262	0.393122	0.633175	0.893273	0.38041	0.306164	0.703641	0.863653	0.612242	0.544377	0.540378	0.709007
ENSG00000140104.13	C14orf79	0.914353	0.241845	0.360531	0.765568	-0.690294	-0.18462	0.49001	0.730693	-0.903572	-0.269464	0.366222	0.561939
ENSG00000185347.17	C14orf80	-0.838069	-0.214174	0.401992	0.791518	1.44066	0.332305	0.14968	0.400288	-0.875273	-0.235046	0.381426	0.577053
ENSG00000100802.14	C14orf93	0.685663	0.10604	0.492926	0.839398	-0.745599	-0.11259	0.45591	0.704049	-1.31547	-0.226897	0.188351	0.372196
ENSG00000167173.18	C15orf39	-1.4347	-0.426806	0.151373	0.574644	-1.42242	-0.405846	0.154903	0.407494	-1.74004	-0.563013	0.0818515	0.218174
ENSG00000169609.13	C15orf40	0.760908	0.0523625	0.446712	0.818659	0.100022	0.00660274	0.920327	0.970221	-1.49446	-0.112102	0.135056	0.300926
ENSG00000186073.12	C15orf41	0.885145	0.112391	0.376078	0.776898	-1.17592	-0.147919	0.239627	0.514665	0.0600187	0.00813978	0.952141	0.974619
ENSG00000166920.12	C15orf48	0.494188	0.388342	0.621174	0.889695	-0.0772564	-0.0604505	0.93842	0.977613	-0.146421	-0.126294	0.883589	0.939053
ENSG00000188549.12	C15orf52	-1.2051	-0.680321	0.228163	0.661472	-0.559704	-0.289845	0.575681	0.789117	0.508895	0.279027	0.610826	0.761707
ENSG00000128891.15	C15orf57	0.364918	0.0504857	0.715173	0.922186	-0.994815	-0.135599	0.319826	0.594891	-0.106153	-0.0157636	0.915461	0.956944
ENSG00000183208.12	C15orf58	1.29353	0.278374	0.195826	0.625325	0.668124	0.137809	0.504054	0.739544	-0.296549	-0.0695822	0.766811	0.868788
ENSG00000205363.5	C15orf59	1.70416	1.3547	0.0883514	0.47752	1.58516	1.25699	0.11293	0.344017	2.31604	1.94038	0.0205562	0.0874329
ENSG00000189227.5	C15orf61	1.5266	0.353845	0.126859	0.540063	2.20869	0.49836	0.0271962	0.147682	2.0558	0.500592	0.0398017	0.138122
ENSG00000188277.9	C15orf62	1.91608	0.477634	0.0553545	0.400248	1.17036	0.271891	0.241855	0.517641	1.19438	0.316785	0.232331	0.423953
ENSG00000130731.15	C16orf13	-0.0103722	-0.0010651	0.991724	0.999164	1.73883	0.172754	0.0820639	0.289279	-0.724471	-0.0803326	0.468777	0.654236
ENSG00000166780.10	C16orf45	-0.18529	-0.0754744	0.853002	0.963767	-0.0220197	-0.0087557	0.982432	0.991838	1.407	0.600217	0.159428	0.335274
ENSG00000185716.11	C16orf52	1.45368	0.249092	0.146035	0.568655	1.03461	0.170841	0.300849	0.578887	1.2413	0.222486	0.214497	0.403704
ENSG00000185905.3	C16orf54	-0.218084	-0.0291007	0.827364	0.95806	-0.880637	-0.112204	0.378514	0.64811	-3.72975	-0.648062	0.00019167	0.0030669
ENSG00000140688.16	C16orf58	0.566044	0.0522807	0.571364	0.871193	-0.149936	-0.0133011	0.880815	0.952774	0.675168	0.0663035	0.499569	0.679152
ENSG00000162062.14	C16orf59	-0.502358	-0.12709	0.615416	0.888387	1.25044	0.289491	0.211138	0.480414	0.00114323	0.00029941	0.999088	0.999658
ENSG00000103544.14	C16orf62	-1.09887	-0.0646013	0.271826	0.696687	0.928112	0.0521145	0.353349	0.626185	0.799332	0.0500822	0.424098	0.617051
ENSG00000125149.11	C16orf70	-0.558519	-0.0648742	0.57649	0.874529	-1.73256	-0.198182	0.083174	0.291792	-0.845817	-0.105872	0.397655	0.592875
ENSG00000166246.13	C16orf71	1.06694	0.615286	0.285999	0.708704	0.331264	0.187599	0.740445	0.8838	0.537154	0.333398	0.591162	0.747625
ENSG00000182831.11	C16orf72	-1.0555	-0.0970881	0.291197	0.714587	0.0230312	0.00199946	0.981625	0.99148	-1.32037	-0.131306	0.186713	0.370376
ENSG00000159761.14	C16orf86	0.669218	0.151878	0.503356	0.84377	-1.88653	-0.446968	0.0592236	0.239066	-2.40974	-0.692092	0.0159638	0.0727976
ENSG00000155330.9	C16orf87	-0.934284	-0.092156	0.350158	0.758011	0.429088	0.0398898	0.667859	0.844144	-0.0058001	-0.0005911	0.995372	0.997117
ENSG00000103550.13	C16orf88	-1.54538	-0.18575	0.122255	0.534887	-1.63459	-0.186294	0.102136	0.326692	0.167383	0.0204885	0.867069	0.9289
ENSG00000153446.15	C16orf89	0.205306	0.0863717	0.837333	0.959771	0.868042	0.339925	0.385371	0.654287	2.62028	1.14969	0.00878586	0.0481638
ENSG00000174109.4	C16orf91	-0.288315	-0.0493525	0.773106	0.941235	-0.632299	-0.104833	0.527192	0.756223	-0.894584	-0.165575	0.37101	0.566305
ENSG00000260456.6	C16orf95	0.678057	0.415517	0.497736	0.840959	0.782038	0.460351	0.434192	0.689256	1.00427	0.639983	0.315249	0.511407
ENSG00000205832.7	C16orf96	0.943902	0.299893	0.34522	0.755076	-0.0432714	-0.0132389	0.965485	0.986257	-0.846822	-0.307665	0.397095	0.592696
ENSG00000256806.5	C17orf100	-0.26951	-0.166497	0.787537	0.943767	-0.11177	-0.065892	0.911006	0.966953	0.19338	0.123777	0.846662	0.917453
ENSG00000181396.12	C17orf101	-1.29069	-0.0960448	0.196811	0.626942	0.750311	0.0521227	0.453068	0.701852	-0.943588	-0.0749423	0.34538	0.541352
ENSG00000205710.3	C17orf107	0.227518	0.150655	0.820021	0.954926	-0.992055	-0.69179	0.321171	0.596253	-1.28977	-1.02019	0.19713	0.382952
ENSG00000258315.5	C17orf49	0.337994	0.135596	0.735367	0.928601	-1.34204	-0.561543	0.179584	0.440255	-1.92417	-0.917519	0.0543335	0.168772
ENSG00000270806.1	C17orf50	-1.02973	-0.731802	0.303136	0.723429	0.286074	0.173576	0.774822	0.902853	1.77662	1.19748	0.0756315	0.207057
ENSG00000212719.10	C17orf51	-0.0707837	-0.0086748	0.94357	0.987169	1.93302	0.226692	0.0532335	0.223598	2.25705	0.294538	0.0240049	0.0979881
ENSG00000125319.14	C17orf53	-0.94408	-0.32198	0.345129	0.755076	-0.378979	-0.118394	0.704704	0.864141	-1.31062	-0.483231	0.189987	0.374857
ENSG00000186665.9	C17orf58	-2.52397	-0.38458	0.0116037	0.203915	-2.66004	-0.388921	0.00781305	0.0678985	-2.4662	-0.399188	0.0136557	0.0653627
ENSG00000178927.17	C17orf62	1.38971	0.0925357	0.164618	0.592928	1.94207	0.125782	0.0521287	0.221261	-0.08226	-0.0058189	0.93444	0.966156
ENSG00000173065.13	C17orf63	2.03369	0.193572	0.0419833	0.3609	1.86565	0.169749	0.0620903	0.245906	3.05872	0.320502	0.00222283	0.0181888
ENSG00000214226.8	C17orf67	-0.815067	-0.113975	0.415034	0.800076	2.49551	0.334758	0.0125776	0.0913624	-0.128405	-0.018634	0.897829	0.947418
ENSG00000108666.9	C17orf75	-0.83575	-0.0898411	0.403296	0.792665	0.742553	0.0746024	0.457753	0.704812	0.937554	0.104918	0.348473	0.543935
ENSG00000141219.15	C17orf80	1.13594	0.117437	0.255983	0.685971	0.51583	0.0506921	0.605973	0.807456	1.15459	0.127028	0.248259	0.442156
ENSG00000224877.3	C17orf89	-0.273966	-0.0507956	0.784111	0.942545	1.65843	0.2967	0.0972308	0.317771	0.825047	0.16055	0.409345	0.603105
ENSG00000187624.8	C17orf97	1.98238	1.10801	0.0474368	0.378197	2.43046	1.31038	0.0150797	0.102374	2.83735	1.69944	0.00454901	0.0301317
ENSG00000141428.16	C18orf21	1.62573	0.268003	0.104007	0.50416	-0.525272	-0.0857708	0.599394	0.802732	0.23267	0.0405548	0.816018	0.898634
ENSG00000152242.10	C18orf25	-0.470781	-0.0464655	0.637797	0.895637	0.367207	0.0346059	0.713465	0.869548	0.873099	0.0906165	0.382609	0.578387
ENSG00000177576.11	C18orf32	0.552939	0.121168	0.580305	0.877274	0.61254	0.128801	0.54018	0.765631	1.27631	0.292997	0.201846	0.388478
ENSG00000166845.13	C18orf54	-0.943967	-0.211068	0.345186	0.755076	-2.32235	-0.547277	0.0202141	0.123313	-2.57794	-0.668006	0.00993905	0.0524102
ENSG00000141452.9	C18orf8	0.390793	0.0311043	0.69595	0.916409	-2.22063	-0.179879	0.0263763	0.145161	-1.71417	-0.151716	0.086498	0.225747
ENSG00000074842.7	C19orf10	0.187627	0.0162269	0.851169	0.96293	1.27218	0.106788	0.203308	0.470695	2.2396	0.220508	0.0251167	0.101111
ENSG00000131943.17	C19orf12	0.0544862	0.00486773	0.956548	0.990826	-0.401784	-0.0343674	0.687843	0.855432	1.60555	0.156294	0.108372	0.262159
ENSG00000177025.3	C19orf18	1.49311	0.823799	0.135408	0.552206	-1.64873	-1.04113	0.0992034	0.321606	0.188305	0.119011	0.850637	0.919688
ENSG00000228300.13	C19orf24	2.82845	0.280007	0.00467739	0.12801	1.91237	0.172866	0.0558292	0.230396	2.32322	0.24217	0.0201671	0.0861369
ENSG00000119559.15	C19orf25	0.80367	0.0385117	0.421587	0.803632	4.54024	0.251802	5.62e-06	0.00037867	3.57351	0.206342	0.00035223	0.0047475
ENSG00000188305.5	C19orf35	1.61541	0.167244	0.106221	0.509317	3.61771	0.386009	0.00029722	0.00712486	3.29568	0.390071	0.00098183	0.0100989
ENSG00000214212.8	C19orf38	0.283106	0.070597	0.777096	0.941666	-0.42343	-0.102658	0.671981	0.846593	-0.827467	-0.228034	0.407973	0.601884
ENSG00000131944.9	C19orf40	-0.0105943	-0.001821	0.991547	0.999164	-1.14405	-0.194432	0.252602	0.528213	-1.54471	-0.296152	0.122415	0.282773
ENSG00000123144.10	C19orf43	1.35217	0.0914444	0.17632	0.606318	-0.247821	-0.0157512	0.804273	0.917185	-1.85833	-0.137512	0.0631224	0.185607
ENSG00000105072.8	C19orf44	-0.338431	-0.103183	0.735039	0.928423	-1.73855	-0.550127	0.0821146	0.289315	-0.698475	-0.229333	0.48488	0.667388
ENSG00000160392.13	C19orf47	-0.522108	-0.0713	0.601595	0.883332	1.16642	0.15148	0.243447	0.5192	0.394842	0.0563349	0.692959	0.81963
ENSG00000142444.6	C19orf52	1.21809	0.136354	0.22319	0.655657	0.631481	0.0671986	0.527726	0.756535	0.409625	0.0485256	0.682081	0.811466
ENSG00000104979.8	C19orf53	0.797595	0.0734819	0.425105	0.805265	0.411187	0.0360867	0.680935	0.85143	0.651053	0.0643807	0.515013	0.689778
ENSG00000188493.14	C19orf54	0.979034	0.0941558	0.327563	0.742755	-1.41148	-0.131987	0.158103	0.411045	-2.25343	-0.247941	0.0242322	0.098578
ENSG00000132016.11	C19orf57	0.261898	0.10558	0.7934	0.944903	0.369926	0.143217	0.711438	0.868447	-1.73782	-0.824913	0.0822418	0.218521
ENSG00000183019.7	C19orf59	-2.38912	-1.98359	0.0168889	0.242018	-0.238628	-0.150487	0.811394	0.920339	-0.248166	-0.172782	0.804006	0.891212
ENSG00000006015.17	C19orf60	1.09313	0.107992	0.274339	0.699279	1.49328	0.143036	0.135363	0.379984	0.149017	0.0155584	0.88154	0.937933
ENSG00000130813.17	C19orf66	-0.455357	-0.0579514	0.648852	0.899471	-1.62207	-0.204857	0.104789	0.331222	-1.43387	-0.199737	0.151611	0.324261
ENSG00000185453.12	C19orf68	-0.450677	-0.0457188	0.652223	0.901518	0.0530844	0.00507489	0.957665	0.983751	-1.74445	-0.196276	0.0810802	0.216562
ENSG00000174917.8	C19orf70	0.913111	0.107301	0.361184	0.765679	2.16566	0.248952	0.0303374	0.157742	2.0848	0.271199	0.0370873	0.131726
ENSG00000183397.5	C19orf71	1.79567	0.240033	0.0725473	0.443219	2.90315	0.382319	0.00369435	0.0421912	3.5479	0.536636	0.00038831	0.00510576
ENSG00000221916.3	C19orf73	0.311035	0.112576	0.755774	0.936004	0.973741	0.334341	0.330185	0.604338	1.43185	0.534878	0.152186	0.325247
ENSG00000224420.3	C19orf76	-0.159135	-0.0485284	0.873563	0.970369	0.177649	0.0502831	0.858998	0.942589	-0.345497	-0.114775	0.729721	0.84423
ENSG00000229833.9	C19orf79	0.770711	0.203211	0.440878	0.815383	-0.513572	-0.132051	0.607551	0.808237	0.594865	0.168563	0.551933	0.717905
ENSG00000235034.6	C19orf81	1.2352	0.406705	0.216757	0.65005	1.62036	0.504942	0.105155	0.331791	2.16343	0.761525	0.0305084	0.115985
ENSG00000262874.1	C19orf84	-1.42709	-1.03315	0.153553	0.577338	-2.67355	-1.97746	0.0075054	0.066273	0.252761	0.175489	0.800453	0.889067
ENSG00000197223.11	C1D	-2.65226	-0.271305	0.00799541	0.173076	-3.09919	-0.311353	0.00194051	0.0268293	-0.0745692	-0.0074941	0.940557	0.969464
ENSG00000106392.10	C1GALT1	-0.674018	-0.0612106	0.5003	0.842914	-0.604914	-0.0524994	0.545236	0.769362	-0.311569	-0.0301475	0.755368	0.861156
ENSG00000171155.7	C1GALT1C1	-0.398569	-0.0598177	0.690211	0.914854	0.773109	0.110392	0.439458	0.693116	1.49812	0.235565	0.134102	0.299784
ENSG00000179397.17	C1orf101	0.315401	0.101433	0.752457	0.934565	-1.26925	-0.414941	0.204352	0.47173	0.095449	0.0336471	0.923958	0.961623
ENSG00000163362.10	C1orf106	0.927514	0.591705	0.35366	0.760793	1.58289	0.947391	0.113447	0.344812	1.9989	1.33847	0.0456197	0.151082
ENSG00000116922.14	C1orf109	0.676584	0.0663354	0.49867	0.841412	0.947836	0.088689	0.343213	0.616735	1.10551	0.115639	0.268939	0.465483
ENSG00000000460.16	C1orf112	0.842423	0.131637	0.399551	0.79004	-0.177345	-0.0265876	0.859238	0.942632	0.560519	0.0937292	0.575126	0.73502
ENSG00000162817.6	C1orf115	-0.561935	-0.199162	0.57416	0.873522	0.330433	0.111609	0.741073	0.884299	-1.59393	-0.622355	0.110951	0.265386
ENSG00000197982.13	C1orf122	1.34215	0.20218	0.179547	0.609578	1.72964	0.252357	0.0836943	0.292357	1.96937	0.319834	0.0489102	0.157418
ENSG00000162384.13	C1orf123	1.02077	0.0855234	0.307362	0.726145	-1.08412	-0.0881549	0.27831	0.555626	-0.8376	-0.0756762	0.402255	0.596642
ENSG00000175262.14	C1orf127	1.32044	0.25101	0.186687	0.615819	3.55502	0.687897	0.00037795	0.00854401	3.3703	0.725016	0.00075085	0.00834169
ENSG00000143633.12	C1orf131	-0.629422	-0.0697283	0.529073	0.854698	-0.599522	-0.0637694	0.548825	0.772097	-0.0243059	-0.0028114	0.980609	0.988566
ENSG00000131591.17	C1orf159	2.49126	0.232458	0.012729	0.212993	3.37409	0.312662	0.00074061	0.0137955	2.09142	0.204699	0.0364902	0.13053
ENSG00000143110.11	C1orf162	0.461547	0.230103	0.644406	0.898031	-0.798165	-0.402081	0.424774	0.683803	-0.635731	-0.346591	0.524952	0.698583
ENSG00000198912.10	C1orf174	-0.773921	-0.0749013	0.438978	0.813921	-0.873584	-0.0812808	0.382345	0.651235	-0.947116	-0.0975415	0.34358	0.539242
ENSG00000263961.7	C1orf186	-1.63343	-1.49179	0.102378	0.501722	-0.785255	-0.648749	0.432304	0.687864	-1.80773	-1.76839	0.0706486	0.19881
ENSG00000119280.16	C1orf198	-1.00988	-0.387388	0.312552	0.729893	-0.291821	-0.104898	0.770424	0.901035	0.0723817	0.0287361	0.942298	0.970352
ENSG00000116667.12	C1orf21	0.0275318	0.0193593	0.978036	0.994979	0.439634	0.288624	0.660203	0.839757	1.34334	0.948757	0.179162	0.361173
ENSG00000142686.7	C1orf216	-1.59845	-0.113684	0.109944	0.515175	-4.36121	-0.356648	1.29e-05	0.00073832	-2.59136	-0.207592	0.00955974	0.0509707
ENSG00000239887.4	C1orf226	-0.684759	-0.592047	0.493496	0.839751	-0.546118	-0.450206	0.584985	0.794539	-0.049705	-0.0433286	0.960357	0.978855
ENSG00000198520.10	C1orf228	0.747963	0.38011	0.454482	0.821797	-0.945531	-0.495619	0.344388	0.618014	-1.2222	-0.733129	0.221631	0.411993
ENSG00000228594.3	C1orf233	2.77476	0.293469	0.00552429	0.141698	2.23894	0.220841	0.02516	0.140965	-0.570369	-0.0613707	0.568427	0.730645
ENSG00000157181.15	C1orf27	-0.880309	-0.0740174	0.378692	0.778359	0.881013	0.0701329	0.378311	0.64811	3.0768	0.291076	0.00209233	0.0174916
ENSG00000143793.12	C1orf35	0.806595	0.0728087	0.4199	0.802341	0.517068	0.0444167	0.605109	0.806976	-2.13292	-0.217693	0.0329315	0.121921
ENSG00000143612.19	C1orf43	1.29265	0.0877197	0.196131	0.625752	0.0024543	0.0001564	0.998042	0.999096	2.30437	0.175445	0.0212018	0.089433
ENSG00000164008.15	C1orf50	-1.48784	-0.266367	0.136793	0.553123	-0.436184	-0.0709139	0.662703	0.841603	-0.0291285	-0.0052362	0.976762	0.986707
ENSG00000162642.13	C1orf52	-1.88501	-0.16921	0.059429	0.407665	1.11738	0.091492	0.263831	0.539868	0.156394	0.0140567	0.875722	0.934388
ENSG00000203724.10	C1orf53	0.561803	0.180932	0.57425	0.873543	1.60427	0.493256	0.108654	0.337538	0.290534	0.0984875	0.771408	0.871785
ENSG00000118292.8	C1orf54	0.193442	0.0331608	0.846613	0.960662	-0.787396	-0.131963	0.43105	0.686822	0.844739	0.154821	0.398257	0.593377
ENSG00000143443.9	C1orf56	1.4341	0.225743	0.151545	0.574761	-0.669607	-0.103794	0.503108	0.739117	-1.5734	-0.278419	0.115626	0.272573
ENSG00000125462.16	C1orf61	-0.298414	-0.219084	0.765387	0.938758	-1.07648	-0.799175	0.281712	0.55828	-0.14299	-0.109637	0.886298	0.940963
ENSG00000162757.4	C1orf74	0.897717	0.131045	0.369337	0.772464	-0.0869931	-0.0123881	0.930677	0.974452	-0.160324	-0.0249305	0.872626	0.932757
ENSG00000203685.9	C1orf95	1.37018	1.58827	0.170629	0.601594	-0.0122012	-0.0147786	0.990265	0.995734	-0.0693667	-0.104996	0.944698	0.970999
ENSG00000173372.16	C1QA	2.47005	0.43995	0.0135093	0.220365	2.98644	0.526455	0.00282244	0.0352135	3.61068	0.737224	0.00030539	0.00428176
ENSG00000173369.15	C1QB	2.3637	0.441579	0.0180933	0.249036	2.7181	0.496012	0.00656577	0.0611503	3.07427	0.642719	0.00211017	0.0175688
ENSG00000108561.8	C1QBP	-0.000915	-0.0001244	0.99927	0.999648	-0.236723	-0.0307517	0.812871	0.920902	0.0465565	0.0068381	0.962867	0.980574
ENSG00000159189.11	C1QC	2.08412	0.215798	0.0371489	0.342879	3.38665	0.361522	0.00070753	0.0133976	3.74327	0.461882	0.00018164	0.00295564
ENSG00000165985.9	C1QL3	0.240445	0.123809	0.809986	0.950416	0.670641	0.320166	0.50245	0.738604	2.38805	1.27519	0.016938	0.0757765
ENSG00000184163.3	C1QTNF12	1.44111	0.468553	0.149554	0.57337	0.75897	0.239664	0.44787	0.698339	2.64952	0.915469	0.00806066	0.0454254
ENSG00000082196.20	C1QTNF3	2.4678	0.996129	0.0135946	0.221054	0.248267	0.0971004	0.803928	0.917048	-0.361227	-0.162101	0.71793	0.836259
ENSG00000172247.3	C1QTNF4	1.65142	1.37448	0.0986525	0.49681	2.60482	2.06245	0.00919225	0.0756507	2.24807	1.94079	0.0245717	0.0995494
ENSG00000133466.13	C1QTNF6	-0.108067	-0.0371281	0.913942	0.979618	-1.22146	-0.42517	0.221914	0.49277	-1.19686	-0.474868	0.231363	0.422966
ENSG00000159403.15	C1R	-0.137862	-0.0667222	0.89035	0.973985	-0.273531	-0.128826	0.784445	0.907846	-1.48009	-0.818326	0.138849	0.30585
ENSG00000139178.10	C1RL	0.576638	0.118788	0.564184	0.868214	2.24967	0.458535	0.0244698	0.138763	1.47488	0.329413	0.140244	0.307878
ENSG00000182326.14	C1S	-0.187266	-0.216502	0.851452	0.963049	1.16313	1.19823	0.244777	0.520396	1.00704	1.12952	0.313914	0.510498
ENSG00000166278.14	C2	0.960639	0.547666	0.336734	0.74785	0.46076	0.25869	0.644971	0.830922	0.337472	0.217374	0.735761	0.848343
ENSG00000124191.17	C20orf100	0.131398	0.0627692	0.89546	0.974417	1.36571	0.6196	0.172032	0.431509	1.21889	0.614795	0.222888	0.413397
ENSG00000149609.5	C20orf144	0.897469	0.537334	0.369469	0.772464	1.03148	0.591501	0.302317	0.580491	-0.40133	-0.27047	0.688177	0.816143
ENSG00000088854.12	C20orf194	0.320968	0.0354701	0.748235	0.93221	0.564072	0.0600824	0.572705	0.787235	2.22778	0.268358	0.0258955	0.103473
ENSG00000171984.14	C20orf196	-1.04287	-0.159959	0.297009	0.718241	-0.723945	-0.103425	0.469099	0.712981	-1.12034	-0.185197	0.262571	0.458739
ENSG00000198547.8	C20orf203	2.04291	1.39147	0.0410617	0.357495	1.51635	0.957667	0.12943	0.371395	1.03668	0.773011	0.299885	0.49642
ENSG00000101084.17	C20orf24	1.52911	0.231504	0.126237	0.539179	3.85796	0.618937	0.00011434	0.00369585	3.20286	0.547957	0.0013607	0.0128743
ENSG00000101220.17	C20orf27	0.300641	0.0407151	0.763688	0.938163	0.0293742	0.00382909	0.976566	0.989588	0.289786	0.0418264	0.77198	0.872122
ENSG00000196476.11	C20orf96	1.79527	0.242299	0.0726106	0.443219	0.444232	0.055937	0.656875	0.837776	0.669368	0.0951611	0.503261	0.68117
ENSG00000160226.15	C21orf2	1.82215	0.229279	0.0684324	0.433319	1.98698	0.238584	0.0469242	0.207235	1.82517	0.24469	0.0679761	0.194546
ENSG00000160221.17	C21orf33	0.687207	0.0884882	0.491952	0.838926	0.2826	0.0344128	0.777484	0.904111	-0.767668	-0.108362	0.442684	0.631705
ENSG00000160298.17	C21orf58	-0.533348	-0.11108	0.593793	0.881032	0.174593	0.0339745	0.861399	0.943762	-1.56108	-0.358469	0.118505	0.276963
ENSG00000159079.18	C21orf59	2.18242	0.388132	0.0290783	0.312597	2.52142	0.43662	0.0116882	0.0871616	1.24277	0.229524	0.213952	0.403069
ENSG00000154642.10	C21orf91	-1.53148	-0.286286	0.125652	0.538822	-1.37313	-0.239716	0.16971	0.428189	-2.39834	-0.509141	0.0164698	0.0742752
ENSG00000169314.14	C22orf15	0.564667	0.323975	0.5723	0.871969	0.437788	0.241054	0.66154	0.840799	-0.940283	-0.622123	0.347072	0.542521
ENSG00000128346.10	C22orf23	-0.802359	-0.314142	0.422345	0.804218	0.356235	0.130732	0.721664	0.874209	-1.20009	-0.506205	0.230104	0.421744
ENSG00000215012.8	C22orf29	0.0112166	0.00133709	0.991051	0.999164	1.47671	0.169002	0.139754	0.385923	1.30453	0.164124	0.192055	0.376854
ENSG00000242259.8	C22orf39	1.13593	0.115732	0.255987	0.685971	0.803643	0.0780152	0.421603	0.681077	-0.0884557	-0.0095751	0.929515	0.963914
ENSG00000205856.3	C22orf42	0.235199	0.146791	0.814054	0.952145	-0.590038	-0.373932	0.555165	0.774531	-0.668814	-0.480453	0.503614	0.681293
ENSG00000184208.10	C22orf46	-0.378347	-0.0299902	0.705173	0.919164	3.31095	0.272638	0.00092979	0.0163193	2.84746	0.258233	0.00440693	0.0294627
ENSG00000157617.16	C2CD2	0.535127	0.0872581	0.592562	0.880876	4.79389	0.876951	1.64e-06	0.00013828	4.51178	0.889258	6.43e-06	0.00023019
ENSG00000172375.12	C2CD2L	1.76018	0.189932	0.0783778	0.460248	1.02211	0.103379	0.306731	0.583757	2.40677	0.286542	0.0160944	0.0731952
ENSG00000168014.16	C2CD3	-0.218142	-0.0271798	0.827319	0.95806	-0.863597	-0.103984	0.387809	0.656395	1.1998	0.160231	0.230216	0.421841
ENSG00000183186.7	C2CD4C	1.75891	1.38425	0.0785924	0.461054	0.662203	0.538903	0.507841	0.742404	2.17884	1.78378	0.0293436	0.112849
ENSG00000225556.1	C2CD4D	-0.642005	-0.373979	0.52087	0.852461	-1.15775	-0.693528	0.246968	0.522343	-0.852754	-0.533127	0.393795	0.589471
ENSG00000111731.12	C2CD5	0.311808	0.0224098	0.755186	0.935788	0.193325	0.013246	0.846705	0.937596	1.46515	0.115659	0.14288	0.311653
ENSG00000273045.5	C2orf15	-0.607557	-0.273348	0.543482	0.85969	-1.91937	-0.918068	0.0549372	0.2279	-0.281443	-0.133434	0.778371	0.875292
ENSG00000221843.4	C2orf16	2.03395	0.80547	0.0419562	0.360884	1.65781	0.614644	0.0973567	0.317928	1.68292	0.71222	0.0923898	0.235878
ENSG00000115998.7	C2orf42	0.297759	0.0379364	0.765887	0.938758	-0.317031	-0.0389991	0.75122	0.890826	0.674638	0.091154	0.499906	0.679155
ENSG00000163026.11	C2orf44	-0.0487515	-0.0088974	0.961117	0.991438	1.05688	0.180369	0.290568	0.567124	1.39734	0.268313	0.16231	0.338908
ENSG00000162972.10	C2orf47	-0.113608	-0.0218892	0.909548	0.978834	0.261746	0.0479655	0.793517	0.911726	0.9518	0.189861	0.341199	0.537224
ENSG00000135974.9	C2orf49	-0.501968	-0.0419363	0.61569	0.888425	-0.724324	-0.0580184	0.468867	0.712703	-0.232345	-0.0206203	0.81627	0.898682
ENSG00000168887.10	C2orf68	-0.420191	-0.0455177	0.674346	0.9086	-0.856993	-0.0896506	0.391449	0.659846	-2.90097	-0.365419	0.00372012	0.026092
ENSG00000178074.5	C2orf69	-2.73116	-0.331454	0.0063111	0.154494	-2.53002	-0.289891	0.0114055	0.0861718	-1.84906	-0.22576	0.0644494	0.187343
ENSG00000237651.6	C2orf74	1.34558	0.474303	0.178438	0.608899	0.586088	0.200716	0.557816	0.776302	1.80292	0.671364	0.0714003	0.200215
ENSG00000186132.14	C2orf76	0.913238	0.173441	0.361118	0.765679	-1.18299	-0.22696	0.236812	0.510616	-0.508788	-0.105706	0.610901	0.761733
ENSG00000284308.1	C2orf81	0.632133	0.342422	0.5273	0.854698	0.150824	0.0807138	0.880114	0.952479	-0.968603	-0.599388	0.332744	0.52927
ENSG00000182600.9	C2orf82	1.01634	0.414982	0.309467	0.727454	1.47147	0.572105	0.141163	0.387845	1.94139	0.828442	0.052211	0.164739
ENSG00000187699.10	C2orf88	1.10273	0.854668	0.270143	0.696039	1.08388	0.795927	0.278416	0.555626	-0.0292661	-0.0258353	0.976652	0.986666
ENSG00000205086.6	C2orf91	-1.65537	-0.733532	0.0978497	0.495841	2.52017	0.898002	0.0117298	0.0872765	1.8211	0.724528	0.0685921	0.195261
ENSG00000125730.16	C3	-0.792037	-0.0915112	0.428339	0.807239	1.25665	0.140226	0.20888	0.47768	-1.95779	-0.251893	0.0502545	0.160463
ENSG00000171860.4	C3AR1	0.54032	0.0593833	0.588976	0.880752	-0.023169	-0.002429	0.981515	0.991478	0.328163	0.0388747	0.742789	0.852867
ENSG00000114405.10	C3orf14	-0.236631	-0.0371875	0.812943	0.951832	0.77792	0.113959	0.436616	0.691184	2.40222	0.402835	0.016296	0.0737942
ENSG00000163608.14	C3orf17	-0.583628	-0.0641079	0.559471	0.866373	-1.60844	-0.173492	0.107739	0.335791	-1.66839	-0.202198	0.0952385	0.240571
ENSG00000088543.14	C3orf18	-1.00095	-0.123916	0.316851	0.733817	-2.48964	-0.31629	0.0127872	0.0921748	-2.70336	-0.385137	0.00686423	0.0403245
ENSG00000131379.9	C3orf20	1.35053	1.06063	0.176846	0.607078	1.51649	1.15607	0.129396	0.371369	1.67275	1.36393	0.0943755	0.238941
ENSG00000174928.15	C3orf33	0.763201	0.486074	0.445343	0.818659	-0.0736344	-0.0462514	0.941301	0.978348	-0.63282	-0.465882	0.526851	0.699926
ENSG00000179021.9	C3orf38	0.0143942	0.00133487	0.988515	0.998786	-0.84757	-0.076154	0.396678	0.663224	-0.47052	-0.0468141	0.637984	0.780918
ENSG00000114529.12	C3orf52	1.95953	1.62395	0.050051	0.385161	1.48462	1.20183	0.137644	0.383112	1.94831	1.7373	0.0513774	0.163041
ENSG00000181744.8	C3orf58	-0.556577	-0.0428088	0.577816	0.875704	1.55779	0.116263	0.119282	0.355365	2.03929	0.173568	0.0414214	0.141916
ENSG00000188315.7	C3orf62	1.12764	0.126082	0.259472	0.68956	-0.0440025	-0.0046996	0.964902	0.98621	0.660962	0.0785476	0.508636	0.684903
ENSG00000163689.20	C3orf67	-1.02638	-0.524738	0.304712	0.723973	-1.56524	-0.815094	0.117527	0.352235	-0.342063	-0.178121	0.732303	0.84617
ENSG00000187068.2	C3orf70	1.80063	0.499894	0.0717608	0.441156	2.95889	0.807065	0.00308746	0.0373818	4.24389	1.32059	2.2e-05	0.00060825
ENSG00000244731.7	C4A	-0.0909628	-0.040084	0.927522	0.982583	1.29438	0.520317	0.195534	0.461752	1.2881	0.578486	0.197712	0.383717
ENSG00000154274.14	C4orf19	0.0328644	0.0255795	0.973783	0.99442	2.52243	1.76704	0.0116548	0.0871334	2.46803	1.91518	0.0135858	0.0652218
ENSG00000174792.10	C4orf26	1.37685	2.86168	0.16856	0.599059	0.286579	0.655968	0.774435	0.902696	1.00058	2.24816	0.317032	0.513172
ENSG00000056050.6	C4orf27	-0.748345	-0.0966655	0.454252	0.821797	0.764777	0.0921329	0.444404	0.696262	0.404441	0.0542934	0.685888	0.814759
ENSG00000164096.12	C4orf3	-0.978806	-0.116164	0.327676	0.742755	-2.07938	-0.244464	0.0375829	0.179883	-2.34695	-0.314344	0.0189279	0.0821988
ENSG00000174749.5	C4orf32	-2.69222	-0.466729	0.00709776	0.162791	-3.24899	-0.572034	0.00115814	0.0189999	-3.58582	-0.708723	0.00033603	0.00459511
ENSG00000151470.12	C4orf33	-1.78274	-0.187572	0.0746291	0.447806	-2.10536	-0.215577	0.0352602	0.172972	-0.604404	-0.0646008	0.545575	0.712696
ENSG00000205208.4	C4orf46	-0.760439	-0.129497	0.446992	0.818731	-0.461591	-0.0746234	0.644374	0.830807	-1.45482	-0.268168	0.14572	0.31611
ENSG00000243449.6	C4orf48	2.28425	0.466267	0.0223569	0.276308	2.82542	0.562866	0.00472193	0.0493145	2.64719	0.578713	0.00811642	0.0456353
ENSG00000106804.7	C5	-1.84698	-0.352399	0.0647503	0.423386	-1.30177	-0.230193	0.192994	0.458504	-2.67086	-0.572557	0.00756561	0.0431497
ENSG00000197405.7	C5AR1	1.75807	0.241168	0.078736	0.461214	-1.07215	-0.137349	0.283654	0.559515	-0.805319	-0.116542	0.420636	0.613853
ENSG00000113583.7	C5orf15	-1.47511	-0.132829	0.140184	0.558941	0.868053	0.0736935	0.385365	0.654287	2.20966	0.213627	0.0271289	0.106892
ENSG00000082213.17	C5orf22	-1.11605	-0.0710732	0.264401	0.691554	1.12587	0.0677996	0.260221	0.536263	3.17856	0.232314	0.00148007	0.0137399
ENSG00000181904.8	C5orf24	-0.680388	-0.0601398	0.496259	0.840523	1.15866	0.0979338	0.246595	0.521788	1.46516	0.138544	0.142877	0.311653
ENSG00000151881.14	C5orf28	-1.52284	-0.207729	0.127798	0.541473	-0.589993	-0.0744132	0.555195	0.774531	0.0381658	0.00529557	0.969556	0.984185
ENSG00000181751.9	C5orf30	-0.200867	-0.0582249	0.840803	0.959771	-0.285467	-0.0797385	0.775286	0.903173	0.603446	0.180733	0.546212	0.713125
ENSG00000172244.8	C5orf34	-0.349879	-0.124824	0.72643	0.925139	-1.10832	-0.399397	0.267723	0.544478	-1.07788	-0.418256	0.281087	0.478197
ENSG00000186493.11	C5orf38	1.80217	1.38831	0.0715193	0.440987	2.05573	1.53249	0.039809	0.186966	2.96956	2.38237	0.00298224	0.0224131
ENSG00000197603.13	C5orf42	-0.825897	-0.141549	0.408863	0.797041	-1.61963	-0.276026	0.105311	0.332026	-2.59605	-0.514464	0.00943019	0.0504792
ENSG00000161010.14	C5orf45	1.46725	0.246186	0.142307	0.56288	-0.240458	-0.0380885	0.809975	0.920321	-0.940281	-0.170961	0.347074	0.542521
ENSG00000205765.8	C5orf51	1.02896	0.105321	0.3035	0.723429	-0.195341	-0.0189856	0.845126	0.936692	-0.23409	-0.0256667	0.814915	0.898078
ENSG00000234511.9	C5orf58	-1.21272	-0.786966	0.225236	0.658433	-0.759111	-0.440474	0.447786	0.698339	0.156665	0.0983602	0.875509	0.934369
ENSG00000186577.12	C6orf1	1.61221	0.238359	0.106916	0.509769	-0.521296	-0.0730528	0.602161	0.804853	0.145777	0.0227995	0.884098	0.939395
ENSG00000196821.9	C6orf106	0.213646	0.0162815	0.830823	0.958905	-0.577889	-0.0423423	0.563339	0.780575	1.02739	0.0848776	0.304239	0.500595
ENSG00000185127.6	C6orf120	-1.09045	-0.0666763	0.275513	0.700146	0.665893	0.0384413	0.505479	0.740843	1.11551	0.0731754	0.26463	0.461013
ENSG00000188112.8	C6orf132	-0.46874	-0.783161	0.639255	0.895962	-0.0306386	-0.0482572	0.975558	0.989489	0.289315	0.48982	0.77234	0.872122
ENSG00000204564.11	C6orf136	2.66489	0.346781	0.00770133	0.169015	2.11177	0.256081	0.0347064	0.171732	1.98556	0.269657	0.047082	0.153786
ENSG00000203872.6	C6orf163	-1.25543	-0.850841	0.209323	0.642316	0.126536	0.0718213	0.899308	0.961995	-0.0682341	-0.0449808	0.945599	0.971494
ENSG00000130349.9	C6orf203	0.0611185	0.00636012	0.951265	0.989063	-0.202618	-0.0203539	0.839434	0.9341	0.918429	0.100283	0.358395	0.554694
ENSG00000221821.3	C6orf226	2.16457	0.33359	0.0304206	0.319338	0.396875	0.0577527	0.69146	0.857294	-1.67661	-0.290952	0.0936179	0.237697
ENSG00000204439.3	C6orf47	1.43017	0.112725	0.152667	0.576509	1.54994	0.117136	0.121156	0.358896	2.18048	0.187866	0.0292218	0.112653
ENSG00000204387.12	C6orf48	-0.0950058	-0.0115055	0.92431	0.981976	-1.40079	-0.16532	0.161277	0.415313	-1.68254	-0.225151	0.0924636	0.23594
ENSG00000137434.11	C6orf52	-0.295175	-0.228587	0.76786	0.939665	0.876533	0.617351	0.38074	0.650428	0.788245	0.618123	0.430553	0.621785
ENSG00000112308.12	C6orf62	0.878771	0.0596121	0.379525	0.779175	-1.03133	-0.0671162	0.302386	0.580514	-1.69557	-0.126164	0.0899671	0.231805
ENSG00000198663.16	C6orf89	-1.65796	-0.105879	0.0973256	0.494661	-0.0836601	-0.005029	0.933327	0.975308	1.23657	0.0833147	0.216247	0.406079
ENSG00000136197.12	C7orf25	1.71319	1.07362	0.0866767	0.475412	1.25455	0.771086	0.209642	0.478766	0.232572	0.161292	0.816094	0.898634
ENSG00000146576.12	C7orf26	-0.0243515	-0.001635	0.980572	0.995673	0.562989	0.0360765	0.573442	0.787918	-2.07331	-0.15689	0.0381432	0.134291
ENSG00000153790.11	C7orf31	-1.42124	-0.166835	0.155247	0.580328	-2.14098	-0.249041	0.0322756	0.163765	-3.6143	-0.525776	0.00030116	0.00425167
ENSG00000146826.16	C7orf43	2.93369	0.299275	0.00334963	0.106347	1.56724	0.14348	0.117059	0.351519	0.0765457	0.0077835	0.938985	0.968822
ENSG00000122783.16	C7orf49	0.503286	0.0543898	0.614763	0.887918	-0.136326	-0.0142201	0.891563	0.958172	-1.95205	-0.234797	0.0509325	0.161885
ENSG00000146540.14	C7orf50	0.620919	0.173607	0.534653	0.856632	-0.534565	-0.145787	0.592951	0.798895	1.01785	0.309304	0.308749	0.50557
ENSG00000164898.12	C7orf55	-0.747159	-0.415094	0.454968	0.821864	0.511354	0.259336	0.609103	0.809136	0.753667	0.415132	0.451049	0.638602
ENSG00000164603.11	C7orf60	-1.42484	-0.191779	0.154204	0.578854	-0.96044	-0.121366	0.336834	0.610467	-0.21571	-0.0302036	0.829214	0.906719
ENSG00000185955.4	C7orf61	0.269325	0.242949	0.78768	0.943855	-0.193999	-0.170468	0.846176	0.937447	-0.128338	-0.124646	0.897882	0.947418
ENSG00000243317.7	C7orf73	-0.994026	-0.112857	0.32021	0.736609	-0.93693	-0.101872	0.348795	0.622411	-0.707881	-0.0845497	0.479019	0.662508
ENSG00000275356.3	C7orf77	1.71868	1.2823	0.0856721	0.474468	1.35269	0.981658	0.176154	0.436699	-0.267251	-0.229786	0.789276	0.882622
ENSG00000176919.11	C8G	0.265525	0.0870749	0.790605	0.944116	0.376641	0.117778	0.70644	0.865153	0.032662	0.0114021	0.973944	0.985603
ENSG00000182307.12	C8orf33	-0.61082	-0.0600172	0.541319	0.85969	0.618199	0.0580609	0.536444	0.762841	0.687937	0.0712738	0.491492	0.672279
ENSG00000156172.5	C8orf37	-0.462838	-0.0787561	0.64348	0.897917	-0.902811	-0.149536	0.366626	0.638991	-0.650419	-0.118106	0.515422	0.690053
ENSG00000129696.12	C8orf41	1.10941	0.122264	0.267255	0.694358	-0.360744	-0.0385008	0.718291	0.872162	0.354624	0.0411962	0.722871	0.839556
ENSG00000213865.7	C8orf44	-0.18456	-0.0570532	0.853574	0.963767	-0.682804	-0.206893	0.49473	0.73375	-0.545079	-0.181295	0.585699	0.743218
ENSG00000169085.11	C8orf46	1.00745	1.00855	0.313719	0.730818	0.940975	0.895679	0.346717	0.620664	1.54148	1.61455	0.1232	0.283707
ENSG00000164743.4	C8orf48	-0.0763051	-0.0468935	0.939176	0.985966	-0.845979	-0.533259	0.397565	0.66394	0.75411	0.476604	0.450783	0.638353
ENSG00000241852.9	C8orf58	-1.46132	-0.1688	0.143928	0.565228	-0.832816	-0.089599	0.404949	0.668226	-1.51816	-0.187149	0.128975	0.292201
ENSG00000176731.11	C8orf59	0.224856	0.0352292	0.822091	0.956062	-0.210893	-0.0315739	0.832971	0.931121	-0.791238	-0.134987	0.428805	0.620913
ENSG00000189376.11	C8orf76	0.443767	0.141408	0.657211	0.902846	-0.047926	-0.0149302	0.961775	0.985292	0.561921	0.18821	0.57417	0.734398
ENSG00000213563.6	C8orf82	1.80156	0.167197	0.0716141	0.441153	1.48076	0.129786	0.138671	0.384548	-0.549482	-0.0537175	0.582674	0.740365
ENSG00000253250.2	C8orf88	-1.0263	-1.0218	0.304751	0.723973	0.851576	0.749231	0.394449	0.661909	0.49409	0.499646	0.621242	0.768814
ENSG00000198917.12	C9orf114	1.49906	0.127981	0.133857	0.549921	-0.799914	-0.0646264	0.423761	0.683326	-2.29379	-0.220626	0.0218027	0.0911337
ENSG00000160345.12	C9orf116	1.27885	0.42425	0.200949	0.633906	-0.611492	-0.204327	0.540874	0.765805	-0.798046	-0.30183	0.424844	0.617534
ENSG00000148362.10	C9orf142	0.566551	0.0686611	0.571019	0.87088	-0.735782	-0.0860379	0.461863	0.707788	-2.79786	-0.402288	0.00514431	0.0330043
ENSG00000171159.4	C9orf16	1.9435	0.239659	0.0519552	0.390131	0.255416	0.0294216	0.798402	0.914565	0.943235	0.121774	0.345561	0.541423
ENSG00000232434.2	C9orf172	1.89578	0.484227	0.0579895	0.405902	2.68262	0.667641	0.00730478	0.0653663	2.99966	0.821562	0.00270285	0.0209846
ENSG00000197768.10	C9orf173	1.7344	0.805225	0.082847	0.467931	1.26846	0.560079	0.204633	0.472157	-0.24839	-0.130752	0.803833	0.891212
ENSG00000164972.12	C9orf24	0.801112	0.695765	0.423067	0.8043	-0.0474867	-0.04064	0.962125	0.985461	0.449002	0.423474	0.653431	0.791485
ENSG00000148120.16	C9orf3	-0.487898	-0.256312	0.625622	0.891074	0.175883	0.0846908	0.860386	0.94331	1.16136	0.595634	0.245497	0.439195
ENSG00000135045.6	C9orf40	1.70615	0.246987	0.08798	0.477249	0.325168	0.0443756	0.745054	0.886901	-0.0800251	-0.0123211	0.936217	0.967084
ENSG00000157653.11	C9orf43	0.493619	0.36174	0.621576	0.889899	-0.40454	-0.302241	0.685816	0.854176	-0.988957	-0.850915	0.322684	0.518931
ENSG00000183784.6	C9orf66	0.845015	0.206715	0.398102	0.79004	0.509595	0.121412	0.610335	0.809569	-1.78044	-0.504918	0.0750034	0.206032
ENSG00000238227.7	C9orf69	3.41104	0.292746	0.00064716	0.0331397	3.8545	0.326472	0.00011597	0.00373156	3.61743	0.340176	0.00029754	0.00422981
ENSG00000147894.15	C9orf72	-1.78515	-0.209967	0.0742374	0.446895	-4.27379	-0.585641	1.92e-05	0.00097774	-5.37789	-0.960023	7.54e-08	7.23e-06
ENSG00000136819.15	C9orf78	-0.921878	-0.0710412	0.356592	0.76262	-1.621	-0.122451	0.105018	0.331507	-1.28111	-0.105905	0.200154	0.386477
ENSG00000155621.14	C9orf85	0.965721	0.120031	0.334184	0.746288	-1.08808	-0.133071	0.276561	0.55448	-1.41323	-0.196091	0.157589	0.333255
ENSG00000165698.15	C9orf9	-0.162311	-0.0494677	0.871061	0.969074	-1.23563	-0.381914	0.216594	0.485714	-0.846409	-0.28345	0.397325	0.592875
ENSG00000157693.14	C9orf91	1.01167	0.135879	0.311698	0.729222	0.908192	0.116099	0.363777	0.636405	0.631907	0.0909845	0.527448	0.700307
ENSG00000063180.8	CA11	-0.562094	-0.0933437	0.574052	0.87352	-1.08832	-0.17489	0.276454	0.554477	-2.07436	-0.390087	0.0380455	0.134046
ENSG00000185015.7	CA13	1.41469	0.500695	0.157159	0.582748	1.72217	0.593278	0.0850388	0.294962	1.57691	0.578538	0.114817	0.271408
ENSG00000118298.10	CA14	0.874237	0.406572	0.381989	0.779467	0.30137	0.138824	0.763132	0.8965	0.688878	0.342024	0.4909	0.671791
ENSG00000104267.9	CA2	-0.726368	-0.246148	0.467613	0.827066	1.9452	0.59046	0.0517507	0.220463	2.71266	0.930892	0.00667463	0.0394214
ENSG00000169239.12	CA5B	-1.34888	-0.267395	0.177377	0.607877	-1.49183	-0.286704	0.135743	0.380341	-0.777384	-0.158355	0.436932	0.627004
ENSG00000178538.9	CA8	0.631071	0.430405	0.527994	0.854698	0.249856	0.168305	0.802698	0.91661	0.375569	0.286123	0.707237	0.828327
ENSG00000120159.11	CAAP1	-0.912765	-0.0972752	0.361366	0.765679	0.299525	0.0299339	0.764539	0.897555	1.26947	0.142735	0.204272	0.391526
ENSG00000135932.10	CAB39	-0.435543	-0.0476146	0.663168	0.904565	1.4678	0.156511	0.142159	0.389459	1.94543	0.237565	0.0517231	0.163839
ENSG00000102547.18	CAB39L	-0.451472	-0.066792	0.651649	0.90127	1.9918	0.280763	0.0463925	0.206354	2.66172	0.424632	0.00777429	0.0441109
ENSG00000099991.17	CABIN1	-1.31673	-0.110464	0.18793	0.616716	-2.90769	-0.249366	0.00364113	0.0417503	-4.37746	-0.475699	1.2e-05	0.00037456
ENSG00000134508.12	CABLES1	2.10898	0.423752	0.0349459	0.335758	5.1616	1.23558	2.45e-07	2.92e-05	5.6134	1.57671	1.98e-08	2.46e-06
ENSG00000149679.11	CABLES2	-1.27507	-0.182462	0.202283	0.635308	1.04573	0.136849	0.295687	0.573433	0.46419	0.06812	0.642511	0.784109
ENSG00000175544.13	CABP4	-0.0505813	-0.0128106	0.959659	0.991145	-2.31099	-0.635683	0.0208336	0.125696	-1.41788	-0.408583	0.156226	0.33155
ENSG00000154040.20	CABYR	1.49675	0.266229	0.134459	0.550744	0.478105	0.0821637	0.632576	0.824502	0.230656	0.0438519	0.817582	0.89945
ENSG00000160325.14	CACFD1	0.143858	0.0143803	0.885612	0.972845	0.594653	0.0566089	0.552075	0.773588	0.291567	0.031182	0.770618	0.87131
ENSG00000158966.13	CACHD1	-0.0226151	-0.0176338	0.981957	0.996027	1.78737	1.22968	0.073877	0.273228	1.49584	1.14085	0.134695	0.300522
ENSG00000141837.19	CACNA1A	3.14936	1.97753	0.00163626	0.0651178	1.46971	0.907896	0.141641	0.388784	2.38379	1.55529	0.0171353	0.0764559
ENSG00000148408.12	CACNA1B	4.11824	3.3239	3.82e-05	0.00340908	3.75488	2.98546	0.00017343	0.00495551	4.45412	3.77875	8.42e-06	0.00028252
ENSG00000151067.21	CACNA1C	0.387318	0.143145	0.698521	0.917633	-0.370966	-0.135159	0.710663	0.867872	-0.56527	-0.230895	0.57189	0.732647
ENSG00000157388.16	CACNA1D	0.294153	0.100885	0.768641	0.939814	-1.12662	-0.396578	0.259905	0.535978	-0.700811	-0.278756	0.483421	0.666342
ENSG00000198216.11	CACNA1E	6.18621	3.93298	6.16e-10	1.96e-07	4.74531	2.71687	2.08e-06	0.00016433	5.31024	3.30916	1.09e-07	9.48e-06
ENSG00000102001.12	CACNA1F	1.19041	0.605795	0.233887	0.667505	0.245736	0.123262	0.805887	0.918432	0.760382	0.418281	0.447027	0.635409
ENSG00000006283.17	CACNA1G	0.676366	0.651312	0.498808	0.841412	1.70368	1.53557	0.08844	0.301434	2.31941	2.26905	0.0203729	0.0867806
ENSG00000196557.12	CACNA1H	1.96139	2.19495	0.0498331	0.384798	2.5558	2.80235	0.0105945	0.0826669	3.1642	3.69232	0.00155509	0.0142695
ENSG00000100346.17	CACNA1I	0.0418634	0.0258563	0.966608	0.993295	-0.117756	-0.0708767	0.906261	0.965176	0.778087	0.493306	0.436518	0.626637
ENSG00000153956.15	CACNA2D1	2.40425	2.64951	0.0162057	0.237468	2.29188	2.51988	0.0219125	0.130579	3.08156	3.55832	0.00205917	0.0173055
ENSG00000007402.11	CACNA2D2	3.46098	1.46504	0.00053822	0.0293161	2.53485	1.00698	0.0112496	0.0857194	3.51994	1.59097	0.00043165	0.00548667
ENSG00000157445.14	CACNA2D3	-0.429263	-0.175644	0.667732	0.906058	2.08906	0.766631	0.0367025	0.177512	-1.54612	-0.756988	0.122075	0.282169
ENSG00000151062.14	CACNA2D4	1.1417	0.312894	0.253577	0.683558	1.34483	0.353862	0.17868	0.439085	0.0793562	0.0232826	0.936749	0.967343
ENSG00000067191.15	CACNB1	0.616443	0.242598	0.537602	0.857607	-0.0906643	-0.0348887	0.927759	0.97281	-0.121268	-0.0528611	0.903479	0.950096
ENSG00000165995.19	CACNB2	1.62091	0.940535	0.105036	0.506122	1.50045	0.839739	0.133498	0.377071	1.48405	0.916304	0.137794	0.304559
ENSG00000167535.7	CACNB3	0.352718	0.0911572	0.7243	0.924086	-0.154649	-0.0391034	0.877098	0.95091	0.215137	0.0591073	0.829661	0.906964
ENSG00000182389.19	CACNB4	1.02951	0.158193	0.303238	0.723429	0.597129	0.0883624	0.550421	0.772862	2.86176	0.488668	0.00421291	0.0285395
ENSG00000075461.5	CACNG4	2.62256	1.83654	0.00872725	0.178634	2.42051	1.67743	0.015499	0.103862	2.4849	1.81587	0.0129588	0.0631669
ENSG00000105605.7	CACNG7	6.48179	3.9398	9.06e-11	3.81e-08	6.34875	3.7681	2.17e-10	1.03e-07	7.09124	4.72038	1.33e-12	9.99e-10
ENSG00000142408.4	CACNG8	5.17569	2.54368	2.27e-07	3.53e-05	4.00235	1.80093	6.27e-05	0.00239578	5.2359	2.73312	1.64e-07	1.3e-05
ENSG00000105298.13	CACTIN	-0.635222	-0.0627111	0.525283	0.854698	0.474942	0.0443668	0.634828	0.826179	-1.41825	-0.152529	0.156118	0.33142
ENSG00000151893.14	CACUL1	-0.256823	-0.0204574	0.797315	0.946982	-2.07744	-0.165224	0.0377612	0.180433	-1.92777	-0.172206	0.0538839	0.167977
ENSG00000116161.17	CACYBP	-1.00033	-0.0795623	0.31715	0.733954	1.59121	0.122341	0.111562	0.342257	2.28245	0.203199	0.0224627	0.0932377
ENSG00000084774.13	CAD	-0.618896	-0.0825906	0.535985	0.856974	-1.48333	-0.192919	0.137986	0.383692	-2.28533	-0.344763	0.0222938	0.0927252
ENSG00000182985.17	CADM1	0.0335723	0.00408663	0.973218	0.99442	1.55398	0.185093	0.12019	0.356849	1.82435	0.248498	0.0680997	0.194671
ENSG00000175161.13	CADM2	3.88888	3.10992	0.00010071	0.00765331	2.88783	2.24071	0.00387904	0.043672	3.831	3.18418	0.00012763	0.00224655
ENSG00000162706.12	CADM3	1.9566	2.05366	0.0503941	0.386159	1.81863	1.90541	0.0689679	0.261781	1.78077	1.95294	0.0749502	0.205987
ENSG00000105767.2	CADM4	0.0981351	0.071954	0.921825	0.981117	0.823627	0.559013	0.410152	0.672926	2.05357	1.47849	0.0400178	0.138549
ENSG00000163618.17	CADPS	5.21404	4.34074	1.85e-07	2.93e-05	4.54041	3.60014	5.61e-06	0.00037867	5.84548	5.26278	5.05e-09	8.39e-07
ENSG00000081803.15	CADPS2	0.772567	0.637669	0.439779	0.814403	1.74242	1.30756	0.0814351	0.287772	2.70948	2.30741	0.00673883	0.0397349
ENSG00000104327.7	CALB1	0.923148	0.57213	0.35593	0.762052	0.923038	0.564278	0.355988	0.629221	-0.27585	-0.189393	0.782663	0.878256
ENSG00000012822.15	CALCOCO1	0.401221	0.0708209	0.688258	0.914218	-0.959189	-0.16285	0.337464	0.6109	-1.49616	-0.290837	0.134613	0.300522
ENSG00000136436.14	CALCOCO2	-0.156838	-0.0347421	0.875372	0.971153	2.51581	0.553468	0.0118758	0.0880483	2.82105	0.702154	0.00478668	0.0312639
ENSG00000004948.13	CALCR	-1.14045	-0.678185	0.254099	0.684215	-0.710761	-0.393052	0.477232	0.720057	-0.0237921	-0.0142513	0.981018	0.9887
ENSG00000064989.12	CALCRL	-2.01428	-0.67797	0.0439803	0.367214	0.337842	0.0945638	0.735482	0.882087	0.743563	0.230982	0.457141	0.644036
ENSG00000122786.19	CALD1	0.41641	0.723705	0.67711	0.908912	1.15172	1.85847	0.249435	0.525268	1.3216	2.25023	0.186302	0.370141
ENSG00000185933.6	CALHM1	0.28238	0.159021	0.777652	0.941666	0.436383	0.23418	0.662559	0.84156	1.15819	0.675382	0.246788	0.440409
ENSG00000138172.10	CALHM2	5.03745	0.906635	4.72e-07	7.09e-05	3.32435	0.490279	0.00088625	0.0156513	-0.815494	-0.124649	0.41479	0.607984
ENSG00000198668.10	CALM1	-1.70841	-0.150147	0.0875612	0.476729	-4.04733	-0.389929	5.18e-05	0.00209081	-3.73272	-0.390483	0.00018942	0.00304075
ENSG00000143933.16	CALM2	-1.60166	-0.287747	0.10923	0.513946	-0.162602	-0.0274094	0.870832	0.947794	0.313596	0.0592967	0.753828	0.860012
ENSG00000160014.16	CALM3	1.26102	0.16677	0.207301	0.641061	1.79068	0.230317	0.073344	0.272088	3.03949	0.469076	0.00236979	0.0190102
ENSG00000129007.14	CALML4	1.41641	0.848398	0.156656	0.582143	0.130695	0.0763744	0.896017	0.960515	1.9725	1.2757	0.0485522	0.156796
ENSG00000169885.9	CALML6	0.724002	0.395106	0.469064	0.827757	-0.111545	-0.0587733	0.911184	0.966953	0.23644	0.139995	0.813091	0.896899
ENSG00000179218.13	CALR	-0.555852	-0.0556511	0.578312	0.876019	2.52479	0.258067	0.0115769	0.086942	3.80025	0.477427	0.00014455	0.00247924
ENSG00000128595.16	CALU	-1.11925	-0.23084	0.263031	0.69051	-0.0670894	-0.0130887	0.946511	0.98016	1.69355	0.381986	0.0903499	0.232414
ENSG00000130643.8	CALY	2.42192	1.72041	0.0154386	0.231207	2.28396	1.54276	0.0223737	0.132152	2.95191	2.22719	0.00315811	0.0232577
ENSG00000134072.10	CAMK1	0.730149	0.14549	0.465299	0.826504	3.39898	0.705892	0.00067637	0.0130099	3.5023	0.822622	0.00046127	0.00574051
ENSG00000183049.12	CAMK1D	-2.34273	-0.202756	0.0191434	0.256568	-1.21858	-0.0972232	0.223003	0.493782	-2.95807	-0.284124	0.00309575	0.0229404
ENSG00000058404.19	CAMK2B	0.65942	0.319313	0.509626	0.847124	-0.382182	-0.181834	0.702326	0.86278	0.568455	0.319668	0.569726	0.731795
ENSG00000145349.16	CAMK2D	-0.118943	-0.0100346	0.90532	0.977059	1.08763	0.0886466	0.27676	0.554489	2.12549	0.198445	0.0335455	0.123363
ENSG00000148660.20	CAMK2G	1.32697	0.0959963	0.184517	0.614194	1.63642	0.113614	0.101751	0.326059	1.75058	0.137706	0.0800183	0.215134
ENSG00000162545.5	CAMK2N1	1.82441	1.36455	0.0680903	0.43255	1.30902	0.963458	0.190527	0.455346	1.78065	1.40113	0.0749704	0.205987
ENSG00000163888.3	CAMK2N2	1.08248	0.968594	0.279041	0.703611	1.31289	1.13384	0.18922	0.453283	1.4104	1.30873	0.158421	0.334223
ENSG00000152495.10	CAMK4	-1.83494	-1.27888	0.0665142	0.427132	-1.98859	-1.32644	0.0467467	0.206931	0.728226	0.4547	0.466475	0.651916
ENSG00000004660.14	CAMKK1	0.331927	0.0972121	0.739944	0.930756	-0.732767	-0.207471	0.4637	0.709455	-1.33126	-0.457411	0.183104	0.366091
ENSG00000110931.18	CAMKK2	-0.49424	-0.0349527	0.621137	0.889695	-2.59031	-0.188201	0.00958885	0.0777502	-3.57664	-0.309338	0.00034804	0.00471774
ENSG00000143919.14	CAMKMT	2.69966	0.440388	0.00694105	0.160985	1.94223	0.300211	0.0521087	0.221241	1.44802	0.242351	0.147613	0.318571
ENSG00000164076.16	CAMKV	5.24025	3.91663	1.6e-07	2.66e-05	5.21743	3.82747	1.81e-07	2.34e-05	4.90577	3.72307	9.31e-07	5.08e-05
ENSG00000164615.4	CAMLG	0.14849	0.0123365	0.881956	0.972088	-1.35696	-0.110594	0.174794	0.435527	-1.20576	-0.108591	0.227911	0.419471
ENSG00000164047.4	CAMP	-1.31426	-1.10571	0.188759	0.617539	0.237196	0.181851	0.812505	0.920838	0.0310606	0.0265224	0.975221	0.986122
ENSG00000130559.18	CAMSAP1	-0.615124	-0.0605467	0.538473	0.858229	-2.4946	-0.252142	0.0126098	0.0914501	-2.1734	-0.240395	0.0297501	0.114043
ENSG00000118200.14	CAMSAP2	-2.05153	-0.220847	0.0402149	0.355748	-1.19511	-0.119354	0.232045	0.504294	-1.35268	-0.15172	0.176158	0.357238
ENSG00000076826.9	CAMSAP3	-0.0796281	-0.030779	0.936533	0.984533	1.89058	0.680301	0.0586806	0.238038	2.02847	0.802363	0.0425118	0.144165
ENSG00000171735.18	CAMTA1	1.11128	0.0898399	0.266449	0.693594	0.379898	0.0294583	0.704021	0.863897	0.424005	0.0360476	0.671562	0.804175
ENSG00000108509.20	CAMTA2	0.475602	0.0515507	0.634358	0.894559	-0.446271	-0.0462007	0.655401	0.836978	-1.05213	-0.124418	0.292741	0.490379
ENSG00000111530.12	CAND1	-2.52933	-0.174108	0.011428	0.20232	-0.590565	-0.0366194	0.554812	0.774505	0.0496334	0.00346048	0.960415	0.978855
ENSG00000144712.11	CAND2	-1.46191	-1.01944	0.143766	0.565056	-0.346846	-0.207124	0.728707	0.878316	0.369686	0.237301	0.711617	0.830833
ENSG00000171302.16	CANT1	0.267519	0.0121397	0.78907	0.943891	1.6822	0.0748609	0.0925294	0.309253	1.88863	0.0959211	0.0589418	0.178577
ENSG00000127022.14	CANX	-1.8164	-0.122397	0.0693093	0.43478	1.18011	0.0748277	0.237958	0.512158	2.75309	0.210062	0.00590359	0.0363993
ENSG00000131236.16	CAP1	-1.72583	-0.208825	0.0843771	0.471818	-0.665566	-0.0753272	0.505688	0.740843	-0.072377	-0.0092163	0.942302	0.970352
ENSG00000112186.11	CAP2	0.359119	0.67332	0.719506	0.923031	1.11889	1.96195	0.263187	0.539134	1.17052	2.25157	0.241793	0.434328
ENSG00000042493.15	CAPG	-0.544573	-0.0473797	0.586047	0.879361	0.392196	0.0325868	0.694914	0.858769	1.14789	0.10962	0.251016	0.444903
ENSG00000014216.15	CAPN1	0.193915	0.0143119	0.846242	0.960648	0.169075	0.0119173	0.865738	0.945252	0.165568	0.0132242	0.868497	0.929611
ENSG00000142330.19	CAPN10	2.03694	0.138395	0.0416563	0.359161	2.22153	0.145309	0.0263149	0.145047	1.86025	0.134885	0.0628503	0.18534
ENSG00000137225.12	CAPN11	1.83867	1.35919	0.0659631	0.426625	-0.544425	-0.449503	0.586149	0.795292	-0.182803	-0.164991	0.854952	0.921586
ENSG00000182472.8	CAPN12	-0.535541	-0.511799	0.592276	0.880876	0.135856	0.117835	0.891935	0.958414	-1.51039	-1.57695	0.130945	0.294615
ENSG00000103326.11	CAPN15	0.859205	0.0704825	0.390228	0.786012	1.37251	0.109135	0.169906	0.4285	-0.150301	-0.0131659	0.880527	0.937553
ENSG00000162909.17	CAPN2	-0.0449257	-0.0458422	0.964167	0.992442	0.56645	0.546459	0.571088	0.785551	1.15453	1.16029	0.248282	0.442156
ENSG00000092529.23	CAPN3	1.25817	0.362525	0.208329	0.641879	0.749518	0.204021	0.453545	0.702347	0.686828	0.21119	0.492191	0.672977
ENSG00000149260.15	CAPN5	-0.25489	-0.0648264	0.798808	0.947281	-0.394781	-0.0962364	0.693005	0.857889	0.284525	0.0770804	0.776008	0.873666
ENSG00000077274.8	CAPN6	1.58806	3.64033	0.112272	0.518601	0.79641	1.94489	0.425794	0.68468	1.69048	4.03357	0.0909369	0.233188
ENSG00000131375.9	CAPN7	0.673873	0.0380161	0.500392	0.842914	1.12572	0.0609472	0.260284	0.536263	3.12211	0.205161	0.00179561	0.0158183
ENSG00000126247.10	CAPNS1	0.206123	0.0165359	0.836695	0.959771	0.652875	0.050312	0.513837	0.746647	0.783208	0.0682073	0.433505	0.624311
ENSG00000256812.1	CAPNS2	-1.0763	-0.693617	0.281793	0.706311	-0.918292	-0.56925	0.358466	0.631337	-0.16276	-0.104348	0.870707	0.931528
ENSG00000135387.20	CAPRIN1	-1.09201	-0.0586415	0.27483	0.69949	-0.0181195	-0.0009203	0.985544	0.99312	1.40682	0.082229	0.159482	0.335274
ENSG00000110888.17	CAPRIN2	-0.450109	-0.0548579	0.652632	0.901581	-0.475295	-0.0550499	0.634577	0.826179	0.824125	0.106768	0.409869	0.603637
ENSG00000105519.15	CAPS	1.23411	0.161164	0.217161	0.65005	0.339787	0.0414084	0.734017	0.881178	-2.10864	-0.316456	0.034976	0.127183
ENSG00000180881.19	CAPS2	2.16065	0.850108	0.0307228	0.320157	0.511916	0.199564	0.60871	0.808839	1.30007	0.544159	0.193577	0.378388
ENSG00000116489.12	CAPZA1	-2.2064	-0.221497	0.0273562	0.304002	-1.52328	-0.143963	0.127688	0.369123	-0.85821	-0.0885038	0.390777	0.586575
ENSG00000198898.13	CAPZA2	-0.982868	-0.104781	0.325672	0.741404	-1.25873	-0.129932	0.208128	0.476604	-0.200279	-0.0225954	0.841262	0.913868
ENSG00000077549.17	CAPZB	1.95576	0.150214	0.0504937	0.386398	-0.950292	-0.0675088	0.341964	0.615397	0.853607	0.0687612	0.393323	0.589222
ENSG00000100065.14	CARD10	-0.643334	-0.795208	0.520008	0.85199	-0.384652	-0.457575	0.700496	0.861568	0.655574	0.795337	0.512098	0.687303
ENSG00000198286.9	CARD11	-0.880757	-0.106905	0.37845	0.77822	1.42901	0.16778	0.153001	0.404828	-1.75174	-0.235641	0.079818	0.214828
ENSG00000141527.16	CARD14	1.57457	0.684645	0.115356	0.523972	2.57543	1.06214	0.0100116	0.0799593	2.79495	1.28768	0.00519071	0.0331218
ENSG00000204397.7	CARD16	0.213906	0.0358688	0.83062	0.958905	1.50636	0.242342	0.131976	0.375336	2.05877	0.374987	0.0395159	0.137665
ENSG00000165233.17	CARD19	-0.145803	-0.0179578	0.884077	0.972609	0.88767	0.105443	0.374718	0.645298	2.21465	0.303146	0.0267843	0.105952
ENSG00000132357.13	CARD6	-0.146079	-0.0134196	0.883859	0.972483	-0.306366	-0.0268947	0.759326	0.894578	0.987809	0.0979699	0.323246	0.519543
ENSG00000105483.17	CARD8	3.36135	0.461338	0.00077562	0.0371855	1.46039	0.174837	0.144184	0.392822	2.30481	0.322019	0.021177	0.0893549
ENSG00000187796.14	CARD9	0.642346	0.136789	0.520649	0.852461	0.922376	0.1887	0.356332	0.629441	-0.123727	-0.0283604	0.901532	0.949122
ENSG00000138380.17	CARF	1.51667	0.204662	0.129351	0.544181	-0.469841	-0.0607185	0.638468	0.82852	-1.39012	-0.208342	0.164491	0.341821
ENSG00000153048.10	CARHSP1	-0.19202	-0.024158	0.847727	0.961294	0.137502	0.0163889	0.890634	0.957778	-1.33811	-0.185053	0.180859	0.363678
ENSG00000142453.11	CARM1	0.289786	0.0228199	0.77198	0.941064	1.81731	0.141172	0.0691703	0.262038	0.448278	0.0375603	0.653952	0.791848
ENSG00000156017.12	CARNMT1	-1.44132	-0.12554	0.149495	0.57337	-2.0108	-0.169755	0.0443464	0.200437	-0.668912	-0.061435	0.503552	0.681293
ENSG00000172508.10	CARNS1	1.85137	0.614634	0.064117	0.422138	0.472836	0.153236	0.63633	0.827154	1.11171	0.39156	0.266262	0.462684
ENSG00000110619.17	CARS	-0.199074	-0.0178462	0.842205	0.959951	-0.893429	-0.0777808	0.371627	0.643015	-0.622346	-0.0595605	0.533714	0.704565
ENSG00000134905.16	CARS2	0.136257	0.00932253	0.891618	0.974157	0.91341	0.0598858	0.361027	0.633661	0.223237	0.016355	0.823351	0.902641
ENSG00000204682.5	CASC10	0.199285	0.298574	0.84204	0.959951	1.13862	1.57651	0.254863	0.530649	0.983778	1.46118	0.325225	0.521725
ENSG00000108349.16	CASC3	-0.316308	-0.0197108	0.751769	0.934365	0.464507	0.0277925	0.642284	0.829687	0.533363	0.0357457	0.593782	0.749091
ENSG00000166734.18	CASC4	-1.82051	-0.130958	0.0686813	0.433853	0.248527	0.0165045	0.803727	0.917048	0.902696	0.0678177	0.366687	0.562532
ENSG00000137812.19	CASC5	-1.39878	-0.431011	0.161878	0.589236	-0.391826	-0.110845	0.695187	0.858772	-1.39674	-0.455705	0.162491	0.339154
ENSG00000127995.16	CASD1	-0.278786	-0.032281	0.780409	0.942027	-0.492384	-0.0545403	0.622448	0.819081	0.492932	0.0605555	0.622061	0.769204
ENSG00000147044.21	CASK	-0.842201	-0.0840102	0.399675	0.79004	0.788324	0.0745648	0.430507	0.686611	0.914821	0.0947648	0.360286	0.556115
ENSG00000167971.15	CASKIN1	2.81292	0.734647	0.00490944	0.131844	2.93283	0.740087	0.00335884	0.0397229	3.35147	0.949465	0.00080385	0.00878027
ENSG00000177303.9	CASKIN2	0.509297	0.180235	0.610544	0.886206	1.37041	0.467122	0.17056	0.42932	1.80929	0.670913	0.0704066	0.198637
ENSG00000137752.23	CASP1	-0.281354	-0.0287545	0.778439	0.941666	2.11554	0.217465	0.034384	0.17063	2.90778	0.342776	0.00364008	0.0256819
ENSG00000003400.14	CASP10	0.736801	0.101979	0.461244	0.824905	-1.09881	-0.150113	0.271851	0.54924	-0.521995	-0.0794979	0.601673	0.755104
ENSG00000106144.19	CASP2	-1.06683	-0.103853	0.286051	0.708704	0.330184	0.0299715	0.741261	0.884375	-1.09849	-0.114453	0.271989	0.468519
ENSG00000164305.18	CASP3	-0.957796	-0.0922643	0.338166	0.749399	-1.96576	-0.187106	0.0493265	0.213983	-0.113255	-0.011586	0.909828	0.953334
ENSG00000196954.13	CASP4	-0.132114	-0.0133884	0.894894	0.974417	-1.70522	-0.171276	0.0881532	0.300943	-0.658565	-0.0719182	0.510175	0.685947
ENSG00000137757.10	CASP5	0.472488	0.183366	0.636578	0.895069	0.297897	0.112982	0.765781	0.898289	2.23277	0.89308	0.0255641	0.102536
ENSG00000138794.9	CASP6	-0.786902	-0.0882207	0.431339	0.809188	0.455164	0.0481488	0.648991	0.833076	-0.289027	-0.0338619	0.77256	0.872122
ENSG00000165806.19	CASP7	-1.67638	-0.221132	0.093663	0.489452	-1.65882	-0.207831	0.0971514	0.317621	-1.44744	-0.200676	0.147774	0.318871
ENSG00000064012.21	CASP8	-0.50327	-0.0397318	0.614775	0.887918	-1.30006	-0.0993583	0.193581	0.459567	-2.14417	-0.19097	0.0320191	0.119722
ENSG00000118412.12	CASP8AP2	-1.6539	-0.222287	0.0981473	0.496365	-1.12488	-0.141726	0.260641	0.536567	-1.27042	-0.177911	0.203935	0.390984
ENSG00000132906.17	CASP9	0.588289	0.0430983	0.556338	0.864897	1.18181	0.0830864	0.23728	0.511161	-1.28973	-0.103467	0.197145	0.382952
ENSG00000087589.16	CASS4	0.448979	0.083371	0.653447	0.901995	0.293813	0.0519395	0.768901	0.899991	-0.491442	-0.0992008	0.623114	0.769707
ENSG00000153113.23	CAST	-1.90793	-0.205436	0.0564006	0.403308	-2.26045	-0.236106	0.0237933	0.13663	-1.55336	-0.177455	0.120338	0.279874
ENSG00000130940.14	CASZ1	0.852713	0.445371	0.393818	0.787141	0.112183	0.0575136	0.910678	0.966953	0.103415	0.0592691	0.917633	0.95786
ENSG00000121691.4	CAT	-0.974375	-0.191635	0.32987	0.743984	-0.725205	-0.134024	0.468326	0.712496	-7.21638	-4.10355	5.34e-13	4.92e-10
ENSG00000158428.3	CATIP	1.71524	1.01697	0.0863016	0.474754	1.54843	0.876376	0.121518	0.359449	0.187716	0.125409	0.851099	0.919862
ENSG00000175294.5	CATSPER1	0.353001	0.161461	0.724088	0.924	-1.02051	-0.475654	0.307487	0.58473	0.567067	0.278634	0.570669	0.73213
ENSG00000166762.17	CATSPER2	0.39821	0.106728	0.690475	0.914934	-1.70076	-0.475563	0.0889879	0.302347	-1.62333	-0.513289	0.104519	0.25576
ENSG00000152705.7	CATSPER3	-0.247973	-0.182667	0.804155	0.948362	0.383929	0.261026	0.701031	0.86193	0.656304	0.484369	0.511629	0.686931
ENSG00000099338.22	CATSPERG	0.376837	0.0652016	0.706295	0.919412	-0.618625	-0.103284	0.536164	0.762737	-1.28801	-0.249133	0.197744	0.383717
ENSG00000105974.11	CAV1	-0.202425	-0.493345	0.839584	0.959771	1.52004	2.86291	0.128501	0.37015	1.35855	2.72	0.174288	0.354962
ENSG00000105971.14	CAV2	0.631702	1.21087	0.527581	0.854698	1.65921	2.9319	0.097073	0.317582	1.36936	2.62757	0.170886	0.350581
ENSG00000099625.12	CBARP	2.87032	0.815053	0.00410055	0.119805	0.650628	0.176975	0.515287	0.747401	2.1694	0.64316	0.0300523	0.11474
ENSG00000078699.21	CBFA2T2	1.18905	0.117273	0.234418	0.667948	1.62408	0.155121	0.104359	0.330739	0.515993	0.0536146	0.60586	0.757828
ENSG00000129993.14	CBFA2T3	-0.968288	-0.367247	0.3329	0.746288	-1.5138	-0.57212	0.130076	0.372351	-2.13537	-0.951341	0.0327312	0.121526
ENSG00000067955.13	CBFB	-0.616853	-0.0388695	0.537332	0.857607	1.09832	0.066521	0.272065	0.549539	-0.0479644	-0.0032551	0.961745	0.979711
ENSG00000110395.6	CBL	-1.05569	-0.120778	0.291111	0.714587	0.456026	0.0498935	0.648371	0.832804	-1.00851	-0.122876	0.313211	0.509722
ENSG00000114423.19	CBLB	0.207794	0.0392605	0.83539	0.95964	-0.888176	-0.164942	0.374446	0.645298	1.00428	0.200134	0.315243	0.511407
ENSG00000105879.11	CBLL1	-0.320647	-0.0338251	0.748478	0.93221	-1.09037	-0.111902	0.275548	0.553519	-2.11084	-0.250526	0.0347862	0.126783
ENSG00000102924.11	CBLN1	5.36542	3.66618	8.08e-08	1.48e-05	3.62535	2.26419	0.00028857	0.00699026	5.71634	4.17957	1.09e-08	1.52e-06
ENSG00000139899.10	CBLN3	0.199558	0.0916543	0.841826	0.959951	-0.382215	-0.165614	0.702302	0.86278	-0.128926	-0.0626216	0.897416	0.947295
ENSG00000159228.12	CBR1	0.548309	0.097657	0.58348	0.878149	0.528802	0.0900291	0.596943	0.80095	-1.21678	-0.239973	0.22369	0.414454
ENSG00000159231.5	CBR3	0.136655	0.0919545	0.891304	0.973998	0.399614	0.25465	0.689441	0.856194	-2.3908	-1.91761	0.0168118	0.075413
ENSG00000145439.11	CBR4	1.0634	0.110447	0.287602	0.710526	-1.62e-05	-1.6e-06	0.999987	0.999987	-0.0362261	-0.0040161	0.971102	0.98468
ENSG00000160200.17	CBS	0.372179	0.387544	0.70976	0.92098	1.75409	1.64242	0.0794147	0.283154	2.32203	2.33307	0.0202311	0.0863585
ENSG00000172785.18	CBWD1	-1.04453	-0.136638	0.296238	0.71793	-1.24582	-0.157742	0.212832	0.482196	-1.18555	-0.164785	0.235799	0.427574
ENSG00000136682.14	CBWD2	-1.66928	-0.198068	0.0950621	0.490842	-2.21807	-0.257413	0.0265501	0.145725	-1.44064	-0.181221	0.149685	0.321442
ENSG00000196873.15	CBWD3	0.0801092	0.0156386	0.93615	0.984533	-2.64918	-0.569397	0.00806877	0.0693613	-3.42566	-0.886129	0.00061331	0.00712141
ENSG00000147996.16	CBWD5	-0.66679	-0.083071	0.504906	0.84406	-2.16818	-0.273053	0.0301447	0.157642	-2.08988	-0.294406	0.0366286	0.130817
ENSG00000215126.10	CBWD6	-0.51107	-0.154369	0.609302	0.886034	-1.15364	-0.344436	0.248646	0.524418	-1.70937	-0.589119	0.0873827	0.227568
ENSG00000108468.14	CBX1	-2.24828	-0.128161	0.0245583	0.286186	1.84183	0.0988621	0.0655006	0.25376	3.43707	0.226159	0.00058804	0.00690336
ENSG00000173894.10	CBX2	-0.310775	-0.193846	0.755972	0.936168	0.964167	0.538445	0.334962	0.608778	0.906991	0.561423	0.364411	0.560099
ENSG00000122565.18	CBX3	-2.17968	-0.221982	0.0292814	0.313836	-3.62875	-0.385518	0.0002848	0.0069318	-3.91529	-0.475094	9.03e-05	0.00174566
ENSG00000141582.14	CBX4	1.52788	0.17451	0.126542	0.539673	2.3676	0.2681	0.017904	0.114347	-0.525028	-0.0629927	0.599564	0.753383
ENSG00000094916.15	CBX5	-1.641	-0.182072	0.100797	0.500667	0.467115	0.0480767	0.640417	0.829496	-0.659735	-0.077029	0.509424	0.685517
ENSG00000183741.11	CBX6	1.37535	0.124984	0.169022	0.599823	1.21072	0.10561	0.226003	0.49752	-0.531198	-0.0507163	0.595281	0.749915
ENSG00000100307.12	CBX7	0.926844	0.138445	0.354008	0.7609	-0.329034	-0.0471337	0.74213	0.885043	-1.92721	-0.327483	0.053953	0.168156
ENSG00000141570.10	CBX8	0.82771	0.140156	0.407835	0.796328	-1.03636	-0.174424	0.300035	0.577942	-1.55005	-0.297068	0.121129	0.281166
ENSG00000100211.10	CBY1	0.918492	0.22622	0.358362	0.763839	0.989725	0.235408	0.322308	0.597201	1.78243	0.462419	0.0746784	0.205693
ENSG00000132024.17	CC2D1A	1.95761	0.118273	0.0502762	0.385559	1.31845	0.0743637	0.187352	0.450775	0.281188	0.0177179	0.778566	0.875443
ENSG00000154222.14	CC2D1B	0.369061	0.033161	0.712082	0.92098	-0.386669	-0.033313	0.699001	0.860545	-1.3259	-0.130085	0.184873	0.368367
ENSG00000048342.15	CC2D2A	0.446037	0.0496118	0.65557	0.902419	0.170105	0.0180384	0.864928	0.945025	0.720118	0.0859314	0.471453	0.656311
ENSG00000188649.13	CC2D2B	-0.586235	-0.202115	0.557717	0.86544	-1.10286	-0.37695	0.270086	0.547256	-2.09455	-0.854569	0.0362113	0.129857
ENSG00000060339.13	CCAR1	-0.630448	-0.0475227	0.528401	0.854698	-1.07988	-0.0782443	0.280197	0.557157	-0.916399	-0.0749206	0.359458	0.555437
ENSG00000171097.13	CCBL1	1.29125	0.163701	0.196615	0.626717	1.51571	0.184593	0.129591	0.371697	1.8268	0.245273	0.0677302	0.194037
ENSG00000137944.17	CCBL2	-0.857198	-0.0917639	0.391335	0.786176	-2.87973	-0.323548	0.00398011	0.0441147	-3.04356	-0.381593	0.00233798	0.0188716
ENSG00000135736.5	CCDC102A	2.34705	0.427374	0.0189226	0.255527	1.37955	0.237057	0.167726	0.425328	-0.378011	-0.0722696	0.705422	0.82752
ENSG00000150636.17	CCDC102B	-1.72381	-0.596483	0.084743	0.472293	-1.37757	-0.445612	0.168335	0.426238	-1.14171	-0.402081	0.253575	0.448148
ENSG00000173581.7	CCDC106	1.41273	0.140091	0.157734	0.58382	1.36994	0.129925	0.170706	0.429606	1.32137	0.139903	0.186379	0.370141
ENSG00000159884.11	CCDC107	0.277205	0.0638622	0.781623	0.942206	2.4299	0.537275	0.0151029	0.102374	1.41012	0.334691	0.158503	0.334303
ENSG00000005059.15	CCDC109B	-0.838723	-0.0905795	0.401625	0.791103	-1.99214	-0.214852	0.0463555	0.206254	-1.55319	-0.181025	0.120378	0.279921
ENSG00000164221.12	CCDC112	0.562415	0.0917735	0.573833	0.873435	1.49736	0.235511	0.134301	0.378096	1.60343	0.277649	0.108839	0.262767
ENSG00000103021.9	CCDC113	-0.470794	-0.204774	0.637788	0.895637	-0.43131	-0.178007	0.666243	0.843026	1.35004	0.604333	0.177004	0.358398
ENSG00000105479.15	CCDC114	1.31487	0.769349	0.188555	0.617269	1.19811	0.667658	0.230872	0.502433	0.525904	0.333159	0.598955	0.753043
ENSG00000136710.9	CCDC115	1.84781	0.104524	0.0646299	0.423386	3.37237	0.19665	0.00074525	0.0138638	3.15595	0.203246	0.00159975	0.0145513
ENSG00000161180.10	CCDC116	-0.213399	-0.166809	0.831016	0.958905	0.138609	0.10271	0.889759	0.957733	-0.619243	-0.513106	0.535756	0.705999
ENSG00000159873.9	CCDC117	0.915753	0.12767	0.359797	0.765398	0.599485	0.0805179	0.54885	0.772097	0.418474	0.0616715	0.675601	0.806792
ENSG00000160799.11	CCDC12	-0.791488	-0.0913884	0.42866	0.807311	-1.40081	-0.156955	0.161272	0.415313	-2.60119	-0.344804	0.00929	0.0500854
ENSG00000147144.12	CCDC120	2.34958	0.301048	0.0187944	0.255	0.637536	0.0754893	0.523776	0.753558	0.0381337	0.00510251	0.969581	0.984185
ENSG00000176714.9	CCDC121	0.0327768	0.0114173	0.973853	0.99442	-0.398264	-0.136957	0.690435	0.856718	-1.22105	-0.483925	0.222068	0.412359
ENSG00000151773.12	CCDC122	0.411594	0.122492	0.680637	0.910901	1.87005	0.528323	0.0614769	0.244521	1.89221	0.57903	0.0584625	0.177562
ENSG00000007080.10	CCDC124	0.413909	0.0384417	0.678941	0.910288	0.32306	0.0286011	0.74665	0.888061	0.752583	0.0758627	0.4517	0.63917
ENSG00000183323.12	CCDC125	1.77296	0.312543	0.0762352	0.453066	1.51972	0.255087	0.128581	0.37015	1.1341	0.211632	0.256751	0.452251
ENSG00000169193.11	CCDC126	-0.902084	-0.146002	0.367012	0.771672	1.55295	0.234036	0.120436	0.357207	1.19328	0.19779	0.232759	0.424378
ENSG00000164366.3	CCDC127	1.33	0.171022	0.18352	0.613804	1.16261	0.143194	0.24499	0.520671	1.93822	0.267513	0.0525966	0.165444
ENSG00000244607.5	CCDC13	1.78086	0.871376	0.0749357	0.448949	1.91787	0.909599	0.0551272	0.228489	-0.0528025	-0.0281517	0.957889	0.977596
ENSG00000104957.13	CCDC130	0.793023	0.0733236	0.427765	0.80719	0.18491	0.0161566	0.8533	0.94038	-1.98154	-0.205878	0.0475306	0.154555
ENSG00000100147.13	CCDC134	0.0791472	0.0168367	0.936916	0.984533	0.5936	0.11921	0.552779	0.773985	0.435915	0.0973307	0.662898	0.79761
ENSG00000128596.16	CCDC136	1.08067	0.219496	0.279842	0.704387	1.02869	0.197211	0.303625	0.581565	1.36765	0.297085	0.171422	0.350996
ENSG00000185298.12	CCDC137	-0.271369	-0.020915	0.786108	0.94336	0.407958	0.0298324	0.683304	0.852468	1.48484	0.124444	0.137586	0.304158
ENSG00000163006.11	CCDC138	-2.07961	-0.433487	0.0375614	0.344518	-2.96525	-0.632807	0.00302436	0.0368363	-3.0797	-0.735904	0.00207208	0.0173528
ENSG00000175455.14	CCDC14	-1.17905	-0.140234	0.23838	0.671211	-0.511478	-0.0567636	0.609017	0.809096	-1.31356	-0.167392	0.188995	0.37326
ENSG00000135637.13	CCDC142	1.75479	0.189176	0.0792952	0.462285	-0.259412	-0.0260358	0.795317	0.91274	-1.7957	-0.215536	0.0725421	0.202305
ENSG00000205212.3	CCDC144NL	0.72117	0.45932	0.470805	0.828571	0.399488	0.247587	0.689534	0.856194	-0.758623	-0.572501	0.448078	0.636478
ENSG00000135205.14	CCDC146	1.19747	0.213066	0.231125	0.664491	1.5796	0.267233	0.114198	0.34618	0.245481	0.0468709	0.806084	0.892546
ENSG00000181982.18	CCDC149	0.934337	0.332379	0.35013	0.758011	1.20924	0.413863	0.226571	0.497927	2.61236	1.0009	0.00899205	0.0490341
ENSG00000149548.14	CCDC15	-0.598204	-0.209403	0.549704	0.862319	-0.221024	-0.073332	0.825074	0.92697	-0.924334	-0.34622	0.355313	0.551478
ENSG00000144395.17	CCDC150	-1.09222	-0.277926	0.274735	0.69947	-0.795134	-0.185853	0.426535	0.685084	-2.0564	-0.582297	0.0397444	0.138076
ENSG00000198003.11	CCDC151	-0.0847266	-0.0768715	0.932479	0.983034	0.0660546	0.0568315	0.947334	0.980552	0.791698	0.734578	0.428537	0.620881
ENSG00000198865.9	CCDC152	1.41339	0.734996	0.157542	0.583692	0.977426	0.502383	0.328358	0.602983	1.80725	1.01699	0.0707232	0.19898
ENSG00000248712.7	CCDC153	-0.642196	-0.190933	0.520746	0.852461	1.97416	0.535143	0.0483633	0.211499	-0.579127	-0.180566	0.562503	0.725944
ENSG00000197599.12	CCDC154	2.33249	0.764966	0.019675	0.260757	2.19131	0.684382	0.0284292	0.151273	2.00781	0.704292	0.0446631	0.149019
ENSG00000187860.10	CCDC157	1.7303	0.372251	0.083577	0.469579	1.96221	0.405865	0.0497379	0.214879	1.3405	0.302757	0.180081	0.362471
ENSG00000183401.11	CCDC159	-0.123364	-0.0236058	0.901819	0.976322	-0.470184	-0.085675	0.638224	0.828485	-1.25273	-0.26639	0.210302	0.399273
ENSG00000280670.2	CCDC163P	-0.291958	-0.0978197	0.770319	0.940752	0.645968	0.201686	0.5183	0.749262	-0.407368	-0.144258	0.683738	0.812557
ENSG00000198937.8	CCDC167	-0.933171	-0.135346	0.350732	0.758538	0.134069	0.0180229	0.893348	0.959139	1.04598	0.156439	0.295568	0.49297
ENSG00000175820.3	CCDC168	0.459549	0.395657	0.64584	0.898278	0.625746	0.525481	0.531481	0.758645	0.702073	0.612606	0.482634	0.665578
ENSG00000242715.7	CCDC169	0.537013	0.506399	0.591259	0.880865	-1.28882	-1.24632	0.197459	0.464455	2.05058	1.96317	0.0403083	0.139338
ENSG00000159588.14	CCDC17	-0.857028	-0.210127	0.39143	0.786176	-0.164087	-0.0370021	0.869663	0.947234	-0.407429	-0.103944	0.683693	0.812557
ENSG00000120262.9	CCDC170	0.569173	0.172548	0.569239	0.869926	1.02671	0.299994	0.304555	0.582369	0.714846	0.227738	0.474704	0.659096
ENSG00000164989.16	CCDC171	-1.05849	-0.268558	0.289832	0.712461	-2.964	-0.832637	0.00303666	0.0369546	-1.85511	-0.53044	0.0635801	0.186217
ENSG00000154781.15	CCDC174	-1.4894	-0.112245	0.136383	0.552924	-2.56522	-0.193924	0.010311	0.0813411	-1.37729	-0.110753	0.168424	0.347232
ENSG00000122483.17	CCDC18	-0.794865	-0.123489	0.426692	0.806534	-1.1824	-0.176938	0.237049	0.510894	-1.43964	-0.243956	0.149969	0.321822
ENSG00000197816.13	CCDC180	0.834979	0.348508	0.40373	0.792864	-1.29212	-0.580385	0.196316	0.463146	-1.68065	-0.865667	0.0928312	0.236456
ENSG00000213213.13	CCDC183	0.261931	0.0776022	0.793375	0.944903	0.111908	0.0312678	0.910896	0.966953	-1.7882	-0.630329	0.073744	0.204217
ENSG00000177875.4	CCDC184	4.76826	4.03938	1.86e-06	0.00023289	3.76772	3.02936	0.00016475	0.00478406	4.18348	3.56599	2.87e-05	0.00075533
ENSG00000165813.18	CCDC186	-1.48158	-0.162488	0.138451	0.556327	-0.711726	-0.0733189	0.476635	0.719307	-0.0756162	-0.0084874	0.939724	0.969165
ENSG00000260220.6	CCDC187	1.21929	0.830832	0.222734	0.655625	-0.479302	-0.366779	0.631724	0.823882	-0.723281	-0.60439	0.469507	0.65468
ENSG00000234409.6	CCDC188	0.61386	0.260351	0.539308	0.858493	-0.389115	-0.161714	0.697191	0.859724	0.0759027	0.0353178	0.939496	0.96907
ENSG00000196118.11	CCDC189	1.89322	0.327927	0.058329	0.406019	3.0768	0.523184	0.00209238	0.0283622	1.20182	0.219965	0.229432	0.420945
ENSG00000163617.10	CCDC191	-0.0877772	-0.0241608	0.930054	0.982865	-1.57808	-0.447855	0.114548	0.346725	-2.05711	-0.675807	0.0396757	0.137953
ENSG00000230561.4	CCDC192	0.622231	0.573673	0.53379	0.856533	1.47799	1.2618	0.13941	0.38555	1.00756	0.949263	0.313664	0.510274
ENSG00000101997.12	CCDC22	1.56838	0.14004	0.116793	0.52688	1.59298	0.136286	0.111165	0.341722	0.611889	0.0574514	0.540611	0.709118
ENSG00000159214.12	CCDC24	1.40348	0.316494	0.160474	0.588627	-1.07245	-0.240479	0.283519	0.559515	-0.439783	-0.109672	0.660095	0.795644
ENSG00000147419.17	CCDC25	-1.23545	-0.0711727	0.216661	0.65005	-2.63026	-0.15336	0.00853206	0.0715355	-1.18716	-0.0733331	0.235163	0.427054
ENSG00000024862.17	CCDC28A	1.85879	0.24313	0.0630574	0.418829	0.244666	0.0300063	0.806715	0.918882	-0.817616	-0.114677	0.413576	0.606774
ENSG00000160050.14	CCDC28B	-1.56023	-0.394845	0.118707	0.529491	-1.93761	-0.477692	0.0526714	0.222705	-1.89577	-0.520612	0.0579909	0.176621
ENSG00000186409.15	CCDC30	0.745247	0.282057	0.456122	0.822745	1.05326	0.377947	0.292221	0.569494	-0.817665	-0.346432	0.413549	0.606774
ENSG00000140481.14	CCDC33	-1.22633	-0.479663	0.220074	0.652866	-0.600598	-0.212321	0.548108	0.771567	-0.137888	-0.0538959	0.890329	0.9437
ENSG00000109881.16	CCDC34	-0.834117	-0.232069	0.404215	0.793163	-1.46935	-0.407796	0.141737	0.388913	-2.13446	-0.680347	0.0328055	0.121738
ENSG00000284862.1	CCDC39	0.38118	0.243332	0.703069	0.918629	0.50018	0.290643	0.616949	0.815278	2.05432	1.34358	0.0399444	0.138415
ENSG00000141519.14	CCDC40	2.45454	0.537129	0.0141065	0.224181	1.83019	0.371469	0.0672222	0.258034	1.49267	0.344626	0.135523	0.301498
ENSG00000173588.14	CCDC41	0.744385	0.0883694	0.456643	0.823122	-0.481263	-0.0553769	0.63033	0.823592	-0.258452	-0.0330795	0.796058	0.885907
ENSG00000180329.13	CCDC43	-0.17615	-0.0272582	0.860176	0.965308	0.469056	0.0690508	0.63903	0.828703	1.08829	0.175387	0.276469	0.473044
ENSG00000108588.13	CCDC47	-1.72057	-0.111383	0.0853282	0.474136	1.11266	0.0676279	0.265853	0.542641	2.03527	0.14433	0.0418236	0.14289
ENSG00000152492.14	CCDC50	-0.532122	-0.080885	0.594642	0.881171	-2.05961	-0.312228	0.0394362	0.185736	-2.89561	-0.509097	0.00378421	0.0264225
ENSG00000164051.13	CCDC51	1.81924	0.214588	0.0688754	0.434064	2.1752	0.247449	0.029615	0.155784	2.28942	0.292125	0.0220552	0.0920008
ENSG00000183978.7	CCDC56	1.7423	0.161709	0.0814565	0.46556	0.649999	0.056515	0.515693	0.747822	1.72299	0.171551	0.0848908	0.222866
ENSG00000176155.18	CCDC57	0.209839	0.0229002	0.833793	0.95964	-1.63899	-0.176571	0.101215	0.325102	-3.29345	-0.438149	0.00098967	0.0101576
ENSG00000160124.9	CCDC58	-1.90622	-0.293002	0.0566222	0.403308	-1.53756	-0.221199	0.124155	0.363876	-2.28679	-0.381203	0.0222083	0.0924506
ENSG00000133773.11	CCDC59	-1.44243	-0.188289	0.149181	0.573096	-2.05345	-0.264735	0.0400292	0.187753	-2.42568	-0.353297	0.0152798	0.0707169
ENSG00000108091.10	CCDC6	-2.25533	-0.158677	0.0241126	0.283495	-5.20867	-0.445997	1.9e-07	2.38e-05	-6.48514	-0.755876	8.86e-11	2.81e-08
ENSG00000104983.8	CCDC61	2.06427	0.199576	0.0389921	0.350586	-0.23861	-0.0215332	0.811408	0.920339	-1.70983	-0.181149	0.0872972	0.227428
ENSG00000130783.13	CCDC62	1.41287	0.459872	0.157695	0.58382	-1.23127	-0.419542	0.218221	0.487525	-1.85996	-0.731979	0.0628912	0.18534
ENSG00000135127.11	CCDC64	-0.529773	-0.127651	0.59627	0.881849	1.32421	0.301591	0.185435	0.448355	2.2233	0.556364	0.0261959	0.104259
ENSG00000139537.10	CCDC65	0.0667796	0.0195542	0.946757	0.988116	0.446916	0.123215	0.654936	0.836947	-0.923985	-0.298008	0.355494	0.55153
ENSG00000180376.16	CCDC66	0.534899	0.0749107	0.592719	0.880876	-0.0584387	-0.0078292	0.953399	0.98263	0.806832	0.120661	0.419764	0.613081
ENSG00000166510.13	CCDC68	-0.0032613	-0.0023389	0.997398	0.999596	0.792128	0.538532	0.428286	0.685901	1.55254	1.10704	0.120534	0.280155
ENSG00000198624.12	CCDC69	-1.09525	-0.110739	0.273408	0.698014	-1.33846	-0.130484	0.180747	0.441803	-2.98262	-0.347927	0.00285794	0.0217043
ENSG00000216937.13	CCDC7	0.759061	0.19313	0.447816	0.818933	0.496514	0.119834	0.619532	0.817064	0.1018	0.0280994	0.918916	0.958498
ENSG00000177352.9	CCDC71	-0.436124	-0.0245429	0.662747	0.904565	-2.67634	-0.15438	0.00744312	0.0660267	-3.39554	-0.232647	0.00068493	0.00772951
ENSG00000253276.2	CCDC71L	2.18767	0.224804	0.028694	0.311277	1.59316	0.155444	0.111124	0.341722	2.12707	0.23123	0.0334144	0.123071
ENSG00000163040.14	CCDC74A	1.15897	0.496514	0.246467	0.677957	-0.136468	-0.0575206	0.891451	0.958172	-0.131984	-0.0649292	0.894997	0.945981
ENSG00000152076.18	CCDC74B	1.94435	1.00446	0.0518528	0.390131	-0.100639	-0.0530972	0.919837	0.970221	0.309587	0.179854	0.756875	0.862207
ENSG00000120647.9	CCDC77	-1.32618	-0.206362	0.184779	0.61451	0.108679	0.0155391	0.913457	0.967614	-1.0384	-0.167788	0.299082	0.495782
ENSG00000162004.16	CCDC78	1.3338	0.349278	0.182268	0.612203	2.36721	0.595274	0.0179229	0.114417	2.81352	0.779839	0.00490023	0.0318226
ENSG00000169515.5	CCDC8	-0.786875	-0.376187	0.431355	0.809188	-1.40293	-0.691868	0.160639	0.414492	-0.603167	-0.324037	0.546397	0.713172
ENSG00000091986.15	CCDC80	0.276953	0.583242	0.781816	0.942206	1.16576	2.2686	0.243712	0.519579	1.36003	2.73316	0.173819	0.354178
ENSG00000149201.9	CCDC81	-1.49595	-1.41963	0.134666	0.550744	-0.307849	-0.241121	0.758197	0.893833	-0.588135	-0.543531	0.556442	0.721013
ENSG00000149231.12	CCDC82	-1.11935	-0.0979484	0.26299	0.69051	-2.16462	-0.188552	0.0304171	0.157862	-0.460456	-0.0424268	0.645189	0.786234
ENSG00000186166.8	CCDC84	-0.324689	-0.0528686	0.745416	0.931648	-0.917879	-0.145213	0.358682	0.631577	-0.803524	-0.139944	0.421672	0.6148
ENSG00000055813.5	CCDC85A	0.760978	0.775841	0.44667	0.818659	-0.395566	-0.419571	0.692425	0.857586	1.23596	1.31662	0.216474	0.406226
ENSG00000175602.3	CCDC85B	1.21419	0.187461	0.224674	0.658041	0.0610602	0.00898004	0.951311	0.982098	-0.603677	-0.0995676	0.546058	0.71299
ENSG00000205476.8	CCDC85C	-0.605868	-0.146052	0.544603	0.860281	-0.544067	-0.124993	0.586396	0.795427	-1.53135	-0.410351	0.125684	0.287423
ENSG00000110104.11	CCDC86	0.465506	0.068973	0.641569	0.897405	-0.286847	-0.0406335	0.774229	0.902688	-2.46525	-0.42839	0.0136919	0.0654803
ENSG00000115355.16	CCDC88A	-2.7683	-0.233162	0.00563494	0.143356	-1.36912	-0.10402	0.170962	0.429947	-3.16328	-0.294752	0.00156001	0.0142963
ENSG00000168071.21	CCDC88B	0.344013	0.0607779	0.730836	0.926642	1.00058	0.170643	0.317028	0.593136	-1.19243	-0.230595	0.233093	0.42463
ENSG00000015133.18	CCDC88C	1.32508	0.340316	0.185144	0.615122	3.81007	1.00224	0.00013893	0.00425889	4.93861	1.54439	7.87e-07	4.52e-05
ENSG00000105321.13	CCDC9	-1.03786	-0.141258	0.299337	0.720213	-0.766001	-0.0988259	0.443676	0.695577	-1.19404	-0.174646	0.232462	0.423999
ENSG00000137500.9	CCDC90B	-0.109627	-0.0121412	0.912705	0.979618	-1.71706	-0.190434	0.085969	0.296681	1.18653	0.141166	0.235413	0.427323
ENSG00000123106.10	CCDC91	-0.691103	-0.0708126	0.489501	0.836323	-0.603023	-0.0591945	0.546494	0.770375	0.661985	0.071174	0.507981	0.684615
ENSG00000119242.8	CCDC92	2.18346	0.311423	0.0290017	0.312244	-1.46645	-0.201277	0.142526	0.390165	-1.87608	-0.289799	0.0606445	0.181133
ENSG00000125633.10	CCDC93	-0.578647	-0.0559032	0.562827	0.867383	0.178872	0.0164427	0.858038	0.942018	1.33651	0.138739	0.181383	0.364219
ENSG00000105248.15	CCDC94	-1.14309	-0.142688	0.253002	0.683248	-1.09988	-0.131059	0.271384	0.548644	-2.16141	-0.30003	0.0306633	0.116327
ENSG00000173013.5	CCDC96	-0.504555	-0.135095	0.613871	0.8876	-1.22688	-0.323458	0.219869	0.489752	-0.900532	-0.261651	0.367837	0.563441
ENSG00000142039.3	CCDC97	-0.386386	-0.0321874	0.699211	0.917995	-1.5245	-0.124117	0.127385	0.368858	-2.64523	-0.253765	0.00816355	0.0458462
ENSG00000262484.1	CCER2	-0.48764	-0.276201	0.625805	0.891074	-1.38565	-0.788016	0.165855	0.422716	0.57476	0.340301	0.565454	0.728255
ENSG00000204536.13	CCHCR1	1.00382	0.0865441	0.315465	0.732497	-0.83542	-0.0694008	0.403481	0.667655	-2.0042	-0.1941	0.0450484	0.14992
ENSG00000108691.9	CCL2	-0.678895	-0.339416	0.497204	0.840769	-0.702405	-0.326544	0.482427	0.724909	0.130641	0.0664166	0.89606	0.946563
ENSG00000115009.12	CCL20	-1.54148	-0.255438	0.1232	0.537123	1.30531	0.191523	0.191787	0.457058	2.73999	0.474175	0.0061441	0.0372584
ENSG00000102962.4	CCL22	1.28401	0.617162	0.19914	0.630351	-2.66421	-1.48788	0.00771692	0.0674322	-3.69837	-2.84333	0.00021699	0.00336234
ENSG00000274736.4	CCL23	1.38309	1.33134	0.166639	0.596064	0.186489	0.177881	0.852061	0.940168	1.76745	1.78686	0.0771528	0.209799
ENSG00000106178.6	CCL24	1.54764	0.806847	0.12171	0.534406	-0.269011	-0.152923	0.787921	0.909365	-1.95878	-1.4331	0.0501387	0.160325
ENSG00000277632.1	CCL3	-0.242649	-0.0602398	0.808277	0.949762	-2.53038	-0.709216	0.0113939	0.0861427	-2.25967	-0.68747	0.0238416	0.0975445
ENSG00000276085.1	CCL3L3	-0.762126	-0.203131	0.445985	0.818659	-3.64224	-1.18187	0.00027028	0.00665767	-3.71951	-1.42989	0.00019961	0.00316169
ENSG00000275302.1	CCL4	-0.789406	-0.230038	0.429875	0.808427	-2.82856	-0.889487	0.00467584	0.0488974	-2.59635	-0.907557	0.00942195	0.050454
ENSG00000276070.4	CCL4L2	-0.242958	-0.0817686	0.808038	0.949762	-2.30047	-0.833115	0.0214216	0.128269	-2.18408	-0.901761	0.0289562	0.112022
ENSG00000271503.5	CCL5	1.17316	0.230116	0.240733	0.672636	-3.94897	-0.989744	7.85e-05	0.00277569	-2.57359	-0.630452	0.0100649	0.0527888
ENSG00000136280.15	CCM2	1.91042	0.117641	0.0560792	0.403074	1.92261	0.114108	0.0545286	0.22693	-0.117203	-0.0074538	0.906699	0.951566
ENSG00000145386.9	CCNA2	-1.01855	-0.358121	0.308417	0.727061	-0.35903	-0.115385	0.719572	0.87262	-1.26589	-0.48052	0.205551	0.393186
ENSG00000134057.14	CCNB1	-1.33285	-0.273603	0.18258	0.61276	-0.498437	-0.0943286	0.618176	0.816033	-1.99694	-0.452575	0.045832	0.151422
ENSG00000100814.17	CCNB1IP1	-0.977784	-0.102793	0.328181	0.742999	-3.50626	-0.401817	0.00045446	0.00979308	-4.48571	-0.631262	7.27e-06	0.00025323
ENSG00000157456.7	CCNB2	-1.59403	-0.354614	0.11093	0.516666	-2.03182	-0.443555	0.0421717	0.193736	-3.03391	-0.80469	0.00241405	0.0192754
ENSG00000147082.17	CCNB3	-1.37365	-0.524828	0.16955	0.601157	-1.82877	-0.697086	0.0674344	0.25864	-1.13296	-0.449408	0.257229	0.452869
ENSG00000112237.12	CCNC	-0.523415	-0.0676888	0.600686	0.88307	-1.41836	-0.180641	0.156085	0.409022	-0.750315	-0.103457	0.453065	0.640188
ENSG00000110092.3	CCND1	-0.275789	-0.112937	0.78271	0.942229	1.16462	0.464868	0.244175	0.519717	1.72904	0.784801	0.0838024	0.221155
ENSG00000118971.7	CCND2	1.15873	0.638409	0.246566	0.677957	2.32694	1.23216	0.0199682	0.122335	2.84871	1.68028	0.0043897	0.0293768
ENSG00000112576.12	CCND3	-0.522884	-0.198939	0.601055	0.88307	1.55724	0.574693	0.119413	0.355483	1.18636	0.491541	0.235481	0.427323
ENSG00000166946.13	CCNDBP1	-0.0836851	-0.0081162	0.933307	0.983586	-1.12243	-0.106179	0.261681	0.537868	-2.67905	-0.29791	0.00738317	0.0423458
ENSG00000105173.13	CCNE1	1.73803	0.357503	0.082206	0.46682	2.34298	0.45884	0.0191305	0.118937	2.20214	0.484746	0.0276555	0.108244
ENSG00000175305.17	CCNE2	-0.457443	-0.171557	0.647353	0.898458	0.181743	0.0622214	0.855785	0.941549	0.5531	0.209221	0.580195	0.738923
ENSG00000162063.12	CCNF	-0.548031	-0.127426	0.583671	0.878149	-0.11761	-0.0254169	0.906377	0.965176	-1.36652	-0.34875	0.171775	0.351345
ENSG00000113328.18	CCNG1	0.410138	0.053038	0.681705	0.910927	-1.20556	-0.151941	0.227987	0.500097	-1.25163	-0.175543	0.210705	0.399302
ENSG00000138764.14	CCNG2	1.231	0.179025	0.218322	0.65088	-0.23033	-0.031868	0.817836	0.922972	-1.79183	-0.281873	0.0731603	0.203513
ENSG00000134480.14	CCNH	-1.60282	-0.160108	0.108974	0.513946	-2.11844	-0.208	0.0341382	0.169823	-0.882472	-0.0909463	0.377522	0.57294
ENSG00000118816.9	CCNI	-0.946546	-0.0722596	0.34387	0.754482	-2.64335	-0.204839	0.00820908	0.0700312	-3.61912	-0.336434	0.0002956	0.00420644
ENSG00000107443.15	CCNJ	-1.0975	-0.139849	0.272423	0.697386	-0.628202	-0.0743878	0.529871	0.757482	-1.33337	-0.183172	0.182409	0.365411
ENSG00000135083.15	CCNJL	-0.0091336	-0.012413	0.992713	0.999164	0.332638	0.419926	0.739408	0.883418	1.53967	1.96916	0.12364	0.284223
ENSG00000090061.17	CCNK	-1.06966	-0.231634	0.284772	0.708079	-0.463558	-0.0941243	0.642964	0.829756	-0.502236	-0.113224	0.615501	0.765066
ENSG00000163660.11	CCNL1	-1.13931	-0.093399	0.254574	0.684436	-2.42448	-0.19849	0.0153302	0.103312	-3.62601	-0.362729	0.00028784	0.00413716
ENSG00000221978.11	CCNL2	1.32448	0.116348	0.185344	0.615122	-0.274578	-0.0226311	0.783641	0.907717	-2.12478	-0.207447	0.0336047	0.123549
ENSG00000129315.10	CCNT1	-0.441847	-0.0374772	0.6586	0.903327	-0.5417	-0.0440002	0.588025	0.796465	-0.0365961	-0.0032994	0.970807	0.984485
ENSG00000082258.12	CCNT2	-2.04455	-0.18366	0.0408992	0.357003	-1.20327	-0.0997346	0.228873	0.500983	-1.57261	-0.148503	0.11581	0.272763
ENSG00000108100.17	CCNY	-1.05442	-0.0731551	0.291692	0.715214	-0.277969	-0.0182373	0.781036	0.90603	-1.42408	-0.107735	0.154424	0.328749
ENSG00000163249.11	CCNYL1	-1.54838	-0.182267	0.121531	0.534251	-0.881334	-0.0971538	0.378137	0.64811	-0.589161	-0.0722985	0.555753	0.720774
ENSG00000103540.16	CCP110	0.419962	0.0470315	0.674513	0.9086	0.208139	0.0222904	0.835121	0.931847	0.681701	0.081586	0.495428	0.675721
ENSG00000260916.7	CCPG1	-0.524549	-0.0917943	0.599897	0.883066	-0.724379	-0.123084	0.468833	0.712703	0.671938	0.122834	0.501623	0.68021
ENSG00000163823.3	CCR1	0.773612	0.11684	0.43916	0.813921	1.00656	0.14603	0.314145	0.590374	2.73647	0.477129	0.00621021	0.0375001
ENSG00000121807.5	CCR2	-0.487631	-0.217774	0.625811	0.891074	1.48931	0.600899	0.136407	0.380932	-1.59971	-0.825438	0.109663	0.263541
[truncated: 12,288 more rows]

## Sheet: DGEA_column_info
Column	Description
Gene_ID	gene identifier (Ensembl)
Gene_Symbol	gene symbol
z.std	P-value transformed into a signed Z-score
logFC	log2(fold-change) corresponding to the effect or contrast
P.Value	P-value of differential gene expression test
adj.P.Val	FDR-adjusted P-value

## Sheet: GSEA_40KO-WT
NAME	SIZE	ES	NES	NOM p-val	FDR q-val
GOCC_INTRINSIC_COMPONENT_OF_SYNAPTIC_MEMBRANE	141	0.607189	2.66087	0	0
GOCC_SYNAPTIC_MEMBRANE	333	0.549418	2.61192	0	0
GOCC_PRESYNAPTIC_MEMBRANE	133	0.592915	2.54516	0	0
GOBP_SYNAPSE_ASSEMBLY	160	0.574513	2.51159	0	0
GOMF_VOLTAGE_GATED_CATION_CHANNEL_ACTIVITY	120	0.579962	2.4593	0	0
GOCC_POSTSYNAPTIC_MEMBRANE	239	0.531296	2.4405	0	0
GOCC_INTRINSIC_COMPONENT_OF_PRESYNAPTIC_MEMBRANE	66	0.629881	2.4331	0	0
GOCC_INTRINSIC_COMPONENT_OF_POSTSYNAPTIC_MEMBRANE	109	0.577315	2.41472	0	0
GOCC_NEUROTRANSMITTER_RECEPTOR_COMPLEX	38	0.699522	2.41247	0	0
GOCC_AMPA_GLUTAMATE_RECEPTOR_COMPLEX	25	0.765685	2.41117	0	0
GOCC_POSTSYNAPTIC_DENSITY_MEMBRANE	80	0.602362	2.39231	0	0
GOBP_CALCIUM_ION_REGULATED_EXOCYTOSIS_OF_NEUROTRANSMITTER	17	0.816342	2.38068	0	0
GOCC_INTRINSIC_COMPONENT_OF_POSTSYNAPTIC_SPECIALIZATION_MEMBRANE	71	0.605178	2.36625	0	0
GOBP_CATECHOLAMINE_SECRETION	47	0.649226	2.36211	0	0
GOMF_CATION_CHANNEL_ACTIVITY	264	0.502742	2.35261	0	0
GOBP_NEUROTRANSMITTER_SECRETION	138	0.542368	2.35178	0	0
GOMF_GATED_CHANNEL_ACTIVITY	276	0.494234	2.35013	0	0
GOMF_VOLTAGE_GATED_CALCIUM_CHANNEL_ACTIVITY	38	0.683742	2.34977	0	0
GOCC_POSTSYNAPTIC_SPECIALIZATION_MEMBRANE	105	0.562566	2.3452	0	0
GOBP_SYNAPTIC_VESICLE_EXOCYTOSIS	101	0.559416	2.3331	0	0
GOMF_VOLTAGE_GATED_CHANNEL_ACTIVITY	171	0.514848	2.32983	0	0
GOMF_LIGAND_GATED_ION_CHANNEL_ACTIVITY	114	0.549611	2.31224	0	0
GOCC_CATION_CHANNEL_COMPLEX	177	0.514063	2.30786	0	0
GOBP_AMINE_TRANSPORT	79	0.577405	2.3039	0	0
GOCC_INTRINSIC_COMPONENT_OF_POSTSYNAPTIC_DENSITY_MEMBRANE	47	0.638084	2.30279	0	0
GOCC_DISTAL_AXON	247	0.494633	2.2983	0	0
GOCC_DENSE_CORE_GRANULE	26	0.711735	2.28971	0	0
HP_EPILEPTIC_ENCEPHALOPATHY	101	0.543977	2.26231	0	9.48792e-05
GOBP_VESICLE_MEDIATED_TRANSPORT_IN_SYNAPSE	185	0.498126	2.25603	0	9.16075e-05
GOBP_REGULATION_OF_NEUROTRANSMITTER_RECEPTOR_ACTIVITY	54	0.608821	2.25358	0	8.85539e-05
GOMF_SODIUM_ION_TRANSMEMBRANE_TRANSPORTER_ACTIVITY	126	0.528162	2.24931	0	8.56974e-05
GOMF_NEUROTRANSMITTER_RECEPTOR_ACTIVITY	71	0.571133	2.24629	0	8.30193e-05
GOMF_LIGAND_GATED_CATION_CHANNEL_ACTIVITY	97	0.549855	2.2449	0	8.05036e-05
GOBP_DOPAMINE_SECRETION	33	0.676445	2.24336	0	0.000104087
GOCC_ION_CHANNEL_COMPLEX	232	0.486339	2.23725	0	0.000151282
GOMF_VOLTAGE_GATED_POTASSIUM_CHANNEL_ACTIVITY	74	0.568031	2.23701	0	0.000147079
GOBP_NEUROTRANSMITTER_TRANSPORT	188	0.493306	2.23624	0	0.000143104
GOBP_REGULATION_OF_NEUROTRANSMITTER_LEVELS	195	0.48777	2.22943	0	0.000185913
GOBP_REGULATION_OF_SYNAPSE_ASSEMBLY	89	0.542412	2.22592	0	0.000181146
GOMF_SODIUM_CHANNEL_ACTIVITY	42	0.636552	2.22538	0	0.000176618
GOBP_REGULATION_OF_TRANS_SYNAPTIC_SIGNALING	381	0.460109	2.22315	0	0.00017231
GOCC_MAIN_AXON	56	0.588407	2.21589	0	0.00025228
GOBP_REGULATION_OF_AXONOGENESIS	150	0.507884	2.21329	0	0.000246413
REACTOME_PROTEIN_PROTEIN_INTERACTIONS_AT_SYNAPSES	80	0.554581	2.20717	0	0.000240813
GOBP_POSITIVE_REGULATION_OF_REGULATED_SECRETORY_PATHWAY	42	0.618671	2.20275	0	0.000255158
GOCC_VOLTAGE_GATED_CALCIUM_CHANNEL_COMPLEX	34	0.660317	2.20068	0	0.000268893
GOCC_PRESYNAPSE	451	0.445837	2.19196	0	0.000300453
GOCC_GABA_ERGIC_SYNAPSE	58	0.581446	2.18862	0	0.00034967
GOBP_NEUROMUSCULAR_PROCESS_CONTROLLING_BALANCE	41	0.622067	2.18127	0	0.000486854
GOBP_SYNAPTIC_TRANSMISSION_GLUTAMATERGIC	83	0.540655	2.18058	0	0.000477117
GOBP_CELL_MIGRATION_IN_HINDBRAIN	16	0.778219	2.17897	0.00163399	0.000536976
GOBP_SYNAPSE_ORGANIZATION	388	0.449961	2.17449	0	0.000526649
GOCC_SCHAFFER_COLLATERAL_CA1_SYNAPSE	66	0.568471	2.16717	0	0.000650469
GOMF_METAL_ION_TRANSMEMBRANE_TRANSPORTER_ACTIVITY	363	0.448167	2.16649	0	0.000654829
GOBP_AXON_DEVELOPMENT	436	0.442922	2.16593	0	0.000658771
REACTOME_NEURONAL_SYSTEM	359	0.446637	2.15893	0	0.000788912
GOBP_REGULATION_OF_SYNAPTIC_PLASTICITY	170	0.482002	2.15726	0	0.000790693
GOBP_REGULATION_OF_AMPA_RECEPTOR_ACTIVITY	24	0.701492	2.15647	0	0.00077706
GOBP_POSTSYNAPTIC_SPECIALIZATION_ASSEMBLY	18	0.749981	2.15068	0	0.000823699
GOBP_NEURON_PROJECTION_GUIDANCE	212	0.472086	2.14993	0	0.000839231
GOMF_PASSIVE_TRANSMEMBRANE_TRANSPORTER_ACTIVITY	368	0.445724	2.14876	0	0.000839907
GOMF_EXTRACELLULAR_LIGAND_GATED_ION_CHANNEL_ACTIVITY	54	0.578865	2.1455	0	0.000869138
GOCC_SITE_OF_POLARIZED_GROWTH	160	0.487803	2.14142	0	0.000981618
GOMF_POTASSIUM_ION_TRANSMEMBRANE_TRANSPORTER_ACTIVITY	127	0.503451	2.13976	0	0.00100789
REACTOME_NEUREXINS_AND_NEUROLIGINS	51	0.584941	2.13627	0	0.00106026
GOMF_TRANSMITTER_GATED_CHANNEL_ACTIVITY	45	0.587208	2.13407	0	0.00105741
GOBP_EXPORT_ACROSS_PLASMA_MEMBRANE	59	0.56051	2.13398	0	0.00104163
GOBP_REGULATION_OF_NEURON_PROJECTION_DEVELOPMENT	401	0.437449	2.12802	0	0.00113009
REACTOME_PHASE_0_RAPID_DEPOLARISATION	30	0.655936	2.12788	0	0.00111371
GOBP_SODIUM_ION_TRANSMEMBRANE_TRANSPORT	149	0.48421	2.12766	0	0.0010978
GOBP_POSITIVE_REGULATION_OF_SYNAPSE_ASSEMBLY	51	0.574758	2.12594	0	0.0011072
HP_EEG_WITH_MULTIFOCAL_SLOW_ACTIVITY	43	0.596855	2.11922	0	0.00132468
GOBP_REGULATION_OF_REGULATED_SECRETORY_PATHWAY	126	0.494813	2.11631	0	0.00133074
KEGG_NEUROACTIVE_LIGAND_RECEPTOR_INTERACTION	186	0.468368	2.11506	0	0.00133678
GOBP_SODIUM_ION_TRANSPORT	208	0.454305	2.11456	0	0.00133067
GOBP_DOPAMINE_TRANSPORT	45	0.5815	2.11203	0	0.00139449
GOBP_MONOAMINE_TRANSPORT	70	0.543417	2.1095	0	0.0014563
GOCC_EXCITATORY_SYNAPSE	45	0.599247	2.10825	0	0.00146012
REACTOME_CARDIAC_CONDUCTION	114	0.50012	2.10353	0	0.00156491
GOBP_POSTSYNAPTIC_MEMBRANE_ORGANIZATION	35	0.628654	2.10015	0	0.00165557
GOMF_IONOTROPIC_GLUTAMATE_RECEPTOR_ACTIVITY	18	0.720398	2.09881	0	0.00168969
GOBP_BEHAVIOR	498	0.429955	2.09733	0	0.00170142
GOBP_NEGATIVE_REGULATION_OF_SYNAPTIC_TRANSMISSION	62	0.547551	2.09545	0	0.0017129
REACTOME_INTERACTION_BETWEEN_L1_AND_ANKYRINS	30	0.635223	2.09271	0	0.00174508
GOBP_COGNITION	262	0.447251	2.09061	0	0.00177656
GOBP_NEGATIVE_REGULATION_OF_AXONOGENESIS	61	0.54699	2.08754	0	0.00183799
GOBP_TRANSMISSION_OF_NERVE_IMPULSE	60	0.547932	2.08465	0	0.00195876
GOBP_LONG_TERM_SYNAPTIC_DEPRESSION	28	0.647286	2.07777	0	0.00211669
GOCC_CELL_BODY_MEMBRANE	28	0.641306	2.07724	0	0.00211282
GOBP_HOMOPHILIC_CELL_ADHESION_VIA_PLASMA_MEMBRANE_ADHESION_MOLECULES	148	0.474415	2.07405	0	0.0022071
GOBP_REGULATION_OF_SYNAPTIC_TRANSMISSION_GLUTAMATERGIC	62	0.547431	2.07249	0	0.00223162
GOBP_POSITIVE_REGULATION_OF_AXONOGENESIS	75	0.52283	2.07122	0	0.00227441
GOBP_POSITIVE_REGULATION_OF_CALCIUM_ION_DEPENDENT_EXOCYTOSIS	16	0.735151	2.06892	0	0.00230651
GOMF_G_PROTEIN_COUPLED_AMINE_RECEPTOR_ACTIVITY	23	0.668951	2.06797	0	0.00233823
GOMF_GLUTAMATE_RECEPTOR_ACTIVITY	23	0.681922	2.06725	0	0.00233223
GOBP_CALCIUM_ION_REGULATED_EXOCYTOSIS	59	0.553903	2.06683	0	0.00232625
GOCC_NEURON_TO_NEURON_SYNAPSE	330	0.43	2.06428	0	0.00239303
GOBP_CRANIAL_NERVE_MORPHOGENESIS	25	0.652403	2.0573	0	0.00258397
GOBP_GLUTAMATE_RECEPTOR_SIGNALING_PATHWAY	46	0.579639	2.05256	0	0.0027986
GOBP_SYNAPTIC_MEMBRANE_ADHESION	24	0.651707	2.04726	0	0.00299175
GOBP_REGULATION_OF_POSTSYNAPTIC_NEUROTRANSMITTER_RECEPTOR_ACTIVITY	17	0.720742	2.04438	0	0.00310203
GOCC_ANCHORED_COMPONENT_OF_MEMBRANE	119	0.481624	2.0428	0	0.00314063
GOBP_POSTSYNAPSE_ASSEMBLY	27	0.641039	2.04104	0	0.00316159
GOBP_LIGAND_GATED_ION_CHANNEL_SIGNALING_PATHWAY	20	0.689471	2.03692	0	0.0033355
GOBP_REGULATION_OF_SHORT_TERM_NEURONAL_SYNAPTIC_PLASTICITY	15	0.744786	2.03596	0	0.00337932
GOBP_CLATHRIN_DEPENDENT_ENDOCYTOSIS	46	0.569735	2.03553	0	0.00338075
GOMF_CATION_CATION_ANTIPORTER_ACTIVITY	24	0.65224	2.0319	0	0.00351404
GOMF_ANTIPORTER_ACTIVITY	76	0.509908	2.03037	0	0.00355521
GOBP_REGULATION_OF_FATTY_ACID_OXIDATION	29	0.614189	2.03014	0	0.00353878
GOCC_CELL_BODY	495	0.411613	2.02763	0	0.00361904
REACTOME_TRANSMISSION_ACROSS_CHEMICAL_SYNAPSES	239	0.437252	2.02752	0	0.00359431
GOBP_POSTSYNAPTIC_SPECIALIZATION_ORGANIZATION	31	0.61083	2.02668	0	0.00360155
GOMF_POTASSIUM_CHANNEL_ACTIVITY	99	0.494757	2.02545	0	0.00366331
GOBP_NEGATIVE_REGULATION_OF_DEVELOPMENTAL_GROWTH	96	0.491361	2.02451	0	0.00368528
GOBP_EXCITATORY_SYNAPSE_ASSEMBLY	23	0.670956	2.02277	0	0.00377599
GOBP_CRANIAL_NERVE_DEVELOPMENT	46	0.563449	2.02029	0	0.00391839
REACTOME_AMINE_LIGAND_BINDING_RECEPTORS	25	0.64778	2.01997	0	0.00393032
GOBP_NEURON_MIGRATION	143	0.463408	2.0186	0	0.00395693
GOBP_REGULATION_OF_CALCIUM_ION_DEPENDENT_EXOCYTOSIS	38	0.591202	2.01812	0	0.00394606
GOBP_REGULATION_OF_POSTSYNAPTIC_MEMBRANE_POTENTIAL	111	0.478238	2.01668	0	0.00400878
GOBP_NEGATIVE_REGULATION_OF_NEURON_PROJECTION_DEVELOPMENT	126	0.471627	2.01562	0	0.00401942
GOBP_REGULATED_EXOCYTOSIS	213	0.437097	2.01543	0	0.00400091
GOBP_NEUROTRANSMITTER_RECEPTOR_INTERNALIZATION	16	0.723478	2.01497	0	0.00398979
GOMF_CALCIUM_ION_TRANSMEMBRANE_TRANSPORTER_ACTIVITY	117	0.479421	2.01324	0	0.00402883
GOCC_GLUTAMATERGIC_SYNAPSE	297	0.426111	2.01253	0	0.00403194
HP_EEG_WITH_ABNORMALLY_SLOW_FREQUENCIES	73	0.512435	2.01231	0	0.00400695
GOCC_SYNAPTIC_VESICLE_MEMBRANE	97	0.482023	2.01179	0	0.00400328
GOCC_TRANSPORTER_COMPLEX	334	0.417295	2.01117	0	0.0040135
GOMF_SOLUTE_CATION_ANTIPORTER_ACTIVITY	31	0.607078	2.00906	0	0.00411891
GOCC_AXON_INITIAL_SEGMENT	19	0.678068	2.00795	0	0.00417547
GOCC_SYNAPTIC_CLEFT	18	0.693806	2.00715	0	0.00424454
GOBP_OUTFLOW_TRACT_SEPTUM_MORPHOGENESIS	25	0.630894	2.00671	0.00159236	0.00421239
GOBP_RESPONSE_TO_MAGNESIUM_ION	16	0.712372	2.00255	0	0.00445906
GOBP_REGULATION_OF_SYNAPSE_STRUCTURE_OR_ACTIVITY	193	0.439409	1.98949	0	0.0054402
GOBP_BIOLOGICAL_PROCESS_INVOLVED_IN_INTRASPECIES_INTERACTION_BETWEEN_ORGANISMS	43	0.558608	1.98899	0	0.00542596
GOBP_MODULATION_OF_EXCITATORY_POSTSYNAPTIC_POTENTIAL	37	0.568483	1.98814	0	0.00545735
GOBP_CENTRAL_NERVOUS_SYSTEM_NEURON_DEVELOPMENT	72	0.501427	1.98774	0	0.00544332
HP_LIMB_MYOCLONUS	28	0.616564	1.98756	0	0.00543588
GOCC_ANCHORED_COMPONENT_OF_PLASMA_MEMBRANE	47	0.550276	1.98657	0	0.00550442
GOBP_ARF_PROTEIN_SIGNAL_TRANSDUCTION	20	0.686635	1.98552	0	0.00556567
HP_ATYPICAL_ABSENCE_SEIZURE	26	0.621523	1.97772	0	0.00615935
GOBP_CHEMICAL_SYNAPTIC_TRANSMISSION_POSTSYNAPTIC	90	0.485024	1.97637	0	0.00627773
GOCC_TERMINAL_BOUTON	41	0.568204	1.97463	0	0.00640664
GOBP_LEARNING	129	0.455393	1.97402	0	0.00642953
GOMF_VOLTAGE_GATED_SODIUM_CHANNEL_ACTIVITY	24	0.623874	1.97085	0	0.00664727
GOBP_POSITIVE_REGULATION_OF_SYNAPTIC_TRANSMISSION	134	0.45521	1.96922	0	0.006795
GOBP_NEURON_PROJECTION_EXTENSION_INVOLVED_IN_NEURON_PROJECTION_GUIDANCE	36	0.570903	1.96829	0	0.00682675
REACTOME_NCAM1_INTERACTIONS	39	0.564577	1.96588	0.00155039	0.00701294
GOBP_POSITIVE_REGULATION_OF_SYNAPTIC_TRANSMISSION_GLUTAMATERGIC	27	0.624984	1.96536	0	0.00700741
GOMF_POSTSYNAPTIC_NEUROTRANSMITTER_RECEPTOR_ACTIVITY	51	0.539372	1.96535	0	0.00696069
GOMF_NEUROTRANSMITTER_BINDING	17	0.69603	1.96503	0	0.00692637
GOBP_NEGATIVE_CHEMOTAXIS	45	0.544754	1.96175	0	0.00718828
GOCC_LYSOSOMAL_LUMEN	88	0.482624	1.96167	0	0.00714716
GOBP_POSTSYNAPSE_ORGANIZATION	152	0.442957	1.95953	0	0.00732399
GOCC_NEURON_PROJECTION_MEMBRANE	50	0.523776	1.95721	0	0.00758409
GOBP_LONG_TERM_SYNAPTIC_POTENTIATION	77	0.495193	1.95397	0	0.00786982
GOBP_REGULATION_OF_SYNAPTIC_VESICLE_EXOCYTOSIS	52	0.534257	1.95367	0	0.0078759
GOBP_RETINAL_GANGLION_CELL_AXON_GUIDANCE	21	0.652814	1.9531	0	0.00787095
GOBP_MOTOR_NEURON_AXON_GUIDANCE	28	0.601923	1.95081	0	0.00806611
GOBP_MEMBRANE_DEPOLARIZATION	75	0.491179	1.94624	0	0.00857216
GOBP_VESICLE_FUSION_TO_PLASMA_MEMBRANE	20	0.661796	1.94612	0	0.00854627
GOCC_SODIUM_CHANNEL_COMPLEX	23	0.628807	1.94456	0	0.00864631
GOBP_REGULATION_OF_MEMBRANE_POTENTIAL	357	0.407056	1.94279	0	0.00881492
HP_FOCAL_CLONIC_SEIZURE	22	0.633857	1.93709	0	0.00960586
GOBP_SEROTONIN_RECEPTOR_SIGNALING_PATHWAY	16	0.699794	1.93667	0.00168067	0.0095637
GOCC_INTRINSIC_COMPONENT_OF_PRESYNAPTIC_ACTIVE_ZONE_MEMBRANE	16	0.690864	1.93459	0.00167785	0.00978225
GOBP_REGULATION_OF_EXOCYTOSIS	184	0.425742	1.93009	0	0.0103685
GOCC_NEURON_PROJECTION_TERMINUS	111	0.45929	1.92636	0	0.0108271
REACTOME_VOLTAGE_GATED_POTASSIUM_CHANNELS	35	0.564441	1.92437	0	0.0110189
GOBP_REGULATION_OF_EXTENT_OF_CELL_GROWTH	102	0.462296	1.92365	0	0.0110634
GOBP_SYNAPTIC_VESICLE_MEMBRANE_ORGANIZATION	25	0.609313	1.9229	0	0.0111069
GOBP_CELL_CELL_ADHESION_VIA_PLASMA_MEMBRANE_ADHESION_MOLECULES	231	0.415098	1.92288	0	0.0110525
GOMF_SEROTONIN_RECEPTOR_ACTIVITY	15	0.689244	1.92077	0.0017331	0.0112844
GOBP_CYCLIC_NUCLEOTIDE_MEDIATED_SIGNALING	65	0.495628	1.91993	0	0.0113819
GOCC_EXOCYTIC_VESICLE	200	0.425774	1.91932	0	0.0114025
REACTOME_L1CAM_INTERACTIONS	112	0.453796	1.91875	0	0.0114231
GOBP_REGULATION_OF_DENDRITE_EXTENSION	22	0.633191	1.91722	0.00156006	0.0116124
GOBP_CELL_JUNCTION_ASSEMBLY	368	0.397997	1.91486	0	0.0119389
GOBP_CENTRAL_NERVOUS_SYSTEM_NEURON_DIFFERENTIATION	142	0.443628	1.91333	0	0.0121486
GOBP_POTASSIUM_ION_TRANSPORT	196	0.419455	1.90648	0	0.013277
GOBP_NEURON_CELL_CELL_ADHESION	16	0.673881	1.9061	0	0.0132719
GOCC_PERIKARYON	134	0.437718	1.90574	0	0.013262
GOCC_PRESYNAPTIC_ACTIVE_ZONE	72	0.482989	1.90495	0	0.0133194
HP_STATUS_EPILEPTICUS	185	0.420186	1.90278	0	0.0135691
GOBP_MEMORY	107	0.456055	1.90248	0	0.0135338
GOBP_POTASSIUM_ION_EXPORT_ACROSS_PLASMA_MEMBRANE	17	0.668441	1.90113	0.00331675	0.0137223
GOBP_SIGNAL_RELEASE	395	0.388781	1.89818	0	0.0143047
GOBP_ADULT_BEHAVIOR	113	0.447982	1.89641	0	0.0145623
GOBP_POSITIVE_REGULATION_OF_EXOCYTOSIS	74	0.477099	1.89466	0	0.0148214
GOBP_REGULATION_OF_POSTSYNAPTIC_MEMBRANE_NEUROTRANSMITTER_RECEPTOR_LEVELS	51	0.51091	1.89091	0	0.015505
GOBP_INORGANIC_ION_IMPORT_ACROSS_PLASMA_MEMBRANE	86	0.470662	1.88993	0	0.0156041
GOBP_MEMBRANE_DEPOLARIZATION_DURING_ACTION_POTENTIAL	33	0.574201	1.88857	0.0014881	0.0157854
GOBP_REGULATION_OF_NEUROTRANSMITTER_TRANSPORT	91	0.460342	1.88833	0	0.015763
REACTOME_UNBLOCKING_OF_NMDA_RECEPTORS_GLUTAMATE_BINDING_AND_ACTIVATION	21	0.627657	1.88588	0.0015625	0.0161735
GOBP_DEVELOPMENTAL_GROWTH_INVOLVED_IN_MORPHOGENESIS	218	0.41027	1.88587	0	0.0160906
GOBP_NEGATIVE_REGULATION_OF_CELL_PROJECTION_ORGANIZATION	171	0.419766	1.88469	0	0.0162294
GOCC_VOLTAGE_GATED_SODIUM_CHANNEL_COMPLEX	16	0.672158	1.88458	0.00353357	0.0161694
REACTOME_NEUROTRANSMITTER_RECEPTORS_AND_POSTSYNAPTIC_SIGNAL_TRANSMISSION	180	0.42284	1.88411	0	0.0161814
GOMF_CLATHRIN_BINDING	64	0.493428	1.88266	0	0.0164019
GOBP_REGULATION_OF_NERVOUS_SYSTEM_PROCESS	116	0.443955	1.88014	0	0.0168054
GOMF_SECONDARY_ACTIVE_TRANSMEMBRANE_TRANSPORTER_ACTIVITY	199	0.412175	1.88014	0	0.0167218
REACTOME_REGULATION_OF_INSULIN_SECRETION	71	0.483994	1.8784	0	0.0170534
GOBP_ACTION_POTENTIAL	127	0.43974	1.87736	0	0.0171431
GOMF_NEUROTRANSMITTER_RECEPTOR_ACTIVITY_INVOLVED_IN_REGULATION_OF_POSTSYNAPTIC_MEMBRANE_POTENTIAL	39	0.546144	1.87716	0	0.0171107
GOBP_RESPONSE_TO_AUDITORY_STIMULUS	24	0.596065	1.87688	0	0.0170742
GOBP_NEURON_PROJECTION_EXTENSION	161	0.42178	1.87226	0	0.0180063
GOBP_MULTICELLULAR_ORGANISMAL_SIGNALING	141	0.433953	1.8707	0	0.0182266
GOBP_MATING	25	0.579064	1.86931	0.00162338	0.01847
GOBP_NERVE_DEVELOPMENT	72	0.47932	1.86485	0	0.0195431
REACTOME_TRAFFICKING_OF_AMPA_RECEPTORS	30	0.566958	1.8643	0	0.0196056
GOBP_PROTEIN_LOCALIZATION_TO_SYNAPSE	63	0.485406	1.86377	0	0.0196715
GOBP_ADENYLATE_CYCLASE_ACTIVATING_G_PROTEIN_COUPLED_RECEPTOR_SIGNALING_PATHWAY	105	0.447945	1.86257	0	0.0199033
GOBP_METAL_ION_EXPORT	47	0.525862	1.8615	0	0.0200712
HP_CLONIC_SEIZURE	41	0.519939	1.86096	0	0.0200765
GOMF_SNARE_BINDING	104	0.44586	1.86029	0	0.0201673
GOBP_SYNAPTIC_VESICLE_LOCALIZATION	51	0.510217	1.85989	0	0.0201722
GOBP_ADENYLATE_CYCLASE_MODULATING_G_PROTEIN_COUPLED_RECEPTOR_SIGNALING_PATHWAY	177	0.415309	1.85854	0	0.0204531
GOCC_RECEPTOR_COMPLEX	352	0.384309	1.8568	0	0.0208653
GOBP_AXONAL_FASCICULATION	20	0.621879	1.85669	0.00161551	0.0207982
GOMF_DELAYED_RECTIFIER_POTASSIUM_CHANNEL_ACTIVITY	28	0.574112	1.8561	0.00314465	0.0208481
REACTOME_TRANSPORT_OF_INORGANIC_CATIONS_ANIONS_AND_AMINO_ACIDS_OLIGOPEPTIDES	91	0.454433	1.85296	0.00137741	0.0216405
GOBP_DEVELOPMENTAL_CELL_GROWTH	205	0.404333	1.8527	0	0.0216342
GOBP_DENDRITE_MORPHOGENESIS	134	0.431835	1.84955	0	0.0223448
GOBP_NEGATIVE_REGULATION_OF_AMINE_TRANSPORT	22	0.610826	1.8493	0.00332226	0.0222884
GOMF_ACETYLCHOLINE_RECEPTOR_ACTIVITY	21	0.621519	1.84906	0.0015674	0.0222442
GOBP_REGULATION_OF_FATTY_ACID_BETA_OXIDATION	17	0.65269	1.84738	0.00652529	0.0226143
GOBP_REGULATION_OF_CATION_CHANNEL_ACTIVITY	143	0.420838	1.84231	0	0.0240008
GOMF_LIPID_PHOSPHATASE_ACTIVITY	15	0.667453	1.8421	0	0.0239613
REACTOME_CHONDROITIN_SULFATE_BIOSYNTHESIS	19	0.624421	1.84203	0.00475436	0.0238682
GOBP_NEGATIVE_REGULATION_OF_NERVOUS_SYSTEM_DEVELOPMENT	128	0.427606	1.84187	0	0.0238142
GOBP_REGULATION_OF_TRANSMEMBRANE_TRANSPORT	466	0.37407	1.8415	0	0.0238069
GOBP_POSITIVE_REGULATION_OF_GLUCOSE_IMPORT	28	0.569197	1.83978	0.00321543	0.0241688
GOCC_GLIAL_CELL_PROJECTION	29	0.572493	1.8385	0.00153139	0.0244399
GOBP_DEFINITIVE_HEMOPOIESIS	18	0.644474	1.83768	0.00338983	0.0245808
HP_DISINHIBITION	187	0.407236	1.83625	0	0.0249457
REACTOME_TRAFFICKING_OF_GLUR2_CONTAINING_AMPA_RECEPTORS	17	0.657915	1.83624	0.00165837	0.02484
GOMF_SOLUTE_ANION_ANTIPORTER_ACTIVITY	26	0.578822	1.83477	0.00642055	0.0251452
GOCC_NEURON_SPINE	165	0.417319	1.83273	0	0.0256106
GOBP_NEGATIVE_REGULATION_OF_AXON_EXTENSION	42	0.51207	1.83101	0	0.026072
GOMF_ACTIVE_ION_TRANSMEMBRANE_TRANSPORTER_ACTIVITY	224	0.395834	1.8307	0	0.0260514
GOBP_GLYCEROPHOSPHOLIPID_CATABOLIC_PROCESS	26	0.568429	1.83003	0.00322061	0.026185
GOBP_REGULATION_OF_NEURON_MIGRATION	41	0.514086	1.82898	0	0.0263505
HP_HYPERVENTILATION	32	0.554658	1.82811	0.00314961	0.026536
GOMF_PHOSPHATIDYLINOSITOL_BISPHOSPHATE_BINDING	90	0.448213	1.82681	0	0.0269411
GOBP_REGULATION_OF_ION_TRANSMEMBRANE_TRANSPORT	396	0.377914	1.82643	0	0.026968
GOBP_CAMP_MEDIATED_SIGNALING	42	0.52492	1.82619	0.00152207	0.0269338
GOMF_PHOSPHATIDYLINOSITOL_4_5_BISPHOSPHATE_BINDING	69	0.47069	1.82581	0.00146199	0.0269284
REACTOME_DOPAMINE_NEUROTRANSMITTER_RELEASE_CYCLE	22	0.595325	1.82223	0.00322581	0.0279197
GOBP_CALCIUM_DEPENDENT_CELL_CELL_ADHESION_VIA_PLASMA_MEMBRANE_CELL_ADHESION_MOLECULES	37	0.528139	1.82192	0	0.0278961
GOBP_NEURON_RECOGNITION	45	0.515656	1.82121	0.00298507	0.0280524
HP_INTERICTAL_EEG_ABNORMALITY	285	0.385952	1.82085	0	0.0280462
GOBP_CENTRAL_NERVOUS_SYSTEM_PROJECTION_NEURON_AXONOGENESIS	25	0.577462	1.81947	0.00489396	0.028453
GOMF_GLUTAMATE_RECEPTOR_BINDING	39	0.523251	1.81946	0.00309119	0.0283476
GOBP_SYNAPTIC_TRANSMISSION_CHOLINERGIC	28	0.569011	1.81928	0.00321543	0.028309
GOBP_VOCALIZATION_BEHAVIOR	17	0.641996	1.8149	0.00166667	0.029641
GOMF_EXCITATORY_EXTRACELLULAR_LIGAND_GATED_ION_CHANNEL_ACTIVITY	26	0.580387	1.81483	0.0015873	0.029539
HP_FIRST_DEGREE_ATRIOVENTRICULAR_BLOCK	32	0.536137	1.81353	0.0015625	0.0299184
GOCC_HIPPOCAMPAL_MOSSY_FIBER_TO_CA3_SYNAPSE	33	0.539349	1.81314	0.00162075	0.0299288
HP_DISTAL_LOWER_LIMB_AMYOTROPHY	30	0.542882	1.81294	0.00477707	0.0298714
HP_PAROXYSMAL_VENTRICULAR_TACHYCARDIA	24	0.584311	1.81264	0	0.029865
GOBP_IMPORT_ACROSS_PLASMA_MEMBRANE	151	0.412348	1.80992	0.00126103	0.0306596
KEGG_ECM_RECEPTOR_INTERACTION	80	0.452679	1.80895	0	0.0308555
GOBP_AXON_EXTENSION	115	0.42493	1.80892	0	0.030755
GOBP_POSITIVE_REGULATION_OF_GLUCOSE_TRANSMEMBRANE_TRANSPORT	33	0.5414	1.8078	0.00621118	0.0310432
REACTOME_ECM_PROTEOGLYCANS	70	0.464873	1.80751	0	0.0310524
REACTOME_NEUROTRANSMITTER_RELEASE_CYCLE	46	0.511825	1.80725	0.00157729	0.0310352
GOBP_REGULATION_OF_CELL_JUNCTION_ASSEMBLY	177	0.402713	1.80471	0	0.031778
GOBP_REGULATION_OF_NERVOUS_SYSTEM_DEVELOPMENT	385	0.373229	1.80407	0	0.0318863
GOBP_REGULATION_OF_NEUROGENESIS	320	0.376218	1.80343	0	0.0319483
HP_SUPRAVENTRICULAR_TACHYCARDIA	39	0.529672	1.80131	0.0046083	0.0326215
GOBP_STORE_OPERATED_CALCIUM_ENTRY	15	0.650188	1.79909	0.00526316	0.0333776
HP_UNSTEADY_GAIT	156	0.409912	1.79712	0	0.0339918
REACTOME_INTERLEUKIN_7_SIGNALING	20	0.612684	1.7969	0.00321543	0.0339608
GOBP_AMELOGENESIS	20	0.611034	1.79586	0.00162866	0.0342557
GOBP_POSITIVE_REGULATION_OF_CELL_JUNCTION_ASSEMBLY	86	0.444322	1.79535	0.00142248	0.0343107
GOBP_GLUTAMATE_SECRETION	20	0.600999	1.79525	0.00316957	0.0342184
HP_PRENATAL_MOVEMENT_ABNORMALITY	187	0.39714	1.79524	0	0.0341012
KEGG_CALCIUM_SIGNALING_PATHWAY	150	0.407806	1.79463	0	0.0341943
GOBP_REGULATION_OF_TRANSPORTER_ACTIVITY	241	0.383629	1.79291	0	0.0347392
GOBP_ORGANIC_HYDROXY_COMPOUND_TRANSPORT	226	0.388047	1.79241	0	0.0348107
REACTOME_PKA_ACTIVATION_IN_GLUCAGON_SIGNALLING	16	0.632607	1.79115	0.0017452	0.0351741
GOBP_SENSORY_PERCEPTION_OF_PAIN	78	0.459812	1.78642	0	0.0370499
GOBP_RHYTHMIC_BEHAVIOR	35	0.519317	1.78527	0.00461538	0.0373996
GOCC_INTRINSIC_COMPONENT_OF_SYNAPTIC_VESICLE_MEMBRANE	38	0.515033	1.78434	0.00151057	0.0377027
GOBP_CLATHRIN_COAT_ASSEMBLY	17	0.625636	1.78245	0.00169205	0.0383226
GOBP_DENDRITE_EXTENSION	32	0.531629	1.78218	0.00160772	0.0382904
GOBP_RESPONSE_TO_ACETYLCHOLINE	27	0.565711	1.78162	0.0015625	0.0383939
GOBP_POSITIVE_REGULATION_OF_BMP_SIGNALING_PATHWAY	34	0.520884	1.78029	0	0.0388458
GOBP_REGULATION_OF_CAMP_MEDIATED_SIGNALING	24	0.561903	1.77867	0.00316957	0.0393591
HP_DISTURBANCE_OF_FACIAL_EXPRESSION	29	0.555109	1.77597	0.00321543	0.0404158
KEGG_TASTE_TRANSDUCTION	30	0.544356	1.7759	0.0015748	0.0402981
GOBP_REGULATION_OF_SODIUM_ION_TRANSPORT	82	0.446709	1.77541	0	0.0403446
GOBP_ANTEROGRADE_AXONAL_TRANSPORT	49	0.493074	1.7752	0.0014881	0.0403157
GOBP_RECEPTOR_CLUSTERING	55	0.477684	1.77368	0.00140845	0.0408149
REACTOME_SEROTONIN_NEUROTRANSMITTER_RELEASE_CYCLE	17	0.618931	1.77033	0.00327869	0.0421844
GOBP_SPINAL_CORD_DEVELOPMENT	81	0.443732	1.76847	0	0.0428888
GOBP_METANEPHRIC_NEPHRON_DEVELOPMENT	35	0.517038	1.7676	0.00906344	0.0431424
GOCC_CALCIUM_CHANNEL_COMPLEX	53	0.477611	1.76757	0.00146413	0.0430094
HP_FOCAL_IMPAIRED_AWARENESS_SEIZURE	104	0.423923	1.76729	0.00134953	0.0429927
GOBP_POSITIVE_REGULATION_OF_NERVOUS_SYSTEM_DEVELOPMENT	236	0.384323	1.7662	0	0.0433055
GOBP_FEEDING_BEHAVIOR	73	0.441773	1.76538	0	0.0434815
GOCC_POTASSIUM_CHANNEL_COMPLEX	75	0.450115	1.76282	0	0.044545
GOBP_ACIDIC_AMINO_ACID_TRANSPORT	55	0.474025	1.76181	0.00145349	0.0448525
REACTOME_MUSCLE_CONTRACTION	171	0.39339	1.75986	0	0.0457528
HP_ABNORMAL_SELLA_TURCICA_MORPHOLOGY	25	0.564663	1.75977	0.00797448	0.0456317
GOBP_POSITIVE_REGULATION_OF_NEURON_PROJECTION_DEVELOPMENT	137	0.405721	1.75941	0	0.0456382
HP_HAND_MUSCLE_WEAKNESS	34	0.521856	1.75878	0.00302572	0.0457657
GOMF_SYMPORTER_ACTIVITY	121	0.412232	1.75839	0	0.045835
HP_HAMARTOMATOUS_POLYPOSIS	17	0.621215	1.75701	0.00344234	0.0463462
GOMF_SYNTAXIN_BINDING	67	0.453141	1.75688	0	0.0462736
GOBP_REGULATION_OF_PRESYNAPSE_ORGANIZATION	30	0.534372	1.75681	0.00487013	0.0461474
GOBP_RESPONSE_TO_AMYLOID_BETA	48	0.481539	1.75634	0.00294985	0.0461947
GOBP_REGULATION_OF_AMINO_ACID_TRANSPORT	32	0.517961	1.75497	0.00154799	0.0467206
GOMF_CHEMOREPELLENT_ACTIVITY	28	0.538492	1.75446	0.00325203	0.046867
HP_RIGIDITY	174	0.3959	1.75438	0	0.046763
GOBP_ASSOCIATIVE_LEARNING	71	0.447719	1.75271	0.0027894	0.0474165
GOBP_PRESYNAPSE_ORGANIZATION	47	0.483682	1.75015	0.0060698	0.0484983
GOBP_HINDBRAIN_DEVELOPMENT	132	0.40702	1.75011	0.001287	0.0483596
GOMF_ORGANIC_HYDROXY_COMPOUND_TRANSMEMBRANE_TRANSPORTER_ACTIVITY	39	0.505249	1.74905	0.00154083	0.0487308
REACTOME_POST_TRANSLATIONAL_MODIFICATION_SYNTHESIS_OF_GPI_ANCHORED_PROTEINS	69	0.450315	1.74812	0	0.0491435
GOBP_RECEPTOR_LOCALIZATION_TO_SYNAPSE	53	0.472789	1.74712	0.00147929	0.0495563
REACTOME_HEPARAN_SULFATE_HEPARIN_HS_GAG_METABOLISM	53	0.477168	1.74487	0.00297177	0.0505288
GOBP_RESPONSE_TO_NICOTINE	41	0.498358	1.74485	0.00302115	0.0503806
REACTOME_NCAM_SIGNALING_FOR_NEURITE_OUT_GROWTH	60	0.464101	1.74439	0.00148368	0.050476
GOCC_DENDRITE_MEMBRANE	33	0.523813	1.74165	0.00486224	0.0518801
GOMF_SYNTAXIN_1_BINDING	20	0.580117	1.74156	0.0117057	0.0517886
GOBP_BASEMENT_MEMBRANE_ORGANIZATION	30	0.528624	1.74055	0.00638978	0.0521458
REACTOME_RECEPTOR_TYPE_TYROSINE_PROTEIN_PHOSPHATASES	18	0.59768	1.7391	0.0115321	0.0528425
REACTOME_GLYCOSAMINOGLYCAN_METABOLISM	118	0.412452	1.73737	0	0.0536097
REACTOME_POTASSIUM_CHANNELS	88	0.429386	1.73588	0	0.054252
HP_ATHETOSIS	44	0.486878	1.73511	0.00629921	0.054475
HP_HYPSARRHYTHMIA	182	0.384576	1.73391	0	0.0550317
HP_FOCAL_MOTOR_SEIZURE	101	0.424077	1.73281	0	0.0554338
REACTOME_INTEGRATION_OF_ENERGY_METABOLISM	100	0.420727	1.73217	0	0.0556245
REACTOME_CRMPS_IN_SEMA3A_SIGNALING	16	0.620993	1.73096	0.0115132	0.0561303
GOBP_REGULATION_OF_VESICLE_FUSION	20	0.584011	1.73053	0.00169205	0.0562209
GOMF_INTRACELLULAR_LIGAND_GATED_ION_CHANNEL_ACTIVITY	26	0.539012	1.7262	0.00661157	0.0585795
HP_ST_SEGMENT_ELEVATION	24	0.550325	1.72596	0.00990099	0.0585444
GOBP_EXOCYTOSIS	322	0.36211	1.72515	0	0.0588221
GOBP_SYNAPTIC_VESICLE_RECYCLING	72	0.436371	1.72263	0.00147275	0.0602892
KEGG_DILATED_CARDIOMYOPATHY	79	0.434754	1.72227	0.00141044	0.0603841
GOBP_CARDIAC_SEPTUM_MORPHOGENESIS	62	0.456441	1.72179	0.00294118	0.0604783
HP_AUTISM	187	0.380015	1.72083	0	0.060876
HP_ABNORMALITY_OF_PAIN_SENSATION	82	0.433668	1.72081	0	0.0607119
GOBP_NEGATIVE_REGULATION_OF_AXON_EXTENSION_INVOLVED_IN_AXON_GUIDANCE	26	0.550708	1.72031	0.00163399	0.06082
KEGG_GLYCOSAMINOGLYCAN_BIOSYNTHESIS_CHONDROITIN_SULFATE	22	0.563861	1.71992	0.0125589	0.0609296
GOBP_REGULATION_OF_DENDRITE_MORPHOGENESIS	60	0.452273	1.71919	0	0.0611762
GOBP_AXONAL_TRANSPORT	65	0.445565	1.71895	0.00289017	0.0611476
GOCC_AXON_CYTOPLASM	62	0.447576	1.71845	0	0.0612785
GOBP_NEGATIVE_REGULATION_OF_CHEMOTAXIS	56	0.455114	1.71624	0.00445104	0.0625256
HP_STEREOTYPY	240	0.369834	1.71605	0	0.0624758
GOBP_RENAL_VESICLE_DEVELOPMENT	19	0.581867	1.71493	0.00848896	0.0630356
HP_MOTOR_DETERIORATION	18	0.596772	1.71446	0.00981997	0.0631695
REACTOME_GABA_RECEPTOR_ACTIVATION	50	0.471939	1.71422	0	0.063138
GOBP_ANATOMICAL_STRUCTURE_ARRANGEMENT	16	0.604683	1.71347	0.0114007	0.0634526
GOBP_FOREBRAIN_CELL_MIGRATION	56	0.461604	1.71295	0.00143472	0.0636338
GOMF_WNT_ACTIVATED_RECEPTOR_ACTIVITY	15	0.624047	1.71248	0.0136286	0.0637449
GOBP_REGULATION_OF_INSULIN_SECRETION	126	0.398662	1.71204	0.00130378	0.0638132
GOBP_POTASSIUM_ION_IMPORT_ACROSS_PLASMA_MEMBRANE	43	0.484017	1.71166	0.00906344	0.063864
HP_PSYCHOSIS	102	0.411381	1.71135	0.00134409	0.0638779
GOBP_POSITIVE_REGULATION_OF_NEUROTRANSMITTER_TRANSPORT	21	0.5587	1.71123	0.00638978	0.0637939
GOBP_VENTRICULAR_CARDIAC_MUSCLE_CELL_MEMBRANE_REPOLARIZATION	23	0.5586	1.71042	0.00631912	0.0640765
HP_ABNORMAL_ST_SEGMENT	34	0.510282	1.71024	0.00618238	0.0639971
REACTOME_NOREPINEPHRINE_NEUROTRANSMITTER_RELEASE_CYCLE	16	0.607879	1.71021	0.0119048	0.0638335
GOMF_IONOTROPIC_GLUTAMATE_RECEPTOR_BINDING	20	0.568736	1.70936	0.00991735	0.0642026
HP_CLUMSINESS	62	0.453457	1.70934	0	0.0640634
HP_ENCEPHALOPATHY	264	0.364046	1.70832	0	0.0645474
HP_SICK_SINUS_SYNDROME	27	0.531336	1.70825	0.00806452	0.06442
GOBP_PERIPHERAL_NERVOUS_SYSTEM_DEVELOPMENT	71	0.435768	1.70733	0.00137363	0.064772
GOBP_NEGATIVE_REGULATION_OF_ORGANIC_ACID_TRANSPORT	18	0.58509	1.70712	0.00998336	0.0647544
GOCC_ACETYLCHOLINE_GATED_CHANNEL_COMPLEX	15	0.621852	1.70601	0.00351494	0.0652891
GOBP_POSITIVE_REGULATION_OF_NEURON_DIFFERENTIATION	74	0.431968	1.70512	0.00141844	0.0656713
HP_LIMITATION_OF_NECK_MOTION	29	0.522905	1.70426	0.00473934	0.0660656
GOCC_PLASMA_MEMBRANE_SIGNALING_RECEPTOR_COMPLEX	166	0.384358	1.70415	0	0.065976
GOBP_CELLULAR_RESPONSE_TO_AMYLOID_BETA	41	0.482106	1.70372	0.00763359	0.0660703
GOBP_REGULATION_OF_SMOOTH_MUSCLE_CELL_DIFFERENTIATION	26	0.543715	1.70338	0.00480769	0.066127
GOBP_REGULATION_OF_CATION_TRANSMEMBRANE_TRANSPORT	289	0.357805	1.70246	0	0.0666117
GOMF_CORECEPTOR_ACTIVITY	40	0.479429	1.69981	0.0046225	0.068079
REACTOME_CLASS_C_3_METABOTROPIC_GLUTAMATE_PHEROMONE_RECEPTORS	17	0.593916	1.69924	0.00822368	0.0682744
GOBP_REGULATION_OF_DEVELOPMENTAL_GROWTH	278	0.359925	1.69487	0	0.0711068
HP_ANKLE_CLONUS	32	0.50995	1.69461	0.00614439	0.071103
GOMF_PHOSPHATIDYLINOSITOL_PHOSPHATE_BINDING	156	0.38152	1.69358	0	0.0716653
KEGG_ABC_TRANSPORTERS	42	0.479415	1.69335	0.00772798	0.0716418
GOBP_REGULATION_OF_ASTROCYTE_DIFFERENTIATION	26	0.535843	1.69214	0.0111643	0.0723267
GOBP_NEURONAL_ACTION_POTENTIAL	32	0.506647	1.69128	0.00769231	0.0727741
GOCC_COMPLEX_OF_COLLAGEN_TRIMERS	21	0.549572	1.6912	0.0131363	0.0726563
GOBP_CENTRAL_NERVOUS_SYSTEM_NEURON_AXONOGENESIS	33	0.501519	1.69059	0.00162075	0.0728358
GOBP_TEMPERATURE_HOMEOSTASIS	158	0.379616	1.6882	0	0.0743282
GOMF_CARBOXYPEPTIDASE_ACTIVITY	31	0.512008	1.68804	0.00600601	0.0742437
HP_CAVUM_SEPTUM_PELLUCIDUM	24	0.547222	1.68777	0.00970874	0.0742592
REACTOME_NGF_STIMULATED_TRANSCRIPTION	39	0.488841	1.68724	0.00298507	0.074455
GOBP_WALKING_BEHAVIOR	28	0.523922	1.68634	0.00991735	0.0749271
HP_POOR_MOTOR_COORDINATION	56	0.445643	1.68497	0.00310559	0.0757
GOBP_REGULATION_OF_SIGNALING_RECEPTOR_ACTIVITY	139	0.388733	1.68481	0	0.0756335
GOBP_REGULATION_OF_NEURONAL_SYNAPTIC_PLASTICITY	48	0.463911	1.6845	0.00757576	0.0756943
HP_PSYCHOTIC_MENTATION	21	0.549311	1.68424	0.0165289	0.0756837
HP_ABNORMALITY_OF_THE_THYMUS	46	0.461582	1.68411	0.00857143	0.0755862
GOBP_EMBRYONIC_SKELETAL_SYSTEM_MORPHOGENESIS	73	0.42792	1.68354	0	0.0757821
GOBP_GANGLION_DEVELOPMENT	16	0.601316	1.68307	0.0118044	0.0759527
GOMF_CALCIUM_CHANNEL_REGULATOR_ACTIVITY	33	0.49849	1.68243	0.00787402	0.0762525
GOBP_POSITIVE_REGULATION_OF_EXCITATORY_POSTSYNAPTIC_POTENTIAL	24	0.542177	1.6817	0.0130719	0.0766415
GOBP_METANEPHRIC_NEPHRON_MORPHOGENESIS	24	0.542177	1.68167	0.0139535	0.0764684
HP_ALBINISM	16	0.594912	1.68101	0.0118044	0.0767209
GOBP_REGULATION_OF_LONG_TERM_SYNAPTIC_POTENTIATION	41	0.482467	1.68013	0.00898204	0.0771861
GOBP_REGULATION_OF_HEART_RATE_BY_CARDIAC_CONDUCTION	37	0.485059	1.68012	0.00613497	0.077002
GOBP_NEUROMUSCULAR_SYNAPTIC_TRANSMISSION	24	0.535267	1.67997	0.0216306	0.0769188
HP_IMPAIRED_PAIN_SENSATION	57	0.44597	1.67982	0.00144718	0.0768141
GOBP_DICARBOXYLIC_ACID_TRANSPORT	79	0.422584	1.6794	0.00278164	0.0769286
GOBP_ANIMAL_ORGAN_FORMATION	53	0.456151	1.6792	0	0.0768957
HP_BILATERAL_TONIC_CLONIC_SEIZURE	289	0.355321	1.67799	0	0.0776051
REACTOME_GLUTAMATE_NEUROTRANSMITTER_RELEASE_CYCLE	22	0.55623	1.67757	0.0115321	0.0777512
GOBP_POSITIVE_REGULATION_OF_NEUROTRANSMITTER_SECRETION	17	0.595675	1.6764	0.0149007	0.0783786
REACTOME_A_TETRASACCHARIDE_LINKER_SEQUENCE_IS_REQUIRED_FOR_GAG_SYNTHESIS	26	0.540513	1.67587	0.0100503	0.0785947
GOBP_ENAMEL_MINERALIZATION	16	0.609789	1.67365	0.0101523	0.0800556
GOCC_ASTROCYTE_PROJECTION	15	0.597049	1.67345	0.0136986	0.0800285
GOBP_NEGATIVE_REGULATION_OF_VASCULAR_PERMEABILITY	16	0.603115	1.673	0.0121107	0.0801817
GOCC_PLASMA_MEMBRANE_PROTEIN_COMPLEX	496	0.337852	1.673	0	0.0799958
GOMF_ABC_TYPE_TRANSPORTER_ACTIVITY	47	0.462242	1.67218	0.00443131	0.0804168
GOBP_REGULATION_OF_CELL_SIZE	170	0.377262	1.67179	0	0.0805175
GOMF_PHOSPHATIDYLSERINE_BINDING	53	0.454748	1.67095	0	0.081009
GOBP_INSULIN_SECRETION	154	0.381817	1.66893	0	0.0823284
GOBP_POSITIVE_REGULATION_OF_AMINE_TRANSPORT	31	0.502864	1.66853	0.00623053	0.082464
GOBP_POSTSYNAPTIC_SIGNAL_TRANSDUCTION	32	0.496704	1.66836	0.00796178	0.0824047
HP_EEG_WITH_FOCAL_SPIKE_WAVES	16	0.587434	1.66568	0.0222222	0.084363
HP_WEAK_VOICE	19	0.56474	1.66539	0.015025	0.0843866
GOBP_CGMP_MEDIATED_SIGNALING	25	0.524986	1.66537	0.0109546	0.0841947
GOBP_NEGATIVE_REGULATION_OF_PROTEIN_SECRETION	52	0.452678	1.66533	0.00152439	0.0840428
HP_STATUS_EPILEPTICUS_WITHOUT_PROMINENT_MOTOR_SYMPTOMS	19	0.562297	1.66484	0.015873	0.0841452
REACTOME_ADORA2B_MEDIATED_ANTI_INFLAMMATORY_CYTOKINES_PRODUCTION	85	0.413134	1.66464	0.00276625	0.0841177
GOBP_NEGATIVE_REGULATION_OF_MICROTUBULE_POLYMERIZATION_OR_DEPOLYMERIZATION	38	0.479127	1.66312	0.00158228	0.0850592
HP_MATERNAL_DIABETES	31	0.511279	1.66265	0.0140625	0.085243
HP_DELAYED_FINE_MOTOR_DEVELOPMENT	19	0.569055	1.66247	0.0172956	0.085156
HP_COMPLEX_FEBRILE_SEIZURE	15	0.602926	1.66233	0.011925	0.0850919
GOBP_NEUROTRANSMITTER_RECEPTOR_TRANSPORT	22	0.543114	1.65996	0.00985222	0.0866856
GOMF_PROTEOGLYCAN_BINDING	31	0.504267	1.65925	0.0150376	0.0870768
GOBP_NEUROMUSCULAR_PROCESS	128	0.383645	1.65669	0	0.0889572
GOBP_C21_STEROID_HORMONE_METABOLIC_PROCESS	30	0.506865	1.65569	0.0209003	0.0895397
GOBP_REGULATION_OF_OSTEOBLAST_DIFFERENTIATION	110	0.397585	1.65462	0	0.0902318
HP_SPONDYLOLISTHESIS	17	0.584949	1.65452	0.0152542	0.0901066
GOMF_CHANNEL_REGULATOR_ACTIVITY	119	0.388518	1.65439	0.00130378	0.0900001
GOBP_NEURON_PROJECTION_REGENERATION	52	0.44014	1.65346	0.00452489	0.0905801
GOBP_REGULATION_OF_ACTION_POTENTIAL	47	0.457927	1.65323	0.00445104	0.0905748
GOBP_HEART_VALVE_DEVELOPMENT	59	0.439953	1.65187	0.00730994	0.0914898
HP_SPEECH_APRAXIA	70	0.420219	1.65132	0.0014556	0.0917373
GOMF_G_PROTEIN_COUPLED_RECEPTOR_ACTIVITY	314	0.350981	1.65129	0	0.0915609
GOMF_AMYLOID_BETA_BINDING	82	0.408703	1.65081	0.00134589	0.0917041
GOBP_DIENCEPHALON_DEVELOPMENT	59	0.431195	1.64944	0.00436681	0.0926553
GOBP_PULMONARY_VALVE_MORPHOGENESIS	15	0.605219	1.649	0.015025	0.092813
HP_LIMITED_KNEE_EXTENSION	18	0.574396	1.649	0.0189329	0.0926122
GOBP_ATRIOVENTRICULAR_VALVE_DEVELOPMENT	22	0.537371	1.64761	0.010989	0.0935853
GOBP_OLFACTORY_LOBE_DEVELOPMENT	33	0.494112	1.64752	0.00924499	0.0934581
REACTOME_G_ALPHA_S_SIGNALLING_EVENTS	95	0.40056	1.64709	0.00276625	0.0935753
REACTOME_GABA_B_RECEPTOR_ACTIVATION	40	0.472716	1.64707	0.00909091	0.0933902
GOMF_ATPASE_COUPLED_TRANSMEMBRANE_TRANSPORTER_ACTIVITY	99	0.398769	1.64606	0	0.0940166
HP_EEG_WITH_FOCAL_EPILEPTIFORM_DISCHARGES	139	0.37616	1.64546	0	0.0942619
GOBP_NEURON_FATE_SPECIFICATION	19	0.566408	1.64524	0.0116861	0.0942738
GOBP_REGULATION_OF_BMP_SIGNALING_PATHWAY	87	0.410413	1.64461	0	0.0946431
GOBP_REGULATION_OF_SYSTEM_PROCESS	462	0.336468	1.64381	0	0.0950857
GOBP_POSITIVE_REGULATION_OF_POTASSIUM_ION_TRANSMEMBRANE_TRANSPORTER_ACTIVITY	23	0.532289	1.64373	0.013289	0.0949479
GOMF_INWARD_RECTIFIER_POTASSIUM_CHANNEL_ACTIVITY	22	0.534886	1.64368	0.0151515	0.0947894
GOCC_CATENIN_COMPLEX	28	0.512664	1.64352	0.0179153	0.0947254
GOMF_NADPLUS_ADP_RIBOSYLTRANSFERASE_ACTIVITY	25	0.516319	1.64329	0.0164745	0.0947575
HP_BILATERAL_TONIC_CLONIC_SEIZURE_WITH_FOCAL_ONSET	26	0.520452	1.64291	0.0131148	0.0949092
GOBP_FEMALE_SEX_DIFFERENTIATION	111	0.393689	1.64271	0.00263852	0.0948947
GOBP_MULTICELLULAR_ORGANISMAL_RESPONSE_TO_STRESS	63	0.423323	1.64039	0.00715308	0.0967286
GOBP_SKELETAL_SYSTEM_MORPHOGENESIS	189	0.358324	1.64008	0	0.0968184
HP_ABNORMAL_MORPHOLOGY_OF_THE_LIMBIC_SYSTEM	64	0.424923	1.6399	0.00285307	0.0967848
GOBP_MESENCHYMAL_CELL_PROLIFERATION	38	0.481468	1.63984	0.0206022	0.0966139
GOBP_POSITIVE_REGULATION_OF_NON_CANONICAL_WNT_SIGNALING_PATHWAY	15	0.595703	1.63867	0.014658	0.0974859
GOBP_C21_STEROID_HORMONE_BIOSYNTHETIC_PROCESS	16	0.590471	1.63814	0.00958466	0.0977313
GOBP_CHONDROITIN_SULFATE_PROTEOGLYCAN_BIOSYNTHETIC_PROCESS	22	0.539773	1.63785	0.0163934	0.0977862
REACTOME_OTHER_SEMAPHORIN_INTERACTIONS	19	0.566637	1.63658	0.0208668	0.0987084
GOCC_ENDOLYSOSOME	26	0.508106	1.63646	0.0118443	0.09861
HP_DYSDIADOCHOKINESIS	41	0.462307	1.636	0.00765697	0.0988058
HP_HYPOPLASIA_OF_THE_PONS	59	0.436567	1.63577	0.0074184	0.0987799
GOBP_PHOSPHOLIPID_CATABOLIC_PROCESS	43	0.461429	1.63574	0.00625	0.0986002
GOBP_NEGATIVE_REGULATION_OF_PEPTIDE_SECRETION	33	0.490423	1.63517	0.00634921	0.0988726
GOBP_POSITIVE_REGULATION_OF_ION_TRANSPORT	227	0.35248	1.63513	0	0.0986954
GOBP_NEURON_DEATH	315	0.343676	1.63383	0	0.0998063
GOBP_NEURAL_CREST_CELL_MIGRATION	55	0.442013	1.6338	0.0058997	0.0996296
GOBP_POSITIVE_REGULATION_OF_SODIUM_ION_TRANSPORT	33	0.491284	1.63343	0.00933126	0.0996943
GOMF_AMINO_ACID_BINDING	44	0.46115	1.6334	0.00726744	0.099513
GOCC_CUL3_RING_UBIQUITIN_LIGASE_COMPLEX	35	0.476837	1.63289	0.0176282	0.0997853
GOBP_FOREBRAIN_DEVELOPMENT	329	0.343088	1.63275	0	0.0996924
HP_FOCAL_ONSET_SEIZURE	286	0.343347	1.63115	0	0.100937
GOCC_INTEGRAL_COMPONENT_OF_SYNAPTIC_VESICLE_MEMBRANE	27	0.512726	1.63044	0.0173776	0.10134
HP_DIALEPTIC_SEIZURE	208	0.355571	1.63037	0	0.10119
GOBP_POSITIVE_REGULATION_OF_NEUROGENESIS	198	0.359206	1.63012	0	0.101248
GOMF_ACTIVE_TRANSMEMBRANE_TRANSPORTER_ACTIVITY	353	0.339563	1.63009	0	0.101068
GOBP_RETROGRADE_AXONAL_TRANSPORT	21	0.539533	1.62995	0.0246711	0.100983
REACTOME_CHONDROITIN_SULFATE_DERMATAN_SULFATE_METABOLISM	49	0.446306	1.62966	0.00770416	0.10105
REACTOME_RET_SIGNALING	38	0.475271	1.62938	0.0121212	0.101123
GOMF_SULFUR_COMPOUND_TRANSMEMBRANE_TRANSPORTER_ACTIVITY	48	0.449768	1.62916	0.00585652	0.101113
GOBP_PARASYMPATHETIC_NERVOUS_SYSTEM_DEVELOPMENT	16	0.58021	1.62824	0.0230906	0.101728
GOBP_EXPLORATION_BEHAVIOR	20	0.534574	1.62809	0.0221843	0.101653
GOBP_POSITIVE_REGULATION_OF_CELL_PROJECTION_ORGANIZATION	314	0.341655	1.62805	0	0.101492
GOBP_NEURON_CELLULAR_HOMEOSTASIS	29	0.504217	1.62795	0.0126382	0.101388
REACTOME_PKA_MEDIATED_PHOSPHORYLATION_OF_CREB	19	0.554683	1.62689	0.0231023	0.102125
GOMF_PHOSPHOTRANSFERASE_ACTIVITY_FOR_OTHER_SUBSTITUTED_PHOSPHATE_GROUPS	21	0.527247	1.62564	0.0194489	0.103104
HP_EEG_WITH_FOCAL_SPIKES	21	0.531586	1.62554	0.0178862	0.102996
GOCC_ATPASE_DEPENDENT_TRANSMEMBRANE_TRANSPORT_COMPLEX	21	0.548903	1.62518	0.0131579	0.103103
GOBP_REGULATION_OF_COLLATERAL_SPROUTING	17	0.570606	1.62412	0.0160256	0.103945
GOBP_SYNAPTIC_VESICLE_TRANSPORT	39	0.471946	1.62386	0.00941915	0.103975
HP_AXIAL_MUSCLE_WEAKNESS	26	0.513239	1.62328	0.0109375	0.104328
GOBP_RESPONSE_TO_COCAINE	39	0.470748	1.6213	0.010574	0.105947
GOBP_CEREBRAL_CORTEX_CELL_MIGRATION	40	0.466224	1.62114	0.0104322	0.105896
GOBP_RESPONSE_TO_BMP	146	0.36656	1.62104	0.00129199	0.105811
HP_GENERALIZED_HYPOPIGMENTATION	28	0.497158	1.62058	0.0171875	0.106067
KEGG_GLYCOSAMINOGLYCAN_DEGRADATION	18	0.565874	1.62056	0.0217755	0.105869
GOBP_OLEFINIC_COMPOUND_BIOSYNTHETIC_PROCESS	19	0.554426	1.62003	0.0274194	0.106191
GOBP_REGULATION_OF_HORMONE_BIOSYNTHETIC_PROCESS	21	0.536116	1.61959	0.012987	0.106425
GOBP_SENSORY_PERCEPTION_OF_TASTE	32	0.482307	1.61829	0.0194805	0.107431
GOMF_WNT_PROTEIN_BINDING	26	0.502472	1.6174	0.00958466	0.108009
HP_BROAD_BASED_GAIT	80	0.400485	1.61696	0.00828729	0.108196
GOBP_DEVELOPMENT_OF_PRIMARY_FEMALE_SEXUAL_CHARACTERISTICS	97	0.391095	1.616	0.0013986	0.108847
GOMF_HYDROLASE_ACTIVITY_ACTING_ON_CARBON_NITROGEN_BUT_NOT_PEPTIDE_BONDS_IN_CYCLIC_AMIDES	15	0.601452	1.61544	0.0229885	0.109196
GOCC_BASEMENT_MEMBRANE	87	0.398222	1.61375	0.00549451	0.110635
HP_FOCAL_NON_MOTOR_SEIZURE	64	0.415104	1.61298	0.00723589	0.11119
GOBP_TRABECULA_FORMATION	22	0.52549	1.61294	0.0205696	0.111013
HP_SIMPLE_FEBRILE_SEIZURE	25	0.503422	1.61266	0.0165563	0.111068
GOBP_DENDRITE_DEVELOPMENT	221	0.352516	1.61227	0.00120482	0.111208
GOBP_SYNAPTIC_VESICLE_PRIMING	19	0.547162	1.61219	0.0148026	0.11107
GOBP_RESPONSE_TO_CATECHOLAMINE	77	0.406416	1.61183	0	0.111158
GOMF_SOLUTE_PROTON_SYMPORTER_ACTIVITY	24	0.51021	1.61164	0.0116279	0.111161
GOMF_SULFOTRANSFERASE_ACTIVITY	44	0.450279	1.61125	0.01059	0.11133
HP_PROMINENT_NASAL_TIP	17	0.549449	1.61046	0.0243112	0.111846
GOBP_COLLAGEN_CATABOLIC_PROCESS	36	0.465984	1.61022	0.0124805	0.111902
HP_AMELOGENESIS_IMPERFECTA	24	0.520753	1.60908	0.0178282	0.112808
GOBP_TOOTH_MINERALIZATION	23	0.520371	1.6085	0.0278638	0.11315
HP_EUNUCHOID_HABITUS	18	0.554472	1.60709	0.0219595	0.114331
HP_MYOCLONUS	325	0.336327	1.60696	0	0.114253
GOBP_METANEPHRIC_RENAL_VESICLE_MORPHOGENESIS	15	0.594746	1.60661	0.0196721	0.114413
GOCC_GOLGI_CIS_CISTERNA	18	0.554964	1.6065	0.0211382	0.114314
GOBP_CAMP_METABOLIC_PROCESS	21	0.540294	1.60622	0.0254777	0.11437
GOCC_T_TUBULE	45	0.45525	1.60575	0.0154799	0.114606
HP_NON_MOTOR_SEIZURE	182	0.357664	1.6054	0	0.11475
GOMF_ACETYLGLUCOSAMINYLTRANSFERASE_ACTIVITY	42	0.456132	1.60465	0.0172144	0.115243
GOBP_SEMAPHORIN_PLEXIN_SIGNALING_PATHWAY	43	0.453342	1.60447	0.0106707	0.115216
GOBP_REGULATION_OF_CYTOSOLIC_CALCIUM_ION_CONCENTRATION	280	0.340371	1.60359	0	0.115873
GOMF_CARBOHYDRATE_CATION_SYMPORTER_ACTIVITY	16	0.573539	1.60111	0.0286678	0.118164
GOBP_NEGATIVE_REGULATION_OF_OSTEOBLAST_DIFFERENTIATION	41	0.456269	1.60093	0.0132353	0.118139
KEGG_OTHER_GLYCAN_DEGRADATION	15	0.575209	1.59993	0.0265487	0.119013
GOBP_NEGATIVE_REGULATION_OF_TISSUE_REMODELING	19	0.554018	1.59989	0.0150502	0.118835
GOBP_PROTEIN_LOCALIZATION_TO_CELL_JUNCTION	92	0.393048	1.59906	0	0.119507
HP_INCREASED_CONNECTIVE_TISSUE	27	0.500205	1.59902	0.00809062	0.119331
GOBP_VENTRICULAR_CARDIAC_MUSCLE_CELL_ACTION_POTENTIAL	31	0.477681	1.59875	0.0152905	0.119364
HP_CEREBELLAR_VERMIS_ATROPHY	31	0.488642	1.59846	0.0125786	0.119445
HP_BRUXISM	20	0.534914	1.59838	0.0239617	0.11931
KEGG_TYPE_II_DIABETES_MELLITUS	42	0.458574	1.59828	0.0134933	0.119214
GOMF_XENOBIOTIC_TRANSMEMBRANE_TRANSPORTER_ACTIVITY	28	0.50749	1.59827	0.0200669	0.119007
GOBP_REGULATION_OF_PEPTIDE_TRANSPORT	155	0.364039	1.59745	0	0.119631
REACTOME_ACETYLCHOLINE_NEUROTRANSMITTER_RELEASE_CYCLE	15	0.583418	1.59722	0.0218855	0.119656
REACTOME_PLATELET_CALCIUM_HOMEOSTASIS	26	0.50604	1.59565	0.024	0.12112
HP_INAPPROPRIATE_LAUGHTER	29	0.491934	1.59525	0.0132231	0.121303
GOBP_RESPONSE_TO_ESTRADIOL	101	0.38413	1.59426	0.0027972	0.122116
GOMF_EXTRACELLULAR_MATRIX_STRUCTURAL_CONSTITUENT	145	0.366656	1.59416	0.00134771	0.122023
REACTOME_DISEASES_ASSOCIATED_WITH_GLYCOSAMINOGLYCAN_METABOLISM	39	0.453351	1.59413	0.0176991	0.121825
GOBP_CYTOLYSIS	20	0.538921	1.59376	0.0229133	0.122043
GOBP_CELL_PROLIFERATION_INVOLVED_IN_HEART_MORPHOGENESIS	19	0.549244	1.59359	0.0146104	0.121984
GOBP_MEMBRANE_DEPOLARIZATION_DURING_CARDIAC_MUSCLE_CELL_ACTION_POTENTIAL	20	0.529805	1.5934	0.0227273	0.121951
GOBP_RESPONSE_TO_DOPAMINE	62	0.425102	1.59288	0.00852273	0.122256
GOBP_ADAPTIVE_THERMOGENESIS	143	0.367469	1.59221	0.00131926	0.122713
GOBP_REGULATION_OF_TRANSMEMBRANE_RECEPTOR_PROTEIN_SERINE_THREONINE_KINASE_SIGNALING_PATHWAY	224	0.348821	1.5917	0	0.123022
HP_PULMONARY_ARTERY_ATRESIA	20	0.538485	1.59066	0.0231023	0.123859
HP_URINARY_GLYCOSAMINOGLYCAN_EXCRETION	16	0.563532	1.59025	0.0308219	0.124107
HP_SPASTIC_DYSARTHRIA	22	0.507248	1.5902	0.0219595	0.123954
GOBP_REGULATION_OF_BEHAVIOR	55	0.43537	1.58953	0.00883652	0.124416
GOCC_PRESYNAPTIC_ACTIVE_ZONE_MEMBRANE	28	0.491239	1.58946	0.0192616	0.12427
GOBP_REGULATION_OF_PROTEIN_SECRETION	215	0.346494	1.58895	0	0.124576
GOBP_NON_CANONICAL_WNT_SIGNALING_PATHWAY	69	0.415605	1.58793	0.0114943	0.125465
GOBP_REGULATION_OF_MICROTUBULE_DEPOLYMERIZATION	29	0.483935	1.58629	0.0272873	0.127042
GOBP_CARDIAC_MUSCLE_CELL_ACTION_POTENTIAL	70	0.409902	1.5856	0.00877193	0.127593
GOCC_AXONAL_GROWTH_CONE	22	0.524985	1.58514	0.0264463	0.127844
GOBP_LOCOMOTORY_BEHAVIOR	162	0.357684	1.58507	0.00251256	0.127689
HP_GOITER	43	0.446528	1.58464	0.00761035	0.127913
GOBP_NEGATIVE_REGULATION_OF_SECRETION	132	0.363803	1.58347	0.00388601	0.128957
GOBP_CARBOXYLIC_ACID_TRANSPORT	217	0.340511	1.58303	0	0.129204
GOMF_SOLUTE_PROTON_ANTIPORTER_ACTIVITY	20	0.537961	1.58223	0.0292208	0.129878
GOBP_FOREBRAIN_NEURON_DEVELOPMENT	21	0.514332	1.58212	0.0338164	0.129768
GOBP_NEGATIVE_REGULATION_OF_PROTEIN_CONTAINING_COMPLEX_DISASSEMBLY	71	0.400425	1.58137	0.00595238	0.130389
KEGG_GLYCOSAMINOGLYCAN_BIOSYNTHESIS_HEPARAN_SULFATE	26	0.50167	1.58062	0.00985222	0.13101
GOBP_POSITIVE_REGULATION_OF_POTASSIUM_ION_TRANSPORT	45	0.439969	1.57992	0.0207101	0.131557
GOBP_HEART_FORMATION	27	0.492605	1.57968	0.0246305	0.13158
HP_DIFFICULTY_WALKING	254	0.338361	1.57897	0	0.132116
GOBP_IMPORT_INTO_CELL	196	0.350634	1.57862	0	0.132274
GOMF_PROTEIN_LIPID_COMPLEX_BINDING	25	0.501284	1.57843	0.0318471	0.132284
GOBP_ENDOCARDIAL_CUSHION_DEVELOPMENT	43	0.446259	1.57833	0.0170279	0.132179
HP_INABILITY_TO_WALK	244	0.337779	1.57815	0	0.132139
GOBP_CARDIAC_CONDUCTION	88	0.389604	1.57811	0.00428571	0.131952
GOBP_NEGATIVE_REGULATION_OF_CELL_DEVELOPMENT	156	0.355782	1.57759	0	0.13235
HP_INFECTION_RELATED_SEIZURE	99	0.382655	1.57756	0.00405405	0.132149
GOBP_COLLATERAL_SPROUTING	23	0.519369	1.57742	0.0273038	0.132108
GOBP_PRESYNAPTIC_ENDOCYTOSIS	61	0.415753	1.57637	0.00858369	0.133076
HP_TRUNCAL_ATAXIA	55	0.419115	1.57592	0.01059	0.133318
GOBP_REGULATION_OF_EXTRACELLULAR_MATRIX_ASSEMBLY	15	0.569822	1.5753	0.0268007	0.133741
GOBP_PATTERN_SPECIFICATION_PROCESS	364	0.328114	1.57497	0	0.133937
GOBP_CARDIAC_SEPTUM_DEVELOPMENT	93	0.389402	1.57397	0.00848656	0.134794
GOBP_INOSITOL_PHOSPHATE_METABOLIC_PROCESS	49	0.435492	1.57392	0.016692	0.134617
GOBP_REGULATION_OF_CELLULAR_RESPONSE_TO_GROWTH_FACTOR_STIMULUS	254	0.334788	1.57327	0	0.135161
GOBP_ESTABLISHMENT_OF_PROTEIN_LOCALIZATION_TO_VACUOLE	48	0.434924	1.57317	0.0119403	0.135065
HP_FOCAL_AWARE_SEIZURE	23	0.520727	1.57311	0.0207337	0.134919
GOBP_NEURAL_CREST_CELL_DIFFERENTIATION	88	0.390465	1.573	0.00833333	0.134824
HP_PAROXYSMAL_DYSTONIA	17	0.546943	1.57282	0.0364238	0.134807
GOBP_NEGATIVE_REGULATION_OF_REGULATED_SECRETORY_PATHWAY	23	0.511529	1.57266	0.0304487	0.134766
GOBP_REGULATION_OF_MICROTUBULE_POLYMERIZATION_OR_DEPOLYMERIZATION	82	0.38708	1.57262	0.00713267	0.134586
HP_NEOPLASM_OF_THE_ADRENAL_CORTEX	19	0.532569	1.57185	0.0336538	0.135213
GOBP_REGULATION_OF_NEURON_PROJECTION_REGENERATION	28	0.481741	1.57183	0.0232919	0.135013
GOMF_INOSITOL_PHOSPHATE_PHOSPHATASE_ACTIVITY	17	0.547872	1.57076	0.0298013	0.135962
HP_NON_CONVULSIVE_STATUS_EPILEPTICUS_WITHOUT_COMA	15	0.573921	1.57007	0.0287162	0.136436
REACTOME_EXTRACELLULAR_MATRIX_ORGANIZATION	273	0.332646	1.56998	0	0.136311
HP_FOCAL_SENSORY_SEIZURE	15	0.562693	1.56965	0.0431655	0.136481
GOBP_REGULATION_OF_CELL_DEVELOPMENT	436	0.319833	1.56951	0	0.136413
GOMF_PDZ_DOMAIN_BINDING	74	0.396523	1.56885	0.00716332	0.136988
GOBP_RESPONSE_TO_ALCOHOL	198	0.344707	1.56848	0.00124069	0.137182
HP_VERTICAL_SUPRANUCLEAR_GAZE_PALSY	23	0.497412	1.56805	0.0241158	0.137441
HP_REFLEX_SEIZURE	16	0.564312	1.56792	0.0441426	0.137383
GOBP_CALCIUM_ION_TRANSPORT	345	0.323841	1.56496	0	0.140499
GOBP_NEGATIVE_REGULATION_OF_COLD_INDUCED_THERMOGENESIS	44	0.437928	1.56479	0.0182648	0.140457
GOBP_LONG_TERM_MEMORY	32	0.467718	1.56345	0.0228659	0.141736
GOBP_REGULATION_OF_CLATHRIN_DEPENDENT_ENDOCYTOSIS	18	0.54906	1.5632	0.0252101	0.141836
GOBP_SMOOTH_MUSCLE_CELL_DIFFERENTIATION	52	0.418095	1.56258	0.0183486	0.142334
GOBP_POSITIVE_REGULATION_OF_ALCOHOL_BIOSYNTHETIC_PROCESS	20	0.526135	1.56144	0.0294118	0.14351
GOMF_ACETYLCHOLINE_GATED_CATION_SELECTIVE_CHANNEL_ACTIVITY	16	0.55943	1.56087	0.0363636	0.143947
GOBP_ANION_TRANSMEMBRANE_TRANSPORT	205	0.344506	1.56059	0	0.144003
GOBP_REGULATION_OF_GLUCOSE_IMPORT	44	0.435409	1.56039	0.0200308	0.144013
GOMF_SEMAPHORIN_RECEPTOR_BINDING	22	0.510828	1.55873	0.0237342	0.145748
GOBP_NEGATIVE_REGULATION_OF_NEURON_DEATH	182	0.346625	1.55807	0.00258065	0.14625
KEGG_AXON_GUIDANCE	125	0.364302	1.55766	0.00133333	0.146497
GOBP_PEPTIDE_TRANSPORT	213	0.337209	1.55736	0.00240385	0.146586
GOBP_PROTEIN_LOCALIZATION_TO_EXTRACELLULAR_REGION	304	0.329699	1.55665	0	0.147253
GOBP_VITAMIN_TRANSMEMBRANE_TRANSPORT	16	0.556438	1.55598	0.046281	0.147855
GOBP_NEGATIVE_REGULATION_OF_POTASSIUM_ION_TRANSMEMBRANE_TRANSPORT	20	0.519786	1.55595	0.0405186	0.147655
GOBP_RESPONSE_TO_THYROID_HORMONE	27	0.485366	1.55538	0.0379147	0.148122
GOBP_EMBRYONIC_SKELETAL_SYSTEM_DEVELOPMENT	100	0.378925	1.55524	0.00564175	0.148073
HP_MOTOR_SEIZURE	330	0.322881	1.5531	0	0.150379
GOBP_METANEPHROS_MORPHOGENESIS	30	0.477861	1.55249	0.0283465	0.150856
GOBP_PHOSPHATE_ION_TRANSPORT	21	0.502727	1.55189	0.0387722	0.151334
HP_UPPER_LIMB_AMYOTROPHY	48	0.420712	1.55117	0.0121766	0.152039
GOBP_PULMONARY_VALVE_DEVELOPMENT	19	0.541405	1.55076	0.031405	0.152337
GOCC_BASOLATERAL_PLASMA_MEMBRANE	199	0.343943	1.55039	0	0.152572
GOBP_INOSITOL_PHOSPHATE_BIOSYNTHETIC_PROCESS	24	0.499263	1.54974	0.0374593	0.153167
GOCC_NEURON_PROJECTION_CYTOPLASM	87	0.378146	1.5496	0.00673854	0.153111
GOBP_ORGANELLE_TRANSPORT_ALONG_MICROTUBULE	82	0.383135	1.5496	0.00556328	0.15288
GOBP_POSITIVE_REGULATION_OF_LONG_TERM_SYNAPTIC_POTENTIATION	20	0.52739	1.54914	0.042517	0.153229
HP_FETAL_AKINESIA_SEQUENCE	27	0.48104	1.54892	0.0264797	0.15327
GOBP_NEGATIVE_REGULATION_OF_TRANSMEMBRANE_RECEPTOR_PROTEIN_SERINE_THREONINE_KINASE_SIGNALING_PATHWAY	111	0.365344	1.54841	0.0149457	0.153616
GOBP_REGULATION_OF_NON_CANONICAL_WNT_SIGNALING_PATHWAY	26	0.485654	1.54813	0.0274636	0.153706
HP_LOWER_LIMB_MUSCLE_WEAKNESS	121	0.363349	1.54803	0.00521512	0.15363
GOBP_XENOBIOTIC_TRANSPORT	36	0.450237	1.54748	0.0243531	0.154049
KEGG_ALDOSTERONE_REGULATED_SODIUM_REABSORPTION	36	0.455581	1.54679	0.0257186	0.15467
GOMF_LIGAND_GATED_CALCIUM_CHANNEL_ACTIVITY	25	0.486425	1.54638	0.0307443	0.154963
GOBP_MITOCHONDRION_LOCALIZATION	50	0.417942	1.54614	0.0132743	0.155022
HP_SACCADIC_SMOOTH_PURSUIT	20	0.522295	1.54614	0.035461	0.154794
HP_FRONTAL_LOBE_DEMENTIA	18	0.52598	1.546	0.0311987	0.154745
HP_LIMB_HYPERTONIA	112	0.365026	1.54589	0.00827586	0.154654
HP_FALLS	31	0.475856	1.54583	0.0265625	0.154465
HP_PROLONGED_NEONATAL_JAUNDICE	50	0.420748	1.54546	0.0172166	0.154677
HP_ANOSMIA	43	0.435608	1.54544	0.03125	0.154476
GOBP_REGULATION_OF_EXTRACELLULAR_MATRIX_ORGANIZATION	46	0.426655	1.54513	0.0221239	0.154635
HP_GENERALIZED_MYOCLONIC_SEIZURE	150	0.353194	1.54489	0.00268456	0.154711
GOBP_REGULATION_OF_HORMONE_SECRETION	194	0.340824	1.54469	0	0.154736
REACTOME_INOSITOL_PHOSPHATE_METABOLISM	46	0.422208	1.54302	0.0135338	0.156562
HP_DECREASED_MUSCLE_MASS	49	0.425123	1.54245	0.015873	0.157023
HP_HYPERACTIVE_DEEP_TENDON_REFLEXES	30	0.466877	1.54205	0.0385208	0.157282
HP_DEVELOPMENTAL_STAGNATION	20	0.522928	1.54202	0.0514096	0.157086
GOMF_NEUROPEPTIDE_BINDING	15	0.567282	1.5415	0.0357143	0.157493
GOBP_FEAR_RESPONSE	35	0.447811	1.54149	0.0184615	0.157263
GOMF_ATPASE_COUPLED_INORGANIC_ANION_TRANSMEMBRANE_TRANSPORTER_ACTIVITY	24	0.501383	1.5394	0.0301587	0.159682
GOBP_AXO_DENDRITIC_TRANSPORT	77	0.386313	1.53931	0.0169731	0.159567
HP_RECURRENT_FRACTURES	110	0.365736	1.53815	0.00542005	0.16087
HP_DYSLEXIA	25	0.493844	1.5381	0.0332829	0.160699
REACTOME_ION_HOMEOSTASIS	50	0.422478	1.53795	0.00898204	0.160643
HP_EPILEPTIC_AURA	20	0.524811	1.53763	0.0297521	0.160803
REACTOME_O_LINKED_GLYCOSYLATION	97	0.369886	1.5367	0.00669344	0.161854
GOBP_SEROTONIN_TRANSPORT	17	0.536781	1.53632	0.0394737	0.162105
GOCC_PLATELET_DENSE_GRANULE	16	0.543541	1.5358	0.0468227	0.162532
GOBP_AORTA_MORPHOGENESIS	30	0.464262	1.53488	0.0315956	0.163489
HP_FEMALE_HYPOGONADISM	23	0.497953	1.53476	0.0318792	0.163431
GOBP_SIGNALING_RECEPTOR_LIGAND_PRECURSOR_PROCESSING	29	0.468776	1.5347	0.0303514	0.163258
GOBP_TORC1_SIGNALING	42	0.43587	1.5345	0.0199386	0.163301
GOMF_ANKYRIN_BINDING	17	0.538017	1.534	0.0406504	0.16371
GOBP_AORTA_DEVELOPMENT	54	0.409712	1.53393	0.0193906	0.163578
REACTOME_SLC_MEDIATED_TRANSMEMBRANE_TRANSPORT	206	0.337327	1.53307	0	0.164443
GOBP_REGULATION_OF_CELLULAR_COMPONENT_SIZE	319	0.323384	1.53259	0	0.164827
GOBP_CALCIUM_ION_TRANSMEMBRANE_TRANSPORT	256	0.330744	1.53238	0.00246914	0.164894
GOBP_ORGANIC_ACID_TRANSPORT	252	0.33006	1.53205	0.00363636	0.165084
GOBP_HEART_VALVE_MORPHOGENESIS	50	0.412802	1.5316	0.0284006	0.1654
GOBP_CORONARY_VASCULATURE_DEVELOPMENT	42	0.427472	1.53145	0.019174	0.165377
GOBP_L_GLUTAMATE_TRANSMEMBRANE_TRANSPORT	26	0.48372	1.53026	0.0342262	0.166746
HP_DEFORMED_SELLA_TURCICA	16	0.538827	1.52918	0.0582524	0.167937
HP_FUNCTIONAL_MOTOR_DEFICIT	436	0.313012	1.5288	0	0.168193
HP_ENDOCARDITIS	18	0.530285	1.5284	0.043771	0.168468
GOBP_NEGATIVE_REGULATION_OF_CYTOSKELETON_ORGANIZATION	141	0.349104	1.52795	0.00395778	0.168823
GOMF_PHOSPHATIDYLINOSITOL_BINDING	244	0.328851	1.52761	0.00119474	0.169046
HP_ABNORMAL_LIBIDO	24	0.492224	1.52759	0.0473773	0.168844
GOBP_CARDIAC_MUSCLE_CELL_ACTION_POTENTIAL_INVOLVED_IN_CONTRACTION	48	0.417673	1.52758	0.0152439	0.168612
GOMF_HEPARIN_BINDING	127	0.353601	1.5271	0.00401069	0.168942
GOBP_RELAXATION_OF_MUSCLE	28	0.467161	1.52684	0.0385208	0.169067
REACTOME_COLLAGEN_DEGRADATION	58	0.403606	1.52657	0.012012	0.169173
GOBP_N_GLYCAN_PROCESSING	19	0.523379	1.52655	0.0360065	0.168966
HP_ABNORMAL_BLOOD_SODIUM_CONCENTRATION	43	0.427559	1.5262	0.0182648	0.169193
GOBP_REGULATION_OF_CARBOHYDRATE_BIOSYNTHETIC_PROCESS	85	0.374962	1.52549	0.0127841	0.169912
HP_ABNORMAL_ATRIOVENTRICULAR_CONDUCTION	72	0.386748	1.52424	0.0153846	0.171383
HP_GASTROINTESTINAL_INFLAMMATION	98	0.367022	1.52407	0.00952381	0.171368
GOBP_CARDIAC_MYOFIBRIL_ASSEMBLY	16	0.55223	1.52367	0.0314465	0.171655
REACTOME_MET_ACTIVATES_PTK2_SIGNALING	30	0.469992	1.52332	0.0391236	0.171855
GOBP_CELLULAR_RESPONSE_TO_ESTRADIOL_STIMULUS	34	0.452073	1.52185	0.0335366	0.173595
GOBP_MESENCHYMAL_CELL_DEVELOPMENT	83	0.372623	1.52182	0.0141044	0.173384
GOCC_CLATHRIN_COATED_PIT	69	0.388325	1.52159	0.0216763	0.173449
GOMF_MANNOSIDASE_ACTIVITY	15	0.560915	1.5212	0.040783	0.173717
GOBP_VESICLE_TRANSPORT_ALONG_MICROTUBULE	43	0.424334	1.52086	0.0199081	0.173889
HP_IMPAIRMENT_OF_ACTIVITIES_OF_DAILY_LIVING	180	0.336855	1.52074	0.00374532	0.173803
REACTOME_ACTIVATED_NOTCH1_TRANSMITS_SIGNAL_TO_THE_NUCLEUS	31	0.464155	1.52059	0.0378549	0.173777
HP_HAND_TREMOR	25	0.48116	1.52044	0.0448	0.173719
GOBP_CHONDROITIN_SULFATE_BIOSYNTHETIC_PROCESS	17	0.525111	1.51953	0.0396694	0.174636
GOBP_EATING_BEHAVIOR	24	0.487856	1.51815	0.0399361	0.176425
HP_GENERALIZED_TONIC_SEIZURE	80	0.382028	1.51767	0.0100575	0.176879
HP_ABNORMAL_BRANCHING_PATTERN_OF_THE_AORTIC_ARCH	16	0.539255	1.51719	0.034662	0.177248
GOBP_CARDIAC_CHAMBER_MORPHOGENESIS	107	0.364901	1.51698	0.00690608	0.177319
REACTOME_GLUCAGON_SIGNALING_IN_METABOLIC_REGULATION	31	0.458162	1.51687	0.0288925	0.177239
GOBP_ADRENERGIC_RECEPTOR_SIGNALING_PATHWAY	25	0.481132	1.51638	0.0373984	0.177644
GOBP_NEGATIVE_REGULATION_OF_LOCOMOTION	285	0.321803	1.5163	0	0.177519
GOBP_STRIATED_MUSCLE_CELL_APOPTOTIC_PROCESS	36	0.44341	1.51567	0.0443038	0.178155
GOBP_NEGATIVE_REGULATION_OF_SUPRAMOLECULAR_FIBER_ORGANIZATION	143	0.346759	1.51494	0.00651891	0.178967
GOBP_SENSORY_PERCEPTION	426	0.308186	1.5144	0	0.179501
GOBP_CARDIAC_CHAMBER_DEVELOPMENT	143	0.344624	1.51373	0.0117801	0.180154
GOMF_SODIUM_CHANNEL_REGULATOR_ACTIVITY	33	0.454724	1.51365	0.0358255	0.180001
HP_INTERRUPTED_AORTIC_ARCH	18	0.519318	1.51205	0.0449251	0.181992
GOBP_POSITIVE_REGULATION_OF_AXON_EXTENSION	38	0.435975	1.51191	0.0266458	0.181967
GOBP_RESPONSE_TO_DIETARY_EXCESS	22	0.490795	1.51046	0.0453834	0.18376
HP_LOSS_OF_SPEECH	45	0.428271	1.51004	0.0416025	0.18412
GOBP_REGULATION_OF_SODIUM_ION_TRANSMEMBRANE_TRANSPORT	59	0.402097	1.50993	0.020649	0.184023
HP_SHORT_ATTENTION_SPAN	433	0.309385	1.50986	0.00111982	0.183873
GOCC_NEUROMUSCULAR_JUNCTION	66	0.387839	1.50955	0.0243902	0.184065
GOBP_METANEPHROS_DEVELOPMENT	77	0.382638	1.50943	0.0153631	0.183994
GOBP_REGULATION_OF_CARDIAC_CONDUCTION	21	0.497848	1.50918	0.0474684	0.184106
GOBP_NOTCH_SIGNALING_PATHWAY	155	0.340822	1.50712	0.00387097	0.186812
GOMF_CALMODULIN_BINDING	178	0.334082	1.50599	0.0013089	0.188209
GOBP_CALCIUM_ION_IMPORT	69	0.389649	1.50563	0.0197183	0.188433
GOBP_RECEPTOR_MEDIATED_ENDOCYTOSIS	224	0.327015	1.50556	0.00120919	0.188282
HP_DYSMETRIA	146	0.341547	1.50532	0.00769231	0.188365
GOBP_SENSORY_PERCEPTION_OF_CHEMICAL_STIMULUS	77	0.381455	1.50405	0.00425532	0.18998
GOMF_UDP_GLYCOSYLTRANSFERASE_ACTIVITY	116	0.356864	1.50342	0.00539811	0.190593
GOMF_GLYCOSAMINOGLYCAN_BINDING	181	0.332819	1.50323	0.00770218	0.190602
GOBP_PHOSPHOLIPID_DEPHOSPHORYLATION	41	0.427186	1.50286	0.0331325	0.190918
HP_ABNORMALITY_OF_RENIN_ANGIOTENSIN_SYSTEM	22	0.496771	1.50278	0.0447761	0.190778
HP_INFANTILE_MUSCULAR_HYPOTONIA	190	0.332617	1.50265	0.00373599	0.190713
GOBP_TRACHEA_DEVELOPMENT	16	0.542901	1.50198	0.0511551	0.191441
HP_NEOPLASM_OF_THE_ADRENAL_GLAND	37	0.441541	1.50152	0.0363924	0.191802
GOBP_AXON_ENSHEATHMENT_IN_CENTRAL_NERVOUS_SYSTEM	18	0.512953	1.50029	0.0585284	0.193241
GOBP_MITOCHONDRION_DISTRIBUTION	15	0.541202	1.49984	0.0561404	0.193658
GOMF_LYSOPHOSPHOLIPASE_ACTIVITY	21	0.487943	1.49911	0.0561224	0.194496
GOBP_TRANSMEMBRANE_RECEPTOR_PROTEIN_SERINE_THREONINE_KINASE_SIGNALING_PATHWAY	314	0.318218	1.49867	0.00232019	0.194944
REACTOME_REGULATION_OF_GENE_EXPRESSION_IN_LATE_STAGE_BRANCHING_MORPHOGENESIS_PANCREATIC_BUD_PRECURSOR_CELLS	16	0.538994	1.4986	0.0469484	0.194778
HP_CONFUSION	65	0.390383	1.49841	0.0213675	0.194784
HP_DYSKINESIA	241	0.325687	1.49796	0.00120919	0.1952
GOMF_SOLUTE_CATION_SYMPORTER_ACTIVITY	87	0.371499	1.49794	0.0179063	0.194976
GOMF_BICARBONATE_TRANSMEMBRANE_TRANSPORTER_ACTIVITY	20	0.495	1.4972	0.0504065	0.195819
GOBP_AMIDE_TRANSPORT	249	0.323509	1.49673	0.00121065	0.196261
GOMF_TRANSMEMBRANE_RECEPTOR_PROTEIN_TYROSINE_KINASE_ACTIVITY	62	0.395053	1.49619	0.0221239	0.196786
GOMF_CYCLASE_ACTIVITY	18	0.508008	1.4961	0.0565068	0.196654
REACTOME_ACTIVATION_OF_NMDA_RECEPTORS_AND_POSTSYNAPTIC_EVENTS	87	0.369604	1.49563	0.018759	0.197051
GOBP_MITOCHONDRIAL_OUTER_MEMBRANE_PERMEABILIZATION_INVOLVED_IN_PROGRAMMED_CELL_DEATH	35	0.441029	1.49556	0.0349761	0.196893
GOBP_ESTABLISHMENT_OF_MITOCHONDRION_LOCALIZATION	29	0.454652	1.49552	0.0288	0.19669
GOBP_NEGATIVE_REGULATION_OF_MONONUCLEAR_CELL_MIGRATION	21	0.496562	1.49478	0.0383387	0.197521
GOBP_ADENYLATE_CYCLASE_INHIBITING_G_PROTEIN_COUPLED_RECEPTOR_SIGNALING_PATHWAY	62	0.386697	1.49453	0.0258621	0.197641
HP_TREMOR_BY_ANATOMICAL_SITE	66	0.387617	1.4941	0.0237741	0.198015
HP_ABNORMALITY_OF_THE_SENSE_OF_SMELL	88	0.37124	1.49368	0.00972222	0.198385
HP_PSYCHOGENIC_NON_EPILEPTIC_SEIZURE	84	0.372043	1.49365	0.0139082	0.198184
GOBP_VASCULAR_TRANSPORT	80	0.373363	1.49364	0.011713	0.197939
HP_DIMINISHED_MOTIVATION	72	0.380368	1.49352	0.0116448	0.197864
GOBP_RESPONSE_TO_MECHANICAL_STIMULUS	181	0.331494	1.49273	0.00503145	0.198785
GOBP_INTESTINAL_ABSORPTION	31	0.452966	1.49143	0.0434084	0.200511
GOBP_POSITIVE_REGULATION_OF_NATURAL_KILLER_CELL_MEDIATED_CYTOTOXICITY	24	0.475761	1.4913	0.0454545	0.200429
GOMF_CELL_CELL_ADHESION_MEDIATOR_ACTIVITY	49	0.414163	1.49122	0.0257967	0.200317
GOCC_TRANSPORT_VESICLE	366	0.308495	1.49065	0	0.200977
REACTOME_FOXO_MEDIATED_TRANSCRIPTION_OF_CELL_DEATH_GENES	15	0.523541	1.49061	0.0617886	0.200766
GOBP_TELENCEPHALON_DEVELOPMENT	218	0.324737	1.4903	0.00247525	0.20098
GOBP_SODIUM_ION_IMPORT_ACROSS_PLASMA_MEMBRANE	18	0.517468	1.48999	0.0487013	0.201186
GOBP_RETINA_DEVELOPMENT_IN_CAMERA_TYPE_EYE	126	0.345621	1.48985	0.00802139	0.201156
REACTOME_SYNAPTIC_ADHESION_LIKE_MOLECULES	21	0.484892	1.48926	0.0486224	0.201771
GOBP_HEART_MORPHOGENESIS	212	0.323823	1.48887	0.00485437	0.202108
GOBP_ESTABLISHMENT_OF_TISSUE_POLARITY	68	0.378213	1.48843	0.0185185	0.20248
KEGG_HYPERTROPHIC_CARDIOMYOPATHY_HCM	72	0.377329	1.48837	0.0158501	0.20232
GOBP_REGULATION_OF_METAL_ION_TRANSPORT	334	0.311592	1.48823	0.00233372	0.202306
HP_NEOPLASM_OF_THE_PARATHYROID_GLAND	16	0.52568	1.48822	0.0559322	0.20206
HP_PROXIMAL_MUSCLE_WEAKNESS_IN_UPPER_LIMBS	41	0.429517	1.48804	0.0369823	0.202088
HP_NEUROFIBRILLARY_TANGLES	20	0.495768	1.48803	0.0572337	0.201849
HP_ATTENTION_DEFICIT_HYPERACTIVITY_DISORDER	333	0.312255	1.48792	0	0.201735
GOBP_NEGATIVE_REGULATION_OF_MUSCLE_CELL_APOPTOTIC_PROCESS	32	0.444088	1.48642	0.0357143	0.203739
HP_ABNORMAL_AGGRESSIVE_IMPULSIVE_OR_VIOLENT_BEHAVIOR	336	0.310824	1.48513	0	0.205475
GOBP_ORGANIC_ANION_TRANSPORT	283	0.312149	1.48449	0	0.206176
GOMF_PLUS_END_DIRECTED_MICROTUBULE_MOTOR_ACTIVITY	16	0.520824	1.48344	0.05	0.207488
HP_GAIT_ATAXIA	195	0.327299	1.4832	0.00247219	0.207591
GOBP_CYCLIC_NUCLEOTIDE_BIOSYNTHETIC_PROCESS	18	0.518956	1.48317	0.0611285	0.207361
HP_URINARY_BLADDER_SPHINCTER_DYSFUNCTION	31	0.449208	1.4831	0.0373377	0.207204
GOMF_MODIFIED_AMINO_ACID_BINDING	83	0.369655	1.48276	0.0191518	0.2075
GOBP_BLASTODERM_SEGMENTATION	18	0.508327	1.4826	0.0477707	0.207491
REACTOME_SYNTHESIS_OF_IP3_AND_IP4_IN_THE_CYTOSOL	24	0.467278	1.48258	0.0587276	0.207266
GOBP_HAIR_CELL_DIFFERENTIATION	36	0.43208	1.48255	0.0379562	0.207061
GOBP_VISUAL_BEHAVIOR	41	0.422196	1.48235	0.0319149	0.207115
GOBP_NEGATIVE_REGULATION_OF_CELL_JUNCTION_ASSEMBLY	30	0.444466	1.48232	0.0479134	0.206905
GOBP_RESPONSE_TO_AXON_INJURY	73	0.377593	1.48117	0.0188406	0.208429
GOBP_NEGATIVE_REGULATION_OF_CARDIAC_MUSCLE_TISSUE_GROWTH	19	0.51811	1.48075	0.0591054	0.20883
HP_PERSONALITY_DISORDER	18	0.51484	1.48018	0.0662021	0.209407
REACTOME_ANTI_INFLAMMATORY_RESPONSE_FAVOURING_LEISHMANIA_PARASITE_INFECTION	118	0.349033	1.47956	0.0104849	0.210101
GOBP_POSITIVE_REGULATION_OF_MEMBRANE_PROTEIN_ECTODOMAIN_PROTEOLYSIS	15	0.543884	1.47952	0.0628019	0.209911
GOBP_EPITHELIAL_TUBE_BRANCHING_INVOLVED_IN_LUNG_MORPHOGENESIS	26	0.468707	1.47929	0.0572289	0.209988
GOBP_DIACYLGLYCEROL_METABOLIC_PROCESS	21	0.490058	1.47842	0.0541872	0.211087
HP_ABNORMAL_AORTIC_ARCH_MORPHOLOGY	44	0.413978	1.4783	0.0510046	0.211009
HP_TIBIAL_TORSION	15	0.528253	1.47811	0.0515807	0.211047
HP_MUSCLE_STIFFNESS	65	0.382409	1.47802	0.0220913	0.210944
GOBP_MITOCHONDRIAL_OUTER_MEMBRANE_PERMEABILIZATION	30	0.45243	1.47758	0.057903	0.211372
GOCC_INTRINSIC_COMPONENT_OF_EXTERNAL_SIDE_OF_PLASMA_MEMBRANE	17	0.526572	1.47705	0.0664395	0.211971
GOMF_TRANSFERASE_ACTIVITY_TRANSFERRING_SULPHUR_CONTAINING_GROUPS	61	0.382765	1.47691	0.0340237	0.211922
GOBP_NEPHRON_MORPHOGENESIS	72	0.377163	1.47641	0.0160584	0.212449
GOMF_MONOCARBOXYLIC_ACID_TRANSMEMBRANE_TRANSPORTER_ACTIVITY	48	0.408691	1.47525	0.0399408	0.214021
HP_INFLAMMATION_OF_THE_LARGE_INTESTINE	64	0.383661	1.47492	0.0231214	0.214289
GOBP_POSITIVE_REGULATION_OF_REACTIVE_OXYGEN_SPECIES_BIOSYNTHETIC_PROCESS	16	0.522742	1.47487	0.0619765	0.214106
GOBP_POSITIVE_REGULATION_OF_TRANSMEMBRANE_TRANSPORT	173	0.330545	1.47443	0.00900901	0.214558
GOBP_POSITIVE_REGULATION_OF_TRANSMEMBRANE_RECEPTOR_PROTEIN_SERINE_THREONINE_KINASE_SIGNALING_PATHWAY	104	0.356454	1.47441	0.013587	0.214329
HP_TINNITUS	51	0.404743	1.47348	0.027439	0.21558
KEGG_ARRHYTHMOGENIC_RIGHT_VENTRICULAR_CARDIOMYOPATHY_ARVC	68	0.382305	1.47326	0.0242511	0.215657
KEGG_MAPK_SIGNALING_PATHWAY	239	0.315952	1.47315	0.00371287	0.21559
REACTOME_RUNX2_REGULATES_BONE_DEVELOPMENT	27	0.452688	1.47304	0.054878	0.215499
GOBP_ASTROCYTE_DIFFERENTIATION	70	0.373097	1.47205	0.033189	0.216822
HP_ANKYLOGLOSSIA	15	0.540127	1.47163	0.0760331	0.217233
GOBP_EMBRYONIC_ORGAN_MORPHOGENESIS	237	0.321027	1.47092	0.002457	0.21814
GOMF_HYDROLASE_ACTIVITY_HYDROLYZING_O_GLYCOSYL_COMPOUNDS	67	0.381579	1.47082	0.0189229	0.21803
GOBP_REGULATION_OF_POTASSIUM_ION_TRANSPORT	89	0.361448	1.47062	0.0197183	0.218091
GOCC_FILOPODIUM	97	0.356649	1.47048	0.0104987	0.218045
GOBP_REGULATION_OF_BLOOD_CIRCULATION	210	0.322611	1.47038	0.00496278	0.217961
REACTOME_NON_INTEGRIN_MEMBRANE_ECM_INTERACTIONS	58	0.390267	1.47021	0.0333817	0.217954
GOBP_DIVALENT_INORGANIC_CATION_HOMEOSTASIS	407	0.303244	1.46969	0	0.218519
GOBP_SMOOTH_MUSCLE_TISSUE_DEVELOPMENT	19	0.503792	1.46936	0.0615142	0.218785
GOBP_CELL_FATE_COMMITMENT	199	0.325215	1.46818	0.00641026	0.22038
GOBP_INNERVATION	25	0.471125	1.46688	0.0483619	0.222151
HP_ABNORMAL_GLOBUS_PALLIDUS_MORPHOLOGY	20	0.490764	1.46685	0.0637255	0.221945
GOBP_NEUROMUSCULAR_JUNCTION_DEVELOPMENT	41	0.425644	1.46648	0.0387597	0.222283
HP_FACIAL_HYPOTONIA	38	0.420818	1.46613	0.0292758	0.222578
HP_APRAXIA	212	0.32152	1.46606	0.00504414	0.22241
GOBP_DENDRITIC_SPINE_MORPHOGENESIS	57	0.385638	1.46529	0.0421687	0.223367
REACTOME_DISEASES_OF_GLYCOSYLATION	131	0.339252	1.46525	0.0157068	0.22318
GOBP_AXONAL_TRANSPORT_OF_MITOCHONDRION	18	0.496683	1.4649	0.0570962	0.22348
GOBP_NEGATIVE_REGULATION_OF_GROWTH	212	0.318319	1.46456	0.00626566	0.223781
GOBP_PHOSPHOLIPASE_C_ACTIVATING_G_PROTEIN_COUPLED_RECEPTOR_SIGNALING_PATHWAY	79	0.368674	1.46402	0.0239774	0.224413
GOBP_REGULATION_OF_NMDA_RECEPTOR_ACTIVITY	19	0.501283	1.46377	0.0555556	0.224539
GOMF_HYALURONIC_ACID_BINDING	23	0.476574	1.46354	0.0497592	0.224685
HP_MYOKYMIA	16	0.510257	1.46328	0.0653266	0.224827
GOBP_EPHRIN_RECEPTOR_SIGNALING_PATHWAY	50	0.396386	1.4626	0.0451011	0.225725
GOBP_ADENYLATE_CYCLASE_ACTIVATING_ADRENERGIC_RECEPTOR_SIGNALING_PATHWAY	20	0.497646	1.46234	0.057047	0.225877
GOBP_CELL_DIFFERENTIATION_IN_SPINAL_CORD	36	0.425074	1.46227	0.04375	0.225711
GOBP_REGULATION_OF_ORGANIC_ACID_TRANSPORT	55	0.3909	1.46212	0.0307918	0.225698
GOMF_CELL_ADHESION_MEDIATOR_ACTIVITY	59	0.387828	1.46171	0.0336391	0.226089
GOBP_MITOCHONDRIAL_DNA_METABOLIC_PROCESS	15	0.533576	1.46153	0.0797963	0.226107
GOMF_PHOSPHOLIPASE_ACTIVITY	79	0.365293	1.46152	0.0219479	0.225871
GOBP_EXOCYTIC_PROCESS	70	0.374698	1.46098	0.0259366	0.226486
HP_NEONATAL_ONSET	77	0.36535	1.46098	0.0426743	0.226226
HP_CALF_MUSCLE_PSEUDOHYPERTROPHY	15	0.531941	1.46081	0.0738832	0.226224
GOBP_POSITIVE_REGULATION_OF_CHOLESTEROL_EFFLUX	25	0.462492	1.46075	0.0598706	0.226073
GOMF_TRANSMEMBRANE_RECEPTOR_PROTEIN_KINASE_ACTIVITY	78	0.367273	1.46059	0.0246377	0.226072
KEGG_LYSOSOME	118	0.343899	1.46044	0.014966	0.226047
GOBP_CARDIAC_MUSCLE_CELL_CONTRACTION	68	0.374425	1.4604	0.0273775	0.225864
HP_EEG_WITH_SPIKE_WAVE_COMPLEXES	70	0.371989	1.46035	0.0357143	0.225685
GOCC_SARCOLEMMA	117	0.341408	1.45941	0.014157	0.226961
GOBP_REGULATION_OF_ALCOHOL_BIOSYNTHETIC_PROCESS	42	0.41246	1.45929	0.04414	0.226878
HP_GENERALIZED_ONSET_SEIZURE	326	0.3044	1.45918	0	0.226788
GOMF_EXTRACELLULAR_MATRIX_STRUCTURAL_CONSTITUENT_CONFERRING_TENSILE_STRENGTH	39	0.414814	1.45907	0.048855	0.226713
KEGG_GLYCEROPHOSPHOLIPID_METABOLISM	62	0.380598	1.45871	0.0350877	0.227034
GOBP_NEUROTRANSMITTER_METABOLIC_PROCESS	22	0.473015	1.45748	0.0644122	0.228785
HP_ABNORMAL_CARDIAC_TEST	104	0.348191	1.45693	0.0272109	0.229401
GOBP_POSITIVE_REGULATION_OF_MORPHOGENESIS_OF_AN_EPITHELIUM	35	0.430494	1.45678	0.0587302	0.229382
GOBP_MORPHOGENESIS_OF_A_POLARIZED_EPITHELIUM	91	0.353978	1.4564	0.0239437	0.229766
HP_GENERALIZED_ONSET_MOTOR_SEIZURE	187	0.32219	1.45549	0.0100629	0.230984
GOBP_REGIONALIZATION	280	0.310667	1.45534	0.00591716	0.23097
REACTOME_CA_DEPENDENT_EVENTS	35	0.429533	1.45531	0.0596774	0.230749
GOBP_GLYCOSPHINGOLIPID_BIOSYNTHETIC_PROCESS	31	0.43844	1.45527	0.062201	0.230541
GOBP_REGULATION_OF_MITOCHONDRIAL_OUTER_MEMBRANE_PERMEABILIZATION_INVOLVED_IN_APOPTOTIC_SIGNALING_PATHWAY	20	0.483576	1.45424	0.0610933	0.231985
GOBP_NEGATIVE_REGULATION_OF_CELL_GROWTH	166	0.327524	1.45359	0.00902062	0.232857
HP_ABNORMAL_HEART_RATE_VARIABILITY	16	0.517726	1.45352	0.0596252	0.232729
GOBP_POSITIVE_REGULATION_OF_COLD_INDUCED_THERMOGENESIS	85	0.371041	1.45331	0.0211864	0.232821
HP_URINARY_INCONTINENCE	151	0.335985	1.4533	0.011509	0.232563
REACTOME_N_GLYCAN_ANTENNAE_ELONGATION_IN_THE_MEDIAL_TRANS_GOLGI	25	0.464658	1.45311	0.0674157	0.232618
GOBP_REGULATION_OF_DENDRITE_DEVELOPMENT	92	0.360266	1.45303	0.0251046	0.232489
GOMF_CALCIUM_DEPENDENT_PHOSPHOLIPID_BINDING	50	0.403107	1.45282	0.0408472	0.232551
GOBP_DETECTION_OF_LIGHT_STIMULUS_INVOLVED_IN_SENSORY_PERCEPTION	15	0.527573	1.45272	0.0820513	0.23245
HP_HEMIPLEGIA	32	0.438451	1.45159	0.039185	0.234035
GOBP_NEGATIVE_REGULATION_OF_HORMONE_SECRETION	50	0.392828	1.45136	0.0283159	0.234152
GOBP_POSITIVE_REGULATION_OF_NATURAL_KILLER_CELL_MEDIATED_IMMUNITY	27	0.455545	1.45098	0.0630769	0.234608
GOBP_REGULATION_OF_BONE_REMODELING	42	0.415126	1.45036	0.0430108	0.235429
GOMF_NUCLEOTIDE_RECEPTOR_ACTIVITY	18	0.499643	1.45015	0.0625	0.235535
GOCC_TRANSPORT_VESICLE_MEMBRANE	186	0.319496	1.44989	0.00896287	0.235715
GOBP_FEMALE_GENITALIA_DEVELOPMENT	17	0.509478	1.44952	0.0613288	0.236083
GOBP_POSITIVE_REGULATION_OF_MEMBRANE_PERMEABILITY	41	0.411903	1.44949	0.0458015	0.235865
GOCC_BASAL_PART_OF_CELL	239	0.31246	1.44918	0.00369914	0.236138
GOBP_REGULATION_OF_DENDRITIC_SPINE_MORPHOGENESIS	43	0.406969	1.44874	0.0394737	0.236646
HP_DILATION_OF_LATERAL_VENTRICLES	84	0.357916	1.44856	0.0292479	0.23667
GOBP_PROTEOGLYCAN_BIOSYNTHETIC_PROCESS	55	0.390568	1.44816	0.0327869	0.237105
HP_ACTION_TREMOR	154	0.328206	1.44804	0.0115533	0.237043
GOMF_EXTRACELLULAR_MATRIX_STRUCTURAL_CONSTITUENT_CONFERRING_COMPRESSION_RESISTANCE	16	0.514722	1.44731	0.0732113	0.238058
GOBP_REGULATION_OF_WNT_SIGNALING_PATHWAY_PLANAR_CELL_POLARITY_PATHWAY	16	0.527175	1.44721	0.0493197	0.237973
REACTOME_METABOLIC_DISORDERS_OF_BIOLOGICAL_OXIDATION_ENZYMES	26	0.461045	1.4472	0.066561	0.237724
HP_ULNAR_DEVIATION_OF_THE_HAND	18	0.502403	1.44716	0.06914	0.237521
GOBP_ACID_SECRETION	40	0.413669	1.44699	0.0554723	0.237564
GOBP_NEGATIVE_REGULATION_OF_BONE_REMODELING	15	0.534485	1.44694	0.066335	0.237373
GOMF_EPHRIN_RECEPTOR_ACTIVITY	18	0.504182	1.44651	0.0636215	0.237873
HP_GASTROESOPHAGEAL_REFLUX	404	0.297993	1.44647	0.00448934	0.237687
GOBP_SIALYLATION	19	0.488173	1.44635	0.0713073	0.237629
GOBP_RESPONSE_TO_CHOLESTEROL	24	0.462356	1.446	0.0548173	0.237936
GOBP_REGULATION_OF_MICROTUBULE_POLYMERIZATION	52	0.394812	1.44588	0.0452555	0.23788
REACTOME_O_GLYCOSYLATION_OF_TSR_DOMAIN_CONTAINING_PROTEINS	38	0.416859	1.44521	0.0512445	0.238794
GOBP_CELLULAR_RESPONSE_TO_ATP	18	0.498812	1.44519	0.0659164	0.238563
GOBP_REGULATION_OF_POSTSYNAPSE_ORGANIZATION	76	0.365625	1.44452	0.0266854	0.239418
GOBP_ANION_TRANSPORT	405	0.30139	1.44448	0	0.239229
GOBP_REGULATION_OF_BRANCHING_INVOLVED_IN_URETERIC_BUD_MORPHOGENESIS	20	0.481584	1.44385	0.0711921	0.240031
HP_INAPPROPRIATE_BEHAVIOR	52	0.38838	1.44362	0.0357675	0.240216
GOBP_NEGATIVE_REGULATION_OF_NEURON_APOPTOTIC_PROCESS	126	0.333848	1.4429	0.0158311	0.241168
GOBP_NEGATIVE_REGULATION_OF_MUSCLE_CELL_DIFFERENTIATION	53	0.390916	1.44257	0.0404798	0.241483
GOCC_CELL_PROJECTION_MEMBRANE	299	0.303313	1.44252	0.00353774	0.241283
GOBP_REGULATION_OF_ANION_TRANSPORT	71	0.366556	1.44196	0.0331412	0.241987
GOBP_ENDOCARDIAL_CUSHION_MORPHOGENESIS	35	0.424259	1.44181	0.056231	0.242015
REACTOME_NEGATIVE_REGULATION_OF_NMDA_RECEPTOR_MEDIATED_NEURONAL_TRANSMISSION	21	0.476292	1.44169	0.0687398	0.241948
GOBP_EXTRACELLULAR_MATRIX_ASSEMBLY	43	0.408772	1.44169	0.0481203	0.241692
GOBP_DIGESTIVE_SYSTEM_PROCESS	75	0.3585	1.44072	0.0299572	0.243009
GOBP_RESPONSE_TO_ACIDIC_PH	24	0.461502	1.44056	0.0570033	0.243006
GOMF_SERINE_HYDROLASE_ACTIVITY	130	0.336555	1.44008	0.0105402	0.243552
REACTOME_INWARDLY_RECTIFYING_K_CHANNELS	33	0.429263	1.44	0.048	0.243443
GOBP_DORSAL_VENTRAL_PATTERN_FORMATION	70	0.36829	1.43996	0.033046	0.243261
HP_ABNORMAL_MORPHOLOGY_OF_THE_MUSCULATURE_OF_THE_NECK	54	0.391607	1.43993	0.0440061	0.243035
GOBP_APOPTOTIC_PROCESS_INVOLVED_IN_DEVELOPMENT	39	0.417746	1.43883	0.0676692	0.244607
KEGG_CARDIAC_MUSCLE_CONTRACTION	64	0.377339	1.4382	0.0268256	0.245428
GOBP_MEMBRANE_REPOLARIZATION_DURING_ACTION_POTENTIAL	25	0.459082	1.43727	0.070626	0.24678
HP_ATRIAL_ARRHYTHMIA	62	0.380738	1.43699	0.045977	0.247
GOBP_BIOMINERALIZATION	141	0.331502	1.43576	0.0143791	0.248995
HP_RESPIRATORY_FAILURE_REQUIRING_ASSISTED_VENTILATION	26	0.454412	1.43571	0.0582822	0.248781
GOBP_REGULATION_OF_HORMONE_LEVELS	391	0.29738	1.43543	0.00678733	0.249027
GOBP_CELL_RECOGNITION	119	0.339587	1.43529	0.0146471	0.249032
GOBP_REGULATION_OF_PROTEIN_DEPOLYMERIZATION	77	0.360918	1.435	0.0274964	0.249243
GOBP_REGULATION_OF_OSTEOCLAST_DIFFERENTIATION	56	0.38419	1.43353	0.0466472	0.251646
HP_CSF_PLEOCYTOSIS	19	0.487502	1.43346	0.0618557	0.25149
HP_MYOCLONIC_SEIZURE	180	0.318262	1.43288	0.015	0.25228
HP_NON_OBSTRUCTIVE_AZOOSPERMIA	29	0.432089	1.43279	0.0600649	0.252159
GOBP_MUSCLE_CELL_APOPTOTIC_PROCESS	61	0.380669	1.43264	0.0413695	0.252169
GOBP_POLYSACCHARIDE_METABOLIC_PROCESS	94	0.352131	1.4326	0.0202429	0.251984
GOBP_VESICLE_CYTOSKELETAL_TRAFFICKING	68	0.368294	1.4324	0.0369318	0.252059
GOBP_PEPTIDYL_L_CYSTEINE_S_PALMITOYLATION	24	0.458868	1.43204	0.0634921	0.252468
GOBP_NEGATIVE_REGULATION_OF_EXOCYTOSIS	30	0.431819	1.43138	0.0617089	0.253342
GOBP_REGULATION_OF_ANATOMICAL_STRUCTURE_SIZE	429	0.293836	1.43089	0.0011274	0.253925
GOMF_LIPOPROTEIN_PARTICLE_RECEPTOR_BINDING	25	0.465569	1.43033	0.0737834	0.254684
GOBP_EAR_DEVELOPMENT	175	0.322897	1.4301	0.00997506	0.254832
GOBP_SEMAPHORIN_PLEXIN_SIGNALING_PATHWAY_INVOLVED_IN_NEURON_PROJECTION_GUIDANCE	16	0.508064	1.42994	0.0733229	0.254888
GOBP_RESPONSE_TO_COLD	47	0.393602	1.42983	0.0402985	0.254805
GOBP_DEVELOPMENTAL_MATURATION	245	0.307839	1.4288	0.00598086	0.256377
REACTOME_ACTIVATION_OF_MATRIX_METALLOPROTEINASES	25	0.46039	1.42866	0.0668896	0.256327
GOBP_NEGATIVE_REGULATION_OF_PROTEIN_POLYMERIZATION	70	0.364313	1.42821	0.0299145	0.256818
HP_CLONUS	82	0.353006	1.42813	0.0272597	0.256695
GOMF_SIALYLTRANSFERASE_ACTIVITY	19	0.488173	1.42799	0.0592	0.256709
GOBP_POSITIVE_REGULATION_OF_CARTILAGE_DEVELOPMENT	29	0.434627	1.42756	0.0724409	0.257232
GOBP_CELL_GROWTH	432	0.293869	1.42755	0.00110497	0.256981
GOBP_CARDIAC_NEURAL_CREST_CELL_DIFFERENTIATION_INVOLVED_IN_HEART_DEVELOPMENT	16	0.503231	1.42709	0.0725126	0.257557
GOBP_CALCIUM_ION_IMPORT_INTO_CYTOSOL	18	0.504971	1.42706	0.0721649	0.257334
HP_MULTIPLE_LIPOMAS	28	0.445522	1.42662	0.0636364	0.25784
GOBP_CIRCADIAN_SLEEP_WAKE_CYCLE	15	0.52285	1.42622	0.0883333	0.258285
REACTOME_EPH_EPHRIN_MEDIATED_REPULSION_OF_CELLS	50	0.381361	1.42616	0.0409449	0.258123
REACTOME_DISEASES_ASSOCIATED_WITH_O_GLYCOSYLATION_OF_PROTEINS	58	0.381402	1.426	0.0338733	0.258158
GOBP_MAINTENANCE_OF_SYNAPSE_STRUCTURE	20	0.487544	1.42591	0.0830565	0.258049
GOBP_CELLULAR_RESPONSE_TO_CAMP	49	0.389139	1.4258	0.0549777	0.257984
HP_ABNORMAL_CALCIUM_PHOSPHATE_REGULATING_HORMONE_LEVEL	37	0.418273	1.4257	0.0657277	0.2579
GOBP_MICROTUBULE_DEPOLYMERIZATION	42	0.407469	1.42567	0.043609	0.257668
HP_SOMATIC_SENSORY_DYSFUNCTION	323	0.299696	1.42542	0.00348837	0.257856
HP_DELAYED_ERUPTION_OF_PERMANENT_TEETH	29	0.441356	1.42535	0.066561	0.257705
GOBP_REGULATION_OF_SMAD_PROTEIN_SIGNAL_TRANSDUCTION	27	0.442301	1.42505	0.0750799	0.257987
GOCC_CELL_CELL_CONTACT_ZONE	63	0.377977	1.42494	0.0380282	0.257957
GOMF_PHOSPHOLIPID_BINDING	410	0.292201	1.42465	0.00225989	0.258216
HP_RETINAL_DEGENERATION	241	0.307889	1.42441	0.00738007	0.258382
GOMF_FIBROBLAST_GROWTH_FACTOR_RECEPTOR_BINDING	17	0.495964	1.42415	0.0798722	0.258588
REACTOME_DISEASES_OF_METABOLISM	214	0.312813	1.424	0.00742574	0.25859
GOBP_FOREBRAIN_REGIONALIZATION	17	0.497305	1.42373	0.0821678	0.258804
GOMF_MAP_KINASE_ACTIVITY	15	0.512312	1.42314	0.0830619	0.259647
GOBP_REGULATION_OF_LEUKOCYTE_DEGRANULATION	41	0.404137	1.42293	0.0457413	0.259768
GOCC_CATION_TRANSPORTING_ATPASE_COMPLEX	16	0.509098	1.42259	0.0701468	0.260094
REACTOME_DEGRADATION_OF_THE_EXTRACELLULAR_MATRIX	122	0.332244	1.42176	0.025	0.261429
HP_ORAL_PHARYNGEAL_DYSPHAGIA	74	0.361575	1.42164	0.0334728	0.261354
GOBP_GLYCEROLIPID_CATABOLIC_PROCESS	53	0.387767	1.42162	0.0465793	0.261115
GOBP_VESICLE_DOCKING_INVOLVED_IN_EXOCYTOSIS	36	0.417689	1.42147	0.0648567	0.261133
GOBP_NOREPINEPHRINE_TRANSPORT	18	0.490214	1.42081	0.0865385	0.262109
GOBP_CEREBRAL_CORTEX_RADIALLY_ORIENTED_CELL_MIGRATION	29	0.438607	1.42056	0.0524642	0.262256
GOBP_REGULATION_OF_GLUCONEOGENESIS	42	0.407072	1.42039	0.054755	0.262298
HP_GLOBAL_BRAIN_ATROPHY	55	0.382784	1.42034	0.0481203	0.262124
GOBP_G_PROTEIN_COUPLED_RECEPTOR_SIGNALING_PATHWAY_COUPLED_TO_CYCLIC_NUCLEOTIDE_SECOND_MESSENGER	35	0.424785	1.42004	0.0497738	0.262385
REACTOME_ELASTIC_FIBRE_FORMATION	44	0.398652	1.41997	0.0575221	0.26223
GOBP_OLIGODENDROCYTE_DEVELOPMENT	34	0.417507	1.41969	0.0743671	0.262482
GOBP_REGULATION_OF_CAMP_DEPENDENT_PROTEIN_KINASE_ACTIVITY	17	0.49672	1.41957	0.0819113	0.262456
HP_BUNDLE_BRANCH_BLOCK	56	0.376084	1.41954	0.04769	0.262256
GOMF_CAMP_BINDING	22	0.470608	1.41919	0.0800654	0.262621
HP_POOR_FINE_MOTOR_COORDINATION	41	0.406063	1.41915	0.0485133	0.262433
GOBP_POSITIVE_REGULATION_OF_CELL_DEVELOPMENT	262	0.306665	1.41915	0.00363636	0.262179
GOMF_PHOSPHORUS_OXYGEN_LYASE_ACTIVITY	20	0.472706	1.41893	0.0672131	0.262342
HP_NEUROINFLAMMATION	16	0.504169	1.41811	0.088853	0.263566
HP_PANHYPOPITUITARISM	19	0.47513	1.41794	0.0721154	0.263632
HP_HEART_BLOCK	96	0.34211	1.41769	0.0339463	0.263847
GOMF_ANION_TRANSMEMBRANE_TRANSPORTER_ACTIVITY	254	0.304956	1.41748	0.00477327	0.263979
GOBP_OLIGOPEPTIDE_TRANSPORT	15	0.521101	1.41721	0.0779661	0.264196
GOMF_WIDE_PORE_CHANNEL_ACTIVITY	20	0.468921	1.41709	0.0927835	0.264157
REACTOME_RUNX2_REGULATES_OSTEOBLAST_DIFFERENTIATION	21	0.467612	1.41626	0.0726698	0.265435
HP_LOWER_LIMB_AMYOTROPHY	52	0.382783	1.41601	0.0588235	0.265601
GOMF_NEUROPEPTIDE_HORMONE_ACTIVITY	17	0.499191	1.4154	0.084048	0.266442
GOBP_REGULATION_OF_ANIMAL_ORGAN_FORMATION	23	0.463203	1.41533	0.0678514	0.266299
HP_RETICULOCYTOSIS	39	0.409445	1.41518	0.0569715	0.266293
HP_TONIC_SEIZURE	96	0.346062	1.41508	0.027248	0.26621
GOMF_NADPLUS_KINASE_ACTIVITY	15	0.526467	1.41443	0.0838926	0.267172
GOMF_PALMITOYLTRANSFERASE_ACTIVITY	36	0.414895	1.41413	0.0688576	0.267462
GOBP_REGULATION_OF_FATTY_ACID_METABOLIC_PROCESS	67	0.363956	1.41402	0.0425532	0.267436
REACTOME_GPCR_LIGAND_BINDING	304	0.299379	1.41381	0.00600962	0.267527
GOMF_ORGANIC_ACID_TRANSMEMBRANE_TRANSPORTER_ACTIVITY	136	0.328582	1.41378	0.0271669	0.267314
GOBP_NEUROPEPTIDE_SIGNALING_PATHWAY	68	0.36723	1.4135	0.0476858	0.267616
GOCC_GOLGI_LUMEN	74	0.36161	1.41346	0.0382979	0.267453
REACTOME_LAMININ_INTERACTIONS	30	0.43327	1.41293	0.0781759	0.268168
GOBP_ENDOCARDIAL_CUSHION_FORMATION	27	0.435383	1.41182	0.0574534	0.269947
GOBP_POSITIVE_REGULATION_OF_SECRETION	255	0.301466	1.41077	0.00360577	0.271617
GOBP_HORMONE_METABOLIC_PROCESS	167	0.315935	1.41041	0.0219922	0.272027
HP_LIMB_MUSCLE_WEAKNESS	239	0.303132	1.41039	0.00958084	0.27179
GOBP_REGULATION_OF_ALTERNATIVE_MRNA_SPLICING_VIA_SPLICEOSOME	56	0.377961	1.41035	0.0583942	0.271601
GOBP_HORMONE_TRANSPORT	240	0.304683	1.41026	0.0059952	0.271531
GOBP_EXTERNAL_ENCAPSULATING_STRUCTURE_ORGANIZATION	270	0.299318	1.41001	0.00846433	0.271774
HP_TYPICAL_ABSENCE_SEIZURE	57	0.378219	1.40987	0.0505201	0.271759
GOMF_TRANSMEMBRANE_RECEPTOR_PROTEIN_PHOSPHATASE_ACTIVITY	17	0.489704	1.40933	0.0740741	0.272507
GOBP_REPRODUCTIVE_BEHAVIOR	19	0.48828	1.40922	0.0881863	0.272441
HP_CHOREOATHETOSIS	96	0.342426	1.4091	0.0333797	0.27236
GOCC_BRUSH_BORDER_MEMBRANE	41	0.408304	1.40867	0.0583717	0.272893
GOBP_NEGATIVE_REGULATION_OF_STRIATED_MUSCLE_CELL_APOPTOTIC_PROCESS	20	0.476734	1.4084	0.0898503	0.273182
GOMF_CALMODULIN_DEPENDENT_PROTEIN_KINASE_ACTIVITY	27	0.436855	1.40812	0.0736677	0.273499
GOBP_RESPONSE_TO_MITOCHONDRIAL_DEPOLARISATION	17	0.502769	1.40795	0.0990415	0.273542
REACTOME_SIGNALING_BY_NTRKS	132	0.326986	1.40791	0.024032	0.273354
GOBP_REGULATION_OF_PH	81	0.346603	1.40777	0.0491803	0.273339
GOBP_GLIAL_CELL_DIFFERENTIATION	194	0.308979	1.40759	0.01868	0.273407
HP_METATARSUS_VALGUS	19	0.483216	1.40748	0.0773026	0.273366
GOBP_INNER_EAR_AUDITORY_RECEPTOR_CELL_DIFFERENTIATION	29	0.439573	1.40735	0.0565428	0.273359
GOBP_MECHANORECEPTOR_DIFFERENTIATION	51	0.379023	1.40732	0.0707692	0.273153
HP_DYSCALCULIA	22	0.474042	1.40687	0.0904605	0.273747
REACTOME_SIGNALING_BY_NOTCH2	33	0.419749	1.40679	0.0799347	0.273619
GOCC_EXTERNAL_ENCAPSULATING_STRUCTURE	464	0.286345	1.40663	0	0.273638
GOBP_ODONTOGENESIS_OF_DENTIN_CONTAINING_TOOTH	72	0.360176	1.40639	0.0493469	0.273815
GOBP_POSITIVE_REGULATION_OF_TORC1_SIGNALING	18	0.48887	1.40634	0.104202	0.273637
GOBP_REGULATION_OF_CARDIAC_MUSCLE_CELL_MEMBRANE_REPOLARIZATION	23	0.455954	1.406	0.0909091	0.274001
GOBP_MESENCHYME_DEVELOPMENT	256	0.298408	1.40559	0.00941176	0.274504
GOBP_AMINO_ACID_TRANSPORT	124	0.33499	1.40532	0.0266312	0.274759
HP_CEREBELLAR_ATROPHY	336	0.292959	1.40509	0.00588928	0.274911
GOCC_EARLY_ENDOSOME	366	0.289307	1.40505	0.00229885	0.274737
HP_POLYPHAGIA	54	0.382856	1.40503	0.0529412	0.274505
GOBP_POSITIVE_REGULATION_OF_OSTEOCLAST_DIFFERENTIATION	20	0.474306	1.40501	0.0866667	0.274277
HP_HYPODONTIA	182	0.313653	1.40494	0.0213033	0.274153
REACTOME_SIALIC_ACID_METABOLISM	31	0.420329	1.40452	0.061747	0.274643
GOBP_RESPONSE_TO_ALKALOID	80	0.352	1.40438	0.0399449	0.274639
GOBP_NEGATIVE_REGULATION_OF_BMP_SIGNALING_PATHWAY	47	0.382205	1.4034	0.0469484	0.276207
HP_RESTRICTIVE_BEHAVIOR	19	0.478633	1.40302	0.0901639	0.276645
GOMF_APOLIPOPROTEIN_BINDING	16	0.501771	1.40269	0.0943089	0.276998
HP_DIPLOPIA	76	0.357047	1.40256	0.0516039	0.276975
GOBP_BICARBONATE_TRANSPORT	25	0.451827	1.40213	0.0859504	0.277596
HP_MENTAL_DETERIORATION	303	0.2925	1.40195	0.00688863	0.277675
GOBP_NEGATIVE_REGULATION_OF_PROTEIN_LOCALIZATION_TO_NUCLEUS	31	0.418158	1.40164	0.0789889	0.278014
GOBP_CALCIUM_ION_TRANSPORT_INTO_CYTOSOL	133	0.324986	1.4014	0.0266312	0.278182
GOBP_REGULATION_OF_HEART_CONTRACTION	171	0.3152	1.40069	0.0123609	0.279246
GOCC_SPANNING_COMPONENT_OF_MEMBRANE	19	0.475572	1.4004	0.093178	0.279539
HP_SYSTEMIC_LUPUS_ERYTHEMATOSUS	31	0.424192	1.39985	0.0610329	0.280302
KEGG_ETHER_LIPID_METABOLISM	22	0.46328	1.39958	0.0674157	0.28054
GOBP_NEURAL_RETINA_DEVELOPMENT	57	0.376177	1.3989	0.0538922	0.281569
GOCC_KINESIN_COMPLEX	46	0.38849	1.39865	0.0637982	0.281774
GOBP_CIRCULATORY_SYSTEM_PROCESS	499	0.285236	1.39795	0.00327154	0.282865
GOMF_PROTEIN_TYROSINE_KINASE_ACTIVATOR_ACTIVITY	17	0.493772	1.39762	0.084375	0.283201
GOBP_EMBRYONIC_ORGAN_DEVELOPMENT	380	0.288586	1.39741	0.00346021	0.283327
GOBP_REGULATION_OF_ESTABLISHMENT_OF_PLANAR_POLARITY	55	0.375649	1.39735	0.0570571	0.283176
GOBP_EPITHELIAL_TUBE_FORMATION	130	0.320826	1.39706	0.0194553	0.283468
GOBP_SYNAPSE_MATURATION	24	0.449231	1.39608	0.0890302	0.28509
HP_RIGHT_BUNDLE_BRANCH_BLOCK	41	0.39726	1.39595	0.0567823	0.285073
GOBP_TYPE_B_PANCREATIC_CELL_PROLIFERATION	16	0.49903	1.39595	0.0907473	0.284811
GOBP_LIMBIC_SYSTEM_DEVELOPMENT	87	0.34732	1.39587	0.0319889	0.284696
GOBP_SEGMENTATION	82	0.347998	1.39557	0.0504909	0.285045
REACTOME_ION_TRANSPORT_BY_P_TYPE_ATPASES	51	0.381753	1.39537	0.0655977	0.285181
GOBP_POSITIVE_REGULATION_OF_FAT_CELL_DIFFERENTIATION	59	0.370003	1.39519	0.0421053	0.28528
REACTOME_SENSORY_PERCEPTION_OF_TASTE	28	0.435892	1.39305	0.0680062	0.289214
GOBP_RESPONSE_TO_MINERALOCORTICOID	25	0.44627	1.39301	0.0872274	0.289008
HP_EPISODIC_ATAXIA	24	0.446255	1.39225	0.101721	0.29028
HP_ASPIRATION	23	0.450024	1.39214	0.0846395	0.290239
REACTOME_ASSEMBLY_AND_CELL_SURFACE_PRESENTATION_OF_NMDA_RECEPTORS	39	0.404177	1.39199	0.0601852	0.290251
GOBP_BROWN_FAT_CELL_DIFFERENTIATION	44	0.388176	1.39188	0.0737327	0.290215
HP_GASTROSTOMY_TUBE_FEEDING_IN_INFANCY	120	0.324777	1.39144	0.0357616	0.29081
HP_SUPRANUCLEAR_GAZE_PALSY	44	0.391069	1.39099	0.071953	0.291458
GOMF_SOLUTE_SODIUM_SYMPORTER_ACTIVITY	56	0.368843	1.39073	0.0502152	0.291712
GOBP_REGULATION_OF_NOTCH_SIGNALING_PATHWAY	80	0.347954	1.39042	0.0432277	0.292025
GOBP_KILLING_OF_CELLS_OF_ANOTHER_ORGANISM	21	0.458186	1.3903	0.0992	0.291985
GOBP_NEGATIVE_REGULATION_OF_SMOOTHENED_SIGNALING_PATHWAY	32	0.420216	1.39015	0.0762987	0.292005
GOMF_STRUCTURAL_CONSTITUENT_OF_SYNAPSE	18	0.479467	1.3896	0.0955316	0.292873
HP_HYPOPIGMENTED_MACULE	17	0.494145	1.38957	0.0725126	0.292676
HP_AGGRESSIVE_BEHAVIOR	222	0.302904	1.38932	0.0171359	0.292858
HP_BLOODY_DIARRHEA	34	0.418475	1.38919	0.0684713	0.292854
GOBP_RECEPTOR_INTERNALIZATION	99	0.340491	1.38912	0.0394022	0.292717
REACTOME_NETRIN_1_SIGNALING	47	0.37895	1.38891	0.0683507	0.292862
GOBP_POSITIVE_REGULATION_OF_OSTEOBLAST_DIFFERENTIATION	59	0.372427	1.38807	0.045977	0.294199
GOBP_SULFUR_COMPOUND_TRANSPORT	49	0.382437	1.38778	0.0521472	0.294494
HP_ABNORMAL_HYPOTHALAMUS_PHYSIOLOGY	41	0.399461	1.38775	0.0640625	0.294277
GOBP_PROTEIN_DEPOLYMERIZATION	105	0.332055	1.38638	0.0380952	0.296692
GOBP_CELLULAR_RESPONSE_TO_CALCIUM_ION	77	0.351712	1.38583	0.0434783	0.297521
GOBP_CELLULAR_COPPER_ION_HOMEOSTASIS	15	0.505455	1.3852	0.115587	0.298554
GOBP_HORMONE_BIOSYNTHETIC_PROCESS	52	0.375455	1.38497	0.0570571	0.298749
GOBP_NEGATIVE_REGULATION_OF_ESTABLISHMENT_OF_PROTEIN_LOCALIZATION	106	0.334569	1.38494	0.0389262	0.298546
HP_WIDENED_SUBARACHNOID_SPACE	94	0.332143	1.38481	0.0339463	0.298523
GOBP_SKELETAL_SYSTEM_DEVELOPMENT	439	0.284116	1.38474	0.0011325	0.298404
HP_ATONIC_SEIZURE	100	0.336436	1.38464	0.0378378	0.298337
GOBP_CARDIAC_RIGHT_VENTRICLE_MORPHOGENESIS	18	0.467046	1.38347	0.105769	0.300383
GOMF_METALLOCARBOXYPEPTIDASE_ACTIVITY	18	0.485915	1.38321	0.111864	0.300625
GOBP_POSITIVE_REGULATION_OF_OSSIFICATION	44	0.387675	1.38296	0.0646617	0.300892
GOMF_CALCIUM_RELEASE_CHANNEL_ACTIVITY	16	0.499972	1.38287	0.0912106	0.300788
HP_DYSOSTOSIS_MULTIPLEX	22	0.453295	1.38168	0.0916272	0.30288
REACTOME_NICOTINATE_METABOLISM	30	0.42366	1.38159	0.0973597	0.302797
HP_DISTAL_UPPER_LIMB_AMYOTROPHY	38	0.395472	1.38136	0.0603715	0.302985
GOMF_LOW_DENSITY_LIPOPROTEIN_PARTICLE_BINDING	15	0.502957	1.38127	0.0993266	0.302888
GOBP_VENTRICULAR_SEPTUM_MORPHOGENESIS	38	0.400062	1.3812	0.0657698	0.302752
GOBP_MEMBRANE_REPOLARIZATION	42	0.39353	1.38113	0.0685544	0.302643
GOCC_ACTIN_BASED_CELL_PROJECTION	187	0.307988	1.3804	0.0248447	0.303792
GOCC_PHAGOPHORE_ASSEMBLY_SITE	30	0.422162	1.38036	0.0928	0.303602
HP_CRANIAL_NERVE_COMPRESSION	39	0.399808	1.38003	0.0790274	0.303989
HP_DISPROPORTIONATE_TALL_STATURE	82	0.345183	1.37987	0.037448	0.304051
GOBP_MONOVALENT_INORGANIC_CATION_HOMEOSTASIS	127	0.319537	1.37918	0.0348387	0.305165
GOMF_LIPASE_ACTIVITY	97	0.332019	1.37871	0.0430686	0.305793
GOBP_FILOPODIUM_ASSEMBLY	65	0.357154	1.3787	0.0518732	0.305541
HP_INCOORDINATION	200	0.305438	1.37869	0.02133	0.305289
GOBP_CYCLIC_NUCLEOTIDE_METABOLIC_PROCESS	34	0.406142	1.37831	0.0859729	0.305802
GOCC_INTRINSIC_COMPONENT_OF_GOLGI_MEMBRANE	60	0.363098	1.3783	0.0499266	0.30556
GOBP_REGULATION_OF_OSSIFICATION	101	0.326944	1.37802	0.0403768	0.305868
GOBP_CEREBELLAR_PURKINJE_CELL_LAYER_MORPHOGENESIS	15	0.49863	1.37764	0.112013	0.306384
GOBP_SPECIFICATION_OF_ANIMAL_ORGAN_IDENTITY	32	0.410725	1.37745	0.0798722	0.306491
GOBP_DETECTION_OF_CHEMICAL_STIMULUS_INVOLVED_IN_SENSORY_PERCEPTION_OF_TASTE	17	0.475679	1.37733	0.102606	0.306432
GOBP_ACTIVATION_OF_ADENYLATE_CYCLASE_ACTIVITY	20	0.459784	1.37689	0.0894309	0.307061
GOBP_SENSORY_ORGAN_DEVELOPMENT	461	0.281089	1.3766	0.00441989	0.30739
GOMF_INSULIN_LIKE_GROWTH_FACTOR_BINDING	21	0.454403	1.37629	0.101667	0.307777
GOBP_METENCEPHALON_DEVELOPMENT	96	0.330169	1.37618	0.0376812	0.307724
HP_ABNORMAL_EXTEROCEPTIVE_SENSATION	183	0.306788	1.37618	0.0178344	0.307458
GOBP_SYNAPTIC_VESICLE_CYTOSKELETAL_TRANSPORT	19	0.467066	1.3761	0.112164	0.307354
HP_OVERLAPPING_FINGERS	30	0.4203	1.37594	0.075969	0.307414
GOBP_CELL_MIGRATION_INVOLVED_IN_HEART_DEVELOPMENT	19	0.465148	1.37571	0.106908	0.307652
GOCC_EXTRINSIC_COMPONENT_OF_MEMBRANE	279	0.293598	1.37549	0.00833333	0.307847
GOMF_CHOLESTEROL_BINDING	46	0.382414	1.37548	0.0649926	0.307589
GOCC_ORGANELLE_MEMBRANE_CONTACT_SITE	36	0.406361	1.37525	0.0825688	0.30779
GOBP_SYNAPTIC_TRANSMISSION_GABAERGIC	41	0.394912	1.37471	0.0677966	0.308579
HP_ABNORMALITY_OF_THE_PARATHYROID_MORPHOLOGY	21	0.45433	1.37464	0.092084	0.308462
HP_ABNORMAL_PONS_MORPHOLOGY	84	0.342239	1.37447	0.0594744	0.308544
GOBP_PROTEIN_PALMITOYLATION	31	0.419064	1.37434	0.0845528	0.308508
HP_HEAD_TREMOR	33	0.41161	1.37426	0.0917722	0.308412
HP_EPILEPTIC_SPASM	196	0.299267	1.37418	0.0203046	0.308312
HP_TEMPERATURE_INSTABILITY	28	0.427827	1.37407	0.0747218	0.308268
GOBP_REGULATION_OF_MICROTUBULE_BASED_MOVEMENT	38	0.390028	1.37379	0.0701754	0.30859
GOBP_CELL_SURFACE_RECEPTOR_SIGNALING_PATHWAY_INVOLVED_IN_CELL_CELL_SIGNALING	489	0.278418	1.37359	0.00440044	0.308775
GOBP_CARDIAC_EPITHELIAL_TO_MESENCHYMAL_TRANSITION	33	0.41124	1.37339	0.0863192	0.308885
GOBP_POSITIVE_REGULATION_OF_CATION_CHANNEL_ACTIVITY	57	0.362202	1.37325	0.0630373	0.308906
GOCC_EXTRINSIC_COMPONENT_OF_ORGANELLE_MEMBRANE	46	0.37538	1.37325	0.0754148	0.308642
HP_PHEOCHROMOCYTOMA	26	0.435287	1.37259	0.100787	0.309709
GOBP_RESPONSE_TO_NERVE_GROWTH_FACTOR	45	0.380052	1.37256	0.0746269	0.309507
GOBP_GAMMA_AMINOBUTYRIC_ACID_SIGNALING_PATHWAY	19	0.471391	1.37175	0.106667	0.310892
HP_UPPER_LIMB_MUSCLE_WEAKNESS	75	0.348058	1.37144	0.0572626	0.31124
HP_WOOLLY_HAIR	15	0.503927	1.37132	0.129252	0.311226
REACTOME_ION_CHANNEL_TRANSPORT	159	0.308547	1.37132	0.0276382	0.31096
HP_RECEPTIVE_LANGUAGE_DELAY	54	0.367792	1.37131	0.074184	0.310699
GOCC_DENDRITIC_SHAFT	32	0.405791	1.37118	0.0848	0.310708
GOBP_POSITIVE_REGULATION_OF_DEVELOPMENTAL_GROWTH	139	0.313472	1.37113	0.0349741	0.310521
GOMF_IMMUNE_RECEPTOR_ACTIVITY	123	0.323709	1.3709	0.027137	0.310718
GOBP_MESODERMAL_CELL_DIFFERENTIATION	26	0.434623	1.37038	0.1	0.311557
GOBP_PROTEIN_LOCALIZATION_TO_LYSOSOME	42	0.391351	1.3702	0.075643	0.311669
HP_FRAGILE_SKIN	31	0.419551	1.37016	0.0990566	0.311498
GOBP_REGULATION_OF_CELLULAR_PH	73	0.352942	1.37001	0.0502874	0.311528
GOBP_POSITIVE_REGULATION_OF_TRANSPORTER_ACTIVITY	101	0.331942	1.37	0.0465426	0.311298
GOBP_VESICLE_DOCKING	56	0.368507	1.36976	0.0726698	0.311505
GOBP_EMBRYONIC_CAMERA_TYPE_EYE_MORPHOGENESIS	22	0.44601	1.36974	0.0873016	0.311272
HP_CHOREA	262	0.293759	1.36911	0.0106888	0.312303
REACTOME_NRAGE_SIGNALS_DEATH_THROUGH_JNK	57	0.364009	1.36904	0.0734633	0.312185
HP_PULMONARY_EMBOLISM	35	0.404722	1.3686	0.0880121	0.312822
GOMF_HEPARAN_SULFATE_PROTEOGLYCAN_BINDING	15	0.504189	1.36824	0.117371	0.313284
REACTOME_DAG_AND_IP3_SIGNALING	39	0.388109	1.36815	0.0708535	0.313179
GOBP_POSITIVE_REGULATION_OF_CELLULAR_RESPONSE_TO_TRANSFORMING_GROWTH_FACTOR_BETA_STIMULUS	30	0.416876	1.36779	0.0798046	0.313678
GOBP_DIGESTION	91	0.338913	1.36755	0.0506156	0.3139
GOBP_CARDIAC_MUSCLE_CELL_MEMBRANE_REPOLARIZATION	33	0.409328	1.36752	0.0759878	0.313681
HP_NAUSEA	78	0.346126	1.36742	0.0461095	0.313647
REACTOME_SPHINGOLIPID_DE_NOVO_BIOSYNTHESIS	40	0.385598	1.36685	0.0840979	0.314517
REACTOME_GLUCAGON_TYPE_LIGAND_RECEPTORS	25	0.432888	1.36677	0.101777	0.314397
GOBP_TRANSFORMING_GROWTH_FACTOR_BETA_RECEPTOR_SIGNALING_PATHWAY	175	0.304912	1.36668	0.0301837	0.314314
REACTOME_NUCLEAR_EVENTS_KINASE_AND_TRANSCRIPTION_FACTOR_ACTIVATION	61	0.359167	1.36656	0.0727802	0.314286
HP_ABNORMAL_SUBARACHNOID_SPACE_MORPHOLOGY	126	0.316111	1.36648	0.0426667	0.314163
GOBP_OLIGOSACCHARIDE_METABOLIC_PROCESS	53	0.374976	1.36614	0.0701492	0.314638
GOMF_TRANSMEMBRANE_TRANSPORTER_BINDING	118	0.322097	1.36569	0.0420624	0.315316
HP_APLASIA_HYPOPLASIA_OF_THE_PUBIC_BONE	20	0.462572	1.36568	0.100162	0.31506
GOBP_GANGLIOSIDE_BIOSYNTHETIC_PROCESS	16	0.4955	1.36544	0.097561	0.315307
GOMF_P_TYPE_TRANSMEMBRANE_TRANSPORTER_ACTIVITY	18	0.464947	1.36496	0.102941	0.316053
GOBP_REGULATION_OF_MEMBRANE_DEPOLARIZATION	40	0.392561	1.36491	0.0998464	0.315902
GOBP_NEGATIVE_REGULATION_OF_PROTEIN_LOCALIZATION	170	0.306529	1.36487	0.0236613	0.315714
GOCC_AUTOPHAGOSOME	106	0.324618	1.36475	0.0428769	0.315686
GOBP_NEGATIVE_REGULATION_OF_MITOCHONDRION_ORGANIZATION	44	0.387565	1.36448	0.074184	0.315998
GOBP_BONE_REMODELING	77	0.341237	1.36433	0.0553191	0.316015
GOBP_REGULATION_OF_ANIMAL_ORGAN_MORPHOGENESIS	115	0.319494	1.36427	0.0426997	0.315874
GOBP_CARBOHYDRATE_HOMEOSTASIS	193	0.304287	1.36424	0.0242967	0.315674
GOBP_RESPONSE_TO_PH	37	0.393622	1.36315	0.0925645	0.317716
GOBP_ENDODERM_DEVELOPMENT	68	0.347634	1.36306	0.0558739	0.317628
GOMF_GROWTH_FACTOR_ACTIVITY	114	0.320883	1.36306	0.0369357	0.317369
GOBP_NEUROBLAST_PROLIFERATION	51	0.370944	1.36302	0.081448	0.317185
HP_ABNORMAL_TRICUSPID_VALVE_MORPHOLOGY	38	0.392667	1.36275	0.0790323	0.317481
GOBP_REGULATION_OF_URINE_VOLUME	20	0.470296	1.36252	0.105442	0.317683
GOBP_REGULATION_OF_SMALL_GTPASE_MEDIATED_SIGNAL_TRANSDUCTION	282	0.288093	1.36222	0.0106509	0.318045
GOCC_LAMELLIPODIUM_MEMBRANE	22	0.452613	1.36138	0.105678	0.319563
GOCC_COLLAGEN_TRIMER	70	0.353944	1.36112	0.0612245	0.319856
GOBP_ENDOCRINE_PANCREAS_DEVELOPMENT	37	0.398551	1.36101	0.0920437	0.319819
GOBP_AMEBOIDAL_TYPE_CELL_MIGRATION	376	0.281092	1.36082	0.00574713	0.319951
HP_RIGHT_VENTRICULAR_HYPERTROPHY	18	0.472712	1.36036	0.101027	0.320628
HP_URETEROCELE	25	0.427416	1.36022	0.0927152	0.320672
HP_HETEROTAXY	19	0.477812	1.36006	0.107325	0.320731
GOBP_NEGATIVE_REGULATION_OF_ANION_TRANSPORT	19	0.462465	1.35948	0.0924092	0.32161
GOBP_POSITIVE_REGULATION_OF_PATHWAY_RESTRICTED_SMAD_PROTEIN_PHOSPHORYLATION	41	0.388335	1.35932	0.093415	0.321699
HP_ORGANIC_ACIDURIA	73	0.347561	1.35844	0.0596394	0.323256
HP_GENERALIZED_CLONIC_SEIZURE	29	0.419396	1.35841	0.101721	0.323079
GOCC_SECONDARY_LYSOSOME	16	0.493554	1.35831	0.115702	0.322988
HP_MEDIAN_CLEFT_LIP_AND_PALATE	18	0.46826	1.35796	0.103618	0.323439
GOBP_NEGATIVE_REGULATION_OF_TRANSMEMBRANE_TRANSPORT	102	0.323891	1.35794	0.0541612	0.32321
GOMF_GTPASE_ACTIVATOR_ACTIVITY	257	0.290151	1.35756	0.0168472	0.323733
GOBP_VITAMIN_TRANSPORT	37	0.394218	1.35754	0.0832073	0.323502
GOBP_NEURON_PROJECTION_ORGANIZATION	86	0.335735	1.35746	0.0568783	0.323404
GOMF_PHOSPHATIDYLCHOLINE_TRANSPORTER_ACTIVITY	18	0.459719	1.35738	0.108153	0.323323
HP_HYPERKINETIC_MOVEMENTS	33	0.404575	1.3571	0.0950156	0.323662
GOBP_GLIAL_CELL_MIGRATION	47	0.372146	1.35699	0.0752688	0.323648
GOBP_POSITIVE_REGULATION_OF_BONE_MINERALIZATION	37	0.402476	1.35669	0.0878594	0.323994
GOMF_BETA_1_3_GALACTOSYLTRANSFERASE_ACTIVITY	16	0.491614	1.35645	0.121528	0.324209
GOBP_TRANSPORT_ALONG_MICROTUBULE	148	0.314269	1.35625	0.0451613	0.324359
HP_TRICEPS_WEAKNESS	15	0.489592	1.3559	0.122414	0.324808
HP_SUPRAVENTRICULAR_ARRHYTHMIA	89	0.333913	1.35572	0.0526316	0.324935
GOBP_CELLULAR_RESPONSE_TO_ALCOHOL	77	0.344404	1.35531	0.0800562	0.325513
HP_SELF_INJURIOUS_BEHAVIOR	174	0.301827	1.35504	0.0291616	0.325847
HP_INCOMPLETE_PENETRANCE	129	0.312513	1.35485	0.0391134	0.325998
HP_ABNORMAL_FACIAL_EXPRESSION	141	0.308348	1.35479	0.0532468	0.325853
GOBP_ENGULFMENT_OF_APOPTOTIC_CELL	19	0.4667	1.35433	0.0966184	0.326567
GOBP_HINDBRAIN_MORPHOGENESIS	38	0.385566	1.35433	0.104455	0.326308
GOBP_GLYCOSPHINGOLIPID_METABOLIC_PROCESS	55	0.360664	1.35387	0.0814815	0.327039
HP_HYPOREFLEXIA	326	0.283903	1.35387	0.0125571	0.32678
GOCC_M_BAND	20	0.454456	1.3538	0.0903226	0.32667
GOBP_G_PROTEIN_COUPLED_ACETYLCHOLINE_RECEPTOR_SIGNALING_PATHWAY	16	0.4829	1.35362	0.123967	0.326791
HP_RESPIRATORY_ARREST	22	0.446503	1.3532	0.0815661	0.327473
HP_HYPERACTIVITY	476	0.272791	1.35289	0.00782123	0.32785
GOBP_ACTIVATION_OF_GTPASE_ACTIVITY	99	0.325374	1.35216	0.0538358	0.329121
GOBP_CELLULAR_RESPONSE_TO_ORGANIC_CYCLIC_COMPOUND	482	0.27383	1.35199	0.00444444	0.329208
REACTOME_INSULIN_PROCESSING	24	0.42898	1.35172	0.111285	0.329499
GOBP_REGULATION_OF_MUSCLE_CELL_DIFFERENTIATION	113	0.318952	1.35112	0.0593103	0.330549
GOCC_CLATHRIN_VESICLE_COAT	23	0.447485	1.351	0.106013	0.330513
GOBP_ECTODERM_DEVELOPMENT	19	0.457365	1.3508	0.11925	0.33068
GOBP_CELL_DIFFERENTIATION_IN_HINDBRAIN	18	0.464194	1.35058	0.11745	0.330859
GOBP_POSITIVE_REGULATION_OF_GLIAL_CELL_DIFFERENTIATION	33	0.407202	1.35037	0.110769	0.331046
GOMF_PHOSPHATIDYLINOSITOL_3_KINASE_REGULATOR_ACTIVITY	18	0.464656	1.35031	0.1	0.330914
HP_IMPAIRED_VIBRATION_SENSATION_IN_THE_LOWER_LIMBS	45	0.379438	1.35019	0.0815047	0.330904
GOBP_REGULATION_OF_LIPID_KINASE_ACTIVITY	66	0.353338	1.34983	0.0637681	0.33147
HP_PARKINSONISM	109	0.32068	1.34966	0.0446781	0.331565
HP_ECTRODACTYLY	61	0.352273	1.34965	0.0685544	0.331317
HP_SPASTIC_TETRAPLEGIA	97	0.325969	1.34889	0.0545703	0.332637
GOBP_INTRACELLULAR_LIPID_TRANSPORT	41	0.392507	1.34886	0.0881459	0.332447
GOBP_NEGATIVE_REGULATION_OF_CANONICAL_WNT_SIGNALING_PATHWAY	123	0.318847	1.34868	0.0385638	0.332543
GOBP_REGULATION_OF_MITOCHONDRION_ORGANIZATION	134	0.312985	1.34852	0.0223684	0.332624
GOBP_NEGATIVE_REGULATION_OF_ION_TRANSPORT	119	0.313685	1.34838	0.041721	0.332661
GOBP_REGULATION_OF_LIPID_CATABOLIC_PROCESS	47	0.370675	1.34831	0.074184	0.332555
HP_ABNORMALITY_OF_THE_METOPIC_SUTURE	58	0.360507	1.34814	0.0670554	0.332624
GOBP_RENAL_TUBULE_DEVELOPMENT	88	0.333511	1.34807	0.0606897	0.332512
GOMF_CATALYTIC_ACTIVITY_ACTING_ON_A_GLYCOPROTEIN	22	0.445128	1.34801	0.099026	0.332363
GOBP_ORGANIC_ACID_TRANSMEMBRANE_TRANSPORT	132	0.311577	1.34768	0.0519126	0.332789
HP_OBSESSIVE_COMPULSIVE_TRAIT	25	0.4317	1.34744	0.100629	0.333039
GOMF_GLUCURONOSYLTRANSFERASE_ACTIVITY	15	0.485799	1.34733	0.140652	0.333025
HP_COLITIS	52	0.368184	1.34728	0.0744048	0.332873
GOBP_NEGATIVE_REGULATION_OF_POTASSIUM_ION_TRANSPORT	25	0.430694	1.3471	0.114192	0.332983
KEGG_SPHINGOLIPID_METABOLISM	36	0.394784	1.34668	0.0866261	0.333646
GOBP_PIGMENT_GRANULE_ORGANIZATION	28	0.417044	1.34648	0.11215	0.333777
GOBP_REGULATION_OF_CHEMOTAXIS	193	0.295421	1.34618	0.0343137	0.334125
GOBP_MYOTUBE_CELL_DEVELOPMENT	28	0.422076	1.34597	0.0956938	0.33431
REACTOME_MOLECULES_ASSOCIATED_WITH_ELASTIC_FIBRES	37	0.395952	1.34596	0.110272	0.334067
GOBP_NEGATIVE_REGULATION_OF_MACROAUTOPHAGY	35	0.393665	1.34589	0.112211	0.333945
GOBP_SENSORY_SYSTEM_DEVELOPMENT	327	0.282156	1.3457	0.0129717	0.334057
HP_URINARY_URGENCY	39	0.380474	1.34564	0.0986343	0.333932
GOBP_AUTONOMIC_NERVOUS_SYSTEM_DEVELOPMENT	41	0.385216	1.34564	0.105572	0.333679
HP_MUSCULAR_HYPOTONIA_OF_THE_TRUNK	211	0.293691	1.34554	0.0296663	0.33362
GOBP_NEURON_APOPTOTIC_PROCESS	212	0.292183	1.34505	0.03125	0.334386
GOBP_POSITIVE_REGULATION_OF_NOTCH_SIGNALING_PATHWAY	37	0.391667	1.34419	0.106129	0.335995
KEGG_PHOSPHATIDYLINOSITOL_SIGNALING_SYSTEM	70	0.343125	1.34374	0.0707071	0.336691
GOMF_NUCLEOSIDE_TRIPHOSPHATASE_REGULATOR_ACTIVITY	463	0.274424	1.34296	0.0101351	0.338114
HP_POOR_HEAD_CONTROL	179	0.29692	1.34238	0.0342298	0.339133
GOBP_VENTRAL_SPINAL_CORD_DEVELOPMENT	35	0.400767	1.34208	0.0854962	0.33954
HP_DYSARTHRIA	489	0.271214	1.34177	0.00554939	0.33992
HP_ORTHOPNEA	22	0.444778	1.34171	0.109091	0.339758
GOBP_PROSTATE_GLAND_DEVELOPMENT	43	0.379434	1.34147	0.0664557	0.340012
HP_TURRICEPHALY	36	0.399913	1.34146	0.0897638	0.33977
HP_APLASIA_HYPOPLASIA_OF_THE_THYMUS	32	0.402311	1.34126	0.103834	0.339967
GOBP_KIDNEY_EPITHELIUM_DEVELOPMENT	131	0.310788	1.3405	0.0384106	0.341313
GOCC_PHAGOPHORE_ASSEMBLY_SITE_MEMBRANE	17	0.471764	1.34031	0.12585	0.341454
GOBP_REGULATION_OF_GLUCOSE_TRANSMEMBRANE_TRANSPORT	59	0.360432	1.34019	0.0723404	0.341427
GOCC_CLATHRIN_COAT	37	0.397658	1.33922	0.105991	0.343263
HP_ABNORMAL_FEAR_ANXIETY_RELATED_BEHAVIOR	368	0.276739	1.33896	0.0139373	0.343591
GOBP_RESPONSE_TO_ETHANOL	99	0.326094	1.33879	0.0485437	0.343695
HP_POSTURAL_INSTABILITY	72	0.338586	1.33839	0.0750708	0.344301
HP_ELEVATED_URINARY_CARBOXYLIC_ACID	17	0.471527	1.33797	0.142114	0.344965
HP_INAPPROPRIATE_CRYING	18	0.463309	1.33765	0.118971	0.345368
GOCC_RECYCLING_ENDOSOME	180	0.296506	1.33756	0.05125	0.345306
GOBP_NEGATIVE_REGULATION_OF_SMOOTH_MUSCLE_CELL_PROLIFERATION	46	0.375415	1.33743	0.0906298	0.345325
GOMF_KINESIN_BINDING	40	0.380789	1.33733	0.0882353	0.345272
HP_LIMB_ATAXIA	72	0.338916	1.33728	0.0788732	0.34511
HP_POOR_SPEECH	276	0.285275	1.337	0.0205066	0.345439
HP_TACHYPNEA	72	0.344344	1.33694	0.0803949	0.345315
GOBP_CELL_SUBSTRATE_ADHESION	334	0.278465	1.33622	0.0154028	0.346601
HP_YELLOW_WHITE_LESIONS_OF_THE_RETINA	36	0.393271	1.33617	0.110937	0.346451
GOBP_SECOND_MESSENGER_MEDIATED_SIGNALING	256	0.287024	1.33615	0.0203106	0.346226
HP_IMPAIRED_VIBRATORY_SENSATION	85	0.333012	1.33555	0.0686695	0.347282
GOBP_VASCULAR_PROCESS_IN_CIRCULATORY_SYSTEM	227	0.289591	1.33525	0.0208078	0.347674
HP_MYELOPROLIFERATIVE_DISORDER	15	0.484773	1.33509	0.116086	0.347752
GOBP_LYTIC_VACUOLE_ORGANIZATION	67	0.348214	1.33489	0.0792951	0.347937
GOBP_MEMBRANE_REPOLARIZATION_DURING_CARDIAC_MUSCLE_CELL_ACTION_POTENTIAL	21	0.444227	1.3348	0.130225	0.347857
GOMF_INORGANIC_ANION_TRANSMEMBRANE_TRANSPORTER_ACTIVITY	118	0.30845	1.33448	0.0578735	0.348305
HP_BILATERAL_POLYMICROGYRIA	41	0.381596	1.33434	0.114332	0.348368
GOBP_CELLULAR_LIPID_CATABOLIC_PROCESS	190	0.293542	1.33428	0.0257353	0.348219
HP_SLURRED_SPEECH	37	0.382245	1.33403	0.0984127	0.348526
GOBP_REGULATION_OF_EPITHELIAL_CELL_DIFFERENTIATION_INVOLVED_IN_KIDNEY_DEVELOPMENT	16	0.478285	1.334	0.128664	0.348333
HP_MALE_SEXUAL_DYSFUNCTION	70	0.340674	1.33393	0.0780142	0.34823
HP_TOE_CLINODACTYLY	91	0.324373	1.33389	0.0608931	0.348052
HP_ABNORMALITY_OF_OCULAR_SMOOTH_PURSUIT	59	0.346978	1.33387	0.0812772	0.347842
GOBP_EPITHELIAL_TUBE_MORPHOGENESIS	298	0.283381	1.3338	0.0140187	0.347734
GOBP_REGULATION_OF_SYNAPTIC_TRANSMISSION_GABAERGIC	28	0.413685	1.33375	0.0959119	0.347588
GOBP_COLUMNAR_CUBOIDAL_EPITHELIAL_CELL_DIFFERENTIATION	71	0.346561	1.33365	0.0696662	0.347553
HP_ENLARGED_OVARIES	18	0.458533	1.33344	0.129241	0.347767
HP_DYSTONIA	485	0.271282	1.33339	0.00665927	0.347605
GOBP_POSITIVE_REGULATION_OF_MESENCHYMAL_CELL_PROLIFERATION	21	0.44478	1.33323	0.141732	0.347692
GOCC_EXTERNAL_SIDE_OF_PLASMA_MEMBRANE	308	0.278003	1.33258	0.0179426	0.348808
HP_ABNORMAL_CAUDATE_NUCLEUS_MORPHOLOGY	25	0.429276	1.33234	0.0981308	0.349024
GOBP_REGULATION_OF_NEURON_DIFFERENTIATION	158	0.301458	1.33231	0.0405577	0.348811
HP_ABNORMAL_AUTONOMIC_NERVOUS_SYSTEM_PHYSIOLOGY	106	0.318582	1.33204	0.0548128	0.349145
GOBP_HEART_FIELD_SPECIFICATION	16	0.474122	1.3317	0.12398	0.349606
HP_CHOLESTATIC_LIVER_DISEASE	16	0.477035	1.33141	0.142379	0.349957
HP_APLASIA_HYPOPLASIA_OF_THE_HALLUX	73	0.335811	1.33138	0.0851064	0.349769
GOBP_GLIOGENESIS	259	0.287307	1.33096	0.0330189	0.350457
HP_DYSPHAGIA	433	0.273509	1.33081	0.010101	0.350529
GOBP_GLUCOSE_IMPORT	60	0.350554	1.33065	0.0910448	0.350631
HP_GINGIVAL_FIBROMATOSIS	19	0.459739	1.33058	0.116279	0.35054
GOBP_STARTLE_RESPONSE	20	0.453568	1.33036	0.11557	0.350782
GOCC_COLLAGEN_CONTAINING_EXTRACELLULAR_MATRIX	355	0.276801	1.32987	0.0137457	0.351589
HP_INTELLECTUAL_DISABILITY_MILD	387	0.273476	1.32978	0.0113895	0.351502
GOBP_KETONE_BIOSYNTHETIC_PROCESS	36	0.384835	1.32925	0.128834	0.352342
HP_KINETIC_TREMOR	80	0.333996	1.32824	0.0793201	0.354311
HP_TOE_WALKING	55	0.351055	1.32779	0.0970149	0.355049
GOBP_COLLAGEN_METABOLIC_PROCESS	83	0.328311	1.32711	0.057423	0.356341
GOBP_NEGATIVE_REGULATION_OF_LIPID_TRANSPORT	23	0.423146	1.32669	0.123613	0.356998
HP_HYPOKETOTIC_HYPOGLYCEMIA	15	0.482136	1.32661	0.135179	0.356922
GOBP_NEURON_MATURATION	42	0.369257	1.32613	0.0926756	0.357754
GOBP_POSITIVE_REGULATION_OF_AMINO_ACID_TRANSPORT	18	0.455513	1.3261	0.120718	0.357553
HP_CEREBRAL_EDEMA	27	0.406479	1.32577	0.121914	0.358018
GOBP_STEROL_TRANSPORT	103	0.319904	1.32558	0.0423497	0.358175
GOBP_MANNOSYLATION	30	0.40316	1.32549	0.112721	0.358117
REACTOME_FOXO_MEDIATED_TRANSCRIPTION_OF_CELL_CYCLE_GENES	17	0.464498	1.32545	0.1264	0.357936
GOBP_REGULATION_OF_CELLULAR_RESPONSE_TO_TRANSFORMING_GROWTH_FACTOR_BETA_STIMULUS	114	0.311759	1.32503	0.055336	0.358674
HP_HYPOSMIA	50	0.361924	1.32466	0.0915805	0.359249
HP_INFANTILE_AXIAL_HYPOTONIA	34	0.392892	1.32409	0.106452	0.360257
GOBP_INNER_EAR_MORPHOGENESIS	82	0.330637	1.32361	0.0808511	0.361053
HP_ABSENT_FINGERNAIL	37	0.386897	1.32348	0.117363	0.361077
HP_SUDDEN_EPISODIC_APNEA	19	0.449501	1.32342	0.15082	0.360915
GOBP_REGULATION_OF_THE_FORCE_OF_HEART_CONTRACTION	19	0.445166	1.32325	0.101523	0.361025
HP_ABNORMAL_ELECTROPHYSIOLOGY_OF_SINOATRIAL_NODE_ORIGIN	66	0.343632	1.32304	0.0961263	0.361246
HP_HYPERPARATHYROIDISM	20	0.453953	1.32296	0.137224	0.361157
HP_VENTRICULAR_TACHYCARDIA	52	0.359392	1.32289	0.100147	0.361035
GOBP_MESENCHYMAL_CELL_DIFFERENTIATION	214	0.286726	1.32277	0.0320592	0.361039
HP_FREQUENT_FALLS	96	0.324804	1.32265	0.0709413	0.361059
HP_NEURONAL_LOSS_IN_CENTRAL_NERVOUS_SYSTEM	35	0.392736	1.32243	0.107903	0.361302
HP_DYSPHASIA	52	0.353271	1.32221	0.0914454	0.361558
HP_ABNORMALITY_OF_THE_MUSCULATURE_OF_THE_THIGH	15	0.487108	1.32218	0.1563	0.361334
REACTOME_COLLAGEN_CHAIN_TRIMERIZATION	41	0.377407	1.32205	0.106452	0.361388
GOBP_AMINOGLYCAN_BIOSYNTHETIC_PROCESS	77	0.336993	1.32201	0.0710227	0.361183
GOMF_ATPASE_COUPLED_CATION_TRANSMEMBRANE_TRANSPORTER_ACTIVITY	41	0.374285	1.32188	0.095679	0.361209
GOBP_POSITIVE_REGULATION_OF_NERVOUS_SYSTEM_PROCESS	30	0.40308	1.32145	0.126761	0.361928
HP_NEOPLASM_OF_FATTY_TISSUE	37	0.381672	1.32088	0.0928793	0.362899
GOBP_POSITIVE_REGULATION_OF_G_PROTEIN_COUPLED_RECEPTOR_SIGNALING_PATHWAY	20	0.447183	1.32069	0.134281	0.363032
GOMF_GLYCOSYLTRANSFERASE_ACTIVITY	237	0.287189	1.32044	0.0313253	0.363333
GOBP_FOCAL_ADHESION_ASSEMBLY	80	0.331432	1.32043	0.0785414	0.363078
HP_CORTICAL_DYSPLASIA	91	0.323279	1.3203	0.058906	0.363128
GOBP_SLEEP	19	0.454792	1.31968	0.153716	0.364292
GOBP_NEGATIVE_REGULATION_OF_CELLULAR_RESPONSE_TO_GROWTH_FACTOR_STIMULUS	85	0.328196	1.31943	0.0816901	0.36457
GOBP_HEPARIN_METABOLIC_PROCESS	15	0.482523	1.31938	0.138211	0.364434
HP_MENORRHAGIA	27	0.4203	1.31936	0.10231	0.364191
GOBP_REGULATION_OF_MITOCHONDRIAL_FISSION	27	0.405936	1.31914	0.11254	0.36443
GOBP_DENDRITIC_SPINE_DEVELOPMENT	89	0.323687	1.31898	0.0637394	0.364523
GOCC_DENDRITE_CYTOPLASM	28	0.407554	1.31897	0.126761	0.364274
REACTOME_ACTIVATION_OF_AMPK_DOWNSTREAM_OF_NMDARS	23	0.429871	1.31861	0.14404	0.364792
GOBP_CHONDROITIN_SULFATE_PROTEOGLYCAN_METABOLIC_PROCESS	32	0.397807	1.31856	0.118699	0.364641
HP_LIMITATION_OF_KNEE_MOBILITY	29	0.410573	1.31838	0.127692	0.364794
GOBP_NEGATIVE_REGULATION_OF_ION_TRANSMEMBRANE_TRANSPORT	80	0.327231	1.3183	0.0772595	0.36472
GOBP_VESICLE_LOCALIZATION	182	0.289716	1.31813	0.0439147	0.364824
GOBP_SEMI_LUNAR_VALVE_DEVELOPMENT	38	0.376434	1.31725	0.0909091	0.366556
GOBP_NEGATIVE_REGULATION_OF_ORGAN_GROWTH	26	0.408665	1.31715	0.115894	0.366541
GOMF_ORGANIC_ACID_SODIUM_SYMPORTER_ACTIVITY	24	0.421772	1.31698	0.142631	0.366629
REACTOME_COLLAGEN_FORMATION	84	0.328832	1.31627	0.0729614	0.368033
HP_TUBE_FEEDING	224	0.285693	1.31597	0.0381773	0.368418
GOBP_REGULATION_OF_GLIAL_CELL_DIFFERENTIATION	60	0.351262	1.31586	0.0784593	0.368406
GOBP_MODIFIED_AMINO_ACID_TRANSPORT	33	0.386013	1.31569	0.114286	0.368509
GOBP_NEGATIVE_REGULATION_OF_AUTOPHAGY	83	0.330434	1.31545	0.0806011	0.36879
GOBP_VASCULOGENESIS	68	0.339327	1.31525	0.0687593	0.368986
HP_AKINESIA	33	0.39346	1.31504	0.119697	0.369209
GOBP_NEGATIVE_REGULATION_OF_OXIDOREDUCTASE_ACTIVITY	18	0.45687	1.31479	0.131363	0.369505
HP_HAND_CLENCHING	23	0.421204	1.31362	0.123177	0.371915
GOBP_CYTOSOLIC_CALCIUM_ION_TRANSPORT	149	0.299211	1.31356	0.0469974	0.371769
HP_ABNORMALITY_OF_ADRENAL_MORPHOLOGY	86	0.326732	1.31313	0.0789845	0.372591
GOMF_LOW_DENSITY_LIPOPROTEIN_PARTICLE_RECEPTOR_BINDING	21	0.436269	1.31297	0.151369	0.372695
GOBP_CEREBELLAR_PURKINJE_CELL_LAYER_DEVELOPMENT	23	0.429386	1.31291	0.1406	0.37258
GOBP_MESONEPHRIC_TUBULE_MORPHOGENESIS	59	0.348469	1.31243	0.116279	0.373442
KEGG_GLYCOSPHINGOLIPID_BIOSYNTHESIS_GANGLIO_SERIES	15	0.481448	1.31219	0.148021	0.373749
HP_PETECHIAE	48	0.363302	1.31205	0.0929134	0.373816
GOBP_POSITIVE_REGULATION_OF_BIOMINERALIZATION	46	0.364421	1.3117	0.121622	0.374359
GOBP_OSTEOBLAST_DEVELOPMENT	16	0.473934	1.31127	0.131488	0.375117
GOBP_NEGATIVE_REGULATION_OF_ACTIN_FILAMENT_POLYMERIZATION	55	0.35112	1.31119	0.117232	0.375011
HP_SECONDARY_MICROCEPHALY	160	0.295604	1.31119	0.0476191	0.374755
GOBP_CARDIAC_MUSCLE_CELL_PROLIFERATION	41	0.372932	1.31113	0.111963	0.374629
HP_BILATERAL_TONIC_CLONIC_SEIZURE_WITH_GENERALIZED_ONSET	43	0.370213	1.31084	0.12614	0.374996
GOMF_CYCLIC_NUCLEOTIDE_BINDING	35	0.38872	1.31059	0.116386	0.375281
HP_ABNORMAL_PYRAMIDAL_SIGN	345	0.271559	1.31041	0.0149425	0.375459
HP_DIFFUSE_WHITE_MATTER_ABNORMALITIES	35	0.384449	1.31001	0.122388	0.376118
GOMF_STEROID_BINDING	86	0.320373	1.30966	0.0870748	0.376729
GOBP_TUBE_FORMATION	144	0.300573	1.30905	0.060567	0.377912
GOBP_MUSCLE_HYPERTROPHY_IN_RESPONSE_TO_STRESS	19	0.436645	1.30892	0.118893	0.377937
GOBP_HEART_PROCESS	212	0.28429	1.3083	0.0433735	0.379124
HP_SELF_MUTILATION	34	0.378535	1.30829	0.132824	0.378876
GOCC_MEMBRANE_MICRODOMAIN	295	0.276574	1.30825	0.0297619	0.378703
GOMF_CYTOKINE_RECEPTOR_ACTIVITY	83	0.325669	1.30813	0.0853147	0.37874
GOBP_HEART_DEVELOPMENT	500	0.267172	1.30783	0.00762527	0.379142
GOMF_PEPTIDE_HORMONE_BINDING	38	0.383293	1.30775	0.0995542	0.37906
GOBP_REGULATION_OF_PHOSPHATIDYLINOSITOL_3_KINASE_ACTIVITY	55	0.354622	1.3077	0.100583	0.378904
GOBP_TRANSEPITHELIAL_TRANSPORT	29	0.403972	1.30745	0.123613	0.379175
GOCC_INCLUSION_BODY	69	0.333425	1.30729	0.094964	0.379289
REACTOME_GABA_SYNTHESIS_RELEASE_REUPTAKE_AND_DEGRADATION	18	0.447107	1.3063	0.154622	0.38127
GOCC_VACUOLAR_LUMEN	150	0.297176	1.30617	0.0546667	0.381282
GOBP_REGULATION_OF_MITOCHONDRIAL_MEMBRANE_PERMEABILITY_INVOLVED_IN_APOPTOTIC_PROCESS	38	0.375362	1.30615	0.109589	0.381078
HP_DISTAL_LOWER_LIMB_MUSCLE_WEAKNESS	55	0.348552	1.30613	0.0865672	0.38084
GOBP_CYTOSKELETON_DEPENDENT_INTRACELLULAR_TRANSPORT	187	0.288255	1.30606	0.0446429	0.380737
HP_INCREASED_MUSCLE_LIPID_CONTENT	27	0.411742	1.30601	0.151466	0.380578
GOBP_POTASSIUM_ION_HOMEOSTASIS	27	0.405202	1.30574	0.150943	0.380963
GOBP_NEGATIVE_REGULATION_OF_PROTEIN_SERINE_THREONINE_KINASE_ACTIVITY	104	0.313112	1.30561	0.070922	0.380994
GOBP_CELL_FATE_SPECIFICATION	68	0.340906	1.30551	0.100982	0.380948
HP_EARLY_ONSET_OF_SEXUAL_MATURATION	170	0.29007	1.30542	0.0492228	0.3809
HP_CACHEXIA	54	0.347635	1.30533	0.108504	0.380842
GOCC_EARLY_ENDOSOME_MEMBRANE	160	0.294644	1.30498	0.054902	0.381354
GOBP_OUTFLOW_TRACT_MORPHOGENESIS	71	0.341573	1.30473	0.0983379	0.381643
GOBP_PURINERGIC_NUCLEOTIDE_RECEPTOR_SIGNALING_PATHWAY	29	0.397182	1.30352	0.132622	0.384176
REACTOME_N_GLYCAN_ANTENNAE_ELONGATION	15	0.474549	1.3034	0.148148	0.384193
HP_CYCLOPIA	17	0.448356	1.30292	0.153976	0.38504
GOBP_URETER_DEVELOPMENT	15	0.477442	1.30289	0.166945	0.384868
HP_SEVERE_GLOBAL_DEVELOPMENTAL_DELAY	202	0.286111	1.30283	0.0535492	0.384728
GOCC_APICAL_PLASMA_MEMBRANE	289	0.271854	1.3024	0.0364706	0.385492
HP_PARESTHESIA	101	0.308384	1.30226	0.0615595	0.385571
HP_ABNORMAL_ALDOLASE_LEVEL	17	0.458868	1.30178	0.157627	0.386425
HP_SMALL_HAND	96	0.315262	1.30115	0.0860367	0.387623
REACTOME_PLASMA_LIPOPROTEIN_ASSEMBLY_REMODELING_AND_CLEARANCE	59	0.344014	1.29962	0.100775	0.391028
GOMF_HEXOSYLTRANSFERASE_ACTIVITY	168	0.290865	1.29926	0.0559796	0.3916
GOBP_NEGATIVE_REGULATION_OF_ACTIN_FILAMENT_BUNDLE_ASSEMBLY	28	0.403009	1.29921	0.139021	0.391437
GOCC_CILIARY_MEMBRANE	66	0.336585	1.29907	0.0957747	0.391513
GOBP_CARDIAC_ATRIUM_MORPHOGENESIS	25	0.413596	1.29901	0.137353	0.391366
HP_FRONTAL_CORTICAL_ATROPHY	54	0.346937	1.29859	0.11128	0.392119
KEGG_INOSITOL_PHOSPHATE_METABOLISM	51	0.352807	1.2985	0.125567	0.392078
REACTOME_LONG_TERM_POTENTIATION	23	0.425901	1.29839	0.146457	0.392063
GOBP_REGULATION_OF_VASCULAR_PERMEABILITY	42	0.368577	1.2983	0.122699	0.392013
GOBP_LYMPH_NODE_DEVELOPMENT	17	0.456036	1.2983	0.162021	0.391745
HP_PULMONARY_INSUFFICIENCY	18	0.436428	1.29753	0.162562	0.393235
HP_DOWNSLANTED_PALPEBRAL_FISSURES	455	0.265299	1.29748	0.0187019	0.393091
GOMF_LIPID_TRANSPORTER_ACTIVITY	136	0.30379	1.2972	0.0601093	0.393481
GOBP_CELLULAR_COMPONENT_DISASSEMBLY_INVOLVED_IN_EXECUTION_PHASE_OF_APOPTOSIS	26	0.400461	1.29715	0.148265	0.393338
GOBP_EXTRACELLULAR_MATRIX_DISASSEMBLY	51	0.353707	1.29674	0.0942563	0.394055
GOBP_CAMERA_TYPE_EYE_DEVELOPMENT	277	0.273641	1.29641	0.0357995	0.394567
GOBP_VACUOLAR_LOCALIZATION	74	0.328698	1.29606	0.104372	0.39515
HP_ABNORMAL_DURA_MATER_MORPHOLOGY	19	0.446265	1.29605	0.150685	0.394897
HP_BRADYKINESIA	93	0.315429	1.29601	0.079452	0.394744
KEGG_GNRH_SIGNALING_PATHWAY	85	0.322701	1.29594	0.0940666	0.394634
GOBP_SEX_DIFFERENTIATION	230	0.283098	1.29565	0.0411471	0.395061
GOBP_POSITIVE_REGULATION_OF_CELL_GROWTH	139	0.298913	1.29562	0.0615183	0.394851
GOBP_GANGLIOSIDE_METABOLIC_PROCESS	25	0.411715	1.29524	0.155229	0.395494
HP_SPONTANEOUS_HEMATOMAS	17	0.449915	1.29489	0.129915	0.396047
GOBP_POSITIVE_REGULATION_OF_GTPASE_ACTIVITY	241	0.27944	1.29485	0.0284302	0.395874
GOBP_CELLULAR_MONOVALENT_INORGANIC_CATION_HOMEOSTASIS	93	0.317325	1.29453	0.0774366	0.396331
HP_CONGENITAL_NYSTAGMUS	53	0.34834	1.29449	0.114286	0.396168
GOBP_MRNA_SPLICE_SITE_SELECTION	29	0.388047	1.29345	0.148562	0.398376
GOBP_OVULATION_CYCLE	60	0.342598	1.29309	0.112613	0.399009
GOBP_INORGANIC_ANION_TRANSMEMBRANE_TRANSPORT	72	0.335231	1.29296	0.115274	0.399035
GOBP_NEGATIVE_REGULATION_OF_WNT_SIGNALING_PATHWAY	150	0.296632	1.29285	0.0590501	0.399001
REACTOME_ADHERENS_JUNCTIONS_INTERACTIONS	29	0.403607	1.29285	0.143533	0.398734
GOMF_DNA_BINDING_TRANSCRIPTION_ACTIVATOR_ACTIVITY	376	0.26691	1.29269	0.0225734	0.398838
GOCC_SARCOPLASMIC_RETICULUM_MEMBRANE	35	0.38177	1.29261	0.138298	0.398767
GOBP_REGULATION_OF_GTPASE_ACTIVITY	331	0.269993	1.29252	0.0346821	0.398723
HP_TETRAPLEGIA	28	0.399936	1.29252	0.140187	0.398458
GOBP_REGULATION_OF_VESICLE_MEDIATED_TRANSPORT	472	0.264703	1.29237	0.012318	0.39853
GOBP_POSITIVE_REGULATION_OF_P38MAPK_CASCADE	28	0.402521	1.2922	0.147673	0.398642
HP_EMG_MYOPATHIC_ABNORMALITIES	106	0.306659	1.29211	0.0818554	0.398589
GOBP_RESPONSE_TO_FIBROBLAST_GROWTH_FACTOR	94	0.317988	1.29168	0.0808219	0.399366
HP_XANTHOMATOSIS	22	0.433373	1.29158	0.154485	0.399331
GOBP_SYMPATHETIC_NERVOUS_SYSTEM_DEVELOPMENT	19	0.437113	1.29153	0.135135	0.399191
GOBP_POSITIVE_REGULATION_OF_LEUKOCYTE_DEGRANULATION	18	0.453031	1.29145	0.163575	0.399117
HP_HEMIPARESIS	78	0.324319	1.29139	0.101695	0.398995
GOBP_CEREBELLAR_CORTEX_MORPHOGENESIS	30	0.39652	1.29009	0.14378	0.401814
HP_WRIST_FLEXION_CONTRACTURE	25	0.418229	1.28913	0.143556	0.403916
HP_ABNORMAL_CRY	43	0.361958	1.28913	0.1317	0.403659
GOBP_NEURON_FATE_COMMITMENT	42	0.367558	1.28881	0.108527	0.404153
GOBP_POSITIVE_REGULATION_OF_EPITHELIAL_TO_MESENCHYMAL_TRANSITION	48	0.351669	1.28879	0.137072	0.403923
GOBP_MESONEPHROS_DEVELOPMENT	90	0.31295	1.2883	0.0923077	0.40484
GOBP_SMOOTHENED_SIGNALING_PATHWAY	126	0.30215	1.28828	0.0808625	0.40462
REACTOME_CLASS_A_1_RHODOPSIN_LIKE_RECEPTORS	219	0.28001	1.28805	0.0518072	0.40492
GOBP_ENTEROENDOCRINE_CELL_DIFFERENTIATION	24	0.405964	1.28752	0.14378	0.405953
HP_ABSENT_TOE	101	0.311118	1.28736	0.0958904	0.406093
HP_FOCAL_EMOTIONAL_SEIZURE	42	0.367792	1.28692	0.133333	0.406911
HP_APHASIA	128	0.300373	1.28656	0.0747922	0.407503
HP_DISSEMINATED_INTRAVASCULAR_COAGULATION	22	0.42429	1.286	0.161137	0.408583
GOBP_SPHINGOLIPID_BIOSYNTHETIC_PROCESS	101	0.310797	1.28571	0.0967303	0.409001
GOBP_RESPONSE_TO_TUMOR_CELL	37	0.372146	1.28508	0.147567	0.410302
GOBP_DEFENSE_RESPONSE_TO_GRAM_NEGATIVE_BACTERIUM	46	0.358904	1.28507	0.126888	0.410048
HP_ADRENAL_OVERACTIVITY	29	0.389861	1.2847	0.127796	0.41067
GOMF_AMINO_ACID_CATION_SYMPORTER_ACTIVITY	19	0.447396	1.28402	0.166397	0.41207
HP_INCISOR_MACRODONTIA	55	0.344612	1.28351	0.119225	0.41311
HP_DISTAL_UPPER_LIMB_MUSCLE_WEAKNESS	20	0.424404	1.2831	0.143824	0.413862
GOBP_NEGATIVE_REGULATION_OF_TRANSPORT	366	0.267042	1.2831	0.0365714	0.413592
HP_ANONYCHIA	57	0.341096	1.28271	0.103546	0.414289
GOBP_EXECUTION_PHASE_OF_APOPTOSIS	66	0.326167	1.2826	0.121339	0.414275
GOBP_AMINOGLYCAN_METABOLIC_PROCESS	121	0.301076	1.28251	0.0816864	0.414253
GOCC_CALYX_OF_HELD	16	0.456703	1.28232	0.170648	0.414432
GOBP_RESPONSE_TO_ATP	29	0.395153	1.28212	0.145706	0.414636
GOMF_TAU_PROTEIN_KINASE_ACTIVITY	22	0.425598	1.28203	0.128289	0.414599
HP_ANTERIOR_PITUITARY_DYSGENESIS	22	0.412766	1.28199	0.15486	0.414405
HP_TALL_STATURE	190	0.286716	1.28198	0.0586767	0.414152
HP_SLOWLY_PROGRESSIVE	151	0.293112	1.28188	0.0755208	0.414137
HP_ABNORMALITY_OF_EARLOBE	86	0.311988	1.28187	0.0988858	0.413878
GOBP_MUSCLE_ORGAN_MORPHOGENESIS	67	0.32732	1.28187	0.0947666	0.413618
GOCC_SPERM_PRINCIPAL_PIECE	21	0.428736	1.28174	0.159539	0.413658
GOCC_SMOOTH_ENDOPLASMIC_RETICULUM	28	0.39887	1.2815	0.138462	0.414005
GOBP_SPLEEN_DEVELOPMENT	29	0.393716	1.28116	0.162861	0.414549
GOBP_NEURAL_PRECURSOR_CELL_PROLIFERATION	128	0.294804	1.28107	0.0778523	0.414506
GOBP_REGULATION_OF_CANONICAL_WNT_SIGNALING_PATHWAY	230	0.279001	1.28102	0.0706456	0.414348
GOBP_STEM_CELL_DIFFERENTIATION	194	0.279843	1.28102	0.0561224	0.414081
GOBP_MULTICELLULAR_ORGANISMAL_HOMEOSTASIS	440	0.261735	1.28046	0.0195627	0.415191
GOBP_REGULATION_OF_MESENCHYMAL_CELL_PROLIFERATION	27	0.403092	1.28039	0.163043	0.415113
GOCC_EXTRINSIC_COMPONENT_OF_PLASMA_MEMBRANE	154	0.293424	1.28006	0.0721785	0.415671
HP_FLUSHING	40	0.3726	1.27995	0.136986	0.415676
HP_PROXIMAL_MUSCLE_WEAKNESS_IN_LOWER_LIMBS	45	0.361154	1.27963	0.126113	0.416215
GOBP_REGULATION_OF_MEMBRANE_PROTEIN_ECTODOMAIN_PROTEOLYSIS	22	0.42601	1.27961	0.161765	0.416
GOBP_REGULATION_OF_G_PROTEIN_COUPLED_RECEPTOR_SIGNALING_PATHWAY	116	0.298466	1.2796	0.0919842	0.415739
GOBP_MUSCLE_ADAPTATION	86	0.314569	1.27937	0.103064	0.416018
GOBP_INORGANIC_ANION_TRANSPORT	147	0.293343	1.27919	0.0786667	0.416199
GOMF_HORMONE_ACTIVITY	62	0.331149	1.27888	0.123563	0.416701
HP_HIGH_FOREHEAD	296	0.268541	1.27796	0.0339977	0.418743
HP_DEPRESSION	339	0.265497	1.27741	0.0300926	0.419846
GOBP_ODONTOGENESIS	108	0.30666	1.2773	0.096	0.419891
GOBP_POSITIVE_REGULATION_OF_TRANSCRIPTION_REGULATORY_REGION_DNA_BINDING	20	0.434582	1.27654	0.186885	0.421547
HP_ABNORMALITY_OF_SOMATOSENSORY_EVOKED_POTENTIALS	16	0.448197	1.27654	0.162641	0.421287
HP_THORACOLUMBAR_SCOLIOSIS	27	0.406594	1.27623	0.179758	0.421783
HP_MILD_HEARING_IMPAIRMENT	34	0.378144	1.27573	0.159398	0.422744
GOBP_CARBOHYDRATE_TRANSMEMBRANE_TRANSPORT	98	0.311928	1.27556	0.0925666	0.422884
GOBP_MORPHOGENESIS_OF_AN_EPITHELIUM	455	0.259933	1.27546	0.0265193	0.422881
HP_INTELLECTUAL_DISABILITY_MODERATE	240	0.276614	1.27534	0.053616	0.422927
HP_ESOPHAGITIS	26	0.398532	1.27518	0.16343	0.423036
HP_ABNORMAL_NATURAL_KILLER_CELL_PHYSIOLOGY	15	0.474965	1.2747	0.176948	0.423936
HP_PAPILLEDEMA	68	0.320192	1.27453	0.110482	0.424106
HP_SLENDER_FINGER	127	0.299543	1.27447	0.0831099	0.423976
GOBP_OLIGODENDROCYTE_DIFFERENTIATION	82	0.316991	1.27414	0.0941512	0.424522
GOBP_LIPID_MODIFICATION	188	0.280693	1.274	0.0665829	0.424603
HP_PARANOIA	16	0.451812	1.27392	0.1728	0.424524
GOBP_TISSUE_REGENERATION	57	0.341231	1.27369	0.114826	0.424826
GOMF_PHOSPHORIC_DIESTER_HYDROLASE_ACTIVITY	83	0.316279	1.27354	0.103989	0.424917
REACTOME_GLUCAGON_LIKE_PEPTIDE_1_GLP1_REGULATES_INSULIN_SECRETION	38	0.373887	1.27341	0.144377	0.424964
GOBP_ORGANELLE_MEMBRANE_FUSION	96	0.309817	1.27336	0.103914	0.42481
REACTOME_VASOPRESSIN_REGULATES_RENAL_WATER_HOMEOSTASIS_VIA_AQUAPORINS	38	0.375824	1.27279	0.136578	0.425963
GOBP_OSTEOCLAST_DIFFERENTIATION	87	0.312175	1.27278	0.114168	0.425717
HP_MEDIAN_CLEFT_PALATE	23	0.412163	1.27221	0.160572	0.426832
HP_WEAK_CRY	36	0.370259	1.27192	0.142195	0.42729
GOBP_CELL_AGGREGATION	16	0.458529	1.27161	0.180887	0.427844
GOBP_EMBRYONIC_HEART_TUBE_MORPHOGENESIS	57	0.339098	1.27151	0.131004	0.427825
REACTOME_DEFECTIVE_B4GALT7_CAUSES_EDS_PROGEROID_TYPE	20	0.429176	1.27149	0.153344	0.427617
GOMF_PHOSPHATIDYLINOSITOL_3_PHOSPHATE_BINDING	41	0.359443	1.27122	0.14058	0.427997
GOBP_REGULATION_OF_POTASSIUM_ION_TRANSMEMBRANE_TRANSPORTER_ACTIVITY	52	0.346436	1.2712	0.147321	0.427783
GOBP_INNER_EAR_RECEPTOR_CELL_STEREOCILIUM_ORGANIZATION	24	0.411054	1.27113	0.153968	0.427688
REACTOME_REGULATION_OF_INSULIN_LIKE_GROWTH_FACTOR_IGF_TRANSPORT_AND_UPTAKE_BY_INSULIN_LIKE_GROWTH_FACTOR_BINDING_PROTEINS_IGFBPS	106	0.304207	1.27083	0.0865385	0.428171
HP_PARALYSIS	133	0.296131	1.27065	0.0979866	0.428335
GOBP_POSITIVE_REGULATION_OF_ACTIN_NUCLEATION	16	0.453543	1.27063	0.183442	0.428113
GOBP_ALTERNATIVE_MRNA_SPLICING_VIA_SPLICEOSOME	71	0.322997	1.27039	0.106352	0.428447
HP_TRUNCUS_ARTERIOSUS	19	0.432849	1.27035	0.170455	0.428284
REACTOME_INTRINSIC_PATHWAY_OF_FIBRIN_CLOT_FORMATION	19	0.425785	1.27018	0.163366	0.428416
GOBP_SUBSTRATE_DEPENDENT_CELL_MIGRATION	24	0.402166	1.26962	0.160828	0.429553
GOBP_PROTEIN_LOCALIZATION_TO_POSTSYNAPSE	33	0.379355	1.26959	0.141985	0.429362
HP_ABNORMAL_MUSCLE_FIBER_PROTEIN_EXPRESSION	23	0.420045	1.26934	0.163752	0.429709
HP_EMG_DECREMENTAL_RESPONSE_OF_COMPOUND_MUSCLE_ACTION_POTENTIAL_TO_REPETITIVE_NERVE_STIMULATION	22	0.418961	1.26902	0.168013	0.430251
GOMF_PATTERN_RECOGNITION_RECEPTOR_ACTIVITY	23	0.411967	1.26901	0.159375	0.430001
HP_CEREBRAL_VISUAL_IMPAIRMENT	203	0.278734	1.26899	0.0613497	0.429763
GOBP_PROTEIN_CONTAINING_COMPLEX_LOCALIZATION	143	0.290044	1.26867	0.0850785	0.430325
HP_PULMONARY_ARTERY_DILATATION	53	0.343734	1.26853	0.145286	0.430389
GOCC_LEADING_EDGE_MEMBRANE	163	0.282835	1.26839	0.0773196	0.430473
HP_MISSING_RIBS	48	0.343531	1.26826	0.136628	0.430512
REACTOME_KERATAN_SULFATE_KERATIN_METABOLISM	31	0.385658	1.26797	0.147745	0.430944
HP_APLASIA_HYPOPLASIA_OF_TOE	149	0.289271	1.26789	0.0876494	0.430889
GOBP_GENITALIA_DEVELOPMENT	34	0.377179	1.26762	0.154213	0.43131
HP_CYANOSIS	83	0.315772	1.26729	0.121255	0.431885
GOMF_SIALIC_ACID_BINDING	16	0.450636	1.26689	0.198997	0.432617
GOBP_RESPONSE_TO_CAMP	80	0.313515	1.26665	0.105187	0.432934
HP_ABNORMAL_GLOMERULAR_FILTRATION_RATE	16	0.447689	1.26653	0.172471	0.432994
GOBP_NEGATIVE_REGULATION_OF_TRANSFORMING_GROWTH_FACTOR_BETA_RECEPTOR_SIGNALING_PATHWAY	68	0.331355	1.26638	0.122781	0.433126
HP_APLASIA_HYPOPLASIA_INVOLVING_BONES_OF_THE_FEET	269	0.268939	1.26622	0.0543735	0.433247
HP_CENTRAL_HYPOTHYROIDISM	53	0.343987	1.26586	0.131852	0.433882
HP_MASK_LIKE_FACIES	46	0.353344	1.26569	0.129129	0.43405
HP_EXERCISE_INDUCED_MYALGIA	21	0.415385	1.26552	0.166667	0.434228
HP_PEDAL_EDEMA	35	0.370646	1.26549	0.149923	0.434019
HP_LIMB_DYSTONIA	53	0.34306	1.26544	0.142647	0.433875
GOBP_PHAGOLYSOSOME_ASSEMBLY	16	0.446454	1.2654	0.176056	0.43372
HP_PERISYLVIAN_POLYMICROGYRIA	23	0.40543	1.26534	0.152623	0.433576
HP_DEVELOPMENTAL_REGRESSION	338	0.263639	1.26533	0.0384615	0.43335
HP_ASTHMA	85	0.315966	1.26532	0.0969529	0.4331
GOBP_MICROTUBULE_POLYMERIZATION	80	0.315031	1.26522	0.123055	0.433083
GOBP_INTERMEDIATE_FILAMENT_ORGANIZATION	21	0.41156	1.26493	0.180921	0.433589
GOBP_HETEROPHILIC_CELL_CELL_ADHESION_VIA_PLASMA_MEMBRANE_CELL_ADHESION_MOLECULES	35	0.369976	1.26476	0.161094	0.433752
GOCC_CYTOPLASMIC_REGION	222	0.273702	1.26433	0.0604192	0.434578
GOBP_CELLULAR_GLUCOSE_HOMEOSTASIS	123	0.299642	1.2643	0.0785619	0.434394
GOBP_REGULATION_OF_PROTEIN_CONTAINING_COMPLEX_DISASSEMBLY	112	0.298471	1.26421	0.0895916	0.434345
GOBP_TELENCEPHALON_GLIAL_CELL_MIGRATION	22	0.417361	1.26411	0.163233	0.434334
GOBP_HIPPOCAMPUS_DEVELOPMENT	68	0.323469	1.26409	0.121298	0.434101
GOMF_ALCOHOL_BINDING	77	0.317248	1.26373	0.130631	0.434768
HP_IMPOTENCE	45	0.35191	1.26366	0.145038	0.434678
HP_ABNORMAL_CEREBELLAR_VERMIS_MORPHOLOGY	270	0.270284	1.26344	0.0570388	0.434979
GOBP_ANTERIOR_POSTERIOR_AXIS_SPECIFICATION	38	0.364258	1.26307	0.149137	0.435608
HP_IMPAIRED_TEMPERATURE_SENSATION	25	0.39836	1.26244	0.154229	0.437038
HP_MACULAR_PURPURA	62	0.329998	1.26223	0.117816	0.437244
HP_ARACHNODACTYLY	108	0.304086	1.26215	0.106719	0.437192
GOBP_TRABECULA_MORPHOGENESIS	42	0.35214	1.26206	0.155521	0.437143
GOBP_LYSOSOMAL_TRANSPORT	114	0.294113	1.26194	0.0974633	0.437164
HP_BULBAR_SIGNS	36	0.3688	1.26189	0.157566	0.437051
HP_MACULAR_DYSTROPHY	17	0.437077	1.26169	0.19103	0.43727
GOBP_ARTERY_DEVELOPMENT	89	0.31181	1.26145	0.11065	0.437628
HP_SENSORIMOTOR_NEUROPATHY	75	0.31769	1.26141	0.0915698	0.437462
GOMF_POLYPEPTIDE_N_ACETYLGALACTOSAMINYLTRANSFERASE_ACTIVITY	18	0.434852	1.26129	0.174576	0.437517
GOBP_REPRODUCTIVE_SYSTEM_DEVELOPMENT	372	0.262071	1.26113	0.03125	0.437663
GOBP_PROTEIN_LOCALIZATION_TO_CELL_PERIPHERY	316	0.26534	1.26102	0.0481221	0.437683
GOMF_STEROL_TRANSPORTER_ACTIVITY	34	0.376193	1.26083	0.15047	0.437921
GOBP_INCLUSION_BODY_ASSEMBLY	21	0.413114	1.26059	0.162754	0.43828
GOBP_LIPID_LOCALIZATION	366	0.262554	1.2605	0.039548	0.438218
GOBP_MICROTUBULE_POLYMERIZATION_OR_DEPOLYMERIZATION	116	0.298884	1.26039	0.0932785	0.438225
HP_GENERALIZED_MUSCLE_WEAKNESS	110	0.299149	1.26025	0.102828	0.438304
REACTOME_RND2_GTPASE_CYCLE	42	0.355962	1.26017	0.145427	0.438249
GOMF_ORGANIC_ANION_TRANSMEMBRANE_TRANSPORTER_ACTIVITY	156	0.283201	1.2598	0.0821918	0.438886
HP_DIFFICULTY_RUNNING	39	0.361927	1.2598	0.154079	0.43862
HP_NARROW_NOSE	19	0.430373	1.2597	0.172241	0.438598
GOBP_POSITIVE_REGULATION_OF_B_CELL_PROLIFERATION	36	0.370122	1.25918	0.147877	0.439667
REACTOME_HS_GAG_BIOSYNTHESIS	30	0.3805	1.25883	0.167692	0.440257
GOBP_CELL_PROLIFERATION_INVOLVED_IN_KIDNEY_DEVELOPMENT	18	0.44003	1.25883	0.179445	0.439992
GOBP_REGULATION_OF_AUTOPHAGY	322	0.26066	1.25876	0.0531287	0.439893
GOBP_VENOUS_BLOOD_VESSEL_DEVELOPMENT	15	0.459249	1.25868	0.180952	0.439848
GOBP_UROGENITAL_SYSTEM_DEVELOPMENT	322	0.262174	1.2586	0.0398126	0.439777
HP_HYPERINTENSITY_OF_CEREBRAL_WHITE_MATTER_ON_MRI	46	0.350979	1.2583	0.155825	0.440302
GOBP_PROTEIN_LOCALIZATION_TO_VACUOLE	64	0.329359	1.2579	0.123188	0.44104
HP_EXCESSIVE_SALIVATION	111	0.298492	1.25788	0.10153	0.440818
GOBP_L_GLUTAMATE_IMPORT_ACROSS_PLASMA_MEMBRANE	16	0.443823	1.25781	0.182553	0.440743
HP_ABNORMALITY_OF_THE_MIDDLE_PHALANX_OF_THE_5TH_FINGER	17	0.43556	1.25752	0.176667	0.441243
GOMF_OXIDOREDUCTASE_ACTIVITY_ACTING_ON_PAIRED_DONORS_WITH_INCORPORATION_OR_REDUCTION_OF_MOLECULAR_OXYGEN_NAD_P_H_AS_ONE_DONOR_AND_INCORPORATION_OF_ONE_ATOM_OF_OXYGEN	31	0.383013	1.25735	0.165625	0.441446
REACTOME_PLASMA_LIPOPROTEIN_ASSEMBLY	15	0.46692	1.25726	0.190972	0.441415
GOBP_NEGATIVE_REGULATION_OF_LYMPHOCYTE_MIGRATION	15	0.448798	1.25718	0.179966	0.441365
GOMF_PHOSPHATIDYLINOSITOL_3_4_BISPHOSPHATE_BINDING	25	0.392562	1.25694	0.173844	0.441668
GOBP_SPHINGOLIPID_METABOLIC_PROCESS	147	0.286979	1.25685	0.100894	0.441649
HP_ABSENCE_OF_PUBERTAL_DEVELOPMENT	22	0.413769	1.25684	0.171429	0.441398
HP_ABNORMAL_LATERAL_VENTRICLE_MORPHOLOGY	106	0.299107	1.25677	0.111565	0.441323
HP_INFANTILE_SPASMS	97	0.303582	1.2567	0.105409	0.441251
HP_ABNORMALITY_OF_THE_GALLBLADDER	97	0.30263	1.25647	0.112175	0.441563
GOBP_ACTIN_MEDIATED_CELL_CONTRACTION	90	0.312409	1.25579	0.11641	0.44302
GOBP_NEGATIVE_REGULATION_OF_BLOOD_PRESSURE	37	0.362858	1.25548	0.150972	0.443534
HP_ABNORMALLY_LARGE_GLOBE	37	0.36427	1.25506	0.153509	0.444358
HP_SLOW_SACCADIC_EYE_MOVEMENTS	29	0.385609	1.25493	0.156923	0.444438
GOCC_INTERCALATED_DISC	44	0.345708	1.25489	0.145427	0.444247
HP_ABNORMALITY_OF_FACIAL_MUSCULATURE	283	0.267467	1.25471	0.0608592	0.444428
GOBP_REGULATION_OF_ESTABLISHMENT_OF_PROTEIN_LOCALIZATION_TO_MITOCHONDRION	46	0.345031	1.25399	0.134128	0.445968
[truncated: 7,390 more rows]

## Sheet: GSEA_41KO-WT
NAME	SIZE	ES	NES	NOM p-val	FDR q-val
[truncated: 9,059 more rows]

## Sheet: GSEA_DKO-WT
NAME	SIZE	ES	NES	NOM p-val	FDR q-val
[truncated: 9,059 more rows]

## Sheet: GSEA_column_info
Column	Description
[truncated: 5 more rows]
