# Supplementary material for: BHLHE40/41 regulate macrophage/microglia responses associated with Alzheimer’s disease and other disorders of lipid-rich tissues
Source: bioRxiv. 2023 Feb 13:2023.02.13.528372. Preprint. [Version 1] doi: 10.1101/2023.02.13.528372 (PMC9948946; doi:10.1101/2023.02.13.528372)
Supplement: Supplement 4 [file media-4.xlsx]

## Sheet: DGEA
Gene_ID	Gene_Symbol	z.std_40KD-SCR	logFC_40KD-SCR	P.Value_40KD-SCR	adj.P.Val_40KD-SCR	z.std_41KD-SCR	logFC_41KD-SCR	P.Value_41KD-SCR	adj.P.Val_41KD-SCR	z.std_DKD-SCR	logFC_DKD-SCR	P.Value_DKD-SCR	adj.P.Val_DKD-SCR
ENSG00000121410.11	A1BG	0.980315	0.841477	0.326931	0.99994	0.524173	0.453348	0.600158	0.999997	-0.0458999	-0.0408282	0.96339	0.999925
ENSG00000175899.14	A2M	-0.214601	-0.0759953	0.830078	0.99994	-0.130638	-0.0463446	0.896061	0.999997	0.0305425	0.0108379	0.975634	0.999925
ENSG00000128274.16	A4GALT	-0.596675	-0.109527	0.550724	0.99994	-0.638012	-0.116374	0.523466	0.999997	-1.13854	-0.210394	0.254893	0.999925
ENSG00000094914.12	AAAS	0.201671	0.0285403	0.840174	0.99994	-0.522059	-0.0738263	0.60163	0.999997	0.114325	0.0160878	0.908981	0.999925
ENSG00000081760.16	AACS	1.22282	0.191227	0.221397	0.99994	0.698987	0.108039	0.48456	0.999997	0.319368	0.0494716	0.749447	0.999925
ENSG00000109576.13	AADAT	0.809464	0.289503	0.418248	0.99994	0.154919	0.0557817	0.876885	0.999997	-0.437495	-0.161131	0.661753	0.999925
ENSG00000158122.11	AAED1	-0.362557	-0.0578338	0.716936	0.99994	0.234249	0.03686	0.814791	0.999997	0.728584	0.114795	0.466256	0.999925
ENSG00000103591.12	AAGAB	0.581165	0.0912114	0.561129	0.99994	0.268342	0.0419315	0.788436	0.999997	0.386967	0.0605222	0.69878	0.999925
ENSG00000115977.18	AAK1	-0.798611	-0.156185	0.424516	0.99994	-0.548974	-0.107037	0.583023	0.999997	-0.23157	-0.045079	0.816872	0.999925
ENSG00000087884.14	AAMDC	0.873689	0.320702	0.382288	0.99994	-0.131588	-0.0490278	0.89531	0.999997	0.379773	0.138963	0.704114	0.999925
ENSG00000127837.9	AAMP	0.306401	0.054885	0.759299	0.99994	-0.0508714	-0.00909864	0.959428	0.999997	-0.567285	-0.101833	0.570521	0.999925
ENSG00000129673.9	AANAT	-1.09351	-0.801238	0.27417	0.99994	-1.12828	-0.814577	0.2592	0.999997	-0.897098	-0.645493	0.369666	0.999925
ENSG00000131043.11	AAR2	-0.960832	-0.159682	0.336637	0.99994	-0.36016	-0.0590201	0.718728	0.999997	-0.161614	-0.0264642	0.87161	0.999925
ENSG00000205002.3	AARD	-0.24193	-0.0880916	0.808835	0.99994	-0.152042	-0.054427	0.879154	0.999997	0.148454	0.0526141	0.881985	0.999925
ENSG00000090861.15	AARS	0.0141087	0.00527497	0.988743	0.99994	0.27903	0.10452	0.780222	0.999997	0.678375	0.25512	0.497534	0.999925
ENSG00000124608.4	AARS2	-0.0926966	-0.0205088	0.926145	0.99994	-0.451437	-0.0998294	0.651675	0.999997	-0.343995	-0.076064	0.73085	0.999925
ENSG00000266967.6	AARSD1	0.551741	0.472068	0.581126	0.99994	-0.0680265	-0.0591784	0.945765	0.999997	-0.437589	-0.390826	0.661684	0.999925
ENSG00000157426.13	AASDH	0.515368	0.0726502	0.606296	0.99994	0.0731449	0.0102319	0.941691	0.999997	1.08885	0.152669	0.276218	0.999925
ENSG00000149313.10	AASDHPPT	0.203094	0.0266436	0.839062	0.99994	0.83226	0.109077	0.405262	0.999997	1.02359	0.134558	0.306028	0.999925
ENSG00000008311.14	AASS	-0.841938	-0.456726	0.399823	0.99994	0.823333	0.418664	0.410318	0.999997	-0.227789	-0.119345	0.81981	0.999925
ENSG00000275700.4	AATF	0.337084	0.0390675	0.736053	0.99994	0.117614	0.0135866	0.906373	0.999997	0.0145465	0.0016819	0.988394	0.999925
ENSG00000181409.11	AATK	0.233693	0.109337	0.815223	0.99994	0.779299	0.355262	0.435804	0.999997	0.570991	0.261158	0.568005	0.999925
ENSG00000183044.11	ABAT	0.0344018	0.0131775	0.972557	0.99994	-0.28946	-0.110684	0.772229	0.999997	0.526531	0.19612	0.59852	0.999925
ENSG00000283199.2	ABC13-47488600E17.1	-0.232932	-0.18838	0.815814	0.99994	0.18663	0.14734	0.851951	0.999997	0.100316	0.0793535	0.920093	0.999925
ENSG00000277758.4	ABC7-42404400C24.1	0.0206124	0.0167264	0.983555	0.99994	0.851658	0.667399	0.394404	0.999997	0.941719	0.73791	0.346336	0.999925
ENSG00000165029.15	ABCA1	-0.699204	-0.447689	0.484425	0.99994	-0.331627	-0.211019	0.740171	0.999997	-0.2897	-0.184341	0.772046	0.999925
ENSG00000154263.17	ABCA10	-0.462144	-0.378677	0.643978	0.99994	1.75379	1.33031	0.0794657	0.999997	0.997097	0.76531	0.318717	0.999925
ENSG00000144452.14	ABCA12	0.81001	0.535008	0.417934	0.99994	2.53426	1.63016	0.0112686	0.999997	0.681899	0.4495	0.495303	0.999925
ENSG00000179869.14	ABCA13	-0.410955	-0.341084	0.681105	0.99994	-0.130978	-0.105695	0.895793	0.999997	-0.171296	-0.138773	0.863991	0.999925
ENSG00000107331.16	ABCA2	-0.43728	-0.163419	0.661908	0.99994	-0.419671	-0.156072	0.674726	0.999997	-0.206813	-0.0767763	0.836156	0.999925
ENSG00000167972.13	ABCA3	-0.967123	-0.23265	0.333482	0.99994	-0.525924	-0.124995	0.598941	0.999997	-0.693863	-0.165471	0.487768	0.999925
ENSG00000198691.11	ABCA4	0.0137497	0.00767463	0.98903	0.99994	-0.180849	-0.100301	0.856486	0.999997	-0.251059	-0.140614	0.801769	0.999925
ENSG00000154265.15	ABCA5	0.626705	0.201552	0.530853	0.99994	0.299944	0.0959919	0.76422	0.999997	0.565877	0.180248	0.571477	0.999925
ENSG00000154262.12	ABCA6	0.828259	0.588725	0.407524	0.99994	0.651783	0.462471	0.514541	0.999997	0.62992	0.446782	0.528747	0.999925
ENSG00000064687.12	ABCA7	0.901029	0.271406	0.367573	0.99994	-0.0811579	-0.024466	0.935316	0.999997	0.771496	0.230023	0.440413	0.999925
ENSG00000141338.13	ABCA8	-0.00506447	-0.0030233	0.995959	0.99994	1.4524	0.84269	0.14639	0.999997	-0.864973	-0.523801	0.387054	0.999925
ENSG00000085563.14	ABCB1	0.00291746	0.00115988	0.997672	0.99994	0.28753	0.113352	0.773707	0.999997	0.498863	0.196251	0.617876	0.999925
ENSG00000135776.4	ABCB10	0.0279106	0.00526886	0.977733	0.99994	-0.0170717	-0.00322162	0.986379	0.999997	0.185111	0.0349687	0.853142	0.999925
ENSG00000005471.16	ABCB4	0.0445752	0.0123084	0.964446	0.99994	-0.172313	-0.0474121	0.863191	0.999997	0.570189	0.156212	0.568549	0.999925
ENSG00000004846.16	ABCB5	0.0884189	0.0851273	0.929544	0.99994	0.354541	0.336542	0.722933	0.999997	-0.0325365	-0.0312761	0.974044	0.999925
ENSG00000131269.16	ABCB7	0.145926	0.0125845	0.88398	0.99994	0.229665	0.019689	0.818352	0.999997	0.841925	0.0725098	0.39983	0.999925
ENSG00000197150.12	ABCB8	1.68479	0.181481	0.0920289	0.99994	-0.0897992	-0.00948117	0.928447	0.999997	0.871061	0.0922249	0.383721	0.999925
ENSG00000150967.17	ABCB9	-0.986914	-0.193666	0.323685	0.99994	-0.142144	-0.0271026	0.886966	0.999997	0.0226179	0.0043095	0.981955	0.999925
ENSG00000103222.18	ABCC1	-0.618853	-0.164847	0.536013	0.99994	-0.428948	-0.11357	0.667961	0.999997	-0.308002	-0.0814958	0.758081	0.999925
ENSG00000124574.14	ABCC10	-0.303018	-0.0951806	0.761876	0.99994	-0.315135	-0.0984167	0.752659	0.999997	-0.221538	-0.0691742	0.824674	0.999925
ENSG00000121270.15	ABCC11	1.00572	0.789797	0.314552	0.99994	0.504395	0.399132	0.613984	0.999997	1.47497	1.13667	0.140221	0.999925
ENSG00000023839.10	ABCC2	-0.2913	-0.207718	0.770822	0.99994	0.889113	0.599809	0.373942	0.999997	-0.851377	-0.630697	0.39456	0.999925
ENSG00000108846.15	ABCC3	0.189161	0.0471705	0.849966	0.99994	0.150297	0.0375017	0.88053	0.999997	0.340725	0.0850861	0.73331	0.999925
ENSG00000125257.14	ABCC4	-0.358897	-0.0851525	0.719672	0.99994	-0.249637	-0.0587412	0.802868	0.999997	0.0431917	0.0101486	0.965549	0.999925
ENSG00000114770.16	ABCC5	-0.511094	-0.108152	0.609286	0.99994	-0.775891	-0.163615	0.437813	0.999997	-1.33455	-0.287021	0.182024	0.999925
ENSG00000091262.15	ABCC6	0.848968	0.291997	0.395899	0.99994	0.602987	0.20613	0.546517	0.999997	1.19537	0.406537	0.231943	0.999925
ENSG00000069431.11	ABCC9	-0.295156	-0.223323	0.767875	0.99994	-0.398727	-0.299555	0.690094	0.999997	0.94963	0.678446	0.3423	0.999925
ENSG00000101986.11	ABCD1	-0.581743	-0.155002	0.56074	0.99994	-0.330841	-0.087664	0.740765	0.999997	-0.491826	-0.130601	0.622842	0.999925
ENSG00000173208.3	ABCD2	0.116136	0.0986097	0.907545	0.99994	0.60453	0.489212	0.545491	0.999997	0.421435	0.352151	0.673438	0.999925
ENSG00000117528.11	ABCD3	0.0839023	0.00967248	0.933134	0.99994	0.0302395	0.00347845	0.975876	0.999997	0.580904	0.0670155	0.561305	0.999925
ENSG00000119688.20	ABCD4	1.04945	0.214632	0.293973	0.99994	0.234935	0.0476951	0.814259	0.999997	0.663418	0.134785	0.507063	0.999925
ENSG00000164163.10	ABCE1	-0.401215	-0.0575256	0.688262	0.99994	0.183409	0.0262885	0.854477	0.999997	-0.358811	-0.0514504	0.719736	0.999925
ENSG00000204574.12	ABCF1	-0.138872	-0.0224013	0.889551	0.99994	-0.235494	-0.0379116	0.813825	0.999997	-1.16422	-0.189915	0.244335	0.999925
ENSG00000033050.8	ABCF2	-0.166859	-0.0270191	0.867481	0.99994	-0.812237	-0.1318	0.416656	0.999997	-1.44921	-0.239303	0.147278	0.999925
ENSG00000161204.11	ABCF3	0.0473846	0.0040139	0.962207	0.99994	-0.513269	-0.0434675	0.607763	0.999997	-0.56943	-0.0482889	0.569064	0.999925
ENSG00000160179.18	ABCG1	-0.302154	-0.351737	0.762535	0.99994	0.0142569	0.0156994	0.988625	0.999997	0.0575419	0.0639807	0.954114	0.999925
ENSG00000118777.11	ABCG2	-0.0734809	-0.035497	0.941423	0.99994	0.374076	0.174188	0.708348	0.999997	0.398963	0.184474	0.68992	0.999925
ENSG00000172350.9	ABCG4	-0.361781	-0.289767	0.717516	0.99994	-1.78591	-1.52853	0.0741137	0.999997	0.105864	0.082459	0.91569	0.999925
ENSG00000143994.13	ABHD1	-1.63731	-1.05257	0.101565	0.99994	-1.29914	-0.807829	0.193895	0.999997	-1.09829	-0.672642	0.272078	0.999925
ENSG00000144827.8	ABHD10	0.27414	0.0400422	0.783977	0.99994	0.0272266	0.00395203	0.978279	0.999997	-0.0858493	-0.0124967	0.931586	0.999925
ENSG00000106077.18	ABHD11	0.865589	0.149784	0.386716	0.99994	0.720562	0.123447	0.471179	0.999997	1.0377	0.178258	0.299411	0.999925
ENSG00000100997.18	ABHD12	0.358929	0.10773	0.719648	0.99994	-0.0362186	-0.0108622	0.971108	0.999997	0.125605	0.0376804	0.900045	0.999925
ENSG00000131969.14	ABHD12B	0.646272	0.488682	0.518103	0.99994	0.47304	0.356756	0.636185	0.999997	0.00636362	0.00489625	0.994923	0.999925
ENSG00000139826.5	ABHD13	0.39051	0.052383	0.696159	0.99994	0.415093	0.0552836	0.678074	0.999997	1.05741	0.141456	0.290325	0.999925
ENSG00000248487.8	ABHD14A	1.23921	0.394408	0.215266	0.99994	0.132166	0.0424213	0.894853	0.999997	0.814692	0.257823	0.415249	0.999925
ENSG00000114779.19	ABHD14B	0.433346	0.0918933	0.664764	0.99994	-0.134295	-0.0284052	0.893169	0.999997	0.387355	0.0817105	0.698493	0.999925
ENSG00000168792.4	ABHD15	-0.10156	-0.0123838	0.919106	0.99994	-0.289782	-0.0350747	0.771983	0.999997	0.0466161	0.00563308	0.962819	0.999925
ENSG00000204427.11	ABHD16A	-0.254701	-0.111066	0.798954	0.99994	-0.152792	-0.0655326	0.878562	0.999997	0.0255027	0.0108914	0.979654	0.999925
ENSG00000129968.15	ABHD17A	0.951897	0.195607	0.341149	0.99994	0.62807	0.12859	0.529958	0.999997	0.43659	0.0892306	0.662409	0.999925
ENSG00000107362.13	ABHD17B	-0.646817	-0.0840871	0.51775	0.99994	-0.687652	-0.0887654	0.491672	0.999997	-0.579241	-0.0747482	0.562426	0.999925
ENSG00000164074.15	ABHD18	1.33974	0.273109	0.18033	0.99994	0.636324	0.128256	0.524565	0.999997	0.521819	0.105456	0.601796	0.999925
ENSG00000140526.17	ABHD2	-0.606877	-0.18189	0.543933	0.99994	0.0317892	0.00952775	0.97464	0.999997	0.47027	0.141313	0.638162	0.999925
ENSG00000158201.9	ABHD3	0.669553	0.143713	0.503143	0.99994	0.294466	0.0628617	0.768402	0.999997	0.492216	0.105203	0.622566	0.999925
ENSG00000100439.10	ABHD4	0.312455	0.083945	0.754695	0.99994	0.34465	0.0921847	0.730358	0.999997	1.09642	0.29439	0.272897	0.999925
ENSG00000011198.8	ABHD5	-0.337727	-0.0770984	0.735569	0.99994	0.369125	0.0831156	0.712034	0.999997	0.00256961	0.000580497	0.99795	0.999925
ENSG00000163686.14	ABHD6	0.118528	0.0213844	0.90565	0.99994	0.0800263	0.0142921	0.936216	0.999997	0.321971	0.0575337	0.747475	0.999925
ENSG00000127220.5	ABHD8	0.125846	0.0258875	0.899854	0.99994	-0.0571931	-0.0117296	0.954391	0.999997	-0.281331	-0.0578632	0.778456	0.999925
ENSG00000136754.17	ABI1	0.415351	0.0633807	0.677885	0.99994	0.361716	0.0550749	0.717564	0.999997	0.489939	0.0746526	0.624177	0.999925
ENSG00000138443.15	ABI2	0.199665	0.0350052	0.841743	0.99994	0.274168	0.0478947	0.783955	0.999997	0.636097	0.111321	0.524713	0.999925
ENSG00000108798.8	ABI3	-0.050813	-0.0277777	0.959475	0.99994	0.0651367	0.0349503	0.948065	0.999997	0.174866	0.0935668	0.861185	0.999925
ENSG00000154175.16	ABI3BP	1.40983	1.13029	0.15859	0.99994	-0.182936	-0.154216	0.854848	0.999997	0.483379	0.396734	0.628827	0.999925
ENSG00000097007.17	ABL1	-0.357991	-0.104009	0.72035	0.99994	-0.207904	-0.060155	0.835304	0.999997	-0.151564	-0.0438669	0.879531	0.999925
ENSG00000143322.19	ABL2	-1.21514	-0.266284	0.224312	0.99994	-0.422276	-0.0917736	0.672824	0.999997	-0.515405	-0.11204	0.60627	0.999925
ENSG00000099204.18	ABLIM1	0.175515	0.18064	0.860675	0.99994	0.340916	0.348252	0.733167	0.999997	0.255324	0.264968	0.798473	0.999925
ENSG00000163995.19	ABLIM2	-1.13982	-0.535476	0.254363	0.99994	-1.08235	-0.50092	0.279097	0.999997	-1.06573	-0.494152	0.286544	0.999925
ENSG00000173210.19	ABLIM3	0.175806	0.0312146	0.860446	0.99994	0.363726	0.0642058	0.716062	0.999997	0.465218	0.0822109	0.641775	0.999925
ENSG00000159842.14	ABR	-0.326634	-0.0836806	0.743945	0.99994	-0.334151	-0.0856928	0.738265	0.999997	-0.239647	-0.0614327	0.810604	0.999925
ENSG00000174429.3	ABRA	0.0198865	0.0168469	0.984134	0.99994	-1.03869	-0.910094	0.29895	0.999997	0.500132	0.413361	0.616982	0.999925
ENSG00000146386.7	ABRACL	0.622595	0.214225	0.533551	0.99994	0.517589	0.178079	0.604745	0.999997	0.609923	0.210026	0.541913	0.999925
ENSG00000146109.4	ABT1	0.430428	0.0786737	0.666885	0.99994	0.785926	0.142629	0.431911	0.999997	0.27966	0.0508245	0.779738	0.999925
ENSG00000114626.17	ABTB1	0.732232	0.192181	0.464027	0.99994	0.280546	0.0732986	0.779059	0.999997	0.588974	0.153926	0.555879	0.999925
ENSG00000166016.5	ABTB2	-0.033168	-0.0228424	0.973541	0.99994	-0.200046	-0.137498	0.841444	0.999997	-0.439445	-0.307643	0.660339	0.999925
ENSG00000269533.5	AC003002.6	-1.26148	-0.755287	0.207135	0.99994	-1.2512	-0.74208	0.210863	0.999997	-2.08594	-1.28212	0.0369843	0.999925
ENSG00000005189.19	AC004381.6	0.15308	0.0566085	0.878335	0.99994	-0.0719982	-0.026374	0.942603	0.999997	-0.826803	-0.312842	0.408349	0.999925
ENSG00000226690.8	AC005281.1	-0.445666	-0.368992	0.655838	0.99994	1.20653	0.91956	0.227611	0.999997	0.956974	0.736646	0.33858	0.999925
ENSG00000258881.6	AC007040.11	-0.464999	-0.318186	0.641932	0.99994	-0.990804	-0.685718	0.321781	0.999997	-0.63575	-0.436712	0.524939	0.999925
ENSG00000271824.1	AC009014.3	0.218402	0.176995	0.827116	0.99994	-0.124773	-0.102061	0.900703	0.999997	0.315944	0.253255	0.752045	0.999925
ENSG00000267216.1	AC010642.1	-0.37033	-0.174764	0.711137	0.99994	0.370168	0.168893	0.711258	0.999997	-0.839404	-0.401245	0.401242	0.999925
ENSG00000175701.10	AC011753.3	-0.0704171	-0.0365534	0.943862	0.99994	0.204756	0.104239	0.837763	0.999997	-0.519034	-0.272184	0.603737	0.999925
ENSG00000228486.10	AC017099.3	0.818792	0.278148	0.412905	0.99994	-0.634317	-0.219618	0.525874	0.999997	-0.98048	-0.348511	0.326849	0.999925
ENSG00000179859.9	AC025335.1	-0.748903	-0.273711	0.453915	0.99994	0.467044	0.161373	0.640469	0.999997	1.14149	0.390215	0.253667	0.999925
ENSG00000125122.15	AC040160.13	0.940084	0.286124	0.347175	0.99994	0.158429	0.0483198	0.874118	0.999997	0.426166	0.12915	0.669987	0.999925
ENSG00000284946.1	AC068831.18	0.407609	0.329553	0.68356	0.99994	-0.147573	-0.121573	0.88268	0.999997	0.393029	0.314598	0.694298	0.999925
ENSG00000214194.8	AC073346.2	0.791099	0.248493	0.428886	0.99994	0.726478	0.227056	0.467546	0.999997	1.127	0.353073	0.259742	0.999925
ENSG00000233087.7	AC073869.1	-1.77901	-1.32957	0.0752384	0.99994	-0.59752	-0.408295	0.55016	0.999997	-0.344278	-0.232567	0.730637	0.999925
ENSG00000233757.6	AC092835.2	0.34418	0.200535	0.730711	0.99994	0.579291	0.33103	0.562393	0.999997	0.893665	0.504958	0.371501	0.999925
ENSG00000170846.17	AC093323.3	0.648532	0.106269	0.516641	0.99994	0.328295	0.0533749	0.742688	0.999997	0.399166	0.064973	0.689771	0.999925
ENSG00000284681.2	AC104794.5	-0.429755	-0.291353	0.667374	0.99994	-0.843898	-0.574061	0.398726	0.999997	-1.17221	-0.81309	0.241111	0.999925
ENSG00000236383.8	AC109326.1	1.473	0.768086	0.14075	0.99994	0.420311	0.221704	0.674258	0.999997	0.603404	0.316039	0.54624	0.999925
ENSG00000060971.17	ACAA1	1.13422	0.219938	0.256702	0.99994	0.15339	0.0294921	0.878091	0.999997	0.480572	0.0924565	0.630821	0.999925
ENSG00000167315.17	ACAA2	0.582942	0.119776	0.559932	0.99994	0.239045	0.0489014	0.811071	0.999997	0.632198	0.129505	0.527257	0.999925
ENSG00000278540.4	ACACA	-0.405369	-0.129987	0.685206	0.99994	-0.0949865	-0.0302445	0.924326	0.999997	0.0740031	0.0235569	0.941008	0.999925
ENSG00000076555.15	ACACB	-0.674621	-0.284863	0.499917	0.99994	-0.100147	-0.0402554	0.920228	0.999997	0.111733	0.0447842	0.911035	0.999925
ENSG00000111271.14	ACAD10	0.180669	0.0373905	0.856628	0.99994	-0.00353093	-0.000725617	0.997183	0.999997	0.565077	0.115697	0.572022	0.999925
ENSG00000151498.11	ACAD8	0.567576	0.090708	0.570323	0.99994	-0.136387	-0.0217218	0.891516	0.999997	0.457175	0.072763	0.647545	0.999925
ENSG00000177646.18	ACAD9	0.307962	0.0532081	0.758112	0.99994	-0.0528662	-0.00910219	0.957839	0.999997	0.183261	0.0315651	0.854593	0.999925
ENSG00000117054.13	ACADM	0.862908	0.117418	0.388188	0.99994	0.581029	0.0787514	0.561221	0.999997	1.35552	0.185867	0.175251	0.999925
ENSG00000122971.8	ACADS	0.915711	0.180978	0.359818	0.99994	0.194568	0.0382172	0.845731	0.999997	0.421233	0.0827357	0.673585	0.999925
ENSG00000196177.12	ACADSB	-1.71201	-0.345829	0.0868948	0.99994	-0.973777	-0.188832	0.330168	0.999997	-0.349288	-0.0668342	0.726873	0.999925
ENSG00000072778.19	ACADVL	1.28	0.181794	0.200546	0.99994	0.624815	0.0878838	0.532092	0.999997	0.401394	0.0563571	0.68813	0.999925
ENSG00000072818.11	ACAP1	-0.767618	-0.307641	0.442714	0.99994	-0.518482	-0.203375	0.604122	0.999997	-0.447476	-0.1755	0.654532	0.999925
ENSG00000114331.13	ACAP2	-0.465892	-0.0827521	0.641293	0.99994	-0.165065	-0.0292722	0.868893	0.999997	0.214858	0.0381166	0.829878	0.999925
ENSG00000131584.18	ACAP3	0.478364	0.0837367	0.632391	0.99994	-0.66301	-0.116579	0.507324	0.999997	-0.436469	-0.0765573	0.662496	0.999925
ENSG00000075239.13	ACAT1	0.482538	0.118559	0.629424	0.99994	0.563452	0.137741	0.573127	0.999997	0.406634	0.0995957	0.684277	0.999925
ENSG00000120437.8	ACAT2	0.635414	0.193846	0.525159	0.99994	0.378429	0.114945	0.705112	0.999997	0.0691803	0.0210648	0.944846	0.999925
ENSG00000182827.8	ACBD3	0.0422859	0.00736772	0.966271	0.99994	-0.0519593	-0.00904296	0.958561	0.999997	0.072534	0.0126264	0.942177	0.999925
ENSG00000181513.14	ACBD4	1.43076	0.292479	0.152499	0.99994	0.0436184	0.00889591	0.965209	0.999997	0.918331	0.185678	0.358446	0.999925
ENSG00000107897.18	ACBD5	-0.304172	-0.0374367	0.760997	0.99994	-0.325506	-0.0398449	0.744798	0.999997	0.718463	0.0879598	0.472472	0.999925
ENSG00000230124.7	ACBD6	0.162476	0.0331618	0.870931	0.99994	0.457951	0.0929427	0.646988	0.999997	0.425434	0.0864598	0.67052	0.999925
ENSG00000110455.13	ACCS	0.663608	0.246865	0.506941	0.99994	-0.0863289	-0.0323197	0.931205	0.999997	0.259805	0.0960756	0.795015	0.999925
ENSG00000102977.13	ACD	-1.10502	-0.12708	0.269151	0.99994	-0.452217	-0.0510417	0.651113	0.999997	-1.438	-0.165869	0.150433	0.999925
ENSG00000159640.15	ACE	-0.414388	-0.178226	0.67859	0.99994	-0.123927	-0.0516582	0.901373	0.999997	-0.207419	-0.0872375	0.835683	0.999925
ENSG00000177076.5	ACER2	-0.156159	-0.0702103	0.875908	0.99994	0.189263	0.0831434	0.849886	0.999997	0.510012	0.222304	0.610043	0.999925
ENSG00000078124.11	ACER3	0.0232151	0.00532785	0.981479	0.99994	0.199544	0.0455327	0.841837	0.999997	0.303904	0.0693998	0.761201	0.999925
ENSG00000087085.14	ACHE	-1.25287	-1.14915	0.210254	0.99994	-1.24008	-1.11409	0.214946	0.999997	-0.247718	-0.203138	0.804353	0.999925
ENSG00000100813.14	ACIN1	-0.340335	-0.0668495	0.733605	0.99994	-0.593565	-0.116734	0.552803	0.999997	-0.798187	-0.157474	0.424762	0.999925
ENSG00000144648.15	ACKR2	0.673152	0.290106	0.500851	0.99994	-0.455476	-0.20037	0.648767	0.999997	-0.286349	-0.125532	0.774611	0.999925
ENSG00000144476.5	ACKR3	0.0589345	0.0268598	0.953004	0.99994	0.0608106	0.0274636	0.95151	0.999997	-0.31804	-0.145713	0.750454	0.999925
ENSG00000129048.6	ACKR4	0.304243	0.19338	0.760943	0.99994	-0.836436	-0.552038	0.40291	0.999997	0.127828	0.0811831	0.898285	0.999925
ENSG00000131473.16	ACLY	-0.32745	-0.0832889	0.743328	0.99994	-0.234564	-0.0597243	0.814547	0.999997	-0.21377	-0.0544158	0.830726	0.999925
ENSG00000153086.13	ACMSD	-1.78556	-1.238	0.0741705	0.99994	-1.45595	-0.979832	0.145406	0.999997	-0.830513	-0.540347	0.406249	0.999925
ENSG00000122729.18	ACO1	0.204425	0.0561355	0.838021	0.99994	-0.0733732	-0.0201094	0.941509	0.999997	0.414287	0.11345	0.678664	0.999925
ENSG00000100412.15	ACO2	-0.313392	-0.0851223	0.753983	0.99994	-0.13151	-0.0356697	0.895372	0.999997	0.0421558	0.0114357	0.966375	0.999925
ENSG00000102794.9	ACOD1	0.0794478	0.0734338	0.936676	0.99994	0.0272537	0.0253286	0.978257	0.999997	0.464256	0.420719	0.642465	0.999925
ENSG00000184227.7	ACOT1	-0.0912239	-0.0195363	0.927315	0.99994	-0.793026	-0.170521	0.427762	0.999997	0.278779	0.0586392	0.780414	0.999925
ENSG00000162390.17	ACOT11	-0.00725025	-0.00194769	0.994215	0.99994	-0.0322214	-0.00858008	0.974295	0.999997	0.356824	0.0947431	0.721224	0.999925
ENSG00000112304.10	ACOT13	-0.0952238	-0.0231289	0.924137	0.99994	0.0532139	0.0127407	0.957561	0.999997	0.363925	0.0868111	0.715914	0.999925
ENSG00000119673.14	ACOT2	0.878947	0.149658	0.37943	0.99994	0.419814	0.0710196	0.674622	0.999997	0.288249	0.0487956	0.773156	0.999925
ENSG00000177465.4	ACOT4	0.320089	0.0611592	0.748901	0.99994	0.33064	0.0623301	0.740917	0.999997	1.29908	0.244183	0.193916	0.999925
ENSG00000097021.19	ACOT7	-0.447025	-0.0608124	0.654857	0.99994	-0.414235	-0.0560114	0.678702	0.999997	-0.290265	-0.0392708	0.771613	0.999925
ENSG00000101473.16	ACOT8	0.864568	0.161733	0.387276	0.99994	0.502673	0.0932688	0.615194	0.999997	-0.0222651	-0.00415099	0.982236	0.999925
ENSG00000123130.16	ACOT9	0.0361122	0.00678824	0.971193	0.99994	0.0410837	0.00768881	0.967229	0.999997	-0.261746	-0.0491234	0.793517	0.999925
ENSG00000161533.11	ACOX1	-0.376999	-0.0305489	0.706174	0.99994	0.252252	0.0203782	0.800846	0.999997	0.702458	0.056943	0.482393	0.999925
ENSG00000168306.12	ACOX2	-0.73334	-0.509969	0.463351	0.99994	-0.692362	-0.470763	0.48871	0.999997	-0.404468	-0.27179	0.685869	0.999925
ENSG00000087008.15	ACOX3	-0.847474	-0.0954397	0.396731	0.99994	0.421881	0.0466056	0.673112	0.999997	-0.868123	-0.0972204	0.385327	0.999925
ENSG00000153093.18	ACOXL	0.791877	0.560543	0.428432	0.99994	0.638836	0.448868	0.52293	0.999997	-0.848562	-0.641964	0.396125	0.999925
ENSG00000143727.15	ACP1	0.43906	0.0633455	0.660618	0.99994	0.215826	0.0310725	0.829124	0.999997	0.391648	0.0564458	0.695318	0.999925
ENSG00000134575.9	ACP2	0.378179	0.045815	0.705298	0.99994	0.188105	0.0227008	0.850795	0.999997	0.114766	0.0138607	0.90863	0.999925
ENSG00000102575.10	ACP5	-0.0606785	-0.0550991	0.951615	0.99994	0.227175	0.199527	0.820288	0.999997	0.429068	0.371081	0.667874	0.999925
ENSG00000162836.11	ACP6	1.47161	0.667609	0.141125	0.99994	0.842751	0.383357	0.399367	0.999997	0.745634	0.340203	0.455889	0.999925
ENSG00000183760.10	ACP7	-1.10203	-0.952314	0.270451	0.99994	1.3789	1.09784	0.167927	0.999997	0.796172	0.64785	0.425932	0.999925
ENSG00000014257.15	ACPP	-0.246288	-0.0617395	0.80546	0.99994	-0.606813	-0.152071	0.543975	0.999997	-0.269658	-0.0673004	0.787424	0.999925
ENSG00000142513.5	ACPT	-0.506524	-0.353684	0.612489	0.99994	-0.378108	-0.259519	0.70535	0.999997	-0.864698	-0.609268	0.387204	0.999925
ENSG00000111644.7	ACRBP	-1.05066	-0.311322	0.293414	0.99994	-0.723447	-0.208207	0.469405	0.999997	-0.357687	-0.101426	0.720578	0.999925
ENSG00000134940.13	ACRV1	1.27438	0.608561	0.20253	0.99994	-0.663553	-0.330118	0.506976	0.999997	1.22533	0.579693	0.220451	0.999925
ENSG00000130377.13	ACSBG2	-0.175939	-0.130461	0.860342	0.99994	-1.6361	-1.32228	0.101819	0.999997	-1.52097	-1.2208	0.128266	0.999925
ENSG00000167107.12	ACSF2	0.476356	0.177844	0.633821	0.99994	-0.197998	-0.0742479	0.843047	0.999997	-0.0555646	-0.0207259	0.955689	0.999925
ENSG00000176715.15	ACSF3	-0.239141	-0.0318574	0.810996	0.99994	-0.185306	-0.0244702	0.852989	0.999997	0.673264	0.0888566	0.50078	0.999925
ENSG00000151726.13	ACSL1	-0.499679	-0.160642	0.617301	0.99994	-0.157422	-0.0504568	0.874912	0.999997	0.380845	0.122171	0.703318	0.999925
ENSG00000123983.13	ACSL3	0.045579	0.00563934	0.963646	0.99994	0.625924	0.0777477	0.531365	0.999997	0.800803	0.0996618	0.423246	0.999925
ENSG00000068366.19	ACSL4	-0.323164	-0.0515437	0.746571	0.99994	0.00782443	0.00124926	0.993757	0.999997	0.00340601	0.000543654	0.997282	0.999925
ENSG00000197142.10	ACSL5	0.547878	0.139987	0.583776	0.99994	0.234858	0.059732	0.814319	0.999997	0.278472	0.070874	0.78065	0.999925
ENSG00000005187.11	ACSM3	0.618434	0.35032	0.536289	0.99994	-0.988802	-0.59345	0.32276	0.999997	-1.35257	-0.837719	0.176194	0.999925
ENSG00000215009.5	ACSM4	-0.423984	-0.122476	0.671577	0.99994	0.258627	0.0722156	0.795923	0.999997	-1.07328	-0.314712	0.283148	0.999925
ENSG00000183549.10	ACSM5	0.904122	0.647649	0.365931	0.99994	-0.479367	-0.36602	0.631678	0.999997	-1.00916	-0.794383	0.312897	0.999925
ENSG00000154930.14	ACSS1	0.353281	0.0997409	0.723878	0.99994	0.00864126	0.00242502	0.993105	0.999997	0.707473	0.196907	0.479273	0.999925
ENSG00000131069.19	ACSS2	0.693782	0.110585	0.487819	0.99994	0.855039	0.135796	0.39253	0.999997	0.868512	0.138083	0.385114	0.999925
ENSG00000111058.7	ACSS3	0.267414	0.0440821	0.789151	0.99994	-0.120775	-0.019784	0.903869	0.999997	0.846025	0.137814	0.397539	0.999925
ENSG00000143632.14	ACTA1	1.38451	1.07065	0.166204	0.99994	1.49425	1.15123	0.135111	0.999997	1.14731	0.891927	0.251252	0.999925
ENSG00000107796.13	ACTA2	0.951375	0.725101	0.341414	0.99994	1.46922	1.09692	0.141773	0.999997	1.16363	0.880977	0.244575	0.999925
ENSG00000075624.14	ACTB	0.0752306	0.010775	0.940031	0.99994	-0.0597549	-0.0085683	0.952351	0.999997	-0.508135	-0.0729219	0.611359	0.999925
ENSG00000159251.6	ACTC1	0.166366	0.252056	0.867869	0.99994	-0.0491893	-0.0764418	0.960768	0.999997	0.0978477	0.150148	0.922053	0.999925
ENSG00000184009.10	ACTG1	-0.0217101	-0.00397281	0.982679	0.99994	-0.265706	-0.0487111	0.790466	0.999997	-0.342909	-0.0628544	0.731667	0.999925
ENSG00000163017.13	ACTG2	0.17933	0.136389	0.857679	0.99994	-0.666206	-0.524553	0.50528	0.999997	-0.234461	-0.180671	0.814627	0.999925
ENSG00000182584.4	ACTL10	0.232378	0.0891517	0.816244	0.99994	-0.186602	-0.0713818	0.851973	0.999997	-0.493124	-0.192118	0.621925	0.999925
ENSG00000136518.16	ACTL6A	0.0908662	0.0156879	0.927599	0.99994	0.0879188	0.0151282	0.929941	0.999997	-0.284646	-0.0491166	0.775916	0.999925
ENSG00000072110.13	ACTN1	-0.562975	-0.138235	0.573452	0.99994	-0.275952	-0.0677926	0.782585	0.999997	-0.267797	-0.0657696	0.788856	0.999925
ENSG00000077522.12	ACTN2	-0.0113128	-0.0116775	0.990974	0.99994	-0.0130758	-0.0134245	0.989567	0.999997	0.192172	0.195638	0.847608	0.999925
ENSG00000130402.11	ACTN4	-0.465342	-0.109976	0.641687	0.99994	-0.157954	-0.037354	0.874493	0.999997	-0.246385	-0.0582575	0.805384	0.999925
ENSG00000131966.13	ACTR10	0.640429	0.0981289	0.521894	0.99994	0.236983	0.0361372	0.81267	0.999997	0.790959	0.120987	0.428968	0.999925
ENSG00000138107.12	ACTR1A	0.0793826	0.00875234	0.936728	0.99994	0.413813	0.0454869	0.679011	0.999997	-0.588282	-0.0649613	0.556343	0.999925
ENSG00000115073.7	ACTR1B	0.26079	0.0603554	0.794255	0.99994	-0.210194	-0.0486244	0.833516	0.999997	0.155966	0.0360631	0.87606	0.999925
ENSG00000138071.13	ACTR2	-0.050712	-0.00775342	0.959555	0.99994	0.254795	0.0390628	0.798881	0.999997	0.770265	0.118643	0.441143	0.999925
ENSG00000115091.11	ACTR3	0.226806	0.0307652	0.820575	0.99994	0.490258	0.0667399	0.623951	0.999997	0.844762	0.115447	0.398243	0.999925
ENSG00000133627.17	ACTR3B	-0.726528	-0.131836	0.467515	0.99994	-0.405486	-0.0719647	0.68512	0.999997	-0.868548	-0.156491	0.385095	0.999925
ENSG00000106526.10	ACTR3C	-0.247726	-0.17763	0.804347	0.99994	0.0652719	0.0458401	0.947958	0.999997	-0.742307	-0.542614	0.457901	0.999925
ENSG00000101442.9	ACTR5	0.346608	0.0342815	0.728886	0.99994	0.184123	0.0180211	0.853917	0.999997	0.0690464	0.00677762	0.944953	0.999925
ENSG00000075089.9	ACTR6	0.0973548	0.0235564	0.922445	0.99994	-0.211019	-0.050855	0.832872	0.999997	0.136547	0.0328013	0.891389	0.999925
ENSG00000113812.13	ACTR8	0.364179	0.0190558	0.715724	0.99994	-0.259815	-0.0135189	0.795007	0.999997	-0.876463	-0.0459815	0.380778	0.999925
ENSG00000184378.2	ACTRT3	-0.161704	-0.0361334	0.871539	0.99994	1.25358	0.271539	0.209994	0.999997	0.273962	0.0598201	0.784114	0.999925
ENSG00000115170.13	ACVR1	-0.106097	-0.021483	0.915505	0.99994	-0.153339	-0.0309046	0.878131	0.999997	-0.286641	-0.0578805	0.774388	0.999925
ENSG00000135503.12	ACVR1B	-0.292454	-0.0659093	0.76994	0.99994	-0.133101	-0.0297854	0.894113	0.999997	0.190599	0.0425951	0.848839	0.999925
ENSG00000123612.15	ACVR1C	-0.392179	-0.223788	0.694926	0.99994	-0.285965	-0.159379	0.774905	0.999997	-0.323304	-0.181186	0.746465	0.999925
ENSG00000121989.14	ACVR2A	0.00591524	0.00162232	0.99528	0.99994	0.254499	0.069705	0.79911	0.999997	0.281965	0.0772241	0.77797	0.999925
ENSG00000114739.13	ACVR2B	-0.931206	-0.171839	0.351747	0.99994	-0.252583	-0.0456331	0.80059	0.999997	0.477216	0.0858586	0.633208	0.999925
ENSG00000139567.12	ACVRL1	0.133364	0.0351285	0.893905	0.99994	0.0352436	0.00922623	0.971885	0.999997	0.245964	0.0642769	0.80571	0.999925
ENSG00000243989.8	ACY1	0.456973	0.338148	0.647691	0.99994	-0.786815	-0.613519	0.43139	0.999997	0.306969	0.226935	0.758867	0.999925
ENSG00000132744.7	ACY3	-1.27679	-0.92296	0.201675	0.99994	-0.041218	-0.0274237	0.967122	0.999997	-0.788856	-0.545878	0.430196	0.999925
ENSG00000119640.8	ACYP1	0.290967	0.0828041	0.771077	0.99994	-0.23164	-0.0659182	0.816817	0.999997	-0.944543	-0.276729	0.344892	0.999925
ENSG00000170634.12	ACYP2	0.590912	0.19335	0.554579	0.99994	0.426772	0.138642	0.669545	0.999997	0.522262	0.169697	0.601488	0.999925
ENSG00000196839.12	ADA	0.688038	0.21256	0.491429	0.99994	0.583926	0.178916	0.55927	0.999997	0.411538	0.126499	0.680678	0.999925
ENSG00000168803.15	ADAL	-0.0133092	-0.00178543	0.989381	0.99994	-0.809609	-0.108781	0.418165	0.999997	0.194847	0.0258334	0.845513	0.999925
ENSG00000137845.14	ADAM10	-0.0890694	-0.0168919	0.929027	0.99994	0.296235	0.0563145	0.767051	0.999997	0.703738	0.134256	0.481596	0.999925
ENSG00000073670.13	ADAM11	0.615946	0.347601	0.53793	0.99994	-2.35253	-1.55572	0.0186462	0.999997	-0.468194	-0.273054	0.639646	0.999925
ENSG00000148848.14	ADAM12	-1.14472	-0.484218	0.252324	0.99994	-0.00895536	-0.00355233	0.992855	0.999997	-0.109452	-0.0437937	0.912844	0.999925
ENSG00000143537.13	ADAM15	0.202969	0.0611141	0.839159	0.99994	-0.073873	-0.0222443	0.941111	0.999997	0.0956868	0.0288272	0.923769	0.999925
ENSG00000151694.12	ADAM17	-0.416473	-0.166293	0.677064	0.99994	0.034505	0.0137872	0.972474	0.999997	0.148928	0.0595195	0.88161	0.999925
ENSG00000135074.15	ADAM19	-0.393528	-0.173308	0.69393	0.99994	0.20514	0.0870001	0.837463	0.999997	-0.968253	-0.436793	0.332918	0.999925
ENSG00000139985.6	ADAM21	0.205887	0.14573	0.836879	0.99994	-0.105385	-0.0751361	0.91607	0.999997	0.522908	0.364942	0.601038	0.999925
ENSG00000008277.14	ADAM22	-0.142597	-0.048601	0.886609	0.99994	-0.269935	-0.0913383	0.78721	0.999997	-0.0987889	-0.0332749	0.921306	0.999925
ENSG00000114948.12	ADAM23	0.00133089	0.00075335	0.998938	0.99994	-1.02837	-0.60765	0.303777	0.999997	0.750952	0.412661	0.452682	0.999925
ENSG00000042980.12	ADAM28	0.708475	0.291048	0.47865	0.99994	0.12905	0.0530808	0.897318	0.999997	0.781811	0.319315	0.434326	0.999925
ENSG00000197140.14	ADAM32	1.3954	0.754531	0.162895	0.99994	-0.371064	-0.208546	0.71059	0.999997	1.13324	0.610732	0.257112	0.999925
ENSG00000151651.15	ADAM8	0.129888	0.0531373	0.896655	0.99994	-0.882275	-0.37697	0.377628	0.999997	-0.267455	-0.11076	0.789119	0.999925
ENSG00000168615.11	ADAM9	0.456931	0.0557954	0.647721	0.99994	0.774161	0.0950094	0.438836	0.999997	1.42132	0.176465	0.155223	0.999925
ENSG00000134028.14	ADAMDEC1	0.487292	0.136558	0.626051	0.99994	0.0124082	0.00347126	0.9901	0.999997	0.480099	0.134678	0.631157	0.999925
ENSG00000154734.14	ADAMTS1	-0.454711	-0.30831	0.649317	0.99994	-0.358923	-0.241941	0.719653	0.999997	-0.911837	-0.623161	0.361854	0.999925
ENSG00000142303.13	ADAMTS10	0.658576	0.657214	0.510168	0.99994	0.781411	0.768735	0.434561	0.999997	-0.429144	-0.457106	0.667819	0.999925
ENSG00000151388.10	ADAMTS12	-0.220306	-0.097645	0.825633	0.99994	-1.43309	-0.673367	0.151832	0.999997	0.906866	0.38715	0.364478	0.999925
ENSG00000160323.18	ADAMTS13	0.282598	0.13962	0.777485	0.99994	0.489391	0.23771	0.624565	0.999997	0.219259	0.107512	0.826449	0.999925
ENSG00000138316.10	ADAMTS14	-0.197649	-0.121102	0.84332	0.99994	-0.3812	-0.233046	0.703055	0.999997	0.263381	0.156779	0.792257	0.999925
ENSG00000166106.3	ADAMTS15	-0.233969	-0.105466	0.815009	0.99994	-0.250737	-0.112597	0.802017	0.999997	0.141501	0.0633898	0.887474	0.999925
ENSG00000140470.13	ADAMTS17	-0.233292	-0.0539577	0.815535	0.99994	0.471365	0.106421	0.63738	0.999997	0.67016	0.151114	0.502755	0.999925
ENSG00000087116.14	ADAMTS2	-0.41933	-0.0773612	0.674975	0.99994	-0.161796	-0.0296487	0.871467	0.999997	-0.494796	-0.0910863	0.620744	0.999925
ENSG00000156140.9	ADAMTS3	0.663614	0.288111	0.506937	0.99994	0.59824	0.258948	0.54968	0.999997	-1.0965	-0.505001	0.272858	0.999925
ENSG00000158859.9	ADAMTS4	-0.137799	-0.0871614	0.890399	0.99994	-0.499493	-0.32057	0.617432	0.999997	0.853713	0.507827	0.393264	0.999925
ENSG00000154736.5	ADAMTS5	-0.407608	-0.191094	0.683561	0.99994	-0.8406	-0.397268	0.400572	0.999997	-1.11656	-0.53626	0.264185	0.999925
ENSG00000049192.14	ADAMTS6	-0.68124	-0.214629	0.495719	0.99994	-0.955175	-0.302742	0.339489	0.999997	-0.913098	-0.288248	0.361191	0.999925
ENSG00000136378.14	ADAMTS7	-0.317525	-0.0891223	0.750845	0.99994	-0.78679	-0.222149	0.431405	0.999997	-0.836874	-0.237139	0.402663	0.999925
ENSG00000134917.9	ADAMTS8	0.0526614	0.0220922	0.958002	0.99994	-0.351507	-0.147784	0.725208	0.999997	-0.0626368	-0.0261403	0.950056	0.999925
ENSG00000163638.13	ADAMTS9	0.0165818	0.0128402	0.98677	0.99994	0.312575	0.237051	0.754604	0.999997	0.684326	0.511747	0.49377	0.999925
ENSG00000178031.16	ADAMTSL1	0.951945	0.809558	0.341125	0.99994	0.508598	0.434483	0.611034	0.999997	0.810019	0.687734	0.417929	0.999925
ENSG00000197859.9	ADAMTSL2	0.33113	0.175715	0.740546	0.99994	0.223114	0.116757	0.823447	0.999997	-0.129053	-0.0698355	0.897316	0.999925
ENSG00000143382.14	ADAMTSL4	-0.352863	-0.199483	0.724191	0.99994	-0.883966	-0.500467	0.376715	0.999997	-0.1526	-0.0830141	0.878713	0.999925
ENSG00000185761.10	ADAMTSL5	-0.110991	-0.0333899	0.911623	0.99994	-1.37564	-0.431233	0.168934	0.999997	-0.816329	-0.249382	0.414312	0.999925
ENSG00000105963.13	ADAP1	-0.119982	-0.0532977	0.904497	0.99994	-0.117289	-0.0514102	0.906631	0.999997	-0.647992	-0.291447	0.51699	0.999925
ENSG00000184060.10	ADAP2	0.552818	0.224609	0.580388	0.99994	0.301526	0.12216	0.763014	0.999997	0.415571	0.168458	0.677724	0.999925
ENSG00000160710.15	ADAR	-0.332001	-0.109234	0.739889	0.99994	-0.0336111	-0.0110747	0.973187	0.999997	0.230507	0.076026	0.817698	0.999925
ENSG00000197381.15	ADARB1	-0.323492	-0.124242	0.746323	0.99994	0.217381	0.0833972	0.827911	0.999997	-0.0398897	-0.0152895	0.968181	0.999925
ENSG00000065457.10	ADAT1	-0.191209	-0.0261649	0.848362	0.99994	-0.379026	-0.0516393	0.704669	0.999997	0.245194	0.0333153	0.806306	0.999925
ENSG00000189007.15	ADAT2	0.126146	0.032799	0.899616	0.99994	-0.0876411	-0.0225616	0.930162	0.999997	0.208555	0.0535168	0.834795	0.999925
ENSG00000213638.5	ADAT3	0.800057	0.204912	0.423678	0.99994	1.05986	0.267644	0.289207	0.999997	0.386783	0.0985601	0.698917	0.999925
ENSG00000063761.15	ADCK1	-0.44903	-0.0783345	0.65341	0.99994	-1.10315	-0.193766	0.269963	0.999997	-0.538612	-0.09321	0.590154	0.999925
ENSG00000133597.10	ADCK2	0.103492	0.0184681	0.917573	0.99994	0.375979	0.0668291	0.706932	0.999997	0.623147	0.110943	0.533188	0.999925
ENSG00000163050.16	ADCK3	0.760435	0.127312	0.446995	0.99994	0.019651	0.00327398	0.984322	0.999997	0.591585	0.0988133	0.554129	0.999925
ENSG00000123815.11	ADCK4	0.0734707	0.0101632	0.941432	0.99994	0.133874	0.0183429	0.893502	0.999997	0.316014	0.0433367	0.751992	0.999925
ENSG00000173137.11	ADCK5	1.05486	0.284811	0.291488	0.99994	0.495501	0.132901	0.620247	0.999997	-0.360318	-0.0983449	0.718609	0.999925
ENSG00000164742.15	ADCY1	-0.716084	-0.187289	0.47394	0.99994	-0.246772	-0.0636204	0.805085	0.999997	-0.159107	-0.0410548	0.873584	0.999925
ENSG00000143199.17	ADCY10	-0.0484402	-0.0279065	0.961365	0.99994	0.601425	0.336263	0.547557	0.999997	0.517606	0.290234	0.604733	0.999925
ENSG00000138031.14	ADCY3	-0.134322	-0.0421794	0.893148	0.99994	-0.191176	-0.0599065	0.848388	0.999997	0.191627	0.0599893	0.848034	0.999925
ENSG00000129467.13	ADCY4	1.16003	0.733907	0.246038	0.99994	-0.0968813	-0.064152	0.922821	0.999997	0.619202	0.3959	0.535783	0.999925
ENSG00000173175.14	ADCY5	-0.200128	-0.184784	0.84138	0.99994	0.290864	0.260757	0.771155	0.999997	0.74552	0.656517	0.455957	0.999925
ENSG00000174233.11	ADCY6	0.00601626	0.00184341	0.9952	0.99994	-0.557578	-0.17154	0.577133	0.999997	-0.412469	-0.126735	0.679996	0.999925
ENSG00000121281.12	ADCY7	0.0611012	0.036851	0.951279	0.99994	-0.101399	-0.0608976	0.919233	0.999997	0.366756	0.217515	0.713801	0.999925
ENSG00000155897.9	ADCY8	-0.131251	-0.0489229	0.895577	0.99994	-0.0279491	-0.010399	0.977703	0.999997	0.153088	0.0569409	0.878329	0.999925
ENSG00000162104.9	ADCY9	-0.216322	-0.083547	0.828737	0.99994	-0.201073	-0.0773214	0.840642	0.999997	0.537433	0.20588	0.590968	0.999925
ENSG00000078549.14	ADCYAP1R1	0.900915	0.588395	0.367634	0.99994	-0.221333	-0.149597	0.824833	0.999997	1.17367	0.762609	0.240526	0.999925
ENSG00000087274.16	ADD1	-0.39291	-0.0572554	0.694386	0.99994	-0.271689	-0.0395831	0.785861	0.999997	-0.0999384	-0.0145553	0.920393	0.999925
ENSG00000075340.22	ADD2	-0.753295	-0.229318	0.451273	0.99994	-0.618172	-0.18591	0.536462	0.999997	-0.615455	-0.185212	0.538254	0.999925
ENSG00000148700.14	ADD3	-0.0479883	-0.024913	0.961726	0.99994	0.17048	0.0877277	0.864632	0.999997	0.0787116	0.0405471	0.937262	0.999925
ENSG00000020181.17	ADGRA2	-0.0173115	-0.0128421	0.986188	0.99994	-0.0742571	-0.0541347	0.940806	0.999997	0.322544	0.232889	0.74704	0.999925
ENSG00000152990.13	ADGRA3	-0.31607	-0.0748726	0.751949	0.99994	0.0653181	0.0153138	0.947921	0.999997	-0.208041	-0.048971	0.835197	0.999925
ENSG00000181790.11	ADGRB1	0.42425	0.178894	0.671384	0.99994	0.169659	0.0711126	0.865278	0.999997	0.467356	0.195781	0.640245	0.999925
ENSG00000121753.12	ADGRB2	0.746479	0.640268	0.455378	0.99994	0.419533	0.362875	0.674827	0.999997	1.84886	1.53655	0.0644774	0.999925
ENSG00000135298.13	ADGRB3	0.000686934	0.000368023	0.999452	0.99994	0.0882932	0.0464187	0.929644	0.999997	0.385658	0.200613	0.69975	0.999925
ENSG00000111452.12	ADGRD1	0.0452661	0.0169453	0.963895	0.99994	0.176755	0.0652044	0.859701	0.999997	0.706607	0.259168	0.47981	0.999925
ENSG00000174837.14	ADGRE1	0.0436755	0.0224458	0.965163	0.99994	-0.539013	-0.280485	0.589878	0.999997	-0.408142	-0.213004	0.683169	0.999925
ENSG00000127507.17	ADGRE2	-0.596499	-0.275167	0.550842	0.99994	-0.186606	-0.0855697	0.85197	0.999997	-0.198992	-0.0912235	0.842269	0.999925
ENSG00000131355.14	ADGRE3	-0.528073	-0.529361	0.597449	0.99994	-0.55705	-0.556482	0.577494	0.999997	-0.52739	-0.525715	0.597923	0.999925
ENSG00000123146.19	ADGRE5	-0.232205	-0.0459139	0.816379	0.99994	-0.324415	-0.0640352	0.745624	0.999997	0.283141	0.0558117	0.777069	0.999925
ENSG00000164393.8	ADGRF2	-0.273214	-0.197354	0.784688	0.99994	0.331075	0.234871	0.740588	0.999997	1.23152	0.860368	0.218128	0.999925
ENSG00000173567.14	ADGRF3	0.211095	0.136243	0.832813	0.99994	0.461203	0.292721	0.644653	0.999997	0.578341	0.366632	0.563034	0.999925
ENSG00000069122.18	ADGRF5	-0.220489	-0.191098	0.82549	0.99994	-0.330945	-0.2875	0.740686	0.999997	-0.77179	-0.676063	0.440239	0.999925
ENSG00000205336.11	ADGRG1	-0.472207	-0.343837	0.636779	0.99994	-0.208537	-0.148331	0.834809	0.999997	-0.432447	-0.311096	0.665417	0.999925
ENSG00000173698.17	ADGRG2	0.744478	0.393868	0.456587	0.99994	-0.413893	-0.22555	0.678952	0.999997	-0.503148	-0.275046	0.61486	0.999925
ENSG00000182885.16	ADGRG3	-0.607016	-0.461263	0.54384	0.99994	0.608884	0.445229	0.542602	0.999997	1.58596	1.13697	0.112747	0.999925
ENSG00000159618.15	ADGRG5	0.388362	0.362122	0.697748	0.99994	0.132916	0.124253	0.89426	0.999997	0.876297	0.789348	0.380869	0.999925
ENSG00000112414.14	ADGRG6	-0.350857	-0.175434	0.725696	0.99994	0.793312	0.370341	0.427596	0.999997	0.251242	0.118521	0.801627	0.999925
ENSG00000144820.7	ADGRG7	0.563514	0.416863	0.573085	0.99994	0.523018	0.384414	0.600962	0.999997	0.623712	0.456579	0.532817	0.999925
ENSG00000072071.16	ADGRL1	0.107573	0.0474211	0.914334	0.99994	-0.274549	-0.12126	0.783663	0.999997	-0.159334	-0.0703905	0.873406	0.999925
ENSG00000117114.19	ADGRL2	-0.272538	-0.081704	0.785208	0.99994	-0.330691	-0.0990032	0.740878	0.999997	0.260226	0.0777937	0.794689	0.999925
ENSG00000150471.16	ADGRL3	-0.256315	-0.0961479	0.797708	0.99994	-0.391308	-0.145847	0.695569	0.999997	0.285237	0.105102	0.775462	0.999925
ENSG00000162618.13	ADGRL4	-1.26229	-0.857825	0.206845	0.99994	-1.4635	-1.00224	0.143331	0.999997	-1.13236	-0.765608	0.257484	0.999925
ENSG00000164199.17	ADGRV1	-1.72912	-1.38814	0.0837878	0.99994	-0.967315	-0.729015	0.333386	0.999997	-0.322591	-0.235413	0.747005	0.999925
ENSG00000197894.10	ADH5	0.80253	0.123828	0.422246	0.99994	0.353425	0.0542944	0.72377	0.999997	0.618442	0.0952397	0.536284	0.999925
ENSG00000172955.17	ADH6	0.257085	0.201664	0.797113	0.99994	1.76493	1.35051	0.0775748	0.999997	0.622321	0.486624	0.533731	0.999925
ENSG00000147576.15	ADHFE1	-0.229957	-0.207596	0.818125	0.99994	-0.202533	-0.181425	0.8395	0.999997	0.907802	0.779251	0.363983	0.999925
ENSG00000182551.13	ADI1	0.326714	0.0700347	0.743884	0.99994	0.21768	0.0466135	0.827678	0.999997	0.0320718	0.00686867	0.974415	0.999925
ENSG00000159346.12	ADIPOR1	0.332721	0.0256082	0.739345	0.99994	0.310313	0.0239075	0.756323	0.999997	0.641562	0.0495474	0.521158	0.999925
ENSG00000006831.9	ADIPOR2	0.0449695	0.00972343	0.964132	0.99994	0.260993	0.0562525	0.794098	0.999997	0.555633	0.119905	0.578462	0.999925
ENSG00000156110.13	ADK	-0.0917272	-0.0181528	0.926915	0.99994	-0.435455	-0.0860231	0.663232	0.999997	-0.00682559	-0.00134401	0.994554	0.999925
ENSG00000148926.9	ADM	1.00608	0.220836	0.314378	0.99994	1.2438	0.272588	0.213575	0.999997	0.937045	0.204785	0.348735	0.999925
ENSG00000128165.8	ADM2	0.00493249	0.00428635	0.996064	0.99994	0.285814	0.2398	0.77502	0.999997	0.571868	0.474797	0.567411	0.999925
ENSG00000101126.16	ADNP	-0.715913	-0.191536	0.474045	0.99994	-0.34791	-0.0926063	0.727908	0.999997	-0.416485	-0.110978	0.677055	0.999925
ENSG00000101544.8	ADNP2	-0.481037	-0.071663	0.630491	0.99994	-0.311995	-0.046332	0.755044	0.999997	-0.0249491	-0.00370285	0.980096	0.999925
ENSG00000181915.4	ADO	-0.148038	-0.032366	0.882313	0.99994	0.0915458	0.0199326	0.927059	0.999997	-0.205199	-0.0447436	0.837416	0.999925
ENSG00000163485.16	ADORA1	0.318803	0.118432	0.749876	0.99994	0.612592	0.222752	0.540146	0.999997	0.767234	0.278661	0.442942	0.999925
ENSG00000128271.21	ADORA2A	-0.29824	-0.238274	0.76552	0.99994	-0.735513	-0.599499	0.462027	0.999997	-1.30886	-1.11483	0.190583	0.999925
ENSG00000170425.3	ADORA2B	0.320582	0.117709	0.748528	0.99994	1.1565	0.411722	0.247478	0.999997	0.534388	0.192032	0.593073	0.999925
ENSG00000282608.1	ADORA3	0.281628	0.198255	0.778229	0.99994	0.0381757	0.0269813	0.969548	0.999997	0.36138	0.251723	0.717816	0.999925
ENSG00000159322.17	ADPGK	0.180776	0.0330435	0.856544	0.99994	-0.188782	-0.0345016	0.850264	0.999997	-0.187227	-0.0342242	0.851483	0.999925
ENSG00000144843.11	ADPRH	0.112883	0.0252994	0.910124	0.99994	0.0570224	0.0126967	0.954527	0.999997	0.699753	0.15556	0.484081	0.999925
ENSG00000153531.13	ADPRHL1	-0.834747	-0.282117	0.40386	0.99994	-0.0409253	-0.0132536	0.967355	0.999997	-0.768658	-0.256574	0.442096	0.999925
ENSG00000116863.10	ADPRHL2	-0.130457	-0.0192527	0.896205	0.99994	-0.567259	-0.0836744	0.570538	0.999997	-0.966518	-0.143693	0.333785	0.999925
ENSG00000170222.11	ADPRM	-0.580569	-0.142357	0.561531	0.99994	-0.00975917	-0.0023243	0.992213	0.999997	-0.772162	-0.188403	0.440019	0.999925
ENSG00000170214.4	ADRA1B	0.273829	0.245578	0.784216	0.99994	0.211809	0.190439	0.832256	0.999997	0.057178	0.0518767	0.954403	0.999925
ENSG00000171873.7	ADRA1D	-0.891081	-0.625977	0.372886	0.99994	-0.669101	-0.460081	0.503431	0.999997	0.848896	0.546174	0.395939	0.999925
ENSG00000150594.6	ADRA2A	0.929782	0.860151	0.352484	0.99994	0.74157	0.688301	0.458348	0.999997	0.674853	0.62994	0.499769	0.999925
ENSG00000274286.1	ADRA2B	-0.732802	-0.293119	0.463679	0.99994	-1.08623	-0.439976	0.277379	0.999997	-0.625101	-0.248012	0.531905	0.999925
ENSG00000184160.7	ADRA2C	0.313773	0.224316	0.753694	0.99994	-0.520366	-0.391448	0.602808	0.999997	-0.303089	-0.223765	0.761822	0.999925
ENSG00000043591.5	ADRB1	-0.0552942	-0.0170533	0.955904	0.99994	0.109939	0.0331665	0.912458	0.999997	0.728384	0.218606	0.466378	0.999925
ENSG00000169252.5	ADRB2	1.50917	0.256577	0.131257	0.99994	0.419407	0.070341	0.674919	0.999997	1.21013	0.203471	0.226228	0.999925
ENSG00000188778.5	ADRB3	0.569469	0.350429	0.569038	0.99994	-1.19007	-0.764556	0.234017	0.999997	0.035115	0.0217657	0.971988	0.999925
ENSG00000173020.10	ADRBK1	-0.14566	-0.0250169	0.884189	0.99994	-0.428369	-0.0737158	0.668383	0.999997	-0.300717	-0.0517154	0.76363	0.999925
ENSG00000100077.14	ADRBK2	-0.842647	-0.302631	0.399426	0.99994	-0.939087	-0.334696	0.347686	0.999997	-0.525411	-0.185048	0.599298	0.999925
ENSG00000130706.12	ADRM1	0.0521678	0.00750295	0.958395	0.99994	0.220552	0.0315993	0.825441	0.999997	-0.253692	-0.0364308	0.799733	0.999925
ENSG00000239900.12	ADSL	0.386086	0.107053	0.699433	0.99994	0.401662	0.109864	0.687933	0.999997	-0.344291	-0.096092	0.730628	0.999925
ENSG00000035687.9	ADSS	-0.452791	-0.064355	0.650699	0.99994	-0.341191	-0.0484311	0.732959	0.999997	-0.694856	-0.0989312	0.487146	0.999925
ENSG00000185100.10	ADSSL1	0.611538	0.264306	0.540844	0.99994	-0.238356	-0.105554	0.811605	0.999997	0.209183	0.0900663	0.834306	0.999925
ENSG00000111863.12	ADTRP	-0.171138	-0.0733971	0.864115	0.99994	-0.776447	-0.33957	0.437485	0.999997	-0.282389	-0.120872	0.777645	0.999925
ENSG00000106624.10	AEBP1	-0.947553	-0.605748	0.343357	0.99994	-0.564165	-0.351036	0.572642	0.999997	1.04344	0.61367	0.296743	0.999925
ENSG00000139154.14	AEBP2	-0.433902	-0.0671201	0.66436	0.99994	-0.288365	-0.0440922	0.773067	0.999997	-0.491609	-0.0755534	0.622996	0.999925
ENSG00000181026.14	AEN	0.000211786	4.85e-05	0.999831	0.99994	-0.212927	-0.0486439	0.831384	0.999997	-0.172195	-0.0393703	0.863284	0.999925
ENSG00000104964.14	AES	0.239684	0.04101	0.810575	0.99994	0.225889	0.0385801	0.821288	0.999997	0.225096	0.0384815	0.821905	0.999925
ENSG00000241489.7	AF011889.5	-1.10145	-0.53344	0.2707	0.99994	-0.739568	-0.348106	0.459562	0.999997	-0.186441	-0.0861289	0.852099	0.999925
ENSG00000196526.10	AFAP1	-0.660355	-0.233287	0.509026	0.99994	-0.245838	-0.0858373	0.805808	0.999997	-0.150763	-0.052617	0.880162	0.999925
ENSG00000157510.13	AFAP1L1	-0.754749	-0.19367	0.4504	0.99994	-0.197291	-0.0493461	0.8436	0.999997	0.333323	0.0828279	0.73889	0.999925
ENSG00000172493.20	AFF1	-0.459209	-0.160353	0.646084	0.99994	0.0649963	0.0224957	0.948177	0.999997	0.247198	0.0855513	0.804755	0.999925
ENSG00000155966.13	AFF2	-0.263305	-0.12661	0.792315	0.99994	-0.236902	-0.111891	0.812732	0.999997	0.325823	0.151097	0.744559	0.999925
ENSG00000144218.18	AFF3	-0.947634	-0.414534	0.343316	0.99994	-0.185539	-0.0760693	0.852806	0.999997	0.21008	0.0853073	0.833605	0.999925
ENSG00000072364.12	AFF4	-0.855238	-0.273646	0.392419	0.99994	-0.328273	-0.104554	0.742705	0.999997	0.000395134	0.000125791	0.999685	0.999925
ENSG00000141385.9	AFG3L2	-0.137063	-0.0240835	0.890981	0.99994	-0.0957611	-0.0167817	0.92371	0.999997	-0.131099	-0.0229978	0.895697	0.999925
ENSG00000183077.15	AFMID	0.0967747	0.0192163	0.922905	0.99994	-0.323566	-0.0640153	0.746267	0.999997	-0.287137	-0.0569062	0.774008	0.999925
ENSG00000119844.15	AFTPH	0.0120428	0.00101917	0.990391	0.99994	0.316261	0.0267371	0.751804	0.999997	0.497482	0.0421088	0.618849	0.999925
ENSG00000038002.8	AGA	1.2511	0.188182	0.210898	0.99994	0.413106	0.0613954	0.679529	0.999997	2.35731	0.360514	0.0184079	0.999925
ENSG00000157985.18	AGAP1	-0.928565	-0.213238	0.353115	0.99994	-0.348944	-0.0788389	0.727131	0.999997	-0.363479	-0.0822274	0.716247	0.999925
ENSG00000135439.11	AGAP2	-0.464516	-0.12067	0.642278	0.99994	-0.0571474	-0.0145579	0.954428	0.999997	-0.580647	-0.150337	0.561478	0.999925
ENSG00000133612.18	AGAP3	-0.470905	-0.0808313	0.637709	0.99994	-0.477141	-0.0819339	0.633261	0.999997	-1.02417	-0.176878	0.305753	0.999925
ENSG00000188234.13	AGAP4	-0.544952	-0.262152	0.585787	0.99994	-1.00685	-0.490696	0.314008	0.999997	-0.145389	-0.0682105	0.884404	0.999925
ENSG00000204149.10	AGAP6	-0.578828	-0.31834	0.562705	0.99994	-0.327434	-0.175688	0.74334	0.999997	-0.726217	-0.399379	0.467706	0.999925
ENSG00000204172.12	AGAP9	0.634255	0.421209	0.525915	0.99994	-0.628345	-0.437395	0.529778	0.999997	-0.531027	-0.368227	0.5954	0.999925
ENSG00000165923.15	AGBL2	-1.34953	-1.04354	0.177166	0.99994	-0.663132	-0.485946	0.507246	0.999997	-1.76807	-1.39963	0.0770496	0.999925
ENSG00000146856.14	AGBL3	1.8631	0.425055	0.0624483	0.99994	-0.144683	-0.033094	0.884961	0.999997	2.02335	0.456176	0.0430373	0.999925
ENSG00000186094.16	AGBL4	-0.344734	-0.20185	0.730294	0.99994	-0.59451	-0.348797	0.552171	0.999997	0.845198	0.484802	0.398	0.999925
ENSG00000084693.15	AGBL5	-0.411149	-0.0713128	0.680963	0.99994	-0.723473	-0.125133	0.46939	0.999997	0.155722	0.0266555	0.876253	0.999925
ENSG00000204305.13	AGER	0.777331	0.256341	0.436963	0.99994	-0.347169	-0.116167	0.728464	0.999997	0.254824	0.0838948	0.798859	0.999925
ENSG00000173744.17	AGFG1	-0.815203	-0.143018	0.414956	0.99994	-0.405279	-0.0707843	0.685272	0.999997	-0.592	-0.103543	0.553851	0.999925
ENSG00000106351.12	AGFG2	0.11208	0.0146084	0.91076	0.99994	0.439383	0.0564726	0.660384	0.999997	-0.573849	-0.0747349	0.56607	0.999925
ENSG00000164252.12	AGGF1	0.504857	0.083644	0.613659	0.99994	-0.0147981	-0.00243983	0.988193	0.999997	0.187373	0.0308922	0.851368	0.999925
ENSG00000006530.15	AGK	-0.643776	-0.109338	0.519721	0.99994	0.164693	0.0274376	0.869186	0.999997	-0.431672	-0.0724955	0.66598	0.999925
ENSG00000162688.16	AGL	-0.0704207	-0.0104343	0.943859	0.99994	-0.358781	-0.052952	0.719759	0.999997	0.667481	0.0983249	0.504465	0.999925
ENSG00000116771.5	AGMAT	0.0887701	0.0275748	0.929265	0.99994	-0.261223	-0.0810359	0.793921	0.999997	-0.828852	-0.262934	0.407188	0.999925
ENSG00000187546.13	AGMO	-0.657866	-0.511151	0.510624	0.99994	-0.460269	-0.350099	0.645323	0.999997	-0.264636	-0.197121	0.79129	0.999925
ENSG00000092847.11	AGO1	-0.998133	-0.254603	0.318215	0.99994	-0.459756	-0.116018	0.645691	0.999997	-0.261048	-0.0658071	0.794056	0.999925
ENSG00000123908.11	AGO2	-0.729019	-0.232379	0.46599	0.99994	-0.246955	-0.0786089	0.804943	0.999997	-0.00530719	-0.00168915	0.995765	0.999925
ENSG00000126070.19	AGO3	-0.618878	-0.0924159	0.535997	0.99994	-0.825074	-0.122579	0.40933	0.999997	-0.00881194	-0.00129562	0.992969	0.999925
ENSG00000134698.10	AGO4	-0.0110047	-0.00225421	0.99122	0.99994	-0.320953	-0.0655725	0.748246	0.999997	0.860306	0.175323	0.38962	0.999925
ENSG00000204310.12	AGPAT1	0.114637	0.0275513	0.908733	0.99994	-0.108866	-0.0260516	0.913309	0.999997	-0.0876244	-0.0209941	0.930175	0.999925
ENSG00000169692.12	AGPAT2	0.138226	0.033955	0.890062	0.99994	-0.0619887	-0.0152231	0.950572	0.999997	-0.497506	-0.122463	0.618832	0.999925
ENSG00000160216.18	AGPAT3	-0.536754	-0.0932348	0.591438	0.99994	-0.194614	-0.033761	0.845695	0.999997	-0.0391208	-0.00678631	0.968794	0.999925
ENSG00000026652.13	AGPAT4	-0.373781	-0.0501185	0.708567	0.99994	0.781272	0.103318	0.434643	0.999997	0.184511	0.0244389	0.853612	0.999925
ENSG00000155189.11	AGPAT5	-0.350404	-0.0569226	0.726036	0.99994	0.290228	0.0471331	0.771642	0.999997	-0.156517	-0.0254102	0.875625	0.999925
ENSG00000158669.11	AGPAT6	-0.0942749	-0.0126542	0.924891	0.99994	-0.115736	-0.0155173	0.907862	0.999997	0.183456	0.0246069	0.85444	0.999925
ENSG00000188266.13	AGPHD1	-0.339818	-0.275836	0.733994	0.99994	-0.0410768	-0.0325154	0.967235	0.999997	-0.638131	-0.52416	0.523389	0.999925
ENSG00000018510.14	AGPS	-0.625648	-0.097137	0.531546	0.99994	0.0977773	0.0151134	0.922109	0.999997	0.554686	0.0859676	0.57911	0.999925
ENSG00000188157.14	AGRN	-0.264286	-0.0773684	0.79156	0.99994	-0.106571	-0.031242	0.915129	0.999997	-0.189019	-0.0553965	0.850078	0.999925
ENSG00000159723.4	AGRP	-0.134996	-0.101784	0.892615	0.99994	-1.08342	-0.871328	0.278624	0.999997	-1.07227	-0.852107	0.283598	0.999925
ENSG00000135744.7	AGT	0.905198	0.178655	0.365361	0.99994	0.421047	0.0827201	0.673721	0.999997	1.53594	0.306932	0.124553	0.999925
ENSG00000135049.15	AGTPBP1	-0.0582363	-0.00893443	0.95356	0.99994	-0.027936	-0.00425469	0.977713	0.999997	0.355202	0.0540854	0.722438	0.999925
ENSG00000177674.15	AGTRAP	0.248683	0.0599307	0.803606	0.99994	-0.115922	-0.0278787	0.907714	0.999997	-0.0642039	-0.015443	0.948808	0.999925
ENSG00000113492.13	AGXT2	-0.640448	-0.398218	0.521881	0.99994	-0.524571	-0.324928	0.599881	0.999997	0.101867	0.0616735	0.918862	0.999925
ENSG00000153207.14	AHCTF1	-0.801459	-0.228951	0.422866	0.99994	-0.387448	-0.110301	0.698425	0.999997	-0.290979	-0.0828216	0.771068	0.999925
ENSG00000101444.12	AHCY	0.244786	0.0334289	0.806622	0.99994	0.427851	0.0584884	0.66876	0.999997	0.197479	0.0269748	0.843452	0.999925
ENSG00000168710.17	AHCYL1	-0.145051	-0.0293548	0.884671	0.99994	-0.0549427	-0.0111313	0.956184	0.999997	0.582143	0.118336	0.56047	0.999925
ENSG00000158467.16	AHCYL2	0.111424	0.0221998	0.91128	0.99994	-0.0514268	-0.0101714	0.958985	0.999997	0.817097	0.160977	0.413873	0.999925
ENSG00000126705.14	AHDC1	-0.918615	-0.312258	0.358297	0.99994	-0.626696	-0.20969	0.530858	0.999997	-0.296706	-0.0987573	0.766691	0.999925
ENSG00000135541.20	AHI1	0.214387	0.0434387	0.830245	0.99994	0.413933	0.0833512	0.678923	0.999997	-0.468675	-0.0950926	0.639302	0.999925
ENSG00000124942.13	AHNAK	-0.870694	-0.424637	0.383921	0.99994	-0.86791	-0.42346	0.385443	0.999997	-0.537001	-0.261253	0.591267	0.999925
ENSG00000185567.6	AHNAK2	-0.725182	-0.411299	0.46834	0.99994	-0.581428	-0.32264	0.560952	0.999997	-0.287633	-0.157266	0.773628	0.999925
ENSG00000106546.13	AHR	-0.388563	-0.0586813	0.6976	0.99994	-0.193164	-0.029002	0.846831	0.999997	0.671919	0.100949	0.501635	0.999925
ENSG00000063438.16	AHRR	-0.514156	-0.119707	0.607143	0.99994	-0.555949	-0.129379	0.578245	0.999997	-0.354972	-0.0825248	0.722611	0.999925
ENSG00000100591.7	AHSA1	-0.101773	-0.0124455	0.918937	0.99994	0.344485	0.042087	0.730482	0.999997	-0.825988	-0.101524	0.408811	0.999925
ENSG00000111732.10	AICDA	-0.434141	-0.262455	0.664186	0.99994	-0.261487	-0.155909	0.793717	0.999997	-1.12708	-0.71079	0.259708	0.999925
ENSG00000186063.12	AIDA	-0.0929721	-0.0219054	0.925926	0.99994	0.291523	0.0687705	0.770651	0.999997	0.678324	0.160543	0.497566	0.999925
ENSG00000204472.12	AIF1	0.422038	0.244005	0.672998	0.99994	-0.0735523	-0.0426027	0.941367	0.999997	0.0711687	0.0411921	0.943263	0.999925
ENSG00000126878.12	AIF1L	2.02358	1.39782	0.0430134	0.99994	2.41419	1.65765	0.0157703	0.999997	0.117188	0.0819512	0.906711	0.999925
ENSG00000156709.13	AIFM1	0.503396	0.0598281	0.614686	0.99994	0.590238	0.0699083	0.555031	0.999997	0.28568	0.0338309	0.775123	0.999925
ENSG00000042286.14	AIFM2	0.210466	0.0447941	0.833304	0.99994	-0.705694	-0.151039	0.480378	0.999997	-0.535948	-0.114438	0.591994	0.999925
ENSG00000183773.15	AIFM3	0.456349	0.254624	0.648139	0.99994	-1.04023	-0.61606	0.298233	0.999997	0.181608	0.100297	0.85589	0.999925
ENSG00000146416.18	AIG1	0.07885	0.0239585	0.937152	0.99994	0.137886	0.0415501	0.89033	0.999997	1.04775	0.31505	0.294755	0.999925
ENSG00000112297.14	AIM1	0.0194892	0.00842715	0.984451	0.99994	-0.278121	-0.12012	0.780919	0.999997	0.524553	0.2246	0.599894	0.999925
ENSG00000163568.14	AIM2	-0.372232	-0.26655	0.70972	0.99994	0.149618	0.105092	0.881066	0.999997	-0.058936	-0.0417243	0.953003	0.999925
ENSG00000164022.16	AIMP1	0.140593	0.0447054	0.888191	0.99994	0.390031	0.123368	0.696513	0.999997	0.167316	0.0530209	0.867122	0.999925
ENSG00000106305.9	AIMP2	-0.0940278	-0.0148454	0.925087	0.99994	-0.158466	-0.0247999	0.87409	0.999997	0.310999	0.0485696	0.755801	0.999925
ENSG00000110711.9	AIP	0.22424	0.054639	0.822571	0.99994	0.272095	0.066141	0.785549	0.999997	-0.324898	-0.0792231	0.745258	0.999925
ENSG00000196581.10	AJAP1	0.252549	0.189478	0.800616	0.99994	-0.976383	-0.79882	0.328875	0.999997	0.514405	0.374524	0.606969	0.999925
ENSG00000129474.15	AJUBA	0.0233246	0.00988259	0.981391	0.99994	0.249498	0.104204	0.802975	0.999997	0.706407	0.293368	0.479935	0.999925
ENSG00000106992.18	AK1	0.00844681	0.00335861	0.99326	0.99994	0.177334	0.0691539	0.859246	0.999997	-0.249459	-0.0987778	0.803006	0.999925
ENSG00000004455.16	AK2	0.0648729	0.00925598	0.948275	0.99994	-0.0395059	-0.00563853	0.968487	0.999997	-0.288022	-0.041136	0.77333	0.999925
ENSG00000147853.16	AK3	0.197599	0.0335639	0.843359	0.99994	0.264191	0.0447791	0.791633	0.999997	0.366769	0.0622223	0.713792	0.999925
ENSG00000162433.14	AK4	-0.293743	-0.117776	0.768955	0.99994	0.0897607	0.0351945	0.928477	0.999997	0.0827917	0.0324897	0.934017	0.999925
ENSG00000154027.18	AK5	0.490117	0.364078	0.624051	0.99994	0.706286	0.511209	0.48001	0.999997	1.77339	1.26432	0.0761647	0.999925
ENSG00000085231.13	AK6	0.560363	0.218382	0.575232	0.99994	0.106291	0.0413927	0.915351	0.999997	0.10754	0.0419307	0.914361	0.999925
ENSG00000140057.8	AK7	-1.04182	-0.720331	0.297496	0.99994	-0.715646	-0.480199	0.47421	0.999997	-0.78311	-0.52822	0.433562	0.999925
ENSG00000165695.9	AK8	-0.905301	-0.776698	0.365306	0.99994	-1.13482	-0.987438	0.256452	0.999997	-1.47141	-1.30991	0.141179	0.999925
ENSG00000155085.15	AK9	0.734031	0.219329	0.46293	0.99994	0.192745	0.0573913	0.847159	0.999997	-0.0996135	-0.0299784	0.920651	0.999925
ENSG00000121057.12	AKAP1	-0.480208	-0.0786281	0.631079	0.99994	-0.573976	-0.0937156	0.565984	0.999997	-0.76041	-0.124621	0.447009	0.999925
ENSG00000108599.14	AKAP10	-0.31142	-0.0348307	0.755481	0.99994	0.188602	0.0208815	0.850405	0.999997	0.189265	0.0209897	0.849886	0.999925
ENSG00000023516.8	AKAP11	-0.981366	-0.213563	0.326412	0.99994	-0.453765	-0.0979917	0.649998	0.999997	-0.297037	-0.06411	0.766439	0.999925
ENSG00000131016.16	AKAP12	0.496423	0.360516	0.619596	0.99994	0.171186	0.124379	0.864078	0.999997	0.556219	0.395482	0.578061	0.999925
ENSG00000170776.21	AKAP13	-1.32258	-0.266867	0.185974	0.99994	-0.82027	-0.163496	0.412062	0.999997	-0.83127	-0.165825	0.405821	0.999925
ENSG00000241978.9	AKAP2	-0.498397	-0.377303	0.618204	0.99994	-1.08833	-0.849043	0.27645	0.999997	-0.510104	-0.383686	0.609979	0.999925
ENSG00000111254.7	AKAP3	0.397421	0.260751	0.691057	0.99994	-1.19198	-0.833304	0.233268	0.999997	-0.648058	-0.440223	0.516947	0.999925
ENSG00000179841.8	AKAP5	0.736993	0.712874	0.461126	0.99994	0.264814	0.260888	0.791153	0.999997	-0.215473	-0.217778	0.829399	0.999925
ENSG00000118507.15	AKAP7	0.0997886	0.0370925	0.920512	0.99994	0.359137	0.131465	0.719493	0.999997	0.573213	0.208718	0.5665	0.999925
ENSG00000105127.8	AKAP8	-0.857173	-0.095563	0.39135	0.99994	-1.02837	-0.114559	0.303775	0.999997	-2.03641	-0.23323	0.0417092	0.999925
ENSG00000011243.17	AKAP8L	-0.178833	-0.0480694	0.858069	0.99994	-0.0735483	-0.019605	0.94137	0.999997	0.147349	0.0392328	0.882857	0.999925
ENSG00000127914.16	AKAP9	0.154289	0.0551643	0.877382	0.99994	-0.380943	-0.136505	0.703246	0.999997	-0.475876	-0.171274	0.634163	0.999925
ENSG00000166452.11	AKIP1	1.73964	0.225474	0.0819229	0.99994	0.586284	0.0744359	0.557684	0.999997	1.22672	0.156971	0.219928	0.999925
ENSG00000174574.15	AKIRIN1	0.596056	0.0766322	0.551138	0.99994	0.470986	0.0605369	0.63765	0.999997	0.395178	0.0507551	0.692712	0.999925
ENSG00000135334.8	AKIRIN2	-0.0524079	-0.00995798	0.958204	0.99994	0.647322	0.123657	0.517423	0.999997	0.709248	0.135552	0.47817	0.999925
ENSG00000106948.16	AKNA	-0.151584	-0.0703306	0.879515	0.99994	-0.0965308	-0.0445238	0.923099	0.999997	0.0999162	0.0460394	0.920411	0.999925
ENSG00000162641.18	AKNAD1	0.560645	0.309264	0.57504	0.99994	-0.202726	-0.113668	0.839349	0.999997	-1.44871	-0.875738	0.147419	0.999925
ENSG00000117448.13	AKR1A1	0.557443	0.17106	0.577225	0.99994	0.0973241	0.0297953	0.922469	0.999997	0.270886	0.0829801	0.786479	0.999925
ENSG00000085662.13	AKR1B1	0.39571	0.116849	0.692319	0.99994	-0.128655	-0.0379515	0.897631	0.999997	0.00302737	0.000892652	0.997585	0.999925
ENSG00000198074.9	AKR1B10	1.18704	0.916955	0.235214	0.99994	0.27167	0.212097	0.785876	0.999997	1.21863	0.937755	0.222983	0.999925
ENSG00000187134.13	AKR1C1	0.312981	0.31455	0.754295	0.99994	-0.85021	-0.911162	0.395208	0.999997	0.267922	0.259548	0.788759	0.999925
ENSG00000151632.17	AKR1C2	0.162452	0.133871	0.87095	0.99994	0.23501	0.191764	0.814201	0.999997	0.357843	0.292951	0.720461	0.999925
ENSG00000196139.13	AKR1C3	0.948033	0.885574	0.343113	0.99994	0.435422	0.409027	0.663256	0.999997	0.767392	0.72554	0.442848	0.999925
ENSG00000122787.14	AKR1D1	-0.455197	-0.363826	0.648968	0.99994	-0.640639	-0.512454	0.521758	0.999997	0.317115	0.247075	0.751156	0.999925
ENSG00000165568.17	AKR1E2	-0.317968	-0.121235	0.750509	0.99994	-0.50932	-0.193198	0.610528	0.999997	-1.56603	-0.623628	0.117343	0.999925
ENSG00000053371.12	AKR7A2	0.616396	0.163316	0.537633	0.99994	0.307288	0.0811249	0.758624	0.999997	0.300916	0.0795037	0.763478	0.999925
ENSG00000162482.4	AKR7A3	0.921856	0.672888	0.356604	0.99994	-0.936998	-0.737947	0.348759	0.999997	-1.11468	-0.890276	0.264985	0.999925
ENSG00000142208.15	AKT1	-0.108094	-0.0267346	0.913921	0.99994	-0.239882	-0.0593531	0.810422	0.999997	-0.176784	-0.0437427	0.859678	0.999925
ENSG00000204673.10	AKT1S1	-0.378568	-0.0771878	0.705009	0.99994	-0.219352	-0.0445395	0.826376	0.999997	-0.695	-0.141869	0.487055	0.999925
ENSG00000105221.16	AKT2	-0.101567	-0.021273	0.9191	0.99994	-0.128796	-0.0269913	0.897519	0.999997	-0.0814946	-0.0170759	0.935049	0.999925
ENSG00000117020.16	AKT3	-0.223226	-0.0629338	0.82336	0.99994	-0.107436	-0.0301365	0.914443	0.999997	0.484243	0.135693	0.628213	0.999925
ENSG00000166971.16	AKTIP	0.600471	0.0906468	0.548193	0.99994	-0.347265	-0.0523456	0.728393	0.999997	-0.262963	-0.039615	0.792579	0.999925
ENSG00000148218.15	ALAD	0.310942	0.0573049	0.755845	0.99994	0.0311927	0.00572999	0.975116	0.999997	-0.0691934	-0.012728	0.944836	0.999925
ENSG00000023330.14	ALAS1	-0.198558	-0.0400104	0.842608	0.99994	-0.651839	-0.131786	0.514505	0.999997	-0.525031	-0.106026	0.599562	0.999925
ENSG00000163631.16	ALB	-1.9348	-1.44087	0.0530153	0.99994	-1.27923	-0.894695	0.200816	0.999997	-1.05652	-0.731263	0.290729	0.999925
ENSG00000170017.12	ALCAM	-0.407405	-0.113481	0.68371	0.99994	-0.0379929	-0.0106017	0.969693	0.999997	-0.068351	-0.0190646	0.945506	0.999925
ENSG00000161618.9	ALDH16A1	0.318615	0.0680431	0.750019	0.99994	-0.00884299	-0.00188325	0.992944	0.999997	-0.0191807	-0.00408929	0.984697	0.999925
ENSG00000059573.8	ALDH18A1	-0.666166	-0.0996962	0.505305	0.99994	-0.806729	-0.120164	0.419823	0.999997	-1.23559	-0.186247	0.216612	0.999925
ENSG00000165092.12	ALDH1A1	-0.409908	-0.290419	0.681873	0.99994	-0.458869	-0.322726	0.646328	0.999997	0.673012	0.456869	0.50094	0.999925
ENSG00000128918.14	ALDH1A2	-0.894656	-0.380184	0.370971	0.99994	-0.117718	-0.0476973	0.906291	0.999997	-0.211011	-0.0858889	0.832879	0.999925
ENSG00000184254.16	ALDH1A3	0.293	0.174202	0.769522	0.99994	0.979818	0.566782	0.327176	0.999997	0.175118	0.103402	0.860987	0.999925
ENSG00000137124.7	ALDH1B1	-0.208927	-0.0557317	0.834505	0.99994	-0.435848	-0.116075	0.662947	0.999997	-0.542336	-0.14493	0.587587	0.999925
ENSG00000136010.13	ALDH1L2	-0.168504	-0.141386	0.866187	0.99994	-0.102953	-0.0845646	0.918	0.999997	0.731802	0.578764	0.464289	0.999925
ENSG00000111275.12	ALDH2	-0.0171334	-0.0113636	0.98633	0.99994	-0.228011	-0.148855	0.819638	0.999997	0.703608	0.437611	0.481677	0.999925
ENSG00000108602.17	ALDH3A1	1.35992	0.816862	0.173854	0.99994	0.429968	0.260509	0.667219	0.999997	-0.492917	-0.302723	0.622071	0.999925
ENSG00000072210.18	ALDH3A2	0.98588	0.132665	0.324192	0.99994	-0.135178	-0.0180584	0.892471	0.999997	0.950353	0.127204	0.341933	0.999925
ENSG00000006534.15	ALDH3B1	-0.056414	-0.00741151	0.955012	0.99994	-0.301663	-0.0395918	0.762909	0.999997	-0.265515	-0.0348599	0.790613	0.999925
ENSG00000159423.16	ALDH4A1	1.30426	0.4339	0.192146	0.99994	0.7771	0.256892	0.4371	0.999997	0.0347468	0.01169	0.972282	0.999925
ENSG00000112294.12	ALDH5A1	-0.0141959	-0.00367935	0.988674	0.99994	0.00101635	0.000260867	0.999189	0.999997	0.407048	0.103695	0.683973	0.999925
ENSG00000119711.12	ALDH6A1	-0.392521	-0.0951396	0.694673	0.99994	-0.31441	-0.0750886	0.75321	0.999997	-0.149227	-0.0356433	0.881375	0.999925
ENSG00000164904.17	ALDH7A1	-0.200371	-0.0625457	0.84119	0.99994	-0.25559	-0.0789033	0.798267	0.999997	-0.225957	-0.0697743	0.821235	0.999925
ENSG00000118514.13	ALDH8A1	0.0865392	0.0582667	0.931038	0.99994	-0.549527	-0.377613	0.582644	0.999997	0.426423	0.280666	0.6698	0.999925
ENSG00000143149.12	ALDH9A1	-0.000700982	-0.000103959	0.999441	0.99994	0.206605	0.0306702	0.836319	0.999997	0.515752	0.0767025	0.606028	0.999925
ENSG00000149925.18	ALDOA	-0.330446	-0.130902	0.741063	0.99994	0.173041	0.0666959	0.862619	0.999997	0.138702	0.0536091	0.889686	0.999925
ENSG00000136872.17	ALDOB	-0.295257	-0.187762	0.767798	0.99994	0.268407	0.164832	0.788386	0.999997	0.473574	0.290766	0.635804	0.999925
ENSG00000109107.13	ALDOC	0.099823	0.0474599	0.920485	0.99994	-0.0988838	-0.0467461	0.921231	0.999997	-0.213813	-0.102313	0.830693	0.999925
ENSG00000033011.11	ALG1	0.00216969	0.000253633	0.998269	0.99994	0.629648	0.0729672	0.528925	0.999997	-0.156435	-0.0181921	0.87569	0.999925
ENSG00000139133.6	ALG10	-0.327546	-0.0664655	0.743255	0.99994	-0.0352185	-0.00701787	0.971905	0.999997	-0.0436919	-0.00871883	0.96515	0.999925
ENSG00000175548.8	ALG10B	-0.509301	-0.0930044	0.610541	0.99994	-0.0848016	-0.015217	0.932419	0.999997	0.661207	0.118241	0.508479	0.999925
ENSG00000253710.2	ALG11	0.0469685	0.0084145	0.962538	0.99994	-0.204607	-0.0363662	0.837879	0.999997	1.16103	0.204912	0.245631	0.999925
ENSG00000182858.13	ALG12	-0.201603	-0.0583028	0.840227	0.99994	0.509244	0.143546	0.610581	0.999997	0.0297476	0.00847739	0.976268	0.999925
ENSG00000101901.11	ALG13	0.0394419	0.00697723	0.968538	0.99994	0.428296	0.07501	0.668435	0.999997	0.174826	0.0306923	0.861217	0.999925
ENSG00000172339.9	ALG14	0.427674	0.149431	0.668889	0.99994	0.502728	0.173508	0.615156	0.999997	0.240901	0.0837657	0.809632	0.999925
ENSG00000251287.8	ALG1L2	1.43338	0.895896	0.151748	0.99994	-1.09154	-0.742346	0.275035	0.999997	-0.454114	-0.299143	0.649747	0.999925
ENSG00000119523.9	ALG2	-0.561412	-0.0770246	0.574517	0.99994	0.0925207	0.0125667	0.926284	0.999997	0.334755	0.0455002	0.73781	0.999925
ENSG00000214160.9	ALG3	-1.43347	-0.146046	0.151724	0.99994	-0.794072	-0.0796318	0.427153	0.999997	-1.13181	-0.114246	0.257713	0.999925
ENSG00000120697.8	ALG5	-0.0196145	-0.00446335	0.984351	0.99994	0.00882533	0.00199923	0.992958	0.999997	-0.103474	-0.023481	0.917587	0.999925
ENSG00000088035.15	ALG6	0.275707	0.054369	0.782773	0.99994	0.4296	0.083909	0.667487	0.999997	0.223346	0.0437526	0.823266	0.999925
ENSG00000159063.12	ALG8	-0.230121	-0.0282178	0.817998	0.99994	0.241601	0.0294818	0.809089	0.999997	0.0382168	0.00466779	0.969515	0.999925
ENSG00000086848.14	ALG9	-0.190289	-0.0292477	0.849083	0.99994	-0.762809	-0.117133	0.445577	0.999997	-0.370162	-0.0564173	0.711262	0.999925
ENSG00000100601.9	ALKBH1	0.145475	0.0169239	0.884336	0.99994	-0.284294	-0.0328912	0.776185	0.999997	-0.342805	-0.039738	0.731745	0.999925
ENSG00000189046.10	ALKBH2	0.514797	0.149136	0.606695	0.99994	-0.0573588	-0.016618	0.954259	0.999997	-0.640558	-0.189622	0.52181	0.999925
ENSG00000166199.12	ALKBH3	0.134592	0.0290362	0.892934	0.99994	-0.321356	-0.0691977	0.747941	0.999997	0.211156	0.0452187	0.832766	0.999925
ENSG00000160993.3	ALKBH4	0.499842	0.072392	0.617186	0.99994	0.474394	0.0680434	0.635219	0.999997	-0.445646	-0.0646164	0.655853	0.999925
ENSG00000091542.8	ALKBH5	0.106127	0.0154407	0.915482	0.99994	0.294828	0.042689	0.768125	0.999997	0.0935002	0.0135512	0.925506	0.999925
ENSG00000239382.10	ALKBH6	0.75508	0.684573	0.450201	0.99994	1.39383	1.223	0.163369	0.999997	0.922295	0.819254	0.356375	0.999925
ENSG00000125652.7	ALKBH7	0.336948	0.136577	0.736156	0.99994	0.162526	0.0655859	0.870891	0.999997	-0.0979014	-0.039764	0.922011	0.999925
ENSG00000137760.14	ALKBH8	-1.43933	-0.156179	0.150057	0.99994	-0.937118	-0.0992712	0.348698	0.999997	-1.72672	-0.18743	0.0842179	0.999925
ENSG00000116127.17	ALMS1	-0.207202	-0.0783867	0.835852	0.99994	-0.307261	-0.115219	0.758645	0.999997	0.0512897	0.0190282	0.959095	0.999925
ENSG00000108839.11	ALOX12	1.18183	0.512616	0.237275	0.99994	1.23958	0.532594	0.215131	0.999997	2.00869	0.860063	0.0445701	0.999925
ENSG00000161905.12	ALOX15	-0.103906	-0.0700572	0.917244	0.99994	-0.333158	-0.224927	0.739015	0.999997	0.213064	0.138787	0.831277	0.999925
ENSG00000012779.10	ALOX5	0.150534	0.0735931	0.880343	0.99994	0.179088	0.0870181	0.857869	0.999997	0.191096	0.0929288	0.848451	0.999925
ENSG00000132965.9	ALOX5AP	0.265794	0.139769	0.790398	0.99994	0.294142	0.154275	0.768649	0.999997	0.762167	0.400139	0.44596	0.999925
ENSG00000179148.9	ALOXE3	0.0672271	0.0621611	0.946401	0.99994	0.39944	0.363405	0.689569	0.999997	0.0759281	0.0699749	0.939476	0.999925
ENSG00000073331.17	ALPK1	-0.0103514	-0.00283264	0.991741	0.99994	-0.322638	-0.0879326	0.746969	0.999997	0.762301	0.205211	0.44588	0.999925
ENSG00000198796.6	ALPK2	-1.93542	-1.54156	0.0529389	0.99994	-0.886768	-0.647056	0.375204	0.999997	-0.393013	-0.278996	0.69431	0.999925
ENSG00000136383.6	ALPK3	-0.224482	-0.0973316	0.822383	0.99994	0.119695	0.0512234	0.904724	0.999997	0.0235473	0.0101107	0.981214	0.999925
ENSG00000162551.13	ALPL	-0.0328383	-0.0243754	0.973804	0.99994	0.014442	0.0105972	0.988477	0.999997	0.390195	0.282103	0.696393	0.999925
ENSG00000003393.14	ALS2	-0.370462	-0.0576173	0.711039	0.99994	-0.480513	-0.074355	0.630863	0.999997	0.202045	0.0311312	0.839882	0.999925
ENSG00000178038.16	ALS2CL	0.296079	0.0997454	0.76717	0.99994	0.869586	0.283963	0.384526	0.999997	0.824813	0.270978	0.409478	0.999925
ENSG00000155754.14	ALS2CR11	0.257016	0.121033	0.797166	0.99994	-0.130111	-0.0613797	0.896478	0.999997	-0.384056	-0.184404	0.700937	0.999925
ENSG00000155749.12	ALS2CR12	0.949972	0.730006	0.342126	0.99994	1.00894	0.767949	0.313002	0.999997	0.38857	0.302256	0.697594	0.999925
ENSG00000180318.3	ALX1	-0.100685	-0.031235	0.9198	0.99994	-0.0101027	-0.00308922	0.991939	0.999997	0.0258261	0.00792673	0.979396	0.999925
ENSG00000052850.5	ALX4	-0.370368	-0.190729	0.711109	0.99994	-0.479326	-0.244952	0.631707	0.999997	-0.181884	-0.0918207	0.855674	0.999925
ENSG00000183684.7	ALYREF	0.113357	0.038727	0.909748	0.99994	0.266473	0.0910536	0.789875	0.999997	-0.176591	-0.0603533	0.85983	0.999925
ENSG00000242110.7	AMACR	-0.606795	-0.20705	0.543987	0.99994	-0.684716	-0.231509	0.493523	0.999997	-0.441709	-0.148653	0.6587	0.999925
ENSG00000110497.14	AMBRA1	-0.515596	-0.154031	0.606137	0.99994	-0.246381	-0.0729905	0.805387	0.999997	0.0228835	0.00676852	0.981743	0.999925
ENSG00000123505.15	AMD1	-0.178255	-0.0276483	0.858523	0.99994	0.325921	0.0506875	0.744484	0.999997	-0.162358	-0.0252092	0.871024	0.999925
ENSG00000139344.7	AMDHD1	0.111039	0.0576777	0.911586	0.99994	0.328249	0.167404	0.742724	0.999997	0.33353	0.17064	0.738734	0.999925
ENSG00000162066.14	AMDHD2	0.72464	0.262765	0.468673	0.99994	0.261474	0.0946624	0.793727	0.999997	0.270841	0.0981876	0.786513	0.999925
ENSG00000125363.14	AMELX	1.18606	0.801003	0.235598	0.99994	0.957394	0.644389	0.338368	0.999997	0.127569	0.087691	0.89849	0.999925
ENSG00000184675.9	AMER1	-0.790431	-0.242662	0.429276	0.99994	-0.132875	-0.0394279	0.894292	0.999997	-0.354707	-0.106171	0.722809	0.999925
ENSG00000159461.14	AMFR	0.477202	0.0455804	0.633218	0.99994	0.312846	0.0298147	0.754398	0.999997	0.890499	0.0853327	0.373198	0.999925
ENSG00000104899.7	AMH	1.40971	1.1247	0.158627	0.99994	0.353822	0.290672	0.723472	0.999997	1.69783	1.34186	0.0895405	0.999925
ENSG00000160593.18	AMICA1	-0.0360208	-0.024015	0.971266	0.99994	-1.08322	-0.761317	0.278709	0.999997	-1.12107	-0.790373	0.262257	0.999925
ENSG00000181754.6	AMIGO1	0.08319	0.0252518	0.9337	0.99994	0.674779	0.199548	0.499816	0.999997	0.0199526	0.0060119	0.984081	0.999925
ENSG00000139211.6	AMIGO2	-0.0105701	-0.00402189	0.991566	0.99994	-0.145392	-0.054874	0.884402	0.999997	-0.0314518	-0.0118561	0.974909	0.999925
ENSG00000101935.9	AMMECR1	-0.192075	-0.0344134	0.847683	0.99994	0.580077	0.103257	0.561862	0.999997	0.933406	0.166673	0.35061	0.999925
ENSG00000144233.9	AMMECR1L	-0.14929	-0.0344413	0.881325	0.99994	-0.374877	-0.086303	0.707752	0.999997	-0.412936	-0.0951816	0.679653	0.999925
ENSG00000166126.10	AMN	-0.352298	-0.286058	0.724615	0.99994	-1.72079	-1.52679	0.0852898	0.999997	-1.33242	-1.14312	0.182723	0.999925
ENSG00000151743.10	AMN1	1.28364	0.324879	0.199268	0.99994	0.933412	0.233568	0.350607	0.999997	0.323552	0.0816355	0.746278	0.999925
ENSG00000126016.15	AMOT	-0.439346	-0.216876	0.660411	0.99994	-0.281095	-0.136567	0.778638	0.999997	-0.39532	-0.193776	0.692607	0.999925
ENSG00000166025.17	AMOTL1	-1.03877	-0.342648	0.298912	0.99994	-0.766668	-0.248161	0.443279	0.999997	-0.384949	-0.123605	0.700275	0.999925
ENSG00000114019.14	AMOTL2	-0.717433	-0.43502	0.473107	0.99994	-0.0273378	-0.0157769	0.97819	0.999997	-0.314548	-0.18438	0.753105	0.999925
ENSG00000116337.15	AMPD2	-0.92213	-0.126393	0.356461	0.99994	-0.69666	-0.0949742	0.486016	0.999997	-1.40081	-0.193442	0.16127	0.999925
ENSG00000133805.15	AMPD3	-0.240058	-0.0561207	0.810285	0.99994	-0.370823	-0.0867966	0.71077	0.999997	-0.402861	-0.0942819	0.68705	0.999925
ENSG00000078053.16	AMPH	1.74895	0.859357	0.0803003	0.99994	1.1606	0.571102	0.245804	0.999997	1.41216	0.694514	0.157904	0.999925
ENSG00000145020.15	AMT	1.15254	0.808293	0.2491	0.99994	0.0816033	0.0573531	0.934962	0.999997	1.86669	1.29037	0.0619453	0.999925
ENSG00000240038.6	AMY2B	-0.291647	-0.0993746	0.770556	0.99994	-0.307376	-0.103028	0.758557	0.999997	-0.778776	-0.267709	0.436112	0.999925
ENSG00000174945.13	AMZ1	-0.673501	-0.525673	0.500629	0.99994	-0.290391	-0.220035	0.771517	0.999997	-0.128681	-0.0973241	0.89761	0.999925
ENSG00000196704.11	AMZ2	1.33088	0.161158	0.183227	0.99994	-0.0294474	-0.0035194	0.976508	0.999997	1.87722	0.229092	0.0604879	0.999925
ENSG00000153107.12	ANAPC1	-0.687353	-0.202413	0.49186	0.99994	-0.466538	-0.136379	0.640831	0.999997	-0.207921	-0.0606567	0.835291	0.999925
ENSG00000164162.13	ANAPC10	0.0544458	0.0125896	0.95658	0.99994	0.312318	0.07106	0.754799	0.999997	0.0930745	0.0212865	0.925844	0.999925
ENSG00000141552.17	ANAPC11	0.412676	0.149581	0.679844	0.99994	0.262626	0.0950113	0.792839	0.999997	-0.0792071	-0.028709	0.936868	0.999925
ENSG00000129055.12	ANAPC13	0.351769	0.100698	0.725012	0.99994	0.464087	0.132453	0.642585	0.999997	0.495253	0.141439	0.620421	0.999925
ENSG00000110200.8	ANAPC15	0.401943	0.105478	0.687726	0.99994	0.505868	0.130901	0.612949	0.999997	-0.205208	-0.0539862	0.83741	0.999925
ENSG00000166295.8	ANAPC16	0.835915	0.202283	0.403203	0.99994	0.878017	0.21134	0.379934	0.999997	1.16421	0.281114	0.24434	0.999925
ENSG00000176248.8	ANAPC2	0.639224	0.0765091	0.522677	0.99994	-0.208348	-0.0248466	0.834958	0.999997	-0.707918	-0.0848802	0.478996	0.999925
ENSG00000053900.10	ANAPC4	0.305633	0.0496732	0.759884	0.99994	-0.0818691	-0.0132508	0.934751	0.999997	-0.0597639	-0.00968521	0.952344	0.999925
ENSG00000089053.12	ANAPC5	0.703696	0.0408023	0.481622	0.99994	0.122392	0.00707204	0.902589	0.999997	-0.0027273	-0.000157582	0.997824	0.999925
ENSG00000196510.12	ANAPC7	0.674499	0.0956061	0.499994	0.99994	0.185974	0.0262093	0.852466	0.999997	-0.382424	-0.054163	0.702147	0.999925
ENSG00000214274.9	ANG	0.418774	0.372853	0.675381	0.99994	-0.209245	-0.189016	0.834257	0.999997	0.708862	0.61523	0.47841	0.999925
ENSG00000013523.9	ANGEL1	-0.243999	-0.0448154	0.807231	0.99994	-0.323558	-0.0591835	0.746273	0.999997	0.382647	0.0698141	0.701982	0.999925
ENSG00000174606.13	ANGEL2	-0.372198	-0.0404301	0.709746	0.99994	0.223344	0.0240584	0.823268	0.999997	0.512229	0.0552712	0.60849	0.999925
ENSG00000154188.9	ANGPT1	-0.481005	-0.408254	0.630513	0.99994	-0.257468	-0.215444	0.796817	0.999997	0.257653	0.203347	0.796675	0.999925
ENSG00000091879.13	ANGPT2	-0.632026	-0.519063	0.52737	0.99994	-0.674776	-0.551195	0.499818	0.999997	-0.478915	-0.385796	0.631999	0.999925
ENSG00000101280.7	ANGPT4	0.748483	0.826714	0.454169	0.99994	0.298427	0.334792	0.765377	0.999997	0.734074	0.807312	0.462904	0.999925
ENSG00000136859.9	ANGPTL2	0.93412	0.759897	0.350242	0.99994	1.69197	1.33431	0.090652	0.999997	1.35957	1.078	0.173965	0.999925
ENSG00000167772.11	ANGPTL4	-0.0893107	-0.0930706	0.928835	0.99994	-0.0955255	-0.097533	0.923897	0.999997	-0.237648	-0.245599	0.812154	0.999925
ENSG00000130812.10	ANGPTL6	1.14143	0.355777	0.253693	0.99994	-0.0514152	-0.0162414	0.958995	0.999997	0.75146	0.233207	0.452376	0.999925
ENSG00000029534.20	ANK1	2.19901	0.956912	0.0278769	0.99994	0.705286	0.307532	0.480632	0.999997	1.2763	0.554596	0.201849	0.999925
ENSG00000145362.17	ANK2	-0.208791	-0.0828822	0.834611	0.99994	0.127958	0.0497561	0.898182	0.999997	1.20174	0.460262	0.229465	0.999925
ENSG00000151150.21	ANK3	0.725892	0.411389	0.467905	0.99994	0.207297	0.119532	0.835778	0.999997	0.566078	0.321577	0.571341	0.999925
ENSG00000151687.14	ANKAR	0.211181	0.0624518	0.832746	0.99994	-0.147529	-0.0435966	0.882714	0.999997	-0.648354	-0.194806	0.516756	0.999925
ENSG00000166839.16	ANKDD1A	0.900473	0.196277	0.367869	0.99994	0.270684	0.058585	0.786634	0.999997	0.200305	0.0435387	0.841242	0.999925
ENSG00000189045.13	ANKDD1B	-0.859745	-0.615677	0.389929	0.99994	0.962206	0.637121	0.335946	0.999997	-0.724162	-0.511252	0.468966	0.999925
ENSG00000132623.15	ANKEF1	0.325298	0.161627	0.744956	0.99994	0.485006	0.237736	0.627672	0.999997	1.04917	0.506454	0.294099	0.999925
ENSG00000185722.16	ANKFY1	-0.375019	-0.145703	0.707646	0.99994	-0.106445	-0.0410873	0.91523	0.999997	0.208105	0.0802424	0.835147	0.999925
ENSG00000154122.13	ANKH	0.431902	0.102971	0.665812	0.99994	0.565336	0.134664	0.571845	0.999997	1.08398	0.25965	0.278375	0.999925
ENSG00000131503.20	ANKHD1	0.151579	0.0835581	0.879519	0.99994	0.14982	0.0817076	0.880907	0.999997	-0.5491	-0.310138	0.582937	0.999925
ENSG00000254996.5	ANKHD1-EIF4EBP3	1.60153	0.841439	0.10926	0.99994	1.66996	0.870599	0.0949274	0.999997	1.15659	0.604267	0.247438	0.999925
ENSG00000001629.9	ANKIB1	-0.371704	-0.0744521	0.710114	0.99994	-0.281754	-0.0561356	0.778132	0.999997	-0.0283603	-0.00564468	0.977375	0.999925
ENSG00000160117.14	ANKLE1	-0.515197	-0.193432	0.606415	0.99994	-0.270788	-0.0991241	0.786554	0.999997	-1.36938	-0.533275	0.170881	0.999925
ENSG00000176915.14	ANKLE2	-1.62501	-0.111892	0.104161	0.99994	-0.397223	-0.0268186	0.691203	0.999997	-0.990055	-0.067274	0.322147	0.999925
ENSG00000144504.15	ANKMY1	0.14711	0.0262285	0.883045	0.99994	-0.477949	-0.085142	0.632686	0.999997	-0.0820088	-0.0145371	0.93464	0.999925
ENSG00000106524.8	ANKMY2	-0.271154	-0.0473652	0.786272	0.99994	0.149216	0.0257231	0.881383	0.999997	0.611865	0.105427	0.540627	0.999925
ENSG00000164331.9	ANKRA2	0.012685	0.00311572	0.989879	0.99994	-0.169017	-0.041192	0.865783	0.999997	0.0369827	0.00897518	0.970499	0.999925
ENSG00000148677.6	ANKRD1	-0.481632	-0.265448	0.630068	0.99994	-0.148575	-0.0792008	0.881889	0.999997	-0.484538	-0.261866	0.628004	0.999925
ENSG00000088448.14	ANKRD10	0.472082	0.0822929	0.636868	0.99994	0.264083	0.0458697	0.791716	0.999997	0.677634	0.1179	0.498004	0.999925
ENSG00000167522.15	ANKRD11	-0.264972	-0.0628426	0.791031	0.99994	-0.177144	-0.0419946	0.859396	0.999997	-0.443686	-0.105312	0.657269	0.999925
ENSG00000101745.16	ANKRD12	0.17948	0.0560562	0.857561	0.99994	-0.455592	-0.142691	0.648683	0.999997	-0.810897	-0.256243	0.417425	0.999925
ENSG00000076513.16	ANKRD13A	-0.237219	-0.0544882	0.812487	0.99994	-0.194622	-0.0445361	0.845689	0.999997	-0.205399	-0.0470388	0.83726	0.999925
ENSG00000198720.12	ANKRD13B	-1.72851	-0.478856	0.0838961	0.99994	-0.277211	-0.0712313	0.781618	0.999997	-1.05337	-0.278676	0.292172	0.999925
ENSG00000118454.12	ANKRD13C	-0.191169	-0.0303722	0.848393	0.99994	0.102952	0.0162741	0.918001	0.999997	-0.0572273	-0.00905654	0.954364	0.999925
ENSG00000172932.14	ANKRD13D	0.568018	0.0852261	0.570023	0.99994	-0.0686891	-0.0102682	0.945237	0.999997	-0.355496	-0.0532929	0.722218	0.999925
ENSG00000134461.15	ANKRD16	0.575377	0.131588	0.565036	0.99994	-0.450408	-0.103926	0.652416	0.999997	-0.0471704	-0.0107892	0.962377	0.999925
ENSG00000132466.18	ANKRD17	-1.3853	-0.269699	0.16596	0.99994	-0.64272	-0.123531	0.520406	0.999997	-0.59725	-0.114777	0.55034	0.999925
ENSG00000180071.19	ANKRD18A	0.535057	0.343541	0.59261	0.99994	-0.0790335	-0.0512522	0.937006	0.999997	-1.29635	-0.900769	0.194855	0.999925
ENSG00000230453.9	ANKRD18B	-0.451632	-0.271587	0.651534	0.99994	-0.257896	-0.151326	0.796487	0.999997	-0.771168	-0.465588	0.440607	0.999925
ENSG00000152766.5	ANKRD22	0.215224	0.197087	0.829593	0.99994	0.0128529	0.0116894	0.989745	0.999997	-0.0624244	-0.0569748	0.950225	0.999925
ENSG00000163126.14	ANKRD23	0.643429	0.509038	0.519946	0.99994	0.451305	0.357445	0.651769	0.999997	-0.200766	-0.1636	0.840882	0.999925
ENSG00000089847.12	ANKRD24	0.269805	0.0858984	0.78731	0.99994	0.245852	0.0772078	0.805797	0.999997	0.249169	0.0784619	0.80323	0.999925
ENSG00000107890.16	ANKRD26	-0.529367	-0.192549	0.596551	0.99994	-0.134267	-0.0474128	0.893191	0.999997	-1.10379	-0.408457	0.269685	0.999925
ENSG00000105186.15	ANKRD27	-0.166704	-0.0303001	0.867603	0.99994	-0.21144	-0.0382453	0.832544	0.999997	-0.562	-0.102217	0.574116	0.999925
ENSG00000206560.11	ANKRD28	-0.658582	-0.133147	0.510164	0.99994	-0.0598402	-0.0120255	0.952283	0.999997	0.198761	0.03994	0.84245	0.999925
ENSG00000154065.16	ANKRD29	1.44602	0.848154	0.148171	0.99994	0.3006	0.178365	0.76372	0.999997	1.15657	0.677801	0.247448	0.999925
ENSG00000145700.9	ANKRD31	-1.08879	-0.911377	0.276247	0.99994	-0.375394	-0.299702	0.707367	0.999997	-0.576397	-0.465586	0.564347	0.999925
ENSG00000164236.11	ANKRD33B	-0.650317	-0.231046	0.515487	0.99994	-0.81996	-0.291077	0.412239	0.999997	-0.41005	-0.143004	0.681769	0.999925
ENSG00000272031.2	ANKRD34A	-0.882825	-0.35682	0.377331	0.99994	-0.971047	-0.391198	0.331525	0.999997	-0.296248	-0.115662	0.767041	0.999925
ENSG00000189127.7	ANKRD34B	1.74326	1.20021	0.0812882	0.99994	0.710271	0.493868	0.477536	0.999997	-0.416262	-0.295584	0.677218	0.999925
ENSG00000198483.12	ANKRD35	1.10745	0.268818	0.268101	0.99994	0.358929	0.0866349	0.719648	0.999997	0.419122	0.101294	0.675127	0.999925
ENSG00000135976.17	ANKRD36	0.72873	0.336098	0.466167	0.99994	0.103291	0.0477836	0.917732	0.999997	0.00597692	0.00278468	0.995231	0.999925
ENSG00000196912.12	ANKRD36B	-0.509353	-0.228264	0.610505	0.99994	-0.173794	-0.0756635	0.862028	0.999997	-0.456125	-0.200966	0.6483	0.999925
ENSG00000174501.14	ANKRD36C	0.688287	0.324729	0.491272	0.99994	0.341377	0.16022	0.73282	0.999997	0.115002	0.054779	0.908443	0.999925
ENSG00000186352.8	ANKRD37	0.925427	0.355342	0.354744	0.99994	0.597545	0.226672	0.550144	0.999997	0.0521061	0.0201444	0.958444	0.999925
ENSG00000213337.8	ANKRD39	0.266386	0.115611	0.789942	0.99994	0.532909	0.225754	0.594097	0.999997	0.304569	0.130372	0.760695	0.999925
ENSG00000154945.6	ANKRD40	-0.232538	-0.0629353	0.81612	0.99994	-0.134476	-0.0362903	0.893026	0.999997	0.0289035	0.00779696	0.976942	0.999925
ENSG00000137494.13	ANKRD42	-0.959253	-0.172919	0.337431	0.99994	0.0665543	0.0116452	0.946937	0.999997	-0.0457522	-0.00802732	0.963508	0.999925
ENSG00000065413.19	ANKRD44	0.0700184	0.0117969	0.944179	0.99994	-0.188305	-0.0316554	0.850638	0.999997	0.562483	0.0946158	0.573787	0.999925
ENSG00000183831.6	ANKRD45	-0.0129528	-0.009363	0.989665	0.99994	0.222238	0.15993	0.824128	0.999997	-0.0449824	-0.0326155	0.964121	0.999925
ENSG00000186106.11	ANKRD46	0.242732	0.0312727	0.808213	0.99994	0.390061	0.0500049	0.696491	0.999997	0.204339	0.0262254	0.838088	0.999925
ENSG00000168876.8	ANKRD49	0.794529	0.144991	0.426888	0.99994	0.515291	0.0932366	0.606349	0.999997	0.270028	0.049005	0.787139	0.999925
ENSG00000151458.11	ANKRD50	-0.837518	-0.196596	0.402302	0.99994	-0.428669	-0.0993675	0.668164	0.999997	0.0844241	0.0194886	0.932719	0.999925
ENSG00000139645.9	ANKRD52	-0.735289	-0.238139	0.462164	0.99994	-0.366633	-0.11851	0.713892	0.999997	-0.313869	-0.101422	0.75362	0.999925
ENSG00000144031.11	ANKRD53	0.552786	0.390323	0.58041	0.99994	-0.0660631	-0.0472526	0.947328	0.999997	0.342791	0.241726	0.731755	0.999925
ENSG00000100124.14	ANKRD54	-0.0269236	-0.00350563	0.978521	0.99994	-0.301871	-0.0391399	0.76275	0.999997	-0.952733	-0.124921	0.340725	0.999925
ENSG00000135299.16	ANKRD6	0.934513	0.196629	0.350039	0.99994	0.705185	0.146632	0.480695	0.999997	1.22384	0.255049	0.221011	0.999925
ENSG00000157999.5	ANKRD61	0.937369	0.705099	0.348569	0.99994	-0.214351	-0.166854	0.830273	0.999997	0.938893	0.699755	0.347786	0.999925
ENSG00000230778.1	ANKRD63	0.720115	0.359648	0.471454	0.99994	-0.458693	-0.237803	0.646455	0.999997	-0.0355981	-0.0182215	0.971603	0.999925
ENSG00000106013.14	ANKRD7	0.691478	0.509218	0.489265	0.99994	-0.704376	-0.548023	0.481199	0.999997	0.892467	0.647872	0.372143	0.999925
ENSG00000156381.8	ANKRD9	0.256569	0.069089	0.797512	0.99994	0.51631	0.138201	0.605638	0.999997	-0.108264	-0.0291263	0.913786	0.999925
ENSG00000064999.13	ANKS1A	-0.359347	-0.0942669	0.719335	0.99994	-0.321652	-0.0840962	0.747716	0.999997	-0.0344816	-0.00900717	0.972493	0.999925
ENSG00000168096.14	ANKS3	0.539658	0.135974	0.589433	0.99994	-0.815381	-0.209379	0.414854	0.999997	-0.564312	-0.144473	0.572542	0.999925
ENSG00000165138.17	ANKS6	-0.587906	-0.101959	0.556595	0.99994	0.2174	0.0367828	0.827896	0.999997	-0.348541	-0.0596479	0.727434	0.999925
ENSG00000163516.13	ANKZF1	1.31076	0.211867	0.189938	0.99994	1.01865	0.162734	0.308368	0.999997	1.29182	0.207251	0.196421	0.999925
ENSG00000011426.10	ANLN	-0.439855	-0.191574	0.660042	0.99994	-0.389835	-0.169471	0.696659	0.999997	-0.302968	-0.131814	0.761914	0.999925
ENSG00000160746.12	ANO10	-0.101562	-0.0221376	0.919104	0.99994	0.302159	0.0652138	0.762531	0.999997	0.523905	0.113171	0.600345	0.999925
ENSG00000134343.12	ANO3	0.00209388	0.0020663	0.998329	0.99994	0.194617	0.187758	0.845693	0.999997	-0.269933	-0.268571	0.787212	0.999925
ENSG00000171714.10	ANO5	-0.598266	-0.138123	0.549663	0.99994	-0.0270855	-0.0061055	0.978392	0.999997	0.249787	0.0562039	0.802752	0.999925
ENSG00000177119.15	ANO6	-0.815391	-0.180598	0.414849	0.99994	-0.296038	-0.0654074	0.767201	0.999997	0.298898	0.0660958	0.765018	0.999925
ENSG00000146205.13	ANO7	0.568371	0.147098	0.569783	0.99994	-0.794548	-0.210146	0.426877	0.999997	-1.42421	-0.38993	0.154385	0.999925
ENSG00000074855.10	ANO8	-0.295709	-0.116267	0.767452	0.99994	-0.335474	-0.131303	0.737268	0.999997	-0.53717	-0.211402	0.59115	0.999925
ENSG00000185101.12	ANO9	0.747273	0.586617	0.454899	0.99994	0.099155	0.0788023	0.921015	0.999997	-0.173413	-0.139538	0.862327	0.999925
ENSG00000011201.11	ANOS1	-0.138727	-0.0631865	0.889666	0.99994	-0.200224	-0.0904585	0.841305	0.999997	0.154815	0.0694464	0.876967	0.999925
ENSG00000140350.15	ANP32A	0.328289	0.0735981	0.742693	0.99994	0.0513235	0.0114991	0.959068	0.999997	0.0238432	0.00534337	0.980978	0.999925
ENSG00000136938.8	ANP32B	0.285991	0.110529	0.774885	0.99994	0.125894	0.0486569	0.899816	0.999997	0.0464486	0.0179493	0.962953	0.999925
ENSG00000143401.14	ANP32E	0.114671	0.0221748	0.908706	0.99994	0.454972	0.0881672	0.649129	0.999997	0.359114	0.0695689	0.71951	0.999925
ENSG00000166825.13	ANPEP	-0.246068	-0.0810317	0.805629	0.99994	-0.176415	-0.0582017	0.859968	0.999997	-0.329678	-0.108728	0.741643	0.999925
ENSG00000169604.19	ANTXR1	-0.289878	-0.109926	0.77191	0.99994	-0.0748028	-0.0283375	0.940372	0.999997	0.359605	0.136483	0.719142	0.999925
ENSG00000163297.16	ANTXR2	-0.0520548	-0.0186004	0.958485	0.99994	0.168633	0.0603918	0.866085	0.999997	0.160216	0.0573573	0.872711	0.999925
ENSG00000135046.13	ANXA1	0.122291	0.024755	0.902669	0.99994	-0.0313769	-0.00635578	0.974969	0.999997	0.0144262	0.00292189	0.98849	0.999925
ENSG00000122359.17	ANXA11	-0.203425	-0.0292699	0.838803	0.99994	-0.125756	-0.0181137	0.899925	0.999997	-0.211986	-0.0305312	0.832118	0.999925
ENSG00000104537.16	ANXA13	-0.726856	-0.639321	0.467314	0.99994	-0.39546	-0.336156	0.692503	0.999997	-1.14102	-1.02912	0.253863	0.999925
ENSG00000182718.16	ANXA2	0.336429	0.0592314	0.736547	0.99994	-0.132174	-0.0232697	0.894847	0.999997	-0.393566	-0.0693047	0.693901	0.999925
ENSG00000177721.4	ANXA2R	0.913484	0.436892	0.360988	0.99994	0.400585	0.192571	0.688725	0.999997	0.645367	0.308199	0.51869	0.999925
ENSG00000138772.12	ANXA3	1.87449	1.26387	0.0608624	0.99994	1.46	0.986282	0.14429	0.999997	2.1949	1.46844	0.0281709	0.999925
ENSG00000196975.15	ANXA4	0.572124	0.113793	0.567238	0.99994	0.257345	0.0510592	0.796912	0.999997	0.861078	0.171759	0.389195	0.999925
ENSG00000164111.14	ANXA5	0.168985	0.0582269	0.865808	0.99994	0.295973	0.102247	0.767251	0.999997	0.0960577	0.0331266	0.923475	0.999925
ENSG00000197043.13	ANXA6	0.253209	0.0661489	0.800107	0.99994	-0.216925	-0.0566627	0.828267	0.999997	-0.1241	-0.0324347	0.901236	0.999925
ENSG00000138279.15	ANXA7	0.298986	0.0310872	0.764951	0.99994	-0.196369	-0.0203416	0.844321	0.999997	0.451072	0.0467379	0.651937	0.999925
ENSG00000265190.6	ANXA8	0.100945	0.0747105	0.919594	0.99994	-0.41751	-0.31742	0.676306	0.999997	-0.675951	-0.518313	0.499072	0.999925
ENSG00000264230.8	ANXA8L1	0.708703	0.879199	0.478509	0.99994	0.237717	0.301282	0.8121	0.999997	1.01762	1.23433	0.308859	0.999925
ENSG00000143412.9	ANXA9	0.961111	0.364584	0.336497	0.99994	1.22322	0.456511	0.221245	0.999997	0.374228	0.142277	0.708235	0.999925
ENSG00000136250.11	AOAH	-0.0118997	-0.0042641	0.990506	0.99994	0.325296	0.112945	0.744957	0.999997	0.433545	0.151537	0.664619	0.999925
ENSG00000002726.20	AOC1	0.557047	0.244101	0.577495	0.99994	-0.0733666	-0.0323074	0.941514	0.999997	0.559493	0.243614	0.575825	0.999925
ENSG00000131480.8	AOC2	0.346038	0.229226	0.729314	0.99994	0.137205	0.0913238	0.890869	0.999997	0.0287948	0.0194223	0.977028	0.999925
ENSG00000131471.6	AOC3	1.0248	0.732802	0.305458	0.99994	-0.148127	-0.110063	0.882243	0.999997	1.33718	0.94315	0.181163	0.999925
ENSG00000138356.13	AOX1	-0.353873	-0.249672	0.723434	0.99994	0.0958444	0.0645041	0.923644	0.999997	-0.171136	-0.117541	0.864116	0.999925
ENSG00000138660.11	AP1AR	0.223598	0.0433684	0.82307	0.99994	0.193439	0.0373553	0.846616	0.999997	0.343322	0.0663339	0.731356	0.999925
ENSG00000100280.16	AP1B1	-0.0457097	-0.00771188	0.963542	0.99994	-0.398782	-0.0674002	0.690054	0.999997	-0.300558	-0.0507747	0.763752	0.999925
ENSG00000166747.12	AP1G1	-0.575242	-0.132705	0.565127	0.99994	-0.0310481	-0.00715371	0.975231	0.999997	0.386406	0.0891728	0.699196	0.999925
ENSG00000213983.11	AP1G2	0.930239	0.320694	0.352248	0.99994	-0.165236	-0.0576843	0.868758	0.999997	0.0991152	0.0344413	0.921047	0.999925
ENSG00000072958.8	AP1M1	-0.398167	-0.0465807	0.690507	0.99994	-0.683157	-0.0800394	0.494508	0.999997	-0.872205	-0.102484	0.383096	0.999925
ENSG00000106367.14	AP1S1	0.501163	0.126814	0.616257	0.99994	0.421202	0.106455	0.673608	0.999997	0.127563	0.032205	0.898495	0.999925
ENSG00000182287.14	AP1S2	0.149263	0.035745	0.881346	0.99994	0.237449	0.0569708	0.812308	0.999997	0.191533	0.0459287	0.848108	0.999925
ENSG00000152056.16	AP1S3	0.0478476	0.0189678	0.961838	0.99994	-0.0283072	-0.0111142	0.977417	0.999997	0.105175	0.0412353	0.916237	0.999925
ENSG00000196961.12	AP2A1	-0.583699	-0.137718	0.559423	0.99994	-0.27622	-0.0650778	0.782379	0.999997	-0.462218	-0.109002	0.643925	0.999925
ENSG00000183020.13	AP2A2	-0.0830367	-0.0201122	0.933822	0.99994	-0.0306547	-0.00742425	0.975545	0.999997	0.20247	0.0490808	0.839549	0.999925
ENSG00000006125.17	AP2B1	-0.123336	-0.0147176	0.901841	0.99994	-0.151883	-0.0181398	0.879279	0.999997	1.05058	0.12663	0.293452	0.999925
ENSG00000161203.13	AP2M1	0.700399	0.0683954	0.483678	0.99994	0.291953	0.0284509	0.770322	0.999997	1.20176	0.118418	0.229457	0.999925
ENSG00000042753.11	AP2S1	0.354508	0.125848	0.722958	0.99994	0.330012	0.117277	0.741391	0.999997	0.124542	0.0441921	0.900886	0.999925
ENSG00000132842.13	AP3B1	-0.38904	-0.0428087	0.697247	0.99994	0.148699	0.0163393	0.881791	0.999997	0.356954	0.0392684	0.721126	0.999925
ENSG00000103723.13	AP3B2	0.409738	0.126595	0.681998	0.99994	1.14843	0.346334	0.250792	0.999997	0.739291	0.224758	0.45973	0.999925
ENSG00000065000.16	AP3D1	-0.463345	-0.0795278	0.643117	0.99994	-0.47669	-0.081917	0.633583	0.999997	-0.757463	-0.130448	0.448773	0.999925
ENSG00000185009.12	AP3M1	-0.0766581	-0.0191575	0.938896	0.99994	0.00669766	0.00166625	0.994656	0.999997	0.44502	0.110679	0.656305	0.999925
ENSG00000070718.11	AP3M2	0.659068	0.12081	0.509852	0.99994	0.623031	0.113418	0.533264	0.999997	0.685132	0.124996	0.493261	0.999925
ENSG00000177879.15	AP3S1	0.547468	0.114617	0.584057	0.99994	0.228328	0.0476598	0.819391	0.999997	0.253308	0.0528861	0.80003	0.999925
ENSG00000157823.16	AP3S2	-1.12557	-0.118265	0.260346	0.99994	-1.62344	-0.171097	0.104495	0.999997	-0.333515	-0.0341714	0.738746	0.999925
ENSG00000134262.12	AP4B1	0.546952	0.120562	0.584411	0.99994	0.219149	0.0480139	0.826534	0.999997	-0.524128	-0.116308	0.60019	0.999925
ENSG00000081014.10	AP4E1	-0.491409	-0.113304	0.623137	0.99994	0.0278061	0.00635592	0.977817	0.999997	0.15745	0.0359949	0.87489	0.999925
ENSG00000221838.9	AP4M1	0.834399	0.117581	0.404056	0.99994	0.37518	0.0523057	0.707526	0.999997	0.312092	0.0436021	0.75497	0.999925
ENSG00000100478.14	AP4S1	0.354656	0.0636537	0.722847	0.99994	-0.857219	-0.15543	0.391324	0.999997	0.201265	0.0358274	0.840491	0.999925
ENSG00000254470.2	AP5B1	-0.272093	-0.0402188	0.78555	0.99994	-0.0383167	-0.00563768	0.969435	0.999997	0.111498	0.0164055	0.911221	0.999925
ENSG00000053770.11	AP5M1	-0.138818	-0.0177067	0.889594	0.99994	0.181157	0.0229985	0.856245	0.999997	0.393963	0.0500673	0.693608	0.999925
ENSG00000125843.10	AP5S1	-0.307835	-0.0484384	0.758208	0.99994	0.483379	0.0744871	0.628826	0.999997	-1.01865	-0.16131	0.308371	0.999925
ENSG00000242802.6	AP5Z1	0.455123	0.0744312	0.649021	0.99994	-0.252864	-0.0412753	0.800373	0.999997	0.139734	0.02278	0.88887	0.999925
ENSG00000120868.13	APAF1	-0.381979	-0.13453	0.702477	0.99994	-0.136374	-0.0476686	0.891526	0.999997	0.0188779	0.00659518	0.984938	0.999925
ENSG00000107282.7	APBA1	-1.20004	-0.457185	0.230125	0.99994	-0.304514	-0.109867	0.760736	0.999997	-0.054403	-0.0195121	0.956614	0.999925
ENSG00000034053.14	APBA2	0.468902	0.094053	0.63914	0.99994	-0.0235322	-0.00470275	0.981226	0.999997	-0.312502	-0.062721	0.754659	0.999925
ENSG00000011132.11	APBA3	0.25888	0.0431309	0.795728	0.99994	0.336376	0.0555715	0.736587	0.999997	-0.017868	-0.0029625	0.985744	0.999925
ENSG00000166313.18	APBB1	0.342926	0.0831978	0.731654	0.99994	-0.717774	-0.176399	0.472896	0.999997	0.78512	0.1878	0.432383	0.999925
ENSG00000077420.15	APBB1IP	-0.110075	-0.0309912	0.91235	0.99994	0.200747	0.0564861	0.840897	0.999997	0.253461	0.0713905	0.799912	0.999925
ENSG00000163697.16	APBB2	-0.269514	-0.129184	0.787534	0.99994	0.468036	0.215688	0.639759	0.999997	0.368745	0.171783	0.712318	0.999925
ENSG00000113108.19	APBB3	1.19296	0.505187	0.232886	0.99994	0.306138	0.131292	0.7595	0.999997	0.491366	0.211373	0.623168	0.999925
ENSG00000134982.16	APC	-0.870039	-0.239307	0.384279	0.99994	-0.960011	-0.262952	0.33705	0.999997	-0.645583	-0.175863	0.518549	0.999925
ENSG00000115266.11	APC2	-0.458156	-0.173581	0.64684	0.99994	0.161756	0.0593079	0.871498	0.999997	-0.339509	-0.126792	0.734226	0.999925
ENSG00000154856.12	APCDD1	-0.160953	-0.0530902	0.87213	0.99994	0.630748	0.201367	0.528205	0.999997	0.36869	0.119274	0.712359	0.999925
ENSG00000198768.10	APCDD1L	-0.795095	-1.00868	0.426558	0.99994	-0.298386	-0.364958	0.765408	0.999997	0.459931	0.513615	0.645566	0.999925
ENSG00000164062.12	APEH	0.451507	0.0395565	0.651624	0.99994	-0.282411	-0.0247199	0.777628	0.999997	-0.400319	-0.0350672	0.688921	0.999925
ENSG00000100823.11	APEX1	0.679208	0.10527	0.497006	0.99994	-0.0919402	-0.0142015	0.926746	0.999997	-0.371623	-0.0574513	0.710174	0.999925
ENSG00000169188.4	APEX2	0.510174	0.0469025	0.60993	0.99994	-0.459389	-0.0421105	0.645955	0.999997	-0.213459	-0.0195554	0.830969	0.999925
ENSG00000117362.12	APH1A	0.454183	0.0737543	0.649697	0.99994	0.153606	0.0249282	0.877921	0.999997	0.250787	0.0407088	0.801979	0.999925
ENSG00000138613.13	APH1B	0.849223	0.202981	0.395757	0.99994	0.371103	0.0881936	0.71056	0.999997	1.08737	0.259215	0.276875	0.999925
ENSG00000166181.12	API5	-0.289861	-0.0304639	0.771923	0.99994	0.594313	0.0626121	0.552303	0.999997	1.04232	0.110471	0.297262	0.999925
ENSG00000149089.12	APIP	0.490668	0.18375	0.623661	0.99994	0.275489	0.102724	0.782941	0.999997	0.397145	0.1481	0.691261	0.999925
ENSG00000169621.9	APLF	0.184426	0.0469024	0.853679	0.99994	0.480876	0.119336	0.630605	0.999997	0.372475	0.0933801	0.709539	0.999925
ENSG00000171388.11	APLN	-0.276084	-0.138804	0.782484	0.99994	-0.65662	-0.331717	0.511425	0.999997	-0.445888	-0.222256	0.655678	0.999925
ENSG00000134817.10	APLNR	0.851255	0.614165	0.394628	0.99994	-0.443814	-0.330369	0.657177	0.999997	1.52545	1.07985	0.127148	0.999925
ENSG00000105290.11	APLP1	0.24234	0.0642577	0.808517	0.99994	-0.0855281	-0.02257	0.931842	0.999997	-0.136405	-0.0361137	0.891501	0.999925
ENSG00000084234.16	APLP2	0.748694	0.0976157	0.454042	0.99994	0.162937	0.021175	0.870568	0.999997	0.417323	0.0542998	0.676442	0.999925
ENSG00000101474.11	APMAP	0.750738	0.0734833	0.452811	0.99994	-0.163989	-0.0159837	0.86974	0.999997	0.526073	0.0513893	0.598838	0.999925
ENSG00000118137.9	APOA1	0.885674	0.562855	0.375793	0.99994	0.282591	0.180815	0.777491	0.999997	0.198002	0.127215	0.843044	0.999925
ENSG00000158874.11	APOA2	1.11806	1.01809	0.263542	0.99994	0.80431	0.732571	0.421218	0.999997	0.792054	0.722086	0.428329	0.999925
ENSG00000124701.5	APOBEC2	1.77598	1.27611	0.0757363	0.99994	-0.469115	-0.356637	0.638987	0.999997	0.883407	0.64026	0.377017	0.999925
ENSG00000128383.12	APOBEC3A	-0.25261	-0.381207	0.80057	0.99994	-0.130983	-0.196084	0.895789	0.999997	0.192366	0.277878	0.847456	0.999925
ENSG00000179750.15	APOBEC3B	0.0188646	0.00703961	0.984949	0.99994	0.0122067	0.00452434	0.990261	0.999997	-0.116196	-0.0432463	0.907497	0.999925
ENSG00000244509.3	APOBEC3C	0.0359124	0.0121947	0.971352	0.99994	-0.176632	-0.0599108	0.859797	0.999997	-0.0555637	-0.0188438	0.955689	0.999925
ENSG00000243811.9	APOBEC3D	0.466085	0.453182	0.641155	0.99994	0.0255832	0.0256119	0.97959	0.999997	-0.380532	-0.393079	0.703551	0.999925
ENSG00000128394.16	APOBEC3F	-0.158021	-0.0504253	0.87444	0.99994	-0.117469	-0.036898	0.906488	0.999997	0.0868961	0.027134	0.930754	0.999925
ENSG00000239713.8	APOBEC3G	0.638384	0.119601	0.523224	0.99994	-0.05077	-0.00947819	0.959509	0.999997	0.374868	0.0699472	0.707759	0.999925
ENSG00000100298.15	APOBEC3H	-0.279909	-0.230358	0.779547	0.99994	-0.0390331	-0.0318188	0.968864	0.999997	0.398119	0.314427	0.690542	0.999925
ENSG00000184730.10	APOBR	-0.342843	-0.086196	0.731717	0.99994	-0.273294	-0.0685018	0.784627	0.999997	-0.840523	-0.212345	0.400615	0.999925
ENSG00000130208.9	APOC1	0.0917397	0.0657121	0.926905	0.99994	0.0378913	0.0269247	0.969774	0.999997	0.101254	0.0719814	0.919349	0.999925
ENSG00000234906.9	APOC2	1.56972	0.904558	0.116481	0.99994	1.11179	0.637643	0.266229	0.999997	2.37494	1.34897	0.0175517	0.999925
ENSG00000130203.9	APOE	0.48042	0.2245	0.630929	0.99994	0.21988	0.102635	0.825964	0.999997	0.536651	0.251126	0.591509	0.999925
ENSG00000100342.20	APOL1	0.153374	0.0742998	0.878103	0.99994	-0.113966	-0.0551768	0.909264	0.999997	-0.0547202	-0.0264881	0.956361	0.999925
ENSG00000128335.13	APOL2	-0.0760243	-0.00908483	0.9394	0.99994	-0.531792	-0.063467	0.59487	0.999997	-0.342956	-0.0408935	0.731632	0.999925
ENSG00000128284.19	APOL3	-0.37242	-0.13246	0.70958	0.99994	0.496218	0.171121	0.619741	0.999997	0.350069	0.120425	0.726287	0.999925
ENSG00000100336.17	APOL4	-0.953056	-0.711691	0.340562	0.99994	-0.244226	-0.173851	0.807056	0.999997	0.173034	0.121149	0.862625	0.999925
ENSG00000221963.5	APOL6	-0.327025	-0.124397	0.743649	0.99994	0.221958	0.0841453	0.824346	0.999997	0.630304	0.239521	0.528495	0.999925
ENSG00000178878.12	APOLD1	0.627304	0.246665	0.53046	0.99994	-0.267096	-0.107049	0.789395	0.999997	0.3664	0.143885	0.714066	0.999925
ENSG00000204444.10	APOM	-0.942192	-0.301602	0.346094	0.99994	-0.499156	-0.154407	0.61767	0.999997	0.309519	0.0939174	0.756927	0.999925
ENSG00000184831.13	APOO	0.500878	0.126202	0.616457	0.99994	0.401115	0.100001	0.688336	0.999997	0.441238	0.110176	0.659041	0.999925
ENSG00000155008.13	APOOL	-0.42064	-0.0700641	0.674018	0.99994	-0.0907706	-0.0149705	0.927675	0.999997	1.06772	0.176601	0.285645	0.999925
ENSG00000256053.7	APOPT1	0.160695	0.0622187	0.872334	0.99994	-0.0962172	-0.0371175	0.923348	0.999997	-0.365032	-0.142289	0.715088	0.999925
ENSG00000142192.20	APP	0.103098	0.0221976	0.917885	0.99994	-0.0469814	-0.0101254	0.962528	0.999997	0.322538	0.0696045	0.747045	0.999925
ENSG00000062725.9	APPBP2	-0.0628827	-0.0112634	0.94986	0.99994	0.182127	0.0324954	0.855483	0.999997	0.729897	0.130564	0.465453	0.999925
ENSG00000157500.10	APPL1	-0.748335	-0.116027	0.454258	0.99994	-0.289435	-0.0445434	0.772249	0.999997	0.176057	0.0270883	0.860249	0.999925
ENSG00000136044.11	APPL2	-0.161834	-0.0210304	0.871436	0.99994	-0.505701	-0.0654448	0.613067	0.999997	-0.708417	-0.0921688	0.478686	0.999925
ENSG00000198931.10	APRT	0.369097	0.107627	0.712055	0.99994	0.0422752	0.0123109	0.966279	0.999997	-0.231808	-0.0675678	0.816687	0.999925
ENSG00000137074.18	APTX	0.971956	0.170811	0.331072	0.99994	0.543966	0.094814	0.586465	0.999997	0.862052	0.150626	0.388659	0.999925
ENSG00000240583.11	AQP1	-0.116491	-0.104776	0.907263	0.99994	-0.383616	-0.347636	0.701263	0.999997	-0.523528	-0.480066	0.600607	0.999925
ENSG00000178301.3	AQP11	0.424708	0.153709	0.67105	0.99994	1.23874	0.439969	0.21544	0.999997	0.424709	0.152219	0.671049	0.999925
ENSG00000165272.15	AQP3	-0.448086	-0.209907	0.654091	0.99994	-0.54969	-0.257545	0.582532	0.999997	-0.931234	-0.444037	0.351733	0.999925
ENSG00000103375.10	AQP8	0.777115	0.696915	0.437091	0.99994	0.552455	0.495373	0.580637	0.999997	1.56087	1.37911	0.118554	0.999925
ENSG00000103569.9	AQP9	-0.933932	-0.876621	0.350339	0.99994	-0.593626	-0.530897	0.552762	0.999997	-0.0815206	-0.0694379	0.935028	0.999925
ENSG00000021776.10	AQR	-0.438045	-0.114505	0.661354	0.99994	0.0584428	0.0151892	0.953396	0.999997	0.306783	0.0797714	0.759009	0.999925
ENSG00000169083.16	AR	-0.578604	-0.144609	0.562856	0.99994	-0.361364	-0.0897307	0.717827	0.999997	0.256082	0.0634077	0.797888	0.999925
ENSG00000078061.12	ARAF	-0.323812	-0.0467197	0.746081	0.99994	-0.562885	-0.0811456	0.573513	0.999997	-0.975497	-0.141599	0.329314	0.999925
ENSG00000186635.14	ARAP1	-0.0541333	-0.0158293	0.956829	0.99994	-0.325435	-0.095264	0.744852	0.999997	-0.28328	-0.0829086	0.776962	0.999925
ENSG00000047365.11	ARAP2	-0.711066	-0.233323	0.477043	0.99994	0.764842	0.237682	0.444366	0.999997	1.68159	0.52113	0.0926483	0.999925
ENSG00000120318.15	ARAP3	-0.0311258	-0.0114568	0.975169	0.99994	0.0158091	0.00580201	0.987387	0.999997	-0.129646	-0.0476393	0.896847	0.999925
ENSG00000198576.3	ARC	0.0661363	0.0418542	0.947269	0.99994	-0.0717787	-0.0459039	0.942778	0.999997	-0.271357	-0.173654	0.786116	0.999925
ENSG00000095139.13	ARCN1	-0.371454	-0.0934505	0.7103	0.99994	-0.0737813	-0.0185804	0.941184	0.999997	0.219341	0.0552783	0.826384	0.999925
ENSG00000109321.10	AREG	0.113067	0.117608	0.909977	0.99994	0.0691102	0.0715283	0.944902	0.999997	-0.449248	-0.471432	0.653253	0.999925
ENSG00000119682.16	AREL1	-0.415511	-0.0903634	0.677768	0.99994	-0.42042	-0.0913592	0.674179	0.999997	-0.287684	-0.0624666	0.773589	0.999925
ENSG00000143761.15	ARF1	-0.0641178	-0.00926695	0.948876	0.99994	-0.11488	-0.0166307	0.908541	0.999997	-0.0434854	-0.00629341	0.965315	0.999925
ENSG00000134287.9	ARF3	-0.025429	-0.00474905	0.979713	0.99994	0.0565572	0.0105662	0.954898	0.999997	0.419454	0.0784891	0.674885	0.999925
ENSG00000168374.10	ARF4	-0.130205	-0.0272819	0.896404	0.99994	0.303787	0.0638039	0.76129	0.999997	0.0669879	0.0140511	0.946591	0.999925
ENSG00000004059.10	ARF5	0.798573	0.188702	0.424538	0.99994	0.341262	0.0802631	0.732906	0.999997	0.649342	0.152987	0.516117	0.999925
ENSG00000165527.6	ARF6	-0.145541	-0.0106653	0.884284	0.99994	1.00631	0.074441	0.314264	0.999997	0.768787	0.0566666	0.44202	0.999925
ENSG00000101199.12	ARFGAP1	0.467929	0.0681863	0.639836	0.99994	-0.299624	-0.0435873	0.764464	0.999997	-0.110407	-0.0160537	0.912087	0.999925
ENSG00000149182.14	ARFGAP2	0.340012	0.0358396	0.733848	0.99994	-0.226788	-0.0238772	0.820589	0.999997	-0.541068	-0.057109	0.588461	0.999925
ENSG00000242247.10	ARFGAP3	0.0336635	0.00647687	0.973145	0.99994	-0.389498	-0.0749124	0.696908	0.999997	-0.534907	-0.103091	0.592714	0.999925
ENSG00000066777.8	ARFGEF1	-0.513091	-0.0992754	0.607888	0.99994	-0.373674	-0.0721726	0.708647	0.999997	0.31898	0.0615972	0.749742	0.999925
ENSG00000124198.8	ARFGEF2	-0.777241	-0.16521	0.437017	0.99994	-0.438218	-0.0927625	0.661228	0.999997	0.151579	0.0320499	0.879519	0.999925
ENSG00000112379.8	ARFGEF3	-0.440496	-0.152338	0.659578	0.99994	-0.223573	-0.0763435	0.823089	0.999997	0.134512	0.045749	0.892998	0.999925
ENSG00000164144.15	ARFIP1	-0.112584	-0.0159634	0.91036	0.99994	0.295942	0.0417711	0.767274	0.999997	0.386799	0.054637	0.698905	0.999925
ENSG00000132254.12	ARFIP2	-0.0972074	-0.0132147	0.922562	0.99994	-0.246541	-0.0334052	0.805264	0.999997	-0.396816	-0.053875	0.691503	0.999925
ENSG00000101246.19	ARFRP1	0.41278	0.0866359	0.679768	0.99994	-0.141448	-0.0296273	0.887516	0.999997	-0.497942	-0.10484	0.618525	0.999925
ENSG00000118520.14	ARG1	-0.0359807	-0.026795	0.971298	0.99994	-1.40952	-1.12897	0.158682	0.999997	-0.671284	-0.51265	0.50204	0.999925
ENSG00000081181.7	ARG2	0.372916	0.180516	0.709211	0.99994	0.0794721	0.0384572	0.936657	0.999997	0.127354	0.0619432	0.89866	0.999925
ENSG00000134884.13	ARGLU1	0.512825	0.0642449	0.608074	0.99994	-0.620893	-0.0778446	0.53467	0.999997	-0.914712	-0.115315	0.360343	0.999925
ENSG00000175220.11	ARHGAP1	-0.408347	-0.144426	0.683019	0.99994	-0.356127	-0.125614	0.721745	0.999997	-0.249016	-0.0878179	0.803349	0.999925
ENSG00000071205.11	ARHGAP10	-0.172726	-0.0228116	0.862867	0.99994	0.397137	0.0522669	0.691266	0.999997	0.156546	0.0206042	0.875603	0.999925
ENSG00000198826.10	ARHGAP11A	-0.342607	-0.144967	0.731894	0.99994	-0.301711	-0.127246	0.762872	0.999997	-0.0800882	-0.033766	0.936167	0.999925
ENSG00000165322.17	ARHGAP12	0.0236046	0.00379546	0.981168	0.99994	0.365049	0.0581033	0.715075	0.999997	0.523484	0.0834401	0.600637	0.999925
ENSG00000075884.13	ARHGAP15	0.667597	0.126761	0.504391	0.99994	0.206117	0.038945	0.8367	0.999997	0.832488	0.157692	0.405134	0.999925
ENSG00000140750.16	ARHGAP17	-0.425262	-0.0800823	0.670646	0.99994	-0.265887	-0.0497972	0.790326	0.999997	-0.0158079	-0.00295827	0.987388	0.999925
ENSG00000146376.10	ARHGAP18	-0.069172	-0.0128036	0.944853	0.99994	0.106489	0.0197433	0.915194	0.999997	-0.0271647	-0.00503371	0.978328	0.999925
ENSG00000213390.10	ARHGAP19	0.182438	0.0328237	0.855239	0.99994	-0.223556	-0.039976	0.823103	0.999997	-0.322679	-0.0578921	0.746938	0.999925
ENSG00000137727.12	ARHGAP20	-0.527821	-0.247605	0.597624	0.99994	-0.666919	-0.305785	0.504824	0.999997	-0.0260026	-0.0115652	0.979255	0.999925
ENSG00000107863.17	ARHGAP21	-0.282993	-0.0943719	0.777182	0.99994	-0.457569	-0.151801	0.647262	0.999997	0.221884	0.0726042	0.824404	0.999925
ENSG00000128805.14	ARHGAP22	-0.0725842	-0.0144846	0.942137	0.99994	0.120437	0.0237172	0.904137	0.999997	-1.09986	-0.223138	0.271393	0.999925
ENSG00000275832.4	ARHGAP23	-0.406752	-0.220312	0.68419	0.99994	-0.155942	-0.0839821	0.876079	0.999997	-0.121124	-0.065247	0.903593	0.999925
ENSG00000138639.17	ARHGAP24	-0.893022	-0.362934	0.371846	0.99994	-0.0473299	-0.0182132	0.96225	0.999997	-0.761991	-0.30406	0.446065	0.999925
ENSG00000163219.11	ARHGAP25	0.334538	0.0955199	0.737974	0.99994	0.124045	0.0352957	0.901279	0.999997	0.37733	0.107377	0.705929	0.999925
ENSG00000145819.16	ARHGAP26	-0.636312	-0.145173	0.524573	0.99994	-0.562561	-0.128202	0.573734	0.999997	-0.180849	-0.0411299	0.856486	0.999925
ENSG00000159314.11	ARHGAP27	0.153589	0.0382194	0.877934	0.99994	-0.188085	-0.0467586	0.85081	0.999997	-0.1061	-0.0263776	0.915503	0.999925
ENSG00000137962.12	ARHGAP29	-0.395414	-0.204098	0.692537	0.99994	-0.108964	-0.0550445	0.913231	0.999997	0.193943	0.0959309	0.846221	0.999925
ENSG00000186517.13	ARHGAP30	-0.374721	-0.043781	0.707868	0.99994	-0.44093	-0.0516014	0.659264	0.999997	-0.994576	-0.117013	0.319942	0.999925
ENSG00000031081.10	ARHGAP31	-0.577825	-0.250116	0.563382	0.99994	-0.334211	-0.143889	0.73822	0.999997	-0.139455	-0.0599497	0.889091	0.999925
ENSG00000134909.18	ARHGAP32	-0.93994	-0.232481	0.347249	0.99994	-0.64417	-0.156636	0.519465	0.999997	-0.370537	-0.0896889	0.710983	0.999925
ENSG00000004777.18	ARHGAP33	-0.654503	-0.354389	0.512788	0.99994	-0.390573	-0.199133	0.696113	0.999997	-0.361299	-0.185982	0.717876	0.999925
ENSG00000160007.18	ARHGAP35	-0.854948	-0.193654	0.39258	0.99994	-0.393605	-0.0887492	0.693873	0.999997	0.108932	0.0245443	0.913257	0.999925
ENSG00000147799.11	ARHGAP39	-0.462697	-0.176234	0.643581	0.99994	-0.0693964	-0.0256722	0.944674	0.999997	-0.548545	-0.208913	0.583318	0.999925
ENSG00000089820.15	ARHGAP4	0.604141	0.133777	0.54575	0.99994	-0.174001	-0.03844	0.861864	0.999997	-0.213486	-0.0472153	0.830948	0.999925
ENSG00000124143.10	ARHGAP40	0.308895	0.198137	0.757401	0.99994	1.67225	1.06181	0.0944744	0.999997	1.86766	1.18468	0.0618091	0.999925
ENSG00000165895.18	ARHGAP42	-0.32249	-0.078988	0.747081	0.99994	0.582266	0.138932	0.560388	0.999997	0.636715	0.151919	0.524311	0.999925
ENSG00000006740.16	ARHGAP44	-0.103284	-0.0368665	0.917737	0.99994	0.815365	0.2814	0.414863	0.999997	-0.348897	-0.124267	0.727167	0.999925
ENSG00000100852.12	ARHGAP5	-0.562213	-0.24258	0.573971	0.99994	0.216571	0.0891682	0.828543	0.999997	0.208153	0.0860137	0.83511	0.999925
ENSG00000047648.21	ARHGAP6	-0.563822	-0.145347	0.572875	0.99994	-0.126168	-0.0316701	0.899599	0.999997	0.14875	0.0373046	0.881751	0.999925
ENSG00000123329.17	ARHGAP9	0.898424	0.202056	0.36896	0.99994	-0.119812	-0.0268494	0.904632	0.999997	0.0394868	0.00884944	0.968502	0.999925
ENSG00000141522.11	ARHGDIA	-0.449363	-0.14137	0.65317	0.99994	-0.098791	-0.0310998	0.921304	0.999997	-0.226981	-0.0714374	0.820439	0.999925
ENSG00000111348.8	ARHGDIB	0.491975	0.0793219	0.622737	0.99994	-0.153223	-0.0246716	0.878223	0.999997	0.10718	0.017259	0.914647	0.999925
ENSG00000076928.17	ARHGEF1	0.073707	0.0113313	0.941244	0.99994	-0.294709	-0.0453503	0.768216	0.999997	-0.456185	-0.0702589	0.648257	0.999925
ENSG00000104728.15	ARHGEF10	0.191925	0.132985	0.847801	0.99994	0.764026	0.514015	0.444852	0.999997	-0.280949	-0.196915	0.77875	0.999925
ENSG00000074964.16	ARHGEF10L	0.0484537	0.0106691	0.961355	0.99994	-0.410533	-0.0903391	0.681415	0.999997	0.242991	0.0532034	0.808013	0.999925
ENSG00000132694.18	ARHGEF11	-0.385304	-0.130562	0.700012	0.99994	-0.406714	-0.13754	0.684218	0.999997	-0.224926	-0.0759941	0.822037	0.999925
ENSG00000196914.8	ARHGEF12	-0.869253	-0.246931	0.384709	0.99994	-0.709069	-0.20077	0.478282	0.999997	-0.0108354	-0.00305634	0.991355	0.999925
ENSG00000130762.14	ARHGEF16	0.778654	0.171511	0.436184	0.99994	0.274713	0.0599885	0.783537	0.999997	-0.359511	-0.0801003	0.719213	0.999925
ENSG00000110237.4	ARHGEF17	-0.62238	-0.251721	0.533692	0.99994	-0.624641	-0.25026	0.532206	0.999997	-0.378384	-0.150666	0.705145	0.999925
ENSG00000104880.17	ARHGEF18	-0.760704	-0.330187	0.446834	0.99994	-0.358073	-0.149905	0.720289	0.999997	-0.75562	-0.324541	0.449877	0.999925
ENSG00000142632.16	ARHGEF19	0.335637	0.0647917	0.737144	0.99994	-0.234919	-0.0452309	0.814271	0.999997	-0.602229	-0.117293	0.547022	0.999925
ENSG00000116584.17	ARHGEF2	-0.363837	-0.0690909	0.715979	0.99994	-0.21324	-0.0405323	0.83114	0.999997	0.0474209	0.00901264	0.962178	0.999925
ENSG00000240771.6	ARHGEF25	-0.534477	-0.229046	0.593011	0.99994	-0.723695	-0.309339	0.469253	0.999997	-0.681419	-0.291247	0.495606	0.999925
ENSG00000114790.12	ARHGEF26	0.0075384	0.00410266	0.993985	0.99994	0.499446	0.264135	0.617465	0.999997	-0.445481	-0.241902	0.655972	0.999925
ENSG00000214944.9	ARHGEF28	-0.147913	-0.0897361	0.882411	0.99994	-1.23959	-0.791057	0.215127	0.999997	-0.773217	-0.479927	0.439394	0.999925
ENSG00000163947.11	ARHGEF3	0.151499	0.0489655	0.879582	0.99994	0.0453457	0.0146364	0.963832	0.999997	0.326819	0.105589	0.743805	0.999925
ENSG00000214694.11	ARHGEF33	-0.297114	-0.157975	0.76638	0.99994	-0.718649	-0.385553	0.472357	0.999997	0.539434	0.277017	0.589587	0.999925
ENSG00000213214.4	ARHGEF35	1.04751	0.365402	0.294863	0.99994	0.579779	0.201793	0.562064	0.999997	0.934118	0.324239	0.350243	0.999925
ENSG00000183111.11	ARHGEF37	-0.467479	-0.192178	0.640157	0.99994	0.0252377	0.0100634	0.979865	0.999997	0.848465	0.333156	0.396179	0.999925
ENSG00000236699.8	ARHGEF38	1.16968	0.995436	0.242128	0.99994	1.68935	1.40937	0.0911532	0.999997	0.409957	0.355718	0.681838	0.999925
ENSG00000137135.17	ARHGEF39	-0.150578	-0.0583865	0.880308	0.99994	-0.656812	-0.257221	0.511302	0.999997	-0.442561	-0.171553	0.658083	0.999925
ENSG00000165801.9	ARHGEF40	-0.226267	-0.063251	0.820994	0.99994	-0.418596	-0.116847	0.675511	0.999997	-0.408285	-0.114036	0.683065	0.999925
ENSG00000050327.14	ARHGEF5	-1.77549	-0.500749	0.0758177	0.99994	-0.985486	-0.264073	0.324385	0.999997	-0.0648394	-0.0167766	0.948302	0.999925
ENSG00000129675.15	ARHGEF6	0.239771	0.057969	0.810508	0.99994	-0.307331	-0.0742953	0.758591	0.999997	1.06891	0.258914	0.28511	0.999925
ENSG00000102606.18	ARHGEF7	-0.227067	-0.0398673	0.820371	0.99994	-0.0753608	-0.0131727	0.939928	0.999997	0.176698	0.0308839	0.859745	0.999925
ENSG00000131089.15	ARHGEF9	-0.515785	-0.104142	0.606004	0.99994	-0.891922	-0.18025	0.372435	0.999997	-0.294096	-0.0588982	0.768685	0.999925
ENSG00000117713.19	ARID1A	-1.17998	-0.305782	0.238007	0.99994	-0.685567	-0.175915	0.492986	0.999997	-0.829087	-0.213288	0.407055	0.999925
ENSG00000049618.22	ARID1B	-0.668491	-0.18016	0.50382	0.99994	-0.525632	-0.141242	0.599144	0.999997	-0.375629	-0.100824	0.707193	0.999925
ENSG00000189079.15	ARID2	-1.03087	-0.311242	0.302604	0.99994	-0.698617	-0.206705	0.484792	0.999997	-0.13592	-0.0397646	0.891885	0.999925
ENSG00000116017.10	ARID3A	0.0871469	0.0248697	0.930555	0.99994	-0.382366	-0.109184	0.70219	0.999997	-0.166991	-0.0475728	0.867377	0.999925
ENSG00000179361.17	ARID3B	-0.495107	-0.161364	0.620524	0.99994	-0.481965	-0.155052	0.629831	0.999997	-0.0847193	-0.0269951	0.932485	0.999925
ENSG00000205143.2	ARID3C	0.442362	0.394745	0.658227	0.99994	1.31824	1.13541	0.187422	0.999997	1.34851	1.15881	0.177493	0.999925
ENSG00000032219.18	ARID4A	0.801163	0.230137	0.423037	0.99994	-0.0778719	-0.0223655	0.93793	0.999997	0.248413	0.0712023	0.803815	0.999925
ENSG00000054267.21	ARID4B	0.070153	0.0190696	0.944072	0.99994	-0.332721	-0.0904904	0.739345	0.999997	-0.373067	-0.101559	0.709098	0.999925
ENSG00000196843.15	ARID5A	0.684153	0.22688	0.493879	0.99994	0.369753	0.122096	0.711567	0.999997	0.263779	0.0873518	0.79195	0.999925
ENSG00000150347.15	ARID5B	-0.750264	-0.187469	0.453096	0.99994	-0.0138989	-0.00342063	0.988911	0.999997	0.00106466	0.000262146	0.999151	0.999925
ENSG00000166233.14	ARIH1	-0.461511	-0.0838271	0.644432	0.99994	0.0179606	0.00325033	0.98567	0.999997	0.376455	0.0681981	0.706579	0.999925
ENSG00000177479.19	ARIH2	-0.226073	-0.026326	0.821145	0.99994	-0.175717	-0.020393	0.860516	0.999997	0.0737679	0.00855933	0.941195	0.999925
ENSG00000221883.2	ARIH2OS	-0.455349	-0.160882	0.648858	0.99994	0.276804	0.0949094	0.781931	0.999997	0.198457	0.0682249	0.842688	0.999925
ENSG00000120805.13	ARL1	-0.234602	-0.04028	0.814518	0.99994	0.164663	0.0281455	0.869209	0.999997	0.119378	0.0204215	0.904976	0.999925
ENSG00000175414.6	ARL10	-1.32615	-0.595086	0.18479	0.99994	-0.551919	-0.235847	0.581004	0.999997	-1.63307	-0.739958	0.102454	0.999925
ENSG00000152213.3	ARL11	0.456126	0.149466	0.6483	0.99994	0.0405217	0.0132578	0.967677	0.999997	0.0130721	0.0042866	0.98957	0.999925
ENSG00000174225.14	ARL13A	0.255199	0.171887	0.79857	0.99994	-1.7355	-1.28748	0.0826523	0.999997	-0.211514	-0.143753	0.832486	0.999925
ENSG00000169379.15	ARL13B	0.048258	0.00949291	0.961511	0.99994	-0.0767017	-0.0149886	0.938861	0.999997	0.148318	0.0289628	0.882091	0.999925
ENSG00000152219.4	ARL14EP	0.0849547	0.0145212	0.932297	0.99994	0.908039	0.153689	0.363858	0.999997	0.459189	0.0778136	0.646099	0.999925
ENSG00000185305.10	ARL15	-0.259328	-0.0510425	0.795382	0.99994	-0.704561	-0.138712	0.481084	0.999997	-0.168159	-0.0328529	0.866459	0.999925
ENSG00000214087.8	ARL16	0.32518	0.120646	0.745045	0.99994	0.152434	0.0562748	0.878845	0.999997	-0.337065	-0.1259	0.736068	0.999925
ENSG00000185829.17	ARL17A	1.12061	0.524665	0.262454	0.99994	0.0675482	0.032102	0.946145	0.999997	0.235144	0.111647	0.814097	0.999925
ENSG00000228696.8	ARL17B	-0.017056	-0.00863999	0.986392	0.99994	-1.51689	-0.824451	0.129295	0.999997	-0.850364	-0.44493	0.395123	0.999925
ENSG00000213465.7	ARL2	-0.0912666	-0.0343434	0.927281	0.99994	-0.0020135	-0.00074772	0.998393	0.999997	-0.14811	-0.0553406	0.882256	0.999925
ENSG00000102931.7	ARL2BP	0.411773	0.165164	0.680506	0.99994	0.84784	0.332158	0.396527	0.999997	0.577564	0.22823	0.563558	0.999925
ENSG00000138175.8	ARL3	0.601938	0.149175	0.547215	0.99994	0.751648	0.184787	0.452263	0.999997	0.490706	0.120929	0.623634	0.999925
ENSG00000122644.12	ARL4A	0.0291262	0.00649498	0.976764	0.99994	0.179704	0.0396664	0.857385	0.999997	0.0928861	0.0205455	0.925994	0.999925
ENSG00000188042.7	ARL4C	0.0586838	0.0165938	0.953204	0.99994	0.780179	0.222113	0.435285	0.999997	0.643288	0.182783	0.520037	0.999925
ENSG00000175906.4	ARL4D	-0.141599	-0.0465531	0.887397	0.99994	-0.353625	-0.115582	0.72362	0.999997	0.427992	0.137367	0.668657	0.999925
ENSG00000162980.16	ARL5A	0.204326	0.0406935	0.838099	0.99994	0.429655	0.0852892	0.667447	0.999997	0.314599	0.0624851	0.753066	0.999925
ENSG00000165997.4	ARL5B	0.436886	0.0926394	0.662194	0.99994	0.542427	0.114139	0.587524	0.999997	1.39134	0.294488	0.164122	0.999925
ENSG00000113966.9	ARL6	-0.594462	-0.118009	0.552203	0.99994	-0.283813	-0.0551465	0.776554	0.999997	-1.11597	-0.222387	0.264434	0.999925
ENSG00000170540.14	ARL6IP1	0.149363	0.0296433	0.881268	0.99994	0.5195	0.103468	0.603412	0.999997	0.688844	0.13743	0.490921	0.999925
ENSG00000182196.13	ARL6IP4	1.07602	0.761682	0.281919	0.99994	-0.0455595	-0.0332568	0.963661	0.999997	-1.27789	-0.993662	0.201287	0.999925
ENSG00000144746.6	ARL6IP5	0.358037	0.0694661	0.720316	0.99994	0.173941	0.0337445	0.861912	0.999997	0.350859	0.0681148	0.725694	0.999925
ENSG00000177917.10	ARL6IP6	0.321144	0.0536876	0.748101	0.99994	0.101971	0.0169872	0.91878	0.999997	0.617748	0.103072	0.536741	0.999925
ENSG00000143862.7	ARL8A	-0.202508	-0.0500448	0.839519	0.99994	-0.0192656	-0.00474308	0.984629	0.999997	-0.145624	-0.0358868	0.884218	0.999925
ENSG00000134108.12	ARL8B	0.42064	0.0558052	0.674018	0.99994	0.619535	0.0824286	0.535564	0.999997	1.33787	0.180041	0.180939	0.999925
ENSG00000196503.4	ARL9	0.877395	0.609424	0.380272	0.99994	0.648159	0.449143	0.516882	0.999997	0.717954	0.49769	0.472785	0.999925
ENSG00000104442.9	ARMC1	0.217542	0.0356949	0.827786	0.99994	0.253392	0.0415337	0.799966	0.999997	-0.0314488	-0.00515767	0.974912	0.999925
ENSG00000170632.13	ARMC10	0.3526	0.0635413	0.724388	0.99994	0.666347	0.119738	0.505189	0.999997	0.711833	0.128049	0.476568	0.999925
ENSG00000118690.12	ARMC2	0.516833	0.124845	0.605273	0.99994	0.371847	0.0891141	0.710007	0.999997	0.478429	0.114689	0.632345	0.999925
ENSG00000165309.13	ARMC3	0.451964	0.334502	0.651295	0.99994	-0.117721	-0.0886699	0.906289	0.999997	0.314019	0.232206	0.753507	0.999925
ENSG00000169126.15	ARMC4	0.648521	0.396551	0.516648	0.99994	0.472927	0.289669	0.636265	0.999997	0.202273	0.124742	0.839704	0.999925
ENSG00000140691.16	ARMC5	-0.0793867	-0.0200142	0.936725	0.99994	-0.271199	-0.0681013	0.786238	0.999997	-0.403304	-0.101628	0.686724	0.999925
ENSG00000105676.13	ARMC6	-0.0216825	-0.00328991	0.982701	0.99994	-0.0724338	-0.0109492	0.942257	0.999997	-1.05762	-0.16206	0.290229	0.999925
ENSG00000125449.6	ARMC7	-0.621499	-0.0855922	0.534271	0.99994	0.316537	0.0428496	0.751595	0.999997	0.0101864	0.00138319	0.991873	0.999925
ENSG00000114098.17	ARMC8	-0.917134	-0.0767891	0.359072	0.99994	0.0582915	0.00482096	0.953516	0.999997	-0.681185	-0.0566708	0.495754	0.999925
ENSG00000135931.17	ARMC9	0.81747	0.171728	0.41366	0.99994	0.166536	0.0348039	0.867735	0.999997	1.28263	0.269763	0.199621	0.999925
ENSG00000126947.12	ARMCX1	0.440304	0.0864342	0.659717	0.99994	0.412461	0.0806126	0.680001	0.999997	1.16352	0.228764	0.244619	0.999925
ENSG00000184867.13	ARMCX2	1.0824	0.326385	0.279074	0.99994	-0.50141	-0.15383	0.616083	0.999997	-1.31343	-0.414982	0.189038	0.999925
ENSG00000102401.19	ARMCX3	0.591612	0.0971051	0.554111	0.99994	0.438485	0.0717059	0.661035	0.999997	0.268235	0.0438756	0.788518	0.999925
ENSG00000196440.11	ARMCX4	-0.00572947	-0.00149115	0.995429	0.99994	-0.278448	-0.0721176	0.780668	0.999997	-1.26787	-0.341841	0.204845	0.999925
ENSG00000125962.14	ARMCX5	0.127398	0.022074	0.898625	0.99994	0.403751	0.0689961	0.686396	0.999997	-1.15625	-0.203926	0.24758	0.999925
ENSG00000198960.10	ARMCX6	0.444336	0.0766272	0.6568	0.99994	0.320869	0.0548465	0.74831	0.999997	0.449394	0.07687	0.653148	0.999925
ENSG00000146476.10	ARMT1	0.749485	0.122938	0.453565	0.99994	0.312553	0.0510567	0.75462	0.999997	0.83511	0.137057	0.403656	0.999925
ENSG00000143437.20	ARNT	-0.168494	-0.0428605	0.866195	0.99994	-0.0444473	-0.0112945	0.964548	0.999997	0.273789	0.0696215	0.784246	0.999925
ENSG00000172379.20	ARNT2	-0.2983	-0.14178	0.765474	0.99994	0.273256	0.129362	0.784657	0.999997	0.194471	0.0920062	0.845807	0.999925
ENSG00000133794.17	ARNTL	-0.31392	-0.0669254	0.753582	0.99994	-0.234231	-0.0497032	0.814806	0.999997	-0.639175	-0.136379	0.522709	0.999925
ENSG00000029153.14	ARNTL2	-0.11752	-0.03379	0.906448	0.99994	0.0237676	0.00682651	0.981038	0.999997	-0.252013	-0.0723946	0.801031	0.999925
ENSG00000241685.9	ARPC1A	0.108707	0.0614846	0.913435	0.99994	0.288635	0.160637	0.772861	0.999997	-0.0135765	-0.00764837	0.989168	0.999925
ENSG00000130429.13	ARPC1B	0.624315	0.202833	0.532421	0.99994	-0.248591	-0.0815973	0.803677	0.999997	-0.0811715	-0.0265444	0.935306	0.999925
ENSG00000163466.15	ARPC2	0.583339	0.0888643	0.559665	0.99994	0.481298	0.0733678	0.630305	0.999997	0.524432	0.0799508	0.599978	0.999925
ENSG00000111229.15	ARPC3	0.378138	0.11058	0.705328	0.99994	0.230222	0.0673319	0.817919	0.999997	0.135548	0.0396164	0.892178	0.999925
ENSG00000241553.12	ARPC4	0.241748	0.0823609	0.808975	0.99994	0.254519	0.0868273	0.799094	0.999997	0.0602909	0.0205419	0.951924	0.999925
ENSG00000162704.15	ARPC5	0.654237	0.110312	0.512959	0.99994	0.387376	0.0652499	0.698478	0.999997	0.621093	0.104823	0.534539	0.999925
ENSG00000136950.13	ARPC5L	0.80759	0.136582	0.419327	0.99994	0.489483	0.0824199	0.6245	0.999997	0.419364	0.0705996	0.67495	0.999925
ENSG00000242498.7	ARPIN	0.37014	0.136065	0.711278	0.99994	-0.113407	-0.041751	0.909708	0.999997	0.355144	0.129217	0.722482	0.999925
ENSG00000128989.10	ARPP19	0.127248	0.0143792	0.898744	0.99994	0.955955	0.108983	0.339095	0.999997	1.86087	0.216528	0.0627626	0.999925
ENSG00000172995.16	ARPP21	0.0666601	0.0585934	0.946852	0.99994	0.0499957	0.0437343	0.960126	0.999997	-0.110599	-0.0975204	0.911934	0.999925
ENSG00000120500.17	ARR3	0.526281	0.427098	0.598693	0.99994	-0.839323	-0.724534	0.401288	0.999997	-0.442019	-0.372492	0.658476	0.999925
ENSG00000137486.16	ARRB1	-0.576452	-0.0937787	0.56431	0.99994	-0.374644	-0.0607199	0.707925	0.999997	0.0781185	0.0126441	0.937734	0.999925
ENSG00000141480.17	ARRB2	0.518483	0.13056	0.604122	0.99994	-0.0244006	-0.00613129	0.980533	0.999997	0.330515	0.0831325	0.741011	0.999925
ENSG00000197070.13	ARRDC1	1.02279	0.222376	0.306408	0.99994	0.0434407	0.00939824	0.96535	0.999997	0.0716172	0.0155173	0.942907	0.999925
ENSG00000105643.9	ARRDC2	0.316622	0.0517662	0.75153	0.99994	0.205525	0.0333708	0.837162	0.999997	0.702212	0.114139	0.482547	0.999925
ENSG00000113369.8	ARRDC3	0.180656	0.0339146	0.856637	0.99994	0.71423	0.134076	0.475085	0.999997	0.469679	0.0880659	0.638584	0.999925
ENSG00000140450.8	ARRDC4	0.144357	0.0473318	0.885218	0.99994	0.292013	0.0953592	0.770276	0.999997	1.13053	0.370864	0.258252	0.999925
ENSG00000100299.17	ARSA	0.948018	0.162638	0.34312	0.99994	0.387385	0.0660507	0.698472	0.999997	0.297464	0.0507246	0.766112	0.999925
ENSG00000113273.16	ARSB	-0.0720394	-0.0180517	0.942571	0.99994	-0.23748	-0.0595624	0.812284	0.999997	-0.0432243	-0.0108384	0.965523	0.999925
ENSG00000006756.15	ARSD	0.610526	0.102246	0.541513	0.99994	-0.181136	-0.0302461	0.856261	0.999997	0.54927	0.0917362	0.58282	0.999925
ENSG00000062096.14	ARSF	-0.275051	-0.188994	0.783277	0.99994	0.606331	0.403888	0.544295	0.999997	0.638915	0.425943	0.522878	0.999925
ENSG00000141337.12	ARSG	-0.0437644	-0.0111324	0.965092	0.99994	-0.256925	-0.0649517	0.797237	0.999997	0.369893	0.0924781	0.711462	0.999925
ENSG00000183876.8	ARSI	1.15412	0.965788	0.248449	0.99994	-0.207032	-0.180833	0.835985	0.999997	-0.122219	-0.106758	0.902725	0.999925
ENSG00000180801.13	ARSJ	-0.690678	-0.501733	0.489768	0.99994	-0.910686	-0.671186	0.362461	0.999997	-1.39267	-1.06922	0.163721	0.999925
ENSG00000164291.16	ARSK	-2.20944	-0.399527	0.0271437	0.99994	-0.792558	-0.13412	0.428035	0.999997	-0.626861	-0.105856	0.53075	0.999925
ENSG00000156219.16	ART3	-0.632404	-0.48002	0.527123	0.99994	0.940818	0.677509	0.346798	0.999997	-0.237916	-0.177487	0.811946	0.999925
ENSG00000117407.16	ARTN	-0.342563	-0.280859	0.731927	0.99994	0.354161	0.276555	0.723219	0.999997	-0.478943	-0.39219	0.631979	0.999925
ENSG00000173409.13	ARV1	1.1681	0.141887	0.242767	0.99994	0.724727	0.0871879	0.468619	0.999997	1.1582	0.140131	0.246783	0.999925
ENSG00000099889.13	ARVCF	-0.0310065	-0.013839	0.975264	0.99994	0.0215086	0.00942121	0.98284	0.999997	0.18645	0.0812092	0.852092	0.999925
ENSG00000004848.7	ARX	0.888573	0.212609	0.374233	0.99994	-1.06833	-0.265947	0.285372	0.999997	-0.391297	-0.0951298	0.695578	0.999925
ENSG00000104763.18	ASAH1	0.442284	0.149258	0.658283	0.99994	0.192763	0.0650139	0.847145	0.999997	0.710052	0.2407	0.477672	0.999925
ENSG00000188611.14	ASAH2	0.435241	0.272885	0.663387	0.99994	0.338062	0.210753	0.735317	0.999997	-1.07544	-0.717038	0.282176	0.999925
ENSG00000204147.10	ASAH2B	0.944553	0.568854	0.344887	0.99994	-0.36599	-0.228469	0.714372	0.999997	0.0658508	0.0404054	0.947497	0.999925
ENSG00000153317.14	ASAP1	-0.877377	-0.313978	0.380282	0.99994	-0.309514	-0.110422	0.756931	0.999997	-0.401521	-0.14324	0.688036	0.999925
ENSG00000151693.10	ASAP2	-0.442098	-0.162105	0.658419	0.99994	-0.448257	-0.163461	0.653968	0.999997	-0.0866778	-0.0314381	0.930928	0.999925
ENSG00000088280.18	ASAP3	1.15283	0.937751	0.24898	0.99994	0.483781	0.398471	0.628541	0.999997	0.821212	0.66858	0.411526	0.999925
ENSG00000065802.11	ASB1	-0.390388	-0.0606561	0.696249	0.99994	-0.224727	-0.0347933	0.822192	0.999997	0.246613	0.0381594	0.805208	0.999925
ENSG00000165192.13	ASB11	-0.4903	-0.372962	0.623922	0.99994	-0.374958	-0.281446	0.707692	0.999997	-0.755862	-0.579362	0.449732	0.999925
ENSG00000198881.9	ASB12	0.63045	0.296761	0.5284	0.99994	0.282119	0.132441	0.777852	0.999997	0.471868	0.220217	0.637021	0.999925
ENSG00000196372.12	ASB13	0.258959	0.0420515	0.795667	0.99994	0.219351	0.0353631	0.826377	0.999997	0.281266	0.0454008	0.778506	0.999925
ENSG00000239388.8	ASB14	1.17496	0.729232	0.240011	0.99994	-0.450436	-0.293327	0.652396	0.999997	-1.77404	-1.26451	0.0760564	0.999925
ENSG00000161664.6	ASB16	-0.328586	-0.225946	0.742468	0.99994	-0.414138	-0.282854	0.678773	0.999997	0.367273	0.242516	0.713416	0.999925
ENSG00000100628.11	ASB2	0.574228	0.32533	0.565814	0.99994	-0.609913	-0.363517	0.541919	0.999997	0.864082	0.482255	0.387543	0.999925
ENSG00000115239.21	ASB3	-0.0907704	-0.0414022	0.927675	0.99994	0.998203	0.438818	0.318181	0.999997	-0.250935	-0.114178	0.801864	0.999925
ENSG00000148331.11	ASB6	-1.56611	-0.158831	0.117322	0.99994	-1.53576	-0.154419	0.124597	0.999997	-2.3651	-0.245388	0.0180254	0.999925
ENSG00000183475.12	ASB7	-0.492267	-0.0918075	0.622531	0.99994	0.290857	0.0533451	0.771161	0.999997	0.0338496	0.00622914	0.972997	0.999925
ENSG00000177981.10	ASB8	0.416382	0.0680371	0.67713	0.99994	-0.109605	-0.0178249	0.912723	0.999997	0.0823312	0.0133873	0.934383	0.999925
ENSG00000102048.15	ASB9	0.219244	0.176087	0.82646	0.99994	-0.0437285	-0.035208	0.965121	0.999997	-1.21975	-1.06637	0.222561	0.999925
ENSG00000138303.17	ASCC1	0.380712	0.0633449	0.703417	0.99994	-0.0195149	-0.00322751	0.98443	0.999997	1.38328	0.228963	0.16658	0.999925
ENSG00000100325.14	ASCC2	-0.124717	-0.0169778	0.900748	0.99994	-0.526774	-0.0717293	0.598351	0.999997	-0.220823	-0.0300194	0.82523	0.999925
ENSG00000112249.13	ASCC3	-0.878364	-0.196581	0.379746	0.99994	-0.408739	-0.0909459	0.682731	0.999997	-0.168539	-0.0374747	0.866159	0.999925
ENSG00000183734.4	ASCL2	-0.50563	-0.357856	0.613116	0.99994	-0.204351	-0.141296	0.838079	0.999997	0.1232	0.0840252	0.901949	0.999925
ENSG00000232237.3	ASCL5	0.493046	0.357606	0.62198	0.99994	-0.482932	-0.361139	0.629144	0.999997	-0.957689	-0.722631	0.33822	0.999925
ENSG00000111875.7	ASF1A	0.785658	0.179606	0.432068	0.99994	0.214805	0.0488629	0.829919	0.999997	0.341817	0.0777943	0.732489	0.999925
ENSG00000105011.8	ASF1B	-0.236421	-0.0663874	0.813106	0.99994	-0.116358	-0.0325502	0.907369	0.999997	0.0339857	0.00951546	0.972889	0.999925
ENSG00000141505.11	ASGR1	0.419143	0.388108	0.675112	0.99994	1.85384	1.63986	0.0637626	0.999997	0.510452	0.467808	0.609735	0.999925
ENSG00000161944.16	ASGR2	0.342587	0.0866504	0.73191	0.99994	-0.751332	-0.192859	0.452453	0.999997	0.414689	0.103584	0.678369	0.999925
ENSG00000116539.12	ASH1L	-1.18548	-0.325271	0.235828	0.99994	-0.632378	-0.171079	0.52714	0.999997	-0.405045	-0.109339	0.685445	0.999925
ENSG00000129691.15	ASH2L	0.509879	0.0475804	0.610136	0.99994	0.242136	0.0225589	0.808675	0.999997	0.791459	0.07409	0.428676	0.999925
ENSG00000110881.11	ASIC1	0.628128	0.306936	0.52992	0.99994	0.139214	0.0683565	0.889281	0.999997	0.20012	0.0988343	0.841387	0.999925
ENSG00000213199.7	ASIC3	-0.392406	-0.18309	0.694758	0.99994	-0.073302	-0.0334917	0.941566	0.999997	0.540389	0.243459	0.588929	0.999925
ENSG00000101440.9	ASIP	0.686418	0.5482	0.49245	0.99994	0.278576	0.222922	0.78057	0.999997	-0.956698	-0.796536	0.33872	0.999925
ENSG00000126522.16	ASL	0.292769	0.0846386	0.769698	0.99994	0.0765589	0.0220627	0.938974	0.999997	-0.106346	-0.0306993	0.915308	0.999925
ENSG00000198356.11	ASNA1	0.504439	0.0764885	0.613953	0.99994	0.174029	0.0263269	0.861842	0.999997	-0.0661535	-0.0100086	0.947256	0.999925
ENSG00000070669.16	ASNS	0.170707	0.16494	0.864454	0.99994	-0.359209	-0.356675	0.719439	0.999997	-0.835607	-0.863744	0.403376	0.999925
ENSG00000138381.9	ASNSD1	-0.160867	-0.0221181	0.872198	0.99994	0.00739473	0.00101148	0.9941	0.999997	-0.505726	-0.0695075	0.613049	0.999925
ENSG00000204653.9	ASPDH	-0.291927	-0.192066	0.770343	0.99994	-1.49692	-1.04339	0.134413	0.999997	-1.22063	-0.839469	0.222227	0.999925
ENSG00000198363.17	ASPH	-0.00769153	-0.00179542	0.993863	0.99994	-0.140535	-0.0328457	0.888238	0.999997	-0.179399	-0.0419178	0.857624	0.999925
ENSG00000174939.10	ASPHD1	0.485756	0.146159	0.62714	0.99994	0.202801	0.060728	0.839291	0.999997	-0.166261	-0.0501304	0.867951	0.999925
ENSG00000128203.6	ASPHD2	-1.0825	-0.280816	0.27903	0.99994	-0.76304	-0.192632	0.44544	0.999997	1.92122	0.468322	0.0547035	0.999925
ENSG00000066279.17	ASPM	-0.239199	-0.166837	0.810951	0.99994	-0.304905	-0.211272	0.760439	0.999997	-0.112173	-0.0775297	0.910686	0.999925
ENSG00000244617.2	ASPRV1	1.58745	0.886459	0.112411	0.99994	-0.0475212	-0.0272453	0.962098	0.999997	0.688695	0.387208	0.491015	0.999925
ENSG00000169696.15	ASPSCR1	0.338992	0.0819284	0.734616	0.99994	-0.292828	-0.0707677	0.769653	0.999997	0.0406534	0.00979833	0.967572	0.999925
ENSG00000162174.12	ASRGL1	0.208136	0.0951702	0.835123	0.99994	-0.319399	-0.146803	0.749424	0.999997	0.22975	0.102515	0.818286	0.999925
ENSG00000130707.17	ASS1	0.366901	0.170698	0.713693	0.99994	0.173708	0.0806962	0.862095	0.999997	1.03958	0.4846	0.298535	0.999925
ENSG00000034533.11	ASTE1	-0.0984173	-0.0166813	0.921601	0.99994	-0.470001	-0.0792919	0.638354	0.999997	0.338764	0.0565193	0.734788	0.999925
ENSG00000188886.3	ASTL	-0.284314	-0.218853	0.77617	0.99994	0.154737	0.115848	0.877029	0.999997	0.877903	0.642004	0.379997	0.999925
ENSG00000148219.16	ASTN2	-0.599988	-0.282468	0.548514	0.99994	-0.155985	-0.0706447	0.876045	0.999997	-0.770957	-0.359752	0.440732	0.999925
ENSG00000171456.17	ASXL1	-0.734584	-0.169671	0.462593	0.99994	-0.478889	-0.109798	0.632017	0.999997	-0.397854	-0.0911991	0.690738	0.999925
ENSG00000143970.16	ASXL2	-1.00379	-0.238986	0.315482	0.99994	-0.532026	-0.125555	0.594708	0.999997	-0.150077	-0.0353422	0.880704	0.999925
ENSG00000138138.13	ATAD1	0.0682911	0.0069773	0.945554	0.99994	0.158719	0.0161403	0.873891	0.999997	0.909132	0.092904	0.363281	0.999925
ENSG00000156802.12	ATAD2	-0.768236	-0.217569	0.442347	0.99994	-0.542918	-0.153503	0.587186	0.999997	-0.377406	-0.106661	0.705872	0.999925
ENSG00000119778.14	ATAD2B	-0.984656	-0.242987	0.324793	0.99994	-0.836629	-0.203549	0.402801	0.999997	-0.252868	-0.0608445	0.80037	0.999925
ENSG00000197785.13	ATAD3A	-0.300634	-0.0622701	0.763694	0.99994	-0.581425	-0.120395	0.560954	0.999997	-1.243	-0.260961	0.213868	0.999925
ENSG00000160072.19	ATAD3B	-0.162598	-0.0548454	0.870835	0.99994	-0.79334	-0.270372	0.42758	0.999997	-0.811705	-0.277572	0.416961	0.999925
ENSG00000176208.8	ATAD5	-0.187698	-0.0653654	0.851113	0.99994	-0.2706	-0.0932488	0.786699	0.999997	-0.267264	-0.0922956	0.789266	0.999925
ENSG00000137343.17	ATAT1	1.37199	0.447515	0.170066	0.99994	0.106079	0.0350705	0.91552	0.999997	0.646647	0.211154	0.51786	0.999925
ENSG00000167654.17	ATCAY	1.18382	1.07865	0.236484	0.99994	0.642235	0.589462	0.520721	0.999997	0.776935	0.706261	0.437197	0.999925
ENSG00000107669.17	ATE1	-0.458521	-0.0718004	0.646578	0.99994	-0.0884223	-0.0136686	0.929541	0.999997	-0.319182	-0.0495213	0.749589	0.999925
ENSG00000123268.8	ATF1	-0.0118887	-0.00221242	0.990514	0.99994	0.403604	0.0743417	0.686504	0.999997	0.616839	0.11374	0.537341	0.999925
ENSG00000115966.16	ATF2	-0.0367654	-0.00648465	0.970672	0.99994	0.465218	0.081714	0.641775	0.999997	0.604481	0.106314	0.545524	0.999925
ENSG00000162772.16	ATF3	0.0547931	0.0175448	0.956303	0.99994	0.283591	0.0904615	0.776723	0.999997	0.211928	0.0676309	0.832164	0.999925
ENSG00000128272.14	ATF4	0.128576	0.0517214	0.897693	0.99994	0.01993	0.00802261	0.984099	0.999997	0.149165	0.0600671	0.881423	0.999925
ENSG00000169136.10	ATF5	-0.00318431	-0.000576457	0.997459	0.99994	0.34263	0.0619948	0.731877	0.999997	0.369081	0.0667971	0.712067	0.999925
ENSG00000118217.5	ATF6	-0.926483	-0.0912808	0.354195	0.99994	-0.502602	-0.0493277	0.615244	0.999997	0.772058	0.0760218	0.44008	0.999925
ENSG00000213676.11	ATF6B	0.349073	0.091069	0.727035	0.99994	-0.312983	-0.0816332	0.754293	0.999997	0.155311	0.0404739	0.876576	0.999925
ENSG00000170653.18	ATF7	-0.300347	-0.0572211	0.763912	0.99994	-0.144001	-0.0271798	0.8855	0.999997	-0.291385	-0.0551918	0.770757	0.999925
ENSG00000171681.12	ATF7IP	-0.929385	-0.24253	0.352689	0.99994	-0.244441	-0.0627877	0.80689	0.999997	0.222751	0.0570892	0.823729	0.999925
ENSG00000166669.13	ATF7IP2	0.367162	0.0784358	0.713498	0.99994	-0.270848	-0.0578323	0.786508	0.999997	0.365221	0.0773413	0.714947	0.999925
ENSG00000152348.15	ATG10	0.409351	0.09976	0.682282	0.99994	0.232935	0.0562007	0.815812	0.999997	0.167113	0.0403576	0.867281	0.999925
ENSG00000123395.14	ATG101	-0.234856	-0.0642254	0.814321	0.99994	-0.208716	-0.0565364	0.83467	0.999997	-0.752556	-0.206648	0.451717	0.999925
ENSG00000145782.12	ATG12	0.596098	0.144344	0.551109	0.99994	0.455042	0.109661	0.649079	0.999997	0.823306	0.198733	0.410334	0.999925
ENSG00000175224.16	ATG13	0.112141	0.0122967	0.910712	0.99994	-0.380749	-0.0417756	0.703389	0.999997	0.28995	0.0317956	0.771854	0.999925
ENSG00000126775.8	ATG14	-0.103755	-0.0203859	0.917364	0.99994	0.212343	0.0412104	0.831839	0.999997	0.211573	0.0411229	0.83244	0.999925
ENSG00000085978.21	ATG16L1	0.129117	0.0227375	0.897265	0.99994	0.0592933	0.010403	0.952719	0.999997	-0.448598	-0.0790753	0.653722	0.999925
ENSG00000168010.10	ATG16L2	1.94205	0.472278	0.0521308	0.99994	0.239806	0.0577431	0.810481	0.999997	1.32865	0.318524	0.183964	0.999925
ENSG00000110046.12	ATG2A	-0.591644	-0.150959	0.554089	0.99994	-0.172701	-0.043568	0.862886	0.999997	-0.488625	-0.123925	0.625107	0.999925
ENSG00000066739.11	ATG2B	-0.860187	-0.249968	0.389686	0.99994	-0.244019	-0.0695407	0.807216	0.999997	-0.0130488	-0.0037119	0.989589	0.999925
ENSG00000144848.10	ATG3	0.494061	0.106969	0.621263	0.99994	0.152922	0.0330166	0.87846	0.999997	0.0581635	0.0125684	0.953618	0.999925
ENSG00000101844.17	ATG4A	0.150318	0.0224782	0.880514	0.99994	-0.656921	-0.0983428	0.511232	0.999997	0.296628	0.0438854	0.76675	0.999925
ENSG00000168397.16	ATG4B	0.348965	0.0768408	0.727115	0.99994	-0.0751241	-0.0165018	0.940116	0.999997	-0.297464	-0.0655353	0.766112	0.999925
ENSG00000125703.14	ATG4C	0.146278	0.0382403	0.883702	0.99994	0.315292	0.0814958	0.75254	0.999997	0.673142	0.174141	0.500857	0.999925
ENSG00000130734.9	ATG4D	-0.544459	-0.119759	0.586125	0.99994	-0.427399	-0.0930082	0.669089	0.999997	-1.17854	-0.261657	0.238582	0.999925
ENSG00000057663.15	ATG5	0.239869	0.0566448	0.810432	0.99994	0.321238	0.0756263	0.74803	0.999997	-0.110995	-0.0261866	0.91162	0.999925
ENSG00000197548.12	ATG7	0.251149	0.0324729	0.801699	0.99994	0.0718729	0.00928567	0.942703	0.999997	0.127885	0.016525	0.89824	0.999925
ENSG00000198925.11	ATG9A	-0.488135	-0.204576	0.625455	0.99994	-0.146679	-0.0607056	0.883385	0.999997	0.0611808	0.0252713	0.951215	0.999925
ENSG00000181652.19	ATG9B	0.264243	0.170376	0.791593	0.99994	-0.258557	-0.168603	0.795977	0.999997	1.4029	0.872533	0.160646	0.999925
ENSG00000142102.15	ATHL1	1.87917	0.524287	0.0602209	0.99994	-0.202453	-0.0573064	0.839562	0.999997	-0.215826	-0.0609661	0.829123	0.999925
ENSG00000138363.14	ATIC	-0.739202	-0.0732127	0.459785	0.99994	0.0665182	0.00655753	0.946965	0.999997	-0.00211408	-0.000208468	0.998313	0.999925
ENSG00000198513.11	ATL1	-1.26414	-0.428059	0.206179	0.99994	-0.676013	-0.219731	0.499032	0.999997	0.552399	0.172965	0.580675	0.999925
ENSG00000119787.13	ATL2	-0.39673	-0.0578175	0.691566	0.99994	0.327898	0.047316	0.742989	0.999997	0.153748	0.022221	0.877808	0.999925
ENSG00000184743.12	ATL3	-0.125131	-0.0115298	0.90042	0.99994	0.680169	0.0628565	0.496397	0.999997	1.19979	0.111748	0.230222	0.999925
ENSG00000149311.18	ATM	-0.491921	-0.110789	0.622776	0.99994	-0.440533	-0.098853	0.659551	0.999997	0.395898	0.0886042	0.69218	0.999925
ENSG00000166454.9	ATMIN	-0.789132	-0.0902499	0.430035	0.99994	0.418801	0.0474953	0.675362	0.999997	0.0333103	0.003777	0.973427	0.999925
ENSG00000111676.14	ATN1	-0.982456	-0.272849	0.325875	0.99994	-0.476347	-0.130348	0.633827	0.999997	-0.740343	-0.203765	0.459092	0.999925
ENSG00000168874.12	ATOH8	-0.522513	-0.455881	0.601313	0.99994	-0.398545	-0.335365	0.690228	0.999997	-0.0634199	-0.0511099	0.949432	0.999925
ENSG00000177556.11	ATOX1	0.184211	0.0662025	0.853848	0.99994	0.0379313	0.0135936	0.969742	0.999997	-0.235013	-0.0845351	0.814199	0.999925
ENSG00000206190.11	ATP10A	-0.278345	-0.133242	0.780748	0.99994	-0.213803	-0.101137	0.830701	0.999997	-0.0283906	-0.0133702	0.977351	0.999925
ENSG00000118322.13	ATP10B	-0.562024	-0.410849	0.5741	0.99994	-0.565152	-0.4103	0.57197	0.999997	-0.458805	-0.331029	0.646375	0.999925
ENSG00000145246.13	ATP10D	-0.214113	-0.0532169	0.830459	0.99994	0.224125	0.055369	0.82266	0.999997	0.437957	0.10827	0.661418	0.999925
ENSG00000068650.18	ATP11A	-0.769301	-0.271755	0.441715	0.99994	-0.536587	-0.188482	0.591553	0.999997	-0.348644	-0.122303	0.727356	0.999925
ENSG00000058063.15	ATP11B	-0.270287	-0.0664032	0.78694	0.99994	0.0603115	0.0147611	0.951908	0.999997	0.492195	0.120616	0.622582	0.999925
ENSG00000101974.14	ATP11C	-0.996615	-0.180953	0.318951	0.99994	-0.0506561	-0.00903486	0.9596	0.999997	-0.04328	-0.00772422	0.965478	0.999925
ENSG00000105726.16	ATP13A1	-0.550631	-0.154097	0.581886	0.99994	-0.103402	-0.0288718	0.917644	0.999997	-0.251648	-0.0702987	0.801313	0.999925
ENSG00000159363.17	ATP13A2	-0.0385108	-0.016618	0.96928	0.99994	-0.0472383	-0.0202987	0.962323	0.999997	-0.100316	-0.0431652	0.920093	0.999925
ENSG00000133657.15	ATP13A3	-0.293799	-0.115306	0.768912	0.99994	0.137065	0.0539287	0.89098	0.999997	0.202795	0.0797988	0.839295	0.999925
ENSG00000163399.15	ATP1A1	-0.216611	-0.0497026	0.828512	0.99994	0.117761	0.0270755	0.906257	0.999997	0.244155	0.0561574	0.807111	0.999925
ENSG00000018625.14	ATP1A2	0.441924	0.3353	0.658544	0.99994	0.803462	0.596207	0.421708	0.999997	0.241325	0.182844	0.809303	0.999925
ENSG00000105409.17	ATP1A3	-0.261113	-0.172236	0.794006	0.99994	-0.485682	-0.320542	0.627193	0.999997	0.453021	0.29357	0.650534	0.999925
ENSG00000143153.12	ATP1B1	1.02777	0.131799	0.304058	0.99994	1.0015	0.12807	0.316586	0.999997	1.76181	0.22894	0.0781018	0.999925
ENSG00000129244.8	ATP1B2	1.0102	0.764837	0.312399	0.99994	0.412549	0.315591	0.679937	0.999997	-0.402267	-0.317966	0.687488	0.999925
ENSG00000069849.10	ATP1B3	0.115311	0.025676	0.908198	0.99994	0.232746	0.0519096	0.815958	0.999997	-0.151682	-0.0337904	0.879438	0.999925
ENSG00000166896.7	ATP23	-0.109691	-0.0197299	0.912655	0.99994	0.0787039	0.0139304	0.937268	0.999997	-0.720015	-0.12996	0.471516	0.999925
ENSG00000196296.13	ATP2A1	1.1878	1.1002	0.23491	0.99994	1.01355	0.937191	0.3108	0.999997	1.24009	1.14088	0.214943	0.999925
ENSG00000174437.16	ATP2A2	-0.708271	-0.197289	0.478777	0.99994	-0.222783	-0.0620124	0.823704	0.999997	-0.363207	-0.101097	0.71645	0.999925
ENSG00000074370.17	ATP2A3	0.278202	0.0556822	0.780858	0.99994	0.160572	0.0320231	0.872431	0.999997	-0.327656	-0.0656032	0.743172	0.999925
ENSG00000070961.15	ATP2B1	-0.319294	-0.132955	0.749503	0.99994	-0.0806096	-0.0336192	0.935752	0.999997	-0.399207	-0.166419	0.689741	0.999925
ENSG00000157087.18	ATP2B2	-0.718709	-0.430412	0.47232	0.99994	-0.200567	-0.112038	0.841037	0.999997	-0.801888	-0.465525	0.422618	0.999925
ENSG00000067842.17	ATP2B3	-0.744727	-0.288895	0.456437	0.99994	-0.796943	-0.30646	0.425484	0.999997	-0.210121	-0.0785828	0.833573	0.999925
ENSG00000058668.14	ATP2B4	-0.336256	-0.14396	0.736678	0.99994	-0.170757	-0.0731534	0.864415	0.999997	-0.158916	-0.0680622	0.873735	0.999925
ENSG00000017260.19	ATP2C1	0.00803598	0.00164759	0.993588	0.99994	0.376698	0.0773859	0.706398	0.999997	0.320021	0.0657071	0.748952	0.999925
ENSG00000064270.12	ATP2C2	-0.238431	-0.213661	0.811547	0.99994	-0.173532	-0.153623	0.862233	0.999997	-0.424	-0.380237	0.671566	0.999925
ENSG00000152234.15	ATP5A1	0.51239	0.057399	0.608378	0.99994	0.204314	0.0228735	0.838108	0.999997	0.0852949	0.00954284	0.932027	0.999925
ENSG00000110955.8	ATP5B	0.210947	0.0235449	0.832929	0.99994	0.163574	0.0182817	0.870066	0.999997	-0.381255	-0.0426105	0.703014	0.999925
ENSG00000165629.19	ATP5C1	0.430758	0.090355	0.666644	0.99994	0.236059	0.0494058	0.813387	0.999997	0.373006	0.0781475	0.709144	0.999925
ENSG00000099624.7	ATP5D	0.26826	0.108488	0.788499	0.99994	0.344031	0.138856	0.730823	0.999997	-0.0646269	-0.0261322	0.948471	0.999925
ENSG00000124172.9	ATP5E	0.387137	0.17187	0.698655	0.99994	0.184899	0.082038	0.853308	0.999997	0.0396572	0.0175831	0.968366	0.999925
ENSG00000116459.10	ATP5F1	0.385609	0.109422	0.699787	0.99994	0.212696	0.060357	0.831564	0.999997	0.21697	0.0615579	0.828232	0.999925
ENSG00000159199.13	ATP5G1	0.511435	0.141159	0.609046	0.99994	0.333692	0.0918526	0.738612	0.999997	-0.0581932	-0.0160453	0.953595	0.999925
ENSG00000135390.17	ATP5G2	0.309157	0.0887472	0.757202	0.99994	0.116662	0.0334824	0.907128	0.999997	0.0421025	0.0120813	0.966417	0.999925
ENSG00000154518.9	ATP5G3	0.47534	0.145923	0.634544	0.99994	0.183996	0.0564329	0.854017	0.999997	0.0180246	0.00552371	0.985619	0.999925
ENSG00000167863.11	ATP5H	0.395718	0.180204	0.692313	0.99994	0.423408	0.192353	0.671997	0.999997	0.237154	0.107845	0.812537	0.999925
ENSG00000169020.9	ATP5I	0.500139	0.41175	0.616977	0.99994	0.291324	0.239966	0.770803	0.999997	0.176156	0.146451	0.860171	0.999925
ENSG00000154723.12	ATP5J	0.483148	0.129406	0.62899	0.99994	0.283108	0.0755357	0.777094	0.999997	0.114041	0.0304727	0.909205	0.999925
ENSG00000241468.7	ATP5J2	0.613706	0.217098	0.53941	0.99994	0.44846	0.158005	0.653822	0.999997	0.261292	0.0922312	0.793867	0.999925
ENSG00000167283.7	ATP5L	0.410766	0.187031	0.681244	0.99994	0.238129	0.108206	0.811781	0.999997	0.068845	0.0313337	0.945113	0.999925
ENSG00000249222.1	ATP5L2	-0.544909	-0.398735	0.585816	0.99994	-0.53267	-0.386089	0.594262	0.999997	-0.163353	-0.116798	0.87024	0.999925
ENSG00000241837.6	ATP5O	0.446121	0.266087	0.65551	0.99994	0.116882	0.0698368	0.906954	0.999997	-0.0772281	-0.0465822	0.938442	0.999925
ENSG00000125375.14	ATP5S	0.511412	0.153201	0.609063	0.99994	0.0733048	0.0218909	0.941564	0.999997	0.562103	0.166736	0.574046	0.999925
ENSG00000105341.18	ATP5SL	-0.374039	-0.0478453	0.708375	0.99994	-0.300588	-0.0382766	0.763729	0.999997	-0.572938	-0.0732116	0.566686	0.999925
ENSG00000071553.16	ATP6AP1	0.377241	0.0433219	0.705995	0.99994	-0.327583	-0.0376315	0.743227	0.999997	-0.0484889	-0.00556599	0.961327	0.999925
ENSG00000205464.12	ATP6AP1L	-1.03467	-0.36798	0.300825	0.99994	-1.24694	-0.441696	0.212421	0.999997	-0.236588	-0.0801614	0.812976	0.999925
ENSG00000182220.14	ATP6AP2	0.386225	0.0595959	0.69933	0.99994	0.498062	0.0770369	0.61844	0.999997	0.658287	0.101962	0.510354	0.999925
ENSG00000033627.16	ATP6V0A1	0.445108	0.0581241	0.656242	0.99994	-0.157436	-0.0205134	0.874901	0.999997	1.15663	0.152072	0.247424	0.999925
ENSG00000185344.13	ATP6V0A2	0.212031	0.0241079	0.832082	0.99994	-0.0684868	-0.00775391	0.945398	0.999997	0.357812	0.0405283	0.720484	0.999925
ENSG00000117410.13	ATP6V0B	0.290421	0.0728079	0.771494	0.99994	0.264012	0.0662726	0.791771	0.999997	0.0117172	0.00293693	0.990651	0.999925
ENSG00000185883.11	ATP6V0C	0.095629	0.0788937	0.923815	0.99994	0.0370841	0.0303698	0.970418	0.999997	0.0435928	0.0357119	0.965229	0.999925
ENSG00000159720.11	ATP6V0D1	0.364872	0.0964451	0.715207	0.99994	0.135681	0.0358564	0.892073	0.999997	0.470579	0.124614	0.637942	0.999925
ENSG00000147614.3	ATP6V0D2	0.0168082	0.0119971	0.98659	0.99994	0.177427	0.124602	0.859173	0.999997	0.606933	0.415586	0.543895	0.999925
ENSG00000113732.8	ATP6V0E1	0.720024	0.162617	0.47151	0.99994	0.523682	0.118124	0.6005	0.999997	0.464927	0.104796	0.641984	0.999925
ENSG00000171130.17	ATP6V0E2	0.85061	0.168694	0.394986	0.99994	0.650721	0.127985	0.515227	0.999997	0.143266	0.0283287	0.88608	0.999925
ENSG00000114573.9	ATP6V1A	0.302413	0.0359541	0.762337	0.99994	0.176976	0.0210446	0.859527	0.999997	0.720905	0.0860666	0.470968	0.999925
ENSG00000147416.10	ATP6V1B2	-0.086305	-0.0175014	0.931224	0.99994	0.0813349	0.0165218	0.935176	0.999997	0.485298	0.0988049	0.627465	0.999925
ENSG00000155097.11	ATP6V1C1	0.149746	0.0201239	0.880965	0.99994	0.249321	0.0335206	0.803113	0.999997	0.69648	0.0939544	0.486129	0.999925
ENSG00000143882.10	ATP6V1C2	0.765478	0.274728	0.443987	0.99994	0.203953	0.0731365	0.83839	0.999997	0.540634	0.193034	0.58876	0.999925
ENSG00000100554.11	ATP6V1D	0.501784	0.11724	0.615819	0.99994	0.209104	0.0487267	0.834367	0.999997	0.691251	0.161463	0.489408	0.999925
ENSG00000131100.12	ATP6V1E1	0.304603	0.0628108	0.760668	0.99994	0.156956	0.0323716	0.87528	0.999997	-0.00773148	-0.00159368	0.993831	0.999925
ENSG00000250565.6	ATP6V1E2	-0.301964	-0.0809068	0.762679	0.99994	0.111388	0.0291696	0.911309	0.999997	0.208811	0.0546497	0.834596	0.999925
ENSG00000128524.4	ATP6V1F	0.222156	0.0633373	0.824193	0.99994	0.187077	0.053247	0.8516	0.999997	-0.386419	-0.110329	0.699186	0.999925
ENSG00000136888.6	ATP6V1G1	0.469646	0.114728	0.638608	0.99994	0.303439	0.074074	0.761556	0.999997	0.456237	0.11147	0.64822	0.999925
ENSG00000213760.10	ATP6V1G2	0.124144	0.0779579	0.901201	0.99994	-1.9644	-1.37096	0.049484	0.999997	-1.43252	-0.962868	0.151996	0.999925
ENSG00000047249.17	ATP6V1H	0.81796	0.160168	0.41338	0.99994	0.55906	0.109125	0.576121	0.999997	1.21957	0.240132	0.222626	0.999925
ENSG00000165240.19	ATP7A	-1.12169	-0.196429	0.261996	0.99994	0.167569	0.028643	0.866922	0.999997	0.655225	0.112138	0.512323	0.999925
ENSG00000123191.14	ATP7B	-0.414263	-0.117168	0.678681	0.99994	-0.316578	-0.088096	0.751564	0.999997	0.0177468	0.00491232	0.985841	0.999925
ENSG00000124406.16	ATP8A1	-0.0349476	-0.0088367	0.972121	0.99994	0.550471	0.136414	0.581996	0.999997	-0.0590917	-0.0148154	0.952879	0.999925
ENSG00000081923.12	ATP8B1	0.144489	0.0577883	0.885114	0.99994	-0.166134	-0.0662394	0.868051	0.999997	0.284541	0.112641	0.775996	0.999925
ENSG00000143515.16	ATP8B2	-0.0622312	-0.0177922	0.950379	0.99994	-0.367597	-0.105105	0.713173	0.999997	-0.0554675	-0.0158273	0.955766	0.999925
ENSG00000130270.16	ATP8B3	0.547057	0.192337	0.58434	0.99994	-0.0995487	-0.0351237	0.920703	0.999997	0.451067	0.157411	0.651941	0.999925
ENSG00000104043.14	ATP8B4	0.00484623	0.00118569	0.996133	0.99994	-0.0778982	-0.0190159	0.937909	0.999997	0.296724	0.0724632	0.766677	0.999925
ENSG00000054793.13	ATP9A	-0.113991	-0.0375497	0.909245	0.99994	0.472286	0.155001	0.636723	0.999997	1.03292	0.340609	0.301639	0.999925
ENSG00000166377.20	ATP9B	0.0370392	0.00794465	0.970454	0.99994	-0.0772895	-0.0165135	0.938393	0.999997	0.374571	0.0799671	0.70798	0.999925
ENSG00000123472.12	ATPAF1	0.54311	0.113216	0.587054	0.99994	0.294295	0.0610717	0.768533	0.999997	0.373371	0.0775922	0.708872	0.999925
ENSG00000171953.15	ATPAF2	0.835091	0.12243	0.403666	0.99994	0.0241702	0.00351672	0.980717	0.999997	0.513255	0.0745971	0.607773	0.999925
ENSG00000130770.17	ATPIF1	0.670027	0.214228	0.50284	0.99994	0.294589	0.0938811	0.768308	0.999997	0.317262	0.101183	0.751045	0.999925
ENSG00000175054.14	ATR	-0.758912	-0.213247	0.447905	0.99994	-0.633053	-0.176421	0.526699	0.999997	-0.374728	-0.104123	0.707863	0.999925
ENSG00000138085.16	ATRAID	0.4994	0.10486	0.617497	0.99994	0.292088	0.0611487	0.770219	0.999997	0.328776	0.0688943	0.742325	0.999925
ENSG00000164053.20	ATRIP	0.385295	0.0560621	0.700019	0.99994	-0.452227	-0.0657184	0.651105	0.999997	-0.412265	-0.0599903	0.680145	0.999925
ENSG00000088812.17	ATRN	-0.271949	-0.07619	0.785661	0.99994	-0.180485	-0.0503208	0.856772	0.999997	0.157682	0.043908	0.874707	0.999925
ENSG00000085224.21	ATRX	0.240178	0.0657472	0.810192	0.99994	-0.166999	-0.0456945	0.867371	0.999997	-0.165684	-0.0453656	0.868405	0.999925
ENSG00000124788.18	ATXN1	-1.18447	-0.270075	0.236227	0.99994	-0.803312	-0.180126	0.421794	0.999997	-0.0105465	-0.00233714	0.991585	0.999925
ENSG00000130638.16	ATXN10	-0.0901476	-0.0165241	0.92817	0.99994	-0.0202326	-0.00370847	0.983858	0.999997	-0.302094	-0.0554058	0.76258	0.999925
ENSG00000224470.7	ATXN1L	-0.425527	-0.099415	0.670453	0.99994	-0.197741	-0.045949	0.843248	0.999997	0.117157	0.0271992	0.906735	0.999925
ENSG00000204842.15	ATXN2	-1.02701	-0.252971	0.304417	0.99994	-0.4658	-0.11287	0.641359	0.999997	-0.339992	-0.0823382	0.733863	0.999925
ENSG00000168488.18	ATXN2L	-0.787233	-0.349367	0.431145	0.99994	-0.202601	-0.0895368	0.839447	0.999997	-0.265706	-0.117452	0.790465	0.999925
ENSG00000066427.22	ATXN3	-0.0588837	-0.00658908	0.953045	0.99994	-0.139479	-0.015482	0.889072	0.999997	-0.707493	-0.0792451	0.47926	0.999925
ENSG00000163635.18	ATXN7	-0.875796	-0.43511	0.381141	0.99994	0.362155	0.170192	0.717236	0.999997	0.00968058	0.00460168	0.992276	0.999925
ENSG00000146776.14	ATXN7L1	-1.14017	-0.226461	0.254214	0.99994	-0.0121294	-0.00231538	0.990322	0.999997	-0.224575	-0.0430708	0.82231	0.999925
ENSG00000162650.16	ATXN7L2	0.0279968	0.00483597	0.977665	0.99994	-0.547166	-0.0943804	0.584264	0.999997	-2.0474	-0.373252	0.0406186	0.999925
ENSG00000087152.15	ATXN7L3	-0.208572	-0.0489775	0.834782	0.99994	-0.029554	-0.00693311	0.976423	0.999997	-0.355942	-0.0835811	0.721884	0.999925
ENSG00000253719.3	ATXN7L3B	0.236392	0.041357	0.813129	0.99994	0.373678	0.0653763	0.708644	0.999997	0.644293	0.112963	0.519385	0.999925
ENSG00000148090.11	AUH	0.836227	0.179616	0.403027	0.99994	0.757035	0.161139	0.449029	0.999997	0.529606	0.11296	0.596385	0.999925
ENSG00000127423.10	AUNIP	-0.230189	-0.0782917	0.817945	0.99994	-0.606955	-0.207841	0.543881	0.999997	0.00871083	0.00290012	0.99305	0.999925
ENSG00000115307.16	AUP1	0.447165	0.0372881	0.654756	0.99994	0.0669679	0.00557719	0.946607	0.999997	-0.349063	-0.0290942	0.727042	0.999925
ENSG00000087586.17	AURKA	0.0487937	0.0162572	0.961084	0.99994	-0.0298628	-0.00992832	0.976176	0.999997	0.241666	0.0803523	0.809039	0.999925
ENSG00000175756.13	AURKAIP1	0.156218	0.0520134	0.875861	0.99994	0.0818735	0.0272329	0.934747	0.999997	-0.218063	-0.0726337	0.82738	0.999925
ENSG00000178999.12	AURKB	0.227141	0.0895895	0.820314	0.99994	0.206427	0.08071	0.836457	0.999997	0.309947	0.120827	0.756602	0.999925
ENSG00000105146.12	AURKC	0.0778334	0.0353397	0.937961	0.99994	-1.54189	-0.74964	0.1231	0.999997	0.26627	0.119115	0.790031	0.999925
ENSG00000158321.16	AUTS2	0.275068	0.173879	0.783264	0.99994	0.0761557	0.0481816	0.939295	0.999997	1.08594	0.673463	0.277505	0.999925
ENSG00000169857.7	AVEN	0.315705	0.0627879	0.752227	0.99994	0.501595	0.0984938	0.615952	0.999997	-0.0729355	-0.0144438	0.941857	0.999925
ENSG00000135407.10	AVIL	0.162976	0.07624	0.870537	0.99994	0.776679	0.355324	0.437348	0.999997	0.0872251	0.0406802	0.930493	0.999925
ENSG00000105778.18	AVL9	-0.376813	-0.0697495	0.706313	0.99994	0.291788	0.0536737	0.770449	0.999997	0.526608	0.0969698	0.598466	0.999925
ENSG00000119986.6	AVPI1	0.728658	0.282765	0.466211	0.99994	1.26844	0.484168	0.20464	0.999997	1.21072	0.46043	0.226004	0.999925
ENSG00000126895.14	AVPR2	-0.519427	-0.37503	0.603463	0.99994	-0.251584	-0.176333	0.801362	0.999997	0.89203	0.599221	0.372377	0.999925
ENSG00000162779.21	AXDND1	-2.85658	-1.56193	0.00428233	0.99994	-2.46373	-1.31927	0.0137501	0.999997	-3.04783	-1.68164	0.00230502	0.999925
ENSG00000103126.14	AXIN1	-0.354029	-0.0721101	0.723317	0.99994	0.00268191	0.000542163	0.99786	0.999997	-0.117857	-0.0238676	0.906181	0.999925
ENSG00000167601.11	AXL	-0.343146	-0.194522	0.731488	0.99994	0.266127	0.147618	0.790142	0.999997	-0.01814	-0.0101301	0.985527	0.999925
ENSG00000163512.13	AZI2	-0.110429	-0.0225428	0.912069	0.99994	0.274175	0.0554826	0.78395	0.999997	0.107556	0.0218024	0.914348	0.999925
ENSG00000155096.13	AZIN1	0.138265	0.0218075	0.890031	0.99994	0.203403	0.0321264	0.83882	0.999997	0.502689	0.0795405	0.615183	0.999925
ENSG00000142920.16	AZIN2	0.590539	0.379656	0.554829	0.99994	1.23193	0.772808	0.217975	0.999997	0.648817	0.413296	0.516457	0.999925
ENSG00000172232.9	AZU1	0.936891	0.344551	0.348814	0.99994	0.169051	0.0621431	0.865757	0.999997	0.371451	0.136343	0.710301	0.999925
ENSG00000166710.17	B2M	0.772636	0.187999	0.439738	0.99994	0.837368	0.204333	0.402386	0.999997	0.649203	0.157928	0.516207	0.999925
ENSG00000169255.14	B3GALNT1	0.155959	0.0517214	0.876065	0.99994	0.276532	0.0905416	0.782139	0.999997	0.216835	0.0711975	0.828337	0.999925
ENSG00000162885.12	B3GALNT2	-0.390381	-0.10588	0.696255	0.99994	-0.0524242	-0.0140746	0.958191	0.999997	-0.100469	-0.0270178	0.919972	0.999925
ENSG00000235863.3	B3GALT4	-0.40584	-0.139291	0.68486	0.99994	-0.588329	-0.200986	0.556311	0.999997	0.288749	0.095929	0.772774	0.999925
ENSG00000176022.4	B3GALT6	-0.182876	-0.0437195	0.854895	0.99994	0.129156	0.0307275	0.897234	0.999997	-0.343678	-0.0820489	0.731088	0.999925
ENSG00000112309.10	B3GAT2	-1.22321	-1.01195	0.221251	0.99994	-0.627325	-0.493246	0.530446	0.999997	-0.270774	-0.208169	0.786565	0.999925
ENSG00000149541.9	B3GAT3	0.474116	0.0998583	0.635417	0.99994	0.0710256	0.0149143	0.943377	0.999997	-0.464831	-0.0980758	0.642053	0.999925
ENSG00000187676.7	B3GLCT	-0.260135	-0.0560206	0.79476	0.99994	0.133527	0.0284962	0.893777	0.999997	-0.357411	-0.0766523	0.720784	0.999925
ENSG00000170340.10	B3GNT2	-0.026068	-0.00447162	0.979203	0.99994	0.137538	0.0235395	0.890605	0.999997	0.0381142	0.00652662	0.969597	0.999925
ENSG00000179913.10	B3GNT3	0.335963	0.215123	0.736899	0.99994	0.54462	0.341946	0.586015	0.999997	-0.278043	-0.180771	0.78098	0.999925
ENSG00000176383.8	B3GNT4	0.949747	0.747851	0.342241	0.99994	-0.778105	-0.666544	0.436507	0.999997	0.205478	0.167155	0.837199	0.999925
ENSG00000176597.11	B3GNT5	0.358698	0.133237	0.719821	0.99994	0.992741	0.36175	0.320836	0.999997	1.16414	0.424313	0.244369	0.999925
ENSG00000156966.6	B3GNT7	-0.450095	-0.106074	0.652642	0.99994	-0.994579	-0.235548	0.319941	0.999997	-0.775638	-0.182801	0.437963	0.999925
ENSG00000177191.2	B3GNT8	-0.0208987	-0.0061722	0.983326	0.99994	0.465905	0.134384	0.641284	0.999997	0.0565576	0.0164031	0.954898	0.999925
ENSG00000237172.3	B3GNT9	-0.0340073	-0.0139459	0.972871	0.99994	0.129616	0.0523787	0.89687	0.999997	0.279496	0.112485	0.779865	0.999925
ENSG00000175711.8	B3GNTL1	1.76172	0.284407	0.0781165	0.99994	1.22208	0.194152	0.221676	0.999997	1.08916	0.173221	0.276085	0.999925
ENSG00000135454.13	B4GALNT1	-0.466044	-0.129708	0.641184	0.99994	-1.23336	-0.35031	0.217442	0.999997	-1.94477	-0.577414	0.0518029	0.999925
ENSG00000139044.10	B4GALNT3	0.457951	0.128135	0.646988	0.99994	-0.304351	-0.0854851	0.76086	0.999997	0.0494881	0.013809	0.96053	0.999925
ENSG00000086062.12	B4GALT1	-0.24012	-0.0431708	0.810238	0.99994	0.478468	0.0863146	0.632317	0.999997	0.884152	0.160237	0.376614	0.999925
ENSG00000117411.16	B4GALT2	-1.0882	-0.246791	0.276507	0.99994	-0.598715	-0.133024	0.549363	0.999997	-1.15271	-0.260402	0.249031	0.999925
ENSG00000158850.14	B4GALT3	0.52531	0.0831406	0.599368	0.99994	0.862694	0.136793	0.388306	0.999997	-0.215015	-0.0339654	0.829755	0.999925
ENSG00000121578.12	B4GALT4	0.761091	0.121695	0.446603	0.99994	-0.160207	-0.0255398	0.872718	0.999997	0.513347	0.0814529	0.607709	0.999925
ENSG00000158470.5	B4GALT5	-0.210856	-0.0646141	0.832999	0.99994	0.0298336	0.00909167	0.9762	0.999997	0.28452	0.0866736	0.776012	0.999925
ENSG00000118276.11	B4GALT6	-0.46416	-0.113534	0.642533	0.99994	-0.103925	-0.0250085	0.917229	0.999997	-0.260888	-0.0629512	0.794179	0.999925
ENSG00000027847.13	B4GALT7	0.313157	0.0457332	0.754162	0.99994	-0.340541	-0.0496023	0.733449	0.999997	-0.583135	-0.0853535	0.559802	0.999925
ENSG00000174684.6	B4GAT1	-0.0893093	-0.0143067	0.928836	0.99994	0.448118	0.0714299	0.654068	0.999997	0.214959	0.0342862	0.8298	0.999925
ENSG00000108641.15	B9D1	-0.85081	-0.365557	0.394875	0.99994	-0.184969	-0.0767031	0.853253	0.999997	0.944975	0.381941	0.344672	0.999925
ENSG00000123810.7	B9D2	0.365791	0.106201	0.714521	0.99994	0.14312	0.0412416	0.886196	0.999997	-0.576616	-0.16975	0.564199	0.999925
ENSG00000164929.16	BAALC	0.177114	0.142838	0.859419	0.99994	0.0799669	0.0640219	0.936264	0.999997	0.0938764	0.0753166	0.925207	0.999925
ENSG00000136881.11	BAAT	1.80137	1.3392	0.0716442	0.99994	0.887748	0.664377	0.374676	0.999997	0.87227	0.651851	0.383061	0.999925
ENSG00000105393.15	BABAM1	0.13797	0.0635378	0.890264	0.99994	0.128231	0.0584705	0.897966	0.999997	-0.132186	-0.0609019	0.894837	0.999925
ENSG00000186318.16	BACE1	-0.151371	-0.0494523	0.879683	0.99994	-0.217241	-0.0707874	0.82802	0.999997	0.223272	0.0726512	0.823324	0.999925
ENSG00000182240.15	BACE2	-0.00385147	-0.00322888	0.996927	0.99994	-0.215496	-0.181058	0.829381	0.999997	-0.223848	-0.18749	0.822875	0.999925
ENSG00000156273.15	BACH1	-0.356118	-0.0522173	0.721752	0.99994	0.153429	0.0224779	0.87806	0.999997	0.926869	0.136695	0.353995	0.999925
ENSG00000112182.14	BACH2	0.478534	0.170154	0.63227	0.99994	0.40639	0.143257	0.684456	0.999997	1.40153	0.489828	0.161056	0.999925
ENSG00000002330.13	BAD	0.716402	0.260851	0.473743	0.99994	0.217388	0.0791173	0.827906	0.999997	-0.0489037	-0.0179744	0.960996	0.999925
ENSG00000107262.20	BAG1	0.281885	0.0928169	0.778032	0.99994	0.246854	0.0813038	0.805021	0.999997	-0.0358385	-0.0117939	0.971411	0.999925
ENSG00000112208.11	BAG2	0.137902	0.023387	0.890318	0.99994	0.748384	0.125671	0.454228	0.999997	0.40067	0.067438	0.688663	0.999925
ENSG00000151929.9	BAG3	-0.543978	-0.114599	0.586457	0.99994	0.0253273	0.00528186	0.979794	0.999997	-0.274737	-0.0574553	0.783519	0.999925
ENSG00000156735.10	BAG4	-0.226471	-0.0306263	0.820835	0.99994	0.543114	0.0731885	0.587052	0.999997	0.831522	0.1124	0.405679	0.999925
ENSG00000166170.9	BAG5	-1.26696	-0.140481	0.205169	0.99994	-0.21327	-0.0232382	0.831117	0.999997	0.312684	0.0340746	0.75452	0.999925
ENSG00000204463.12	BAG6	-0.662755	-0.141668	0.507488	0.99994	-0.297833	-0.0636236	0.76583	0.999997	-0.211879	-0.045243	0.832201	0.999925
ENSG00000266074.8	BAHCC1	-0.626846	-0.304559	0.53076	0.99994	-0.442577	-0.210844	0.658072	0.999997	-0.307977	-0.146638	0.7581	0.999925
ENSG00000140320.11	BAHD1	-0.975757	-0.154049	0.329185	0.99994	-0.494818	-0.0771361	0.620728	0.999997	-0.883769	-0.138725	0.376821	0.999925
ENSG00000175866.15	BAIAP2	0.0927336	0.0154599	0.926115	0.99994	-0.14243	-0.0236642	0.88674	0.999997	0.170056	0.0282336	0.864966	0.999925
ENSG00000006453.13	BAIAP2L1	-0.0684731	-0.0327981	0.945409	0.99994	0.252527	0.117794	0.800634	0.999997	0.428166	0.198271	0.66853	0.999925
ENSG00000128298.16	BAIAP2L2	0.548496	0.436714	0.583351	0.99994	-0.892325	-0.753133	0.372219	0.999997	-0.457628	-0.377112	0.64722	0.999925
ENSG00000007516.13	BAIAP3	-0.54028	-0.315654	0.589004	0.99994	0.746703	0.409445	0.455243	0.999997	0.353409	0.197358	0.723782	0.999925
ENSG00000030110.12	BAK1	-0.0724532	-0.010535	0.942241	0.99994	-0.190452	-0.02768	0.848955	0.999997	-0.409949	-0.0596658	0.681843	0.999925
ENSG00000095739.10	BAMBI	-0.176112	-0.0613297	0.860206	0.99994	0.542064	0.18178	0.587774	0.999997	-0.183893	-0.0632307	0.854098	0.999925
ENSG00000175334.7	BANF1	0.420024	0.0823021	0.674468	0.99994	0.23719	0.0464432	0.812509	0.999997	-0.288729	-0.0565336	0.772789	0.999925
ENSG00000153064.11	BANK1	0.923215	0.282175	0.355895	0.99994	0.12286	0.0375778	0.902218	0.999997	1.47965	0.445743	0.138966	0.999925
ENSG00000172530.20	BANP	0.234623	0.0280167	0.814501	0.99994	0.495119	0.0586003	0.620516	0.999997	-0.0821014	-0.00975324	0.934566	0.999925
ENSG00000163930.9	BAP1	-0.242533	-0.0412952	0.808367	0.99994	-0.361444	-0.061572	0.717767	0.999997	-0.0930052	-0.015834	0.925899	0.999925
ENSG00000138376.10	BARD1	-0.1101	-0.0301223	0.91233	0.99994	0.275959	0.0749372	0.782579	0.999997	0.351101	0.09547	0.725513	0.999925
ENSG00000143032.7	BARHL2	0.0759797	0.0648622	0.939435	0.99994	0.0897475	0.0758383	0.928488	0.999997	0.951968	0.779908	0.341113	0.999925
ENSG00000131668.13	BARX1	0.451029	0.159177	0.651969	0.99994	0.0851125	0.0299758	0.932172	0.999997	0.0151563	0.00534981	0.987907	0.999925
ENSG00000176788.8	BASP1	0.220279	0.0562431	0.825654	0.99994	0.229367	0.0585668	0.818583	0.999997	0.17528	0.0447314	0.86086	0.999925
ENSG00000156127.6	BATF	0.423751	0.148043	0.671748	0.99994	0.151681	0.0528408	0.879439	0.999997	-0.0543864	-0.0190102	0.956627	0.999925
ENSG00000168062.9	BATF2	-0.144864	-0.0815895	0.884818	0.99994	0.20748	0.115307	0.835635	0.999997	0.600243	0.326941	0.548344	0.999925
ENSG00000123685.8	BATF3	0.353153	0.20979	0.723973	0.99994	0.628081	0.365632	0.529951	0.999997	1.06976	0.619698	0.284728	0.999925
ENSG00000087088.19	BAX	0.280704	0.0633965	0.778937	0.99994	-0.0126987	-0.00286086	0.989868	0.999997	-0.556912	-0.126232	0.577588	0.999925
ENSG00000198604.10	BAZ1A	0.226507	0.05979	0.820807	0.99994	-0.376348	-0.0994323	0.706658	0.999997	-0.426066	-0.112652	0.67006	0.999925
ENSG00000009954.10	BAZ1B	-0.75277	-0.172318	0.451588	0.99994	-0.605982	-0.138508	0.544527	0.999997	-0.242146	-0.0552512	0.808667	0.999925
ENSG00000076108.11	BAZ2A	-0.981839	-0.227239	0.326179	0.99994	-0.463368	-0.106345	0.6431	0.999997	-0.398877	-0.091525	0.689984	0.999925
ENSG00000123636.17	BAZ2B	-0.157675	-0.0404563	0.874713	0.99994	-0.972652	-0.252149	0.330726	0.999997	-0.920703	-0.239135	0.357205	0.999925
ENSG00000105327.17	BBC3	0.47868	0.140774	0.632167	0.99994	0.374993	0.109463	0.707666	0.999997	0.0887445	0.0261138	0.929285	0.999925
ENSG00000214413.7	BBIP1	1.44789	0.430034	0.147648	0.99994	1.7341	0.509324	0.082901	0.999997	0.736303	0.217491	0.461546	0.999925
ENSG00000119636.15	BBOF1	-0.546436	-0.266186	0.584767	0.99994	0.142283	0.0665926	0.886856	0.999997	-0.0487453	-0.0229495	0.961122	0.999925
ENSG00000129151.8	BBOX1	1.23524	0.431252	0.216742	0.99994	1.05851	0.365298	0.289823	0.999997	1.1511	0.396538	0.249689	0.999925
ENSG00000174483.19	BBS1	0.816598	0.57435	0.414158	0.99994	1.72196	1.18372	0.0850765	0.999997	-0.707184	-0.522181	0.479452	0.999925
ENSG00000179941.6	BBS10	0.352739	0.0691406	0.724284	0.99994	0.497392	0.096685	0.618913	0.999997	0.919041	0.179034	0.358074	0.999925
ENSG00000181004.9	BBS12	-1.5068	-0.343502	0.131861	0.99994	-0.564991	-0.122494	0.57208	0.999997	-0.428381	-0.0925414	0.668374	0.999925
ENSG00000125124.11	BBS2	0.781574	0.137678	0.434465	0.99994	0.186342	0.0326202	0.852176	0.999997	0.797953	0.139557	0.424898	0.999925
ENSG00000140463.13	BBS4	-0.314512	-0.050818	0.753132	0.99994	-0.326477	-0.0522371	0.744064	0.999997	-1.13767	-0.185687	0.25526	0.999925
ENSG00000163093.11	BBS5	0.491988	0.177224	0.622727	0.99994	-0.253852	-0.0927639	0.79961	0.999997	0.045557	0.0163975	0.963663	0.999925
ENSG00000138686.9	BBS7	0.176821	0.0306357	0.859649	0.99994	-0.13797	-0.0237485	0.890264	0.999997	0.660281	0.113159	0.509073	0.999925
ENSG00000122507.20	BBS9	-1.57614	-0.435354	0.114994	0.99994	-0.417449	-0.10806	0.67635	0.999997	-1.11233	-0.296568	0.265994	0.999925
ENSG00000114439.18	BBX	-0.553904	-0.109564	0.579644	0.99994	-0.0632724	-0.0123989	0.94955	0.999997	-0.100903	-0.0197959	0.919627	0.999925
ENSG00000187244.11	BCAM	-1.15266	-0.370746	0.24905	0.99994	-0.515035	-0.158718	0.606528	0.999997	0.239026	0.0725216	0.811085	0.999925
ENSG00000132692.18	BCAN	0.507571	0.200518	0.611754	0.99994	0.347056	0.137223	0.728549	0.999997	0.867817	0.337811	0.385495	0.999925
ENSG00000075790.10	BCAP29	0.0424664	0.00584602	0.966127	0.99994	0.341191	0.046818	0.73296	0.999997	0.343258	0.0471288	0.731405	0.999925
ENSG00000185825.16	BCAP31	0.257116	0.059496	0.797089	0.99994	0.372434	0.0863684	0.709569	0.999997	0.15861	0.0367217	0.873976	0.999925
ENSG00000050820.16	BCAR1	-1.1711	-0.294556	0.241559	0.99994	-0.504653	-0.125014	0.613803	0.999997	-1.32748	-0.334274	0.184349	0.999925
ENSG00000137936.16	BCAR3	0.959555	0.190857	0.337279	0.99994	0.160677	0.0317727	0.872348	0.999997	0.674302	0.133075	0.500119	0.999925
ENSG00000064787.13	BCAS1	-0.186375	-0.128689	0.852151	0.99994	0.323905	0.214693	0.74601	0.999997	-0.594116	-0.418954	0.552435	0.999925
ENSG00000116752.5	BCAS2	0.548581	0.0741407	0.583293	0.99994	0.855721	0.115679	0.392152	0.999997	0.804603	0.108794	0.421049	0.999925
ENSG00000141376.22	BCAS3	0.687584	0.162558	0.491715	0.99994	0.698994	0.163341	0.484556	0.999997	0.95194	0.222363	0.341128	0.999925
ENSG00000124243.17	BCAS4	0.852765	0.402768	0.39379	0.99994	1.30875	0.608195	0.190618	0.999997	0.549879	0.259222	0.582402	0.999925
ENSG00000060982.14	BCAT1	-0.466889	-0.107563	0.640579	0.99994	0.119743	0.0276077	0.904687	0.999997	0.75083	0.17402	0.452755	0.999925
ENSG00000105552.14	BCAT2	-0.712913	-0.158146	0.475899	0.99994	-0.785438	-0.173137	0.432197	0.999997	-0.888131	-0.196603	0.37447	0.999925
ENSG00000107949.16	BCCIP	0.112116	0.019595	0.910731	0.99994	0.367166	0.0636422	0.713495	0.999997	-1.01948	-0.180333	0.307975	0.999925
ENSG00000186666.5	BCDIN3D	0.0459459	0.0167741	0.963353	0.99994	-0.552622	-0.203321	0.580522	0.999997	0.0959581	0.0344582	0.923554	0.999925
ENSG00000248098.11	BCKDHA	1.82384	1.03956	0.0681766	0.99994	2.49001	1.40757	0.0127741	0.999997	3.18659	1.82212	0.00143962	0.999925
ENSG00000083123.14	BCKDHB	0.856283	0.159395	0.391841	0.99994	0.497606	0.0918373	0.618762	0.999997	1.05262	0.194446	0.292514	0.999925
ENSG00000103507.13	BCKDK	-0.679051	-0.0787041	0.497105	0.99994	-0.605952	-0.0699671	0.544546	0.999997	-1.01962	-0.118536	0.307906	0.999925
ENSG00000142867.12	BCL10	-0.659809	-0.112906	0.509376	0.99994	0.106992	0.0180537	0.914795	0.999997	-0.392245	-0.0665055	0.694877	0.999925
ENSG00000119866.21	BCL11A	-1.01363	-0.402981	0.310758	0.99994	-0.496074	-0.187585	0.619842	0.999997	-0.665396	-0.255626	0.505797	0.999925
ENSG00000127152.17	BCL11B	-0.00244586	-0.00124522	0.998048	0.99994	-0.304011	-0.154992	0.761119	0.999997	-0.167198	-0.0851608	0.867214	0.999925
ENSG00000171791.12	BCL2	0.0386702	0.00934207	0.969153	0.99994	0.54268	0.130926	0.58735	0.999997	1.20986	0.294199	0.226334	0.999925
ENSG00000140379.7	BCL2A1	0.0394061	0.0217868	0.968567	0.99994	0.147993	0.0817977	0.882348	0.999997	-0.267941	-0.148098	0.788744	0.999925
ENSG00000171552.12	BCL2L1	0.103537	0.0223419	0.917537	0.99994	0.252085	0.0542426	0.800975	0.999997	0.276458	0.0594907	0.782196	0.999925
ENSG00000153094.22	BCL2L11	0.263418	0.0851188	0.792229	0.99994	0.450138	0.144411	0.652611	0.999997	1.01753	0.326889	0.3089	0.999925
ENSG00000126453.9	BCL2L12	-0.098221	-0.0214793	0.921757	0.99994	0.169929	0.0369003	0.865066	0.999997	-0.550747	-0.120695	0.581807	0.999925
ENSG00000099968.17	BCL2L13	-0.454629	-0.051801	0.649376	0.99994	0.0276255	0.00313644	0.977961	0.999997	0.424523	0.0482718	0.671185	0.999925
ENSG00000188761.11	BCL2L15	1.41088	0.937187	0.158281	0.99994	0.0478016	0.0326814	0.961874	0.999997	-1.21969	-0.89402	0.222581	0.999925
ENSG00000129473.9	BCL2L2	-0.261572	-0.0277311	0.793652	0.99994	-1.02834	-0.109536	0.30379	0.999997	-0.556604	-0.0588817	0.577798	0.999925
ENSG00000069399.14	BCL3	-0.767911	-0.319503	0.44254	0.99994	-0.0607657	-0.024483	0.951546	0.999997	-0.447881	-0.182626	0.654239	0.999925
ENSG00000113916.17	BCL6	-0.697411	-0.150561	0.485546	0.99994	-0.270378	-0.0581484	0.786869	0.999997	-0.487045	-0.104838	0.626227	0.999925
ENSG00000110987.8	BCL7A	-0.351223	-0.0764913	0.725421	0.99994	-0.404139	-0.0872326	0.686111	0.999997	0.188342	0.0404334	0.850609	0.999925
ENSG00000106635.7	BCL7B	0.107397	0.0202288	0.914474	0.99994	0.306363	0.0577324	0.759328	0.999997	-0.0861036	-0.0162138	0.931384	0.999925
ENSG00000099385.11	BCL7C	0.640507	0.18223	0.521843	0.99994	0.22067	0.0625114	0.82535	0.999997	0.331138	0.0938348	0.74054	0.999925
ENSG00000116128.10	BCL9	-0.758308	-0.330015	0.448267	0.99994	0.226894	0.0936051	0.820506	0.999997	-0.188834	-0.0792767	0.850223	0.999925
ENSG00000186174.12	BCL9L	-0.803354	-0.435379	0.42177	0.99994	-0.184546	-0.0979248	0.853585	0.999997	-0.368035	-0.196172	0.712847	0.999925
ENSG00000029363.16	BCLAF1	-0.590064	-0.0817986	0.555148	0.99994	-0.402653	-0.055792	0.687204	0.999997	-0.483981	-0.0670907	0.628399	0.999925
ENSG00000197580.11	BCO2	-0.145097	-0.0912349	0.884634	0.99994	0.999965	0.615572	0.317328	0.999997	-0.209687	-0.131461	0.833912	0.999925
ENSG00000183337.16	BCOR	-1.10746	-0.286847	0.268096	0.99994	-0.466123	-0.11963	0.641127	0.999997	-0.853623	-0.22005	0.393314	0.999925
ENSG00000085185.15	BCORL1	-1.26717	-0.259618	0.205094	0.99994	-0.814673	-0.162496	0.415259	0.999997	-1.66953	-0.34454	0.095013	0.999925
ENSG00000186716.20	BCR	-0.478887	-0.115955	0.632019	0.99994	-0.129574	-0.0312881	0.896903	0.999997	-0.609458	-0.147578	0.542221	0.999925
ENSG00000074582.13	BCS1L	-0.320856	-0.0575324	0.74832	0.99994	-0.144781	-0.0256202	0.884884	0.999997	-0.0441229	-0.0078192	0.964806	0.999925
ENSG00000161267.11	BDH1	-0.224015	-0.0501946	0.822746	0.99994	-0.681937	-0.152828	0.495279	0.999997	-1.14672	-0.261217	0.251496	0.999925
ENSG00000164039.14	BDH2	1.00719	0.431565	0.313845	0.99994	0.214034	0.0926451	0.830521	0.999997	1.08357	0.455403	0.278554	0.999925
ENSG00000168398.6	BDKRB2	0.511678	0.288465	0.608876	0.99994	0.480196	0.263555	0.631088	0.999997	1.20484	0.647108	0.228266	0.999925
ENSG00000176697.18	BDNF	0.0743711	0.0499336	0.940715	0.99994	0.138927	0.0914491	0.889508	0.999997	-0.646496	-0.467028	0.517958	0.999925
ENSG00000145734.18	BDP1	-0.565171	-0.18269	0.571957	0.99994	-0.690141	-0.222155	0.490106	0.999997	-0.712089	-0.229787	0.47641	0.999925
ENSG00000166546.13	BEAN1	-0.680229	-0.266839	0.49636	0.99994	-1.20387	-0.47965	0.228641	0.999997	-0.911495	-0.358835	0.362034	0.999925
ENSG00000126581.12	BECN1	0.370633	0.0740028	0.710911	0.99994	0.2019	0.0401686	0.839995	0.999997	0.472948	0.0941732	0.63625	0.999925
ENSG00000183092.16	BEGAIN	-0.876114	-0.311239	0.380968	0.99994	-1.3902	-0.497885	0.164468	0.999997	-1.57944	-0.574852	0.114235	0.999925
ENSG00000178409.13	BEND3	-0.629653	-0.125777	0.528922	0.99994	0.14147	0.0275646	0.887499	0.999997	-0.505238	-0.0997462	0.613392	0.999925
ENSG00000188848.15	BEND4	0.208068	0.0706347	0.835176	0.99994	0.840034	0.277538	0.400889	0.999997	0.91467	0.302956	0.360365	0.999925
ENSG00000162373.12	BEND5	-0.911431	-0.656705	0.362068	0.99994	-0.500104	-0.348879	0.617002	0.999997	-0.060486	-0.042052	0.951769	0.999925
ENSG00000151917.17	BEND6	-0.266769	-0.0926582	0.789647	0.99994	-0.454193	-0.156867	0.64969	0.999997	-0.460165	-0.159024	0.645398	0.999925
ENSG00000165626.16	BEND7	0.345164	0.10821	0.729971	0.99994	-0.0423276	-0.0132833	0.966238	0.999997	-0.207194	-0.0652739	0.835858	0.999925
ENSG00000167995.15	BEST1	0.566451	0.148119	0.571087	0.99994	0.185471	0.0482578	0.85286	0.999997	0.862222	0.223026	0.388565	0.999925
ENSG00000127325.18	BEST3	0.0276131	0.0208816	0.977971	0.99994	-1.16335	-0.934247	0.24469	0.999997	0.155875	0.115973	0.876131	0.999925
ENSG00000142959.4	BEST4	-1.43933	-1.02286	0.150057	0.99994	-2.15364	-1.60226	0.0312687	0.999997	-1.44955	-1.01724	0.147185	0.999925
ENSG00000105829.11	BET1	0.696001	0.167707	0.486428	0.99994	0.662647	0.15872	0.507556	0.999997	0.658116	0.157801	0.510464	0.999925
ENSG00000177951.17	BET1L	-0.634673	-0.0855685	0.525642	0.99994	-0.445557	-0.0595955	0.655917	0.999997	-0.640781	-0.0860151	0.521665	0.999925
ENSG00000133169.5	BEX1	0.27758	0.118799	0.781335	0.99994	0.377131	0.159498	0.706077	0.999997	0.348251	0.147648	0.727652	0.999925
ENSG00000166681.13	BEX3	0.669852	0.259097	0.502952	0.99994	0.496856	0.191527	0.61929	0.999997	0.277556	0.107224	0.781353	0.999925
ENSG00000102409.9	BEX4	0.881823	0.223982	0.377873	0.99994	0.396919	0.100159	0.691427	0.999997	0.863141	0.217267	0.38806	0.999925
ENSG00000184515.10	BEX5	0.109077	0.0556329	0.913141	0.99994	0.645964	0.321157	0.518303	0.999997	0.662512	0.329647	0.507643	0.999925
ENSG00000103429.10	BFAR	-0.317241	-0.0215842	0.751061	0.99994	0.00111937	7.6e-05	0.999107	0.999997	-0.146137	-0.00992355	0.883813	0.999925
ENSG00000125864.13	BFSP1	-0.437527	-0.251222	0.661729	0.99994	-0.949827	-0.554052	0.3422	0.999997	-0.920947	-0.538834	0.357078	0.999925
ENSG00000182492.15	BGN	-0.236433	-0.193686	0.813096	0.99994	-0.8402	-0.706665	0.400796	0.999997	0.220966	0.175688	0.825119	0.999925
ENSG00000180535.3	BHLHA15	0.674791	0.43105	0.499809	0.99994	0.877751	0.557815	0.380079	0.999997	0.107314	0.0685764	0.914539	0.999925
ENSG00000198908.11	BHLHB9	0.245413	0.0685303	0.806137	0.99994	-0.708993	-0.200912	0.478329	0.999997	0.315204	0.0868674	0.752607	0.999925
ENSG00000180828.2	BHLHE22	0.375007	0.0949904	0.707655	0.99994	0.00978168	0.00247604	0.992195	0.999997	0.285837	0.0724212	0.775003	0.999925
ENSG00000134107.4	BHLHE40	-2.27484	-0.936464	0.0229156	0.99994	-0.206384	-0.0782702	0.836491	0.999997	-2.16938	-0.881428	0.0300536	0.999925
ENSG00000123095.5	BHLHE41	-0.0404403	-0.0192533	0.967742	0.99994	-2.0545	-1.06542	0.0399273	0.999997	-1.74153	-0.881987	0.0815914	0.999925
ENSG00000237452.2	BHMG1	-0.923621	-0.600526	0.355683	0.99994	-0.181806	-0.114535	0.855735	0.999997	-1.1492	-0.750894	0.250472	0.999925
ENSG00000122870.11	BICC1	-0.462561	-0.215868	0.643679	0.99994	-0.431669	-0.197931	0.665982	0.999997	-0.179165	-0.0812899	0.857808	0.999925
ENSG00000151746.13	BICD1	-0.0100925	-0.00301619	0.991947	0.99994	-0.0839226	-0.0249864	0.933118	0.999997	-0.137957	-0.0411031	0.890274	0.999925
ENSG00000185963.13	BICD2	-0.629369	-0.12735	0.529107	0.99994	-0.66618	-0.134418	0.505296	0.999997	-0.933236	-0.189308	0.350698	0.999925
ENSG00000015475.18	BID	0.118519	0.0290676	0.905657	0.99994	0.154923	0.0380392	0.876882	0.999997	-0.225593	-0.0553529	0.821518	0.999925
ENSG00000100290.2	BIK	1.64691	0.354849	0.0995774	0.99994	0.574433	0.122859	0.565675	0.999997	0.789	0.168276	0.430112	0.999925
ENSG00000136717.14	BIN1	0.315565	0.125695	0.752332	0.99994	0.229309	0.090935	0.818629	0.999997	-0.330458	-0.132155	0.741054	0.999925
ENSG00000110934.10	BIN2	-0.170243	-0.0224285	0.864819	0.99994	-0.5897	-0.0777864	0.555392	0.999997	-0.388667	-0.0512005	0.697522	0.999925
ENSG00000147439.12	BIN3	0.457423	0.0990749	0.647367	0.99994	0.080322	0.0173194	0.935981	0.999997	0.13132	0.0283379	0.895522	0.999925
ENSG00000110330.8	BIRC2	-0.368205	-0.0579711	0.71272	0.99994	-0.0870086	-0.0136333	0.930665	0.999997	-0.33736	-0.0529464	0.735846	0.999925
ENSG00000023445.13	BIRC3	-0.344933	-0.225104	0.730145	0.99994	-0.265999	-0.170707	0.79024	0.999997	-0.47711	-0.308376	0.633284	0.999925
ENSG00000089685.14	BIRC5	-0.192664	-0.0776764	0.847222	0.99994	-0.0508931	-0.0204846	0.959411	0.999997	-0.0431428	-0.0173907	0.965588	0.999925
ENSG00000115760.13	BIRC6	-1.20916	-0.327252	0.226601	0.99994	-0.644211	-0.172894	0.519438	0.999997	0.0906322	0.0242633	0.927785	0.999925
ENSG00000101197.12	BIRC7	0.00912119	0.0065821	0.992722	0.99994	0.380006	0.263058	0.703941	0.999997	-0.301694	-0.220874	0.762885	0.999925
ENSG00000134897.13	BIVM	0.565097	0.198823	0.572008	0.99994	0.649391	0.225622	0.516086	0.999997	0.226927	0.0795382	0.820481	0.999925
ENSG00000166619.12	BLCAP	0.642387	0.0834169	0.520622	0.99994	-0.200715	-0.0259767	0.840922	0.999997	0.723558	0.0938976	0.469337	0.999925
ENSG00000197299.10	BLM	-0.432482	-0.142291	0.665391	0.99994	-0.0360398	-0.0116813	0.971251	0.999997	-0.0220827	-0.00717208	0.982382	0.999925
ENSG00000108578.14	BLMH	-0.235877	-0.0320522	0.813528	0.99994	-0.187422	-0.0253578	0.85133	0.999997	-0.278059	-0.0376874	0.780967	0.999925
ENSG00000095585.16	BLNK	0.511941	0.457962	0.608693	0.99994	0.532337	0.461406	0.594493	0.999997	0.361425	0.320209	0.717782	0.999925
ENSG00000135441.7	BLOC1S1	0.848619	0.490144	0.396093	0.99994	0.369117	0.214529	0.712041	0.999997	0.333046	0.194484	0.7391	0.999925
ENSG00000196072.11	BLOC1S2	0.418862	0.117774	0.675317	0.99994	0.386008	0.108086	0.699491	0.999997	0.227469	0.0637723	0.820059	0.999925
ENSG00000189114.6	BLOC1S3	-0.45175	-0.09003	0.651449	0.99994	0.0319263	0.00626689	0.974531	0.999997	-0.100757	-0.0198369	0.919743	0.999925
ENSG00000186222.4	BLOC1S4	0.162351	0.0397685	0.87103	0.99994	0.181679	0.0441699	0.855834	0.999997	-0.0340427	-0.00830197	0.972843	0.999925
ENSG00000188428.19	BLOC1S5	0.109212	0.0210387	0.913034	0.99994	0.494211	0.0937444	0.621157	0.999997	0.334479	0.0636765	0.738018	0.999925
ENSG00000104164.10	BLOC1S6	0.274849	0.0548813	0.783432	0.99994	0.459937	0.0919374	0.645562	0.999997	0.345534	0.0690127	0.729693	0.999925
ENSG00000106605.10	BLVRA	0.494184	0.221107	0.621176	0.99994	0.102338	0.0458048	0.918488	0.999997	0.00121828	0.000547819	0.999028	0.999925
ENSG00000090013.10	BLVRB	0.40865	0.202191	0.682797	0.99994	0.316497	0.156131	0.751625	0.999997	0.483986	0.238859	0.628396	0.999925
ENSG00000117475.13	BLZF1	-0.226663	-0.0361819	0.820686	0.99994	0.56359	0.0894992	0.573033	0.999997	0.421851	0.0669994	0.673134	0.999925
ENSG00000104081.13	BMF	0.0422478	0.0165961	0.966301	0.99994	0.0426665	0.0167094	0.965967	0.999997	0.178129	0.0697637	0.858622	0.999925
ENSG00000168283.13	BMI1	0.351648	0.10169	0.725102	0.99994	0.369307	0.105977	0.711899	0.999997	0.36847	0.105989	0.712523	0.999925
ENSG00000168487.17	BMP1	-0.199329	-0.0731113	0.842005	0.99994	-0.2666	-0.0977003	0.789777	0.999997	-0.656974	-0.241563	0.511198	0.999925
ENSG00000163217.1	BMP10	0.0634722	0.0539459	0.949391	0.99994	-0.37981	-0.328853	0.704087	0.999997	1.24551	1.01276	0.212944	0.999925
ENSG00000125845.6	BMP2	-0.0265317	-0.00938445	0.978833	0.99994	0.421857	0.148381	0.673129	0.999997	0.239678	0.0843451	0.81058	0.999925
ENSG00000138756.17	BMP2K	-0.794784	-0.245361	0.426739	0.99994	-0.199014	-0.0607611	0.842252	0.999997	0.0145592	0.00444219	0.988384	0.999925
ENSG00000125378.15	BMP4	0.470825	0.209091	0.637766	0.99994	0.765739	0.333832	0.443831	0.999997	0.547422	0.239738	0.584089	0.999925
ENSG00000153162.8	BMP6	0.167541	0.114452	0.866944	0.99994	0.217359	0.14676	0.827928	0.999997	-0.204775	-0.142004	0.837748	0.999925
ENSG00000183682.7	BMP8A	-0.385445	-0.241355	0.699908	0.99994	-0.573674	-0.357552	0.566188	0.999997	-0.227193	-0.136946	0.820274	0.999925
ENSG00000116985.11	BMP8B	-0.0834432	-0.0216407	0.933499	0.99994	0.144655	0.0375254	0.884983	0.999997	0.397	0.103118	0.691368	0.999925
ENSG00000164619.8	BMPER	-0.404955	-0.322902	0.685511	0.99994	-0.293783	-0.228867	0.768924	0.999997	-0.461289	-0.366358	0.644591	0.999925
ENSG00000107779.13	BMPR1A	-0.394523	-0.0665475	0.693195	0.99994	-0.194342	-0.0323387	0.845908	0.999997	-0.0363712	-0.00605063	0.970986	0.999925
ENSG00000204217.13	BMPR2	-1.10314	-0.226007	0.269967	0.99994	-0.204866	-0.041322	0.837677	0.999997	0.428379	0.0863587	0.668375	0.999925
ENSG00000165733.7	BMS1	-1.1412	-0.176506	0.253787	0.99994	-1.05224	-0.161529	0.292688	0.999997	-1.67268	-0.261398	0.0943894	0.999925
ENSG00000113734.17	BNIP1	0.262114	0.07125	0.793233	0.99994	-0.683148	-0.187986	0.494514	0.999997	-0.76084	-0.210504	0.446753	0.999925
ENSG00000140299.11	BNIP2	0.162276	0.0195193	0.871088	0.99994	0.322445	0.0388072	0.747116	0.999997	0.945217	0.114451	0.344548	0.999925
ENSG00000176171.11	BNIP3	0.548138	0.141145	0.583597	0.99994	0.775706	0.198707	0.437922	0.999997	0.446258	0.114404	0.655411	0.999925
ENSG00000104765.15	BNIP3L	0.117141	0.0308918	0.906748	0.99994	0.356509	0.0939258	0.721459	0.999997	0.397186	0.104608	0.69123	0.999925
ENSG00000163141.18	BNIPL	1.00191	0.739862	0.316385	0.99994	-0.798457	-0.6282	0.424605	0.999997	0.638103	0.471188	0.523407	0.999925
ENSG00000144857.14	BOC	-0.825698	-0.449603	0.408975	0.99994	-0.609907	-0.321938	0.541923	0.999997	-0.821765	-0.4393	0.411211	0.999925
ENSG00000145919.10	BOD1	0.462883	0.115319	0.643449	0.99994	0.390758	0.0967292	0.695976	0.999997	0.022031	0.00548052	0.982423	0.999925
ENSG00000038219.12	BOD1L1	-0.115381	-0.0373582	0.908143	0.99994	-0.57263	-0.185697	0.566895	0.999997	-0.704988	-0.229769	0.480818	0.999925
ENSG00000176720.5	BOK	-1.1747	-0.365047	0.240114	0.99994	0.580775	0.168805	0.561392	0.999997	-0.739602	-0.223069	0.459541	0.999925
ENSG00000178096.8	BOLA1	1.01951	0.269589	0.307961	0.99994	0.845502	0.221319	0.39783	0.999997	1.11605	0.29247	0.264402	0.999925
ENSG00000183336.8	BOLA2	-0.656008	-0.544798	0.511819	0.99994	0.0161264	0.0128582	0.987134	0.999997	1.05366	0.810644	0.292038	0.999925
ENSG00000169627.7	BOLA2B	-0.483884	-0.23334	0.628468	0.99994	-0.979343	-0.477665	0.327411	0.999997	-0.854471	-0.415627	0.392844	0.999925
ENSG00000163170.11	BOLA3	0.394015	0.0937319	0.69357	0.99994	0.221646	0.0524457	0.82459	0.999997	-0.151	-0.0359133	0.879976	0.999925
ENSG00000261236.7	BOP1	-0.113408	-0.0282797	0.909707	0.99994	-0.256019	-0.0639065	0.797936	0.999997	-1.06755	-0.26838	0.285722	0.999925
ENSG00000136122.15	BORA	0.0411372	0.0135557	0.967187	0.99994	0.366755	0.118481	0.713802	0.999997	-0.037926	-0.0123985	0.969747	0.999925
ENSG00000165714.10	BORCS5	-0.969455	-0.14845	0.332318	0.99994	-0.0296212	-0.00438817	0.976369	0.999997	0.412981	0.0610617	0.67962	0.999925
ENSG00000196544.7	BORCS6	0.69431	0.167104	0.487488	0.99994	0.0661498	0.0158576	0.947259	0.999997	0.213547	0.0511843	0.8309	0.999925
ENSG00000166275.15	BORCS7	-0.109972	-0.0527344	0.912431	0.99994	0.427477	0.198813	0.669032	0.999997	-0.0741243	-0.0351331	0.940911	0.999925
ENSG00000254901.7	BORCS8	0.833249	0.240225	0.404705	0.99994	0.457467	0.130997	0.647336	0.999997	0.112378	0.0324627	0.910524	0.999925
ENSG00000172331.11	BPGM	-0.0891596	-0.0187717	0.928955	0.99994	0.223338	0.0464769	0.823272	0.999997	0.110596	0.0230637	0.911937	0.999925
ENSG00000137274.12	BPHL	1.34764	0.458491	0.177775	0.99994	0.437115	0.148492	0.662028	0.999997	0.411161	0.139738	0.680955	0.999925
ENSG00000101425.13	BPI	0.364949	0.122228	0.715149	0.99994	0.90214	0.297141	0.366983	0.999997	0.549432	0.181642	0.582709	0.999925
ENSG00000162813.17	BPNT1	-0.0195449	-0.00469315	0.984406	0.99994	-0.190043	-0.045531	0.849276	0.999997	-0.545956	-0.13145	0.585096	0.999925
ENSG00000171634.17	BPTF	-0.274113	-0.0847909	0.783998	0.99994	-0.456327	-0.1409	0.648155	0.999997	-0.486065	-0.150396	0.626921	0.999925
ENSG00000157764.13	BRAF	-1.18998	-0.228461	0.234055	0.99994	0.141389	0.0264461	0.887563	0.999997	-0.0769054	-0.0144161	0.938699	0.999925
ENSG00000089234.15	BRAP	-1.21706	-0.143149	0.223582	0.99994	-0.44276	-0.0511727	0.657939	0.999997	-0.476746	-0.0551716	0.633543	0.999925
ENSG00000106009.15	BRAT1	0.50678	0.0844899	0.612309	0.99994	0.20015	0.0332411	0.841363	0.999997	-0.137425	-0.0228676	0.890695	0.999925
ENSG00000012048.21	BRCA1	-0.0778986	-0.0337363	0.937909	0.99994	-0.191019	-0.0824915	0.84851	0.999997	-0.181904	-0.0786888	0.855658	0.999925
ENSG00000139618.14	BRCA2	-0.572592	-0.211494	0.566921	0.99994	-0.836165	-0.308782	0.403062	0.999997	-0.3202	-0.116874	0.748817	0.999925
ENSG00000185515.14	BRCC3	-0.300692	-0.037314	0.76365	0.99994	-0.0487679	-0.00601463	0.961104	0.999997	-0.0664281	-0.00820409	0.947037	0.999925
ENSG00000100425.18	BRD1	-0.377669	-0.0630402	0.705677	0.99994	-0.372939	-0.0618811	0.709194	0.999997	-0.477569	-0.0794667	0.632957	0.999925
ENSG00000204256.12	BRD2	-0.939597	-0.123371	0.347425	0.99994	-0.695006	-0.0911069	0.487052	0.999997	-1.31844	-0.174355	0.187355	0.999925
ENSG00000169925.16	BRD3	-0.789579	-0.168073	0.429774	0.99994	-0.327776	-0.0689558	0.743081	0.999997	-0.37003	-0.0779867	0.71136	0.999925
ENSG00000141867.17	BRD4	-1.49503	-0.247603	0.134907	0.99994	-0.278769	-0.0453476	0.780422	0.999997	-0.709642	-0.115848	0.477926	0.999925
ENSG00000166164.15	BRD7	0.195767	0.0405768	0.844793	0.99994	-0.0327794	-0.0067812	0.97385	0.999997	-0.0486929	-0.0100825	0.961164	0.999925
ENSG00000112983.17	BRD8	0.358881	0.0992937	0.719684	0.99994	-0.264182	-0.0731617	0.79164	0.999997	-0.40014	-0.111335	0.689054	0.999925
ENSG00000028310.17	BRD9	0.0134921	0.00360668	0.989235	0.99994	-0.111853	-0.0298125	0.91094	0.999997	-0.331425	-0.0886304	0.740324	0.999925
ENSG00000137948.18	BRDT	-0.309733	-0.209093	0.756764	0.99994	-0.314641	-0.211127	0.753035	0.999997	1.35784	0.871765	0.174515	0.999925
ENSG00000158019.20	BRE	-0.116714	-0.0254573	0.907087	0.99994	0.00743416	0.001611	0.994068	0.999997	0.177449	0.0384365	0.859156	0.999925
ENSG00000185024.16	BRF1	-0.124902	-0.0179363	0.900601	0.99994	-0.555736	-0.0797783	0.578391	0.999997	-0.939467	-0.135897	0.347491	0.999925
ENSG00000104221.12	BRF2	-0.286677	-0.0816405	0.77436	0.99994	-0.425166	-0.120226	0.670716	0.999997	0.0676673	0.0189278	0.94605	0.999925
ENSG00000164713.9	BRI3	0.512451	0.130975	0.608336	0.99994	0.558968	0.143082	0.576183	0.999997	0.619266	0.158589	0.535741	0.999925
ENSG00000184992.10	BRI3BP	0.289016	0.0654856	0.772569	0.99994	0.0391901	0.00886025	0.968739	0.999997	0.144561	0.032708	0.885057	0.999925
ENSG00000182685.7	BRICD5	0.972805	0.564837	0.33065	0.99994	-0.500577	-0.301517	0.616669	0.999997	-0.429553	-0.260178	0.667521	0.999925
ENSG00000136492.8	BRIP1	-0.275013	-0.119365	0.783306	0.99994	-0.196667	-0.084335	0.844088	0.999997	0.140887	0.0599056	0.887959	0.999925
ENSG00000113460.12	BRIX1	-0.0607238	-0.0157217	0.951579	0.99994	0.00990438	0.00254852	0.992098	0.999997	-0.680016	-0.176996	0.496494	0.999925
ENSG00000254999.3	BRK1	0.565729	0.112013	0.571578	0.99994	0.388057	0.0767924	0.697974	0.999997	0.643708	0.127663	0.519765	0.999925
ENSG00000174744.13	BRMS1	0.0579962	0.00957417	0.953752	0.99994	0.473633	0.0779307	0.635761	0.999997	-0.0996936	-0.0164201	0.920588	0.999925
ENSG00000100916.13	BRMS1L	0.529321	0.096717	0.596583	0.99994	0.312287	0.0564636	0.754823	0.999997	0.242484	0.043993	0.808405	0.999925
ENSG00000162819.11	BROX	-0.110623	-0.0128168	0.911916	0.99994	0.426521	0.0495451	0.669729	0.999997	1.03872	0.121535	0.298937	0.999925
ENSG00000156983.15	BRPF1	-0.927079	-0.152823	0.353886	0.99994	-0.619249	-0.101228	0.535752	0.999997	-0.776856	-0.127385	0.437244	0.999925
ENSG00000096070.19	BRPF3	-0.648386	-0.169094	0.516735	0.99994	-0.00536555	-0.0013854	0.995719	0.999997	0.112603	0.0290771	0.910345	0.999925
ENSG00000160469.16	BRSK1	-0.377336	-0.142202	0.705924	0.99994	-0.168102	-0.0616592	0.866503	0.999997	-1.199	-0.463769	0.230527	0.999925
ENSG00000174672.15	BRSK2	-0.452709	-0.180391	0.650758	0.99994	-1.17111	-0.480582	0.241554	0.999997	-1.5988	-0.67811	0.109865	0.999925
ENSG00000185658.13	BRWD1	-0.324145	-0.0422514	0.745828	0.99994	-0.40508	-0.0526147	0.685419	0.999997	0.191498	0.0248193	0.848136	0.999925
ENSG00000165288.10	BRWD3	-0.662279	-0.146507	0.507792	0.99994	-0.0778452	-0.0169129	0.937951	0.999997	-0.106011	-0.0230736	0.915574	0.999925
ENSG00000168000.14	BSCL2	-0.38562	-0.308592	0.699778	0.99994	-0.310791	-0.245162	0.755959	0.999997	-1.20169	-1.008	0.229484	0.999925
ENSG00000160058.18	BSDC1	0.00484402	0.00059404	0.996135	0.99994	-0.148926	-0.0182048	0.881612	0.999997	0.00591008	0.000722441	0.995284	0.999925
ENSG00000172270.19	BSG	0.419071	0.0627574	0.675164	0.99994	0.350992	0.0526186	0.725594	0.999997	0.348448	0.0522203	0.727504	0.999925
ENSG00000164061.4	BSN	-0.727159	-0.468576	0.467129	0.99994	-0.392859	-0.242435	0.694424	0.999997	0.0941403	0.0562353	0.924998	0.999925
ENSG00000119411.10	BSPRY	2.0763	0.752965	0.0378663	0.99994	1.56656	0.559391	0.117217	0.999997	0.96742	0.349047	0.333334	0.999925
ENSG00000109743.10	BST1	0.629348	0.235719	0.529121	0.99994	0.255731	0.0955975	0.798159	0.999997	0.860363	0.319884	0.389589	0.999925
ENSG00000130303.12	BST2	0.395066	0.178133	0.692794	0.99994	0.302562	0.136421	0.762224	0.999997	0.204354	0.092102	0.838077	0.999925
ENSG00000095564.13	BTAF1	-0.409915	-0.132755	0.681868	0.99994	-0.158952	-0.0508754	0.873706	0.999997	0.104864	0.0334833	0.916484	0.999925
ENSG00000064726.9	BTBD1	0.0755044	0.0105252	0.939813	0.99994	0.184746	0.0257566	0.853428	0.999997	0.124103	0.0172999	0.901234	0.999925
ENSG00000148925.10	BTBD10	0.0891411	0.0104634	0.92897	0.99994	0.0834104	0.00974727	0.933525	0.999997	-0.252253	-0.0295467	0.800845	0.999925
ENSG00000151136.14	BTBD11	0.0934727	0.0667191	0.925528	0.99994	0.505793	0.354065	0.613002	0.999997	-0.114742	-0.0818896	0.908649	0.999925
ENSG00000233436.7	BTBD18	0.864138	0.495512	0.387512	0.99994	-0.684312	-0.409281	0.493778	0.999997	2.49299	1.40848	0.0126672	0.999925
ENSG00000222009.8	BTBD19	0.155657	0.0451531	0.876303	0.99994	0.0503397	0.0144289	0.959852	0.999997	-0.325237	-0.0946457	0.745001	0.999925
ENSG00000133243.8	BTBD2	-0.662394	-0.11395	0.507719	0.99994	0.088711	0.0151277	0.929312	0.999997	-0.529023	-0.0906582	0.59679	0.999925
ENSG00000132640.14	BTBD3	-0.150836	-0.0379219	0.880105	0.99994	0.222819	0.0555982	0.823676	0.999997	0.0161753	0.00404251	0.987095	0.999925
ENSG00000184887.13	BTBD6	-0.00933619	-0.00122696	0.992551	0.99994	-0.432755	-0.0568875	0.665193	0.999997	-0.529942	-0.0697517	0.596152	0.999925
ENSG00000011114.14	BTBD7	-1.15497	-0.155073	0.248103	0.99994	-0.708467	-0.0940291	0.478656	0.999997	-0.244652	-0.032337	0.806726	0.999925
ENSG00000189195.12	BTBD8	0.34335	0.124561	0.731335	0.99994	-0.376933	-0.13828	0.706223	0.999997	-0.0634193	-0.0230357	0.949433	0.999925
ENSG00000183826.16	BTBD9	-1.09131	-0.280453	0.275135	0.99994	-0.262095	-0.0659026	0.793248	0.999997	-0.282268	-0.0710571	0.777738	0.999925
ENSG00000174808.11	BTC	-0.39898	-0.13944	0.689908	0.99994	-0.19625	-0.06714	0.844414	0.999997	0.460156	0.15484	0.645404	0.999925
ENSG00000169814.13	BTD	0.767654	0.140485	0.442693	0.99994	0.444629	0.0806225	0.656588	0.999997	0.228127	0.0414939	0.819548	0.999925
ENSG00000145741.15	BTF3	0.328189	0.0853985	0.742769	0.99994	0.239292	0.0623144	0.810879	0.999997	0.256945	0.0669025	0.797222	0.999925
ENSG00000134717.17	BTF3L4	0.438626	0.065944	0.660932	0.99994	0.602444	0.0906371	0.546879	0.999997	0.982337	0.148513	0.325934	0.999925
ENSG00000133639.4	BTG1	0.265442	0.0671995	0.790669	0.99994	0.559794	0.142295	0.57562	0.999997	0.315016	0.0798678	0.75275	0.999925
ENSG00000159388.5	BTG2	-0.113571	-0.0243832	0.909578	0.99994	-0.522678	-0.112473	0.601199	0.999997	-0.746386	-0.160863	0.455434	0.999925
ENSG00000154640.14	BTG3	-0.154939	-0.0349543	0.87687	0.99994	-0.335033	-0.0754167	0.7376	0.999997	-0.834115	-0.189282	0.404216	0.999925
ENSG00000137707.13	BTG4	-0.227546	-0.159464	0.819999	0.99994	-0.421758	-0.296486	0.673202	0.999997	-0.960635	-0.683095	0.336736	0.999925
ENSG00000010671.15	BTK	-0.0601325	-0.0204161	0.95205	0.99994	-0.24433	-0.0828032	0.806976	0.999997	-0.117102	-0.0396701	0.90678	0.999925
ENSG00000186265.9	BTLA	0.696999	0.417445	0.485803	0.99994	-0.83869	-0.515583	0.401644	0.999997	0.126817	0.0765135	0.899085	0.999925
ENSG00000124557.12	BTN1A1	-1.2347	-0.756195	0.216942	0.99994	0.028021	0.0160351	0.977645	0.999997	0.218891	0.124283	0.826735	0.999925
ENSG00000112763.15	BTN2A1	-0.708242	-0.0978202	0.478795	0.99994	-1.33967	-0.186331	0.180353	0.999997	-1.54922	-0.217039	0.12133	0.999925
ENSG00000124508.16	BTN2A2	0.653422	0.111512	0.513485	0.99994	-0.256817	-0.0437397	0.79732	0.999997	0.238061	0.0403662	0.811834	0.999925
ENSG00000026950.16	BTN3A1	0.337961	0.1331	0.735393	0.99994	0.587169	0.22825	0.55709	0.999997	0.469577	0.182989	0.638657	0.999925
ENSG00000186470.13	BTN3A2	1.20828	0.140897	0.22694	0.99994	0.903651	0.104522	0.366181	0.999997	1.04025	0.12063	0.298226	0.999925
ENSG00000111801.15	BTN3A3	0.275467	0.0807172	0.782957	0.99994	0.394354	0.114319	0.69332	0.999997	0.192998	0.056155	0.846961	0.999925
ENSG00000204290.10	BTNL2	0.242898	0.167652	0.808085	0.99994	0.24717	0.169199	0.804777	0.999997	-0.125293	-0.0870527	0.900292	0.999925
ENSG00000113303.11	BTNL8	0.217557	0.146752	0.827774	0.99994	-0.00256712	-0.00171945	0.997952	0.999997	0.958824	0.625015	0.337647	0.999925
ENSG00000165810.16	BTNL9	0.148458	0.0979202	0.881981	0.99994	-0.521038	-0.34938	0.60234	0.999997	-0.139666	-0.0901507	0.888924	0.999925
ENSG00000166167.17	BTRC	-0.251475	-0.0647664	0.801447	0.99994	0.506591	0.127222	0.612442	0.999997	0.284118	0.0716405	0.77632	0.999925
ENSG00000169679.14	BUB1	-0.131737	-0.0620768	0.895192	0.99994	-0.13502	-0.0633425	0.892596	0.999997	-0.0268309	-0.0125959	0.978595	0.999925
ENSG00000156970.12	BUB1B	0.0109005	0.00512845	0.991303	0.99994	-0.0508504	-0.0238238	0.959445	0.999997	0.0206615	0.00968354	0.983516	0.999925
ENSG00000154473.17	BUB3	0.326784	0.0494657	0.743831	0.99994	-0.0504543	-0.0076255	0.95976	0.999997	0.0959378	0.014506	0.92357	0.999925
ENSG00000137656.11	BUD13	0.239758	0.0338998	0.810518	0.99994	-0.372293	-0.0525153	0.709675	0.999997	-0.432096	-0.061117	0.665672	0.999925
ENSG00000106245.10	BUD31	0.643092	0.152487	0.520165	0.99994	0.639907	0.150939	0.522233	0.999997	0.457081	0.107915	0.647612	0.999925
ENSG00000112276.13	BVES	-0.126351	-0.024946	0.899454	0.99994	-0.695744	-0.137647	0.486589	0.999997	-0.130574	-0.025641	0.896112	0.999925
ENSG00000112578.9	BYSL	-0.663161	-0.112868	0.507228	0.99994	-0.618995	-0.104813	0.535919	0.999997	-1.61808	-0.280462	0.105646	0.999925
ENSG00000005379.15	BZRAP1	0.28085	0.155585	0.778825	0.99994	-0.0499521	-0.0277056	0.960161	0.999997	-0.425122	-0.242297	0.670748	0.999925
ENSG00000082153.17	BZW1	-0.138487	-0.0217157	0.889856	0.99994	0.152305	0.0239235	0.878946	0.999997	-0.0691228	-0.0108498	0.944892	0.999925
ENSG00000136261.14	BZW2	0.0573687	0.0105658	0.954252	0.99994	0.0584648	0.0107274	0.953378	0.999997	-0.677969	-0.125345	0.497791	0.999925
ENSG00000165507.8	C10orf10	0.0663662	0.0395633	0.947086	0.99994	0.814328	0.471057	0.415457	0.999997	0.216779	0.127677	0.82838	0.999925
ENSG00000148655.14	C10orf11	1.40776	0.563156	0.159203	0.99994	0.912966	0.362265	0.361261	0.999997	0.664783	0.26667	0.506189	0.999925
ENSG00000204161.13	C10orf128	0.26932	0.16827	0.787684	0.99994	0.202241	0.12527	0.839729	0.999997	0.340643	0.208597	0.733372	0.999925
ENSG00000171224.8	C10orf35	0.737014	0.255806	0.461114	0.99994	-0.120212	-0.0420567	0.904315	0.999997	1.00416	0.342956	0.315303	0.999925
ENSG00000222047.8	C10orf55	0.218196	0.0942018	0.827276	0.99994	-0.26568	-0.115084	0.790486	0.999997	-0.0526793	-0.0227397	0.957987	0.999925
ENSG00000120029.12	C10orf76	-0.527651	-0.0707792	0.597742	0.99994	-0.0621903	-0.00823675	0.950411	0.999997	0.100432	0.0133071	0.920001	0.999925
ENSG00000119965.12	C10orf88	-0.355608	-0.0518777	0.722134	0.99994	-0.337694	-0.0485854	0.735594	0.999997	-1.0668	-0.156443	0.286061	0.999925
ENSG00000137720.7	C11orf1	0.091557	0.024218	0.92705	0.99994	0.431662	0.112243	0.665987	0.999997	0.523994	0.136322	0.600283	0.999925
ENSG00000176029.13	C11orf16	-0.493819	-0.40385	0.621434	0.99994	0.968336	0.740567	0.332877	0.999997	1.52415	1.15155	0.12747	0.999925
ENSG00000110665.11	C11orf21	1.63959	0.232329	0.101091	0.99994	1.03483	0.144279	0.30075	0.999997	0.712533	0.0993452	0.476135	0.999925
ENSG00000171067.10	C11orf24	-0.52258	-0.058671	0.601267	0.99994	-0.154137	-0.0171845	0.877502	0.999997	-1.14438	-0.129379	0.252465	0.999925
ENSG00000211450.9	C11orf31	0.379576	0.180808	0.70426	0.99994	0.078538	0.0373752	0.9374	0.999997	0.0656118	0.0312511	0.947687	0.999925
ENSG00000174370.9	C11orf45	0.437383	0.1379	0.661834	0.99994	0.112451	0.0353266	0.910466	0.999997	0.619924	0.193824	0.535308	0.999925
ENSG00000149179.13	C11orf49	-0.667638	-0.091298	0.504364	0.99994	-0.480582	-0.0648652	0.630814	0.999997	-1.34715	-0.185865	0.177933	0.999925
ENSG00000182919.14	C11orf54	0.222581	0.0519445	0.823861	0.99994	0.226892	0.0523833	0.820508	0.999997	0.409231	0.0944972	0.68237	0.999925
ENSG00000150776.17	C11orf57	-0.0942869	-0.0139777	0.924881	0.99994	-0.00299262	-0.000441439	0.997612	0.999997	-0.410226	-0.0607521	0.68164	0.999925
ENSG00000110696.9	C11orf58	0.491393	0.0896541	0.623148	0.99994	0.474984	0.0867387	0.634798	0.999997	0.389408	0.0710502	0.696974	0.999925
ENSG00000109944.10	C11orf63	-0.856712	-0.264444	0.391604	0.99994	-1.33741	-0.420395	0.181088	0.999997	-0.254744	-0.0760354	0.798921	0.999925
ENSG00000166323.12	C11orf65	0.743293	0.245304	0.457304	0.99994	-0.0982126	-0.0325158	0.921763	0.999997	-0.667481	-0.225247	0.504465	0.999925
ENSG00000175573.6	C11orf68	0.357604	0.0839218	0.72064	0.99994	0.34653	0.0810188	0.728944	0.999997	0.264995	0.0619887	0.791014	0.999925
ENSG00000180425.11	C11orf71	0.0137061	0.00430344	0.989064	0.99994	1.10069	0.333468	0.27103	0.999997	0.551068	0.168648	0.581587	0.999925
ENSG00000149196.15	C11orf73	0.589983	0.149788	0.555202	0.99994	0.312697	0.0790211	0.754511	0.999997	0.393176	0.0994524	0.694189	0.999925
ENSG00000166352.15	C11orf74	0.585548	0.257291	0.558179	0.99994	0.633985	0.274611	0.526091	0.999997	1.19137	0.510377	0.233507	0.999925
ENSG00000173715.16	C11orf80	0.240876	0.0390925	0.809651	0.99994	-0.281298	-0.0453431	0.778482	0.999997	-0.453902	-0.0734747	0.649899	0.999925
ENSG00000204922.4	C11orf83	0.833651	0.472321	0.404478	0.99994	1.00694	0.557989	0.313965	0.999997	1.25581	0.693386	0.209184	0.999925
ENSG00000168005.8	C11orf84	0.431713	0.056735	0.66595	0.99994	-0.335535	-0.0439932	0.737221	0.999997	-0.786271	-0.103934	0.431709	0.999925
ENSG00000173237.4	C11orf86	-0.241282	-0.192828	0.809337	0.99994	0.576483	0.450728	0.564288	0.999997	-0.390792	-0.312541	0.695951	0.999925
ENSG00000185742.6	C11orf87	0.887292	0.325404	0.374922	0.99994	-0.39171	-0.147736	0.695273	0.999997	0.210683	0.0779825	0.833135	0.999925
ENSG00000234776.4	C11orf94	0.797598	0.598704	0.425104	0.99994	-1.62515	-1.3863	0.104131	0.999997	-1.20514	-0.994058	0.228148	0.999925
ENSG00000188070.9	C11orf95	-1.01707	-0.24727	0.30912	0.99994	-0.440884	-0.104364	0.659297	0.999997	-0.923532	-0.22188	0.35573	0.999925
ENSG00000187479.6	C11orf96	-0.538413	-0.383882	0.590292	0.99994	-1.4524	-1.08983	0.146389	0.999997	-1.85336	-1.42716	0.0638301	0.999925
ENSG00000139637.13	C12orf10	-0.0230202	-0.00421432	0.981634	0.99994	-0.169238	-0.0308047	0.86561	0.999997	-0.371096	-0.0678046	0.710566	0.999925
ENSG00000133641.17	C12orf29	0.0240691	0.0042581	0.980798	0.99994	0.113347	0.0198732	0.909755	0.999997	-0.324382	-0.057231	0.745649	0.999925
ENSG00000047621.11	C12orf4	-0.0147948	-0.00274515	0.988196	0.99994	0.231907	0.0424973	0.816611	0.999997	0.601857	0.110281	0.547269	0.999925
ENSG00000157895.11	C12orf43	-0.701843	-0.12414	0.482777	0.99994	-0.369994	-0.0645037	0.711387	0.999997	-0.562424	-0.0985273	0.573827	0.999925
ENSG00000151131.10	C12orf45	-0.137025	-0.0482599	0.891011	0.99994	-0.617302	-0.218474	0.537035	0.999997	-0.316813	-0.111296	0.751386	0.999925
ENSG00000185480.11	C12orf48	-0.55609	-0.192235	0.578149	0.99994	-0.512178	-0.173486	0.608527	0.999997	-0.428949	-0.145125	0.667961	0.999925
ENSG00000111412.5	C12orf49	-0.0425902	-0.00640507	0.966028	0.99994	0.270551	0.0406674	0.786736	0.999997	0.606743	0.091385	0.544022	0.999925
ENSG00000185306.12	C12orf56	-0.560603	-0.426811	0.575069	0.99994	-1.19867	-0.938042	0.230658	0.999997	-0.751731	-0.570664	0.452213	0.999925
ENSG00000111678.10	C12orf57	0.465049	0.326616	0.641896	0.99994	0.48369	0.335655	0.628606	0.999997	0.208851	0.146942	0.834565	0.999925
ENSG00000182993.3	C12orf60	0.379082	0.160382	0.704627	0.99994	-1.47613	-0.668242	0.139909	0.999997	-0.54933	-0.237524	0.582779	0.999925
ENSG00000130921.7	C12orf65	0.632258	0.212855	0.527218	0.99994	0.113917	0.0383051	0.909304	0.999997	-0.112234	-0.0380186	0.910638	0.999925
ENSG00000174206.12	C12orf66	-1.40542	-0.217595	0.159898	0.99994	-0.97609	-0.147299	0.32902	0.999997	-0.857312	-0.129352	0.391272	0.999925
ENSG00000139160.13	C12orf72	0.818512	0.209324	0.413065	0.99994	-0.283359	-0.0732373	0.776901	0.999997	0.52545	0.133592	0.59927	0.999925
ENSG00000204954.9	C12orf73	0.255557	0.0890402	0.798293	0.99994	0.0113282	0.00392476	0.990962	0.999997	-0.426944	-0.150378	0.66942	0.999925
ENSG00000235162.8	C12orf75	-0.000245826	-7.19e-05	0.999804	0.99994	-0.551602	-0.162176	0.581221	0.999997	-0.195171	-0.0568092	0.845259	0.999925
ENSG00000174456.13	C12orf76	0.348214	0.0756108	0.72768	0.99994	1.39861	0.298788	0.161929	0.999997	0.345085	0.0741627	0.730031	0.999925
ENSG00000133935.6	C14orf1	0.994098	0.21774	0.320175	0.99994	0.566397	0.123164	0.571124	0.999997	0.754976	0.16446	0.450263	0.999925
ENSG00000179933.5	C14orf119	0.7232	0.142035	0.469557	0.99994	0.552726	0.108041	0.580451	0.999997	0.4891	0.0956524	0.624771	0.999925
ENSG00000227051.6	C14orf132	-0.118018	-0.0712239	0.906053	0.99994	-0.441685	-0.267841	0.658717	0.999997	0.406933	0.234749	0.684057	0.999925
ENSG00000170270.4	C14orf142	0.148943	0.0321717	0.881599	0.99994	0.392055	0.0838514	0.695018	0.999997	0.226923	0.0486508	0.820483	0.999925
ENSG00000100629.16	C14orf145	-0.309181	-0.120257	0.757184	0.99994	0.0914922	0.0345997	0.927102	0.999997	-0.0118607	-0.00450393	0.990537	0.999925
ENSG00000119705.9	C14orf156	0.184784	0.0854284	0.853398	0.99994	0.103531	0.0476025	0.917541	0.999997	-0.0238238	-0.0109984	0.980993	0.999925
ENSG00000133943.20	C14orf159	0.342313	0.094511	0.732115	0.99994	-0.0799212	-0.0220192	0.9363	0.999997	0.767953	0.211177	0.442515	0.999925
ENSG00000087302.8	C14orf166	0.657778	0.122653	0.510681	0.99994	0.340067	0.0631497	0.733806	0.999997	0.274121	0.0509386	0.783992	0.999925
ENSG00000119650.12	C14orf179	-0.389082	-0.118658	0.697215	0.99994	-0.682592	-0.207773	0.494865	0.999997	-0.649806	-0.197916	0.515818	0.999925
ENSG00000156411.9	C14orf2	0.465831	0.185882	0.641336	0.99994	0.309491	0.123146	0.756948	0.999997	0.0882396	0.0351849	0.929686	0.999925
ENSG00000179476.7	C14orf28	0.980077	0.277697	0.327048	0.99994	0.865395	0.242367	0.386822	0.999997	0.62569	0.176117	0.531518	0.999925
ENSG00000139971.15	C14orf37	-0.760286	-0.32701	0.447084	0.99994	-0.0224173	-0.00930686	0.982115	0.999997	0.623298	0.255169	0.533089	0.999925
ENSG00000140104.13	C14orf79	-0.634668	-0.127193	0.525645	0.99994	0.197635	0.0384494	0.843331	0.999997	-0.166618	-0.0326848	0.867671	0.999925
ENSG00000185347.17	C14orf80	0.0204787	0.00860954	0.983662	0.99994	0.120545	0.0500591	0.904052	0.999997	-0.333313	-0.14044	0.738898	0.999925
ENSG00000100802.14	C14orf93	0.038493	0.00842906	0.969295	0.99994	-0.015985	-0.00346796	0.987246	0.999997	-0.206284	-0.0449748	0.836569	0.999925
ENSG00000167173.18	C15orf39	-0.616936	-0.167596	0.537277	0.99994	-0.0864744	-0.0233587	0.931089	0.999997	-0.217109	-0.058718	0.828124	0.999925
ENSG00000169609.13	C15orf40	-0.151454	-0.0372758	0.879617	0.99994	0.285555	0.0690871	0.775219	0.999997	-0.036706	-0.00893758	0.970719	0.999925
ENSG00000186073.12	C15orf41	-0.0562608	-0.0114097	0.955134	0.99994	0.105908	0.0211963	0.915655	0.999997	0.316257	0.0631782	0.751807	0.999925
ENSG00000166920.12	C15orf48	1.69911	1.07339	0.0892986	0.99994	1.30896	0.824721	0.190549	0.999997	1.95851	1.22978	0.0501701	0.999925
ENSG00000188549.12	C15orf52	0.905396	0.356304	0.365255	0.99994	0.592983	0.23084	0.553192	0.999997	0.689937	0.268706	0.490234	0.999925
ENSG00000128891.15	C15orf57	0.21441	0.0336372	0.830227	0.99994	0.488885	0.0757495	0.624923	0.999997	-0.194996	-0.0304758	0.845396	0.999925
ENSG00000183208.12	C15orf58	0.237778	0.0628808	0.812054	0.99994	-0.0940309	-0.0247609	0.925085	0.999997	-0.48887	-0.130787	0.624934	0.999925
ENSG00000189227.5	C15orf61	0.783314	0.288829	0.433443	0.99994	0.709007	0.25849	0.47832	0.999997	0.102539	0.0382051	0.918329	0.999925
ENSG00000188277.9	C15orf62	-0.421386	-0.233839	0.673474	0.99994	-0.724715	-0.405122	0.468627	0.999997	-0.197588	-0.107922	0.843368	0.999925
ENSG00000261652.2	C15orf65	-0.0244897	-0.0119013	0.980462	0.99994	0.785957	0.368486	0.431893	0.999997	0.589309	0.27869	0.555654	0.999925
ENSG00000130731.15	C16orf13	0.295719	0.0660377	0.767445	0.99994	-0.00884796	-0.0019695	0.99294	0.999997	-0.31189	-0.0697008	0.755124	0.999925
ENSG00000166780.10	C16orf45	0.361938	0.0739268	0.717398	0.99994	-0.582268	-0.119709	0.560386	0.999997	-0.176223	-0.0359616	0.860119	0.999925
ENSG00000185716.11	C16orf52	0.26128	0.0482027	0.793876	0.99994	0.654744	0.119134	0.512632	0.999997	0.141762	0.0259417	0.887268	0.999925
ENSG00000185905.3	C16orf54	-0.348587	-0.0623662	0.7274	0.99994	-0.256095	-0.0456145	0.797877	0.999997	-0.206997	-0.0368821	0.836012	0.999925
ENSG00000140688.16	C16orf58	-0.0909338	-0.0266726	0.927545	0.99994	0.199052	0.0579214	0.842222	0.999997	0.180297	0.0525281	0.85692	0.999925
ENSG00000162062.14	C16orf59	-0.182802	-0.0520882	0.854953	0.99994	0.148016	0.0413642	0.88233	0.999997	-0.192071	-0.0541462	0.847687	0.999925
ENSG00000103544.14	C16orf62	-0.44678	-0.0941254	0.655034	0.99994	-0.0852843	-0.017888	0.932035	0.999997	-0.033009	-0.00692631	0.973667	0.999925
ENSG00000125149.11	C16orf70	0.0990348	0.0245959	0.921111	0.99994	0.260366	0.0641509	0.794582	0.999997	0.0473668	0.0117049	0.962221	0.999925
ENSG00000166246.13	C16orf71	-0.731159	-0.261989	0.464682	0.99994	-1.17168	-0.423176	0.241327	0.999997	-0.743245	-0.265042	0.457334	0.999925
ENSG00000182831.11	C16orf72	-0.0401907	-0.0079893	0.967941	0.99994	0.0835139	0.0166101	0.933443	0.999997	-0.165468	-0.0328985	0.868576	0.999925
ENSG00000154102.10	C16orf74	0.577904	0.197408	0.563329	0.99994	0.828088	0.278387	0.407621	0.999997	0.192592	0.0655574	0.847278	0.999925
ENSG00000159761.14	C16orf86	0.746051	0.287895	0.455637	0.99994	-0.494362	-0.195692	0.62105	0.999997	-0.797613	-0.323091	0.425095	0.999925
ENSG00000155330.9	C16orf87	0.116942	0.0310405	0.906906	0.99994	0.313361	0.0822691	0.754007	0.999997	-0.21894	-0.0580101	0.826697	0.999925
ENSG00000103550.13	C16orf88	-0.0444063	-0.0181207	0.964581	0.99994	-0.663942	-0.274059	0.506728	0.999997	-0.370969	-0.151681	0.71066	0.999925
ENSG00000153446.15	C16orf89	2.37194	1.91499	0.0176952	0.99994	1.89794	1.54035	0.057704	0.999997	2.0094	1.6188	0.0444948	0.999925
ENSG00000174109.4	C16orf91	0.0997228	0.0305168	0.920564	0.99994	-0.112732	-0.034355	0.910243	0.999997	-0.0139625	-0.00425548	0.98886	0.999925
ENSG00000260456.6	C16orf95	1.76232	0.745577	0.0780147	0.99994	0.861053	0.362283	0.389209	0.999997	1.77612	0.743273	0.0757134	0.999925
ENSG00000205832.7	C16orf96	-0.484792	-0.334499	0.627824	0.99994	-0.958797	-0.671329	0.337661	0.999997	-0.37426	-0.255039	0.708211	0.999925
ENSG00000256806.5	C17orf100	-0.0981789	-0.0334922	0.92179	0.99994	-2.51094	-0.950287	0.012041	0.999997	0.559078	0.186895	0.576108	0.999925
ENSG00000181396.12	C17orf101	0.33153	0.0610786	0.740244	0.99994	0.129784	0.0237995	0.896737	0.999997	-0.446889	-0.0825054	0.654955	0.999925
ENSG00000231256.7	C17orf105	-0.623589	-0.38895	0.532898	0.99994	-0.421852	-0.258217	0.673133	0.999997	-2.60077	-1.85471	0.00930139	0.999925
ENSG00000258315.5	C17orf49	0.883518	0.605049	0.376956	0.99994	-0.695337	-0.491632	0.486844	0.999997	1.60198	1.07812	0.10916	0.999925
ENSG00000212719.10	C17orf51	-0.458674	-0.125014	0.646468	0.99994	-0.36888	-0.0988021	0.712217	0.999997	0.968629	0.252904	0.33273	0.999925
ENSG00000125319.14	C17orf53	-0.0198511	-0.00665666	0.984162	0.99994	-0.168731	-0.0561948	0.866008	0.999997	-0.239018	-0.0799842	0.811092	0.999925
ENSG00000186665.9	C17orf58	-0.435306	-0.100938	0.66334	0.99994	-0.160529	-0.0365128	0.872465	0.999997	-0.238134	-0.0543722	0.811777	0.999925
ENSG00000178927.17	C17orf62	0.152027	0.0257477	0.879165	0.99994	-0.33367	-0.0565226	0.738629	0.999997	-0.666337	-0.113254	0.505196	0.999925
ENSG00000173065.13	C17orf63	-1.04783	-0.183204	0.294715	0.99994	-0.564026	-0.0966439	0.572737	0.999997	-0.544701	-0.0934813	0.585959	0.999925
ENSG00000141371.12	C17orf64	-1.18464	-0.76434	0.23616	0.99994	-1.35297	-0.87157	0.176064	0.999997	-1.07928	-0.684905	0.280463	0.999925
ENSG00000214226.8	C17orf67	0.530652	0.195354	0.59566	0.99994	0.260077	0.095223	0.794804	0.999997	-0.436551	-0.165028	0.662437	0.999925
ENSG00000108666.9	C17orf75	0.707035	0.117433	0.479545	0.99994	0.424683	0.0698088	0.671068	0.999997	1.22959	0.202284	0.218852	0.999925
ENSG00000141219.15	C17orf80	-0.471303	-0.0913212	0.637424	0.99994	-0.386511	-0.0740723	0.699119	0.999997	-0.446696	-0.0859296	0.655094	0.999925
ENSG00000224877.3	C17orf89	0.584195	0.372949	0.559089	0.99994	0.360009	0.229409	0.718841	0.999997	0.197377	0.126225	0.843532	0.999925
ENSG00000187624.8	C17orf97	-0.0300278	-0.00976151	0.976045	0.99994	-0.148835	-0.0479183	0.881684	0.999997	-0.832038	-0.276702	0.405388	0.999925
ENSG00000141428.16	C18orf21	-0.0207559	-0.00443372	0.98344	0.99994	0.378863	0.0795301	0.70479	0.999997	-0.554528	-0.118639	0.579218	0.999925
ENSG00000152242.10	C18orf25	-0.200485	-0.0280806	0.841101	0.99994	0.322351	0.0448996	0.747187	0.999997	0.214378	0.0298757	0.830252	0.999925
ENSG00000177576.11	C18orf32	-0.216752	-0.0663105	0.828401	0.99994	0.191405	0.0570279	0.848208	0.999997	-0.0239607	-0.00719495	0.980884	0.999925
ENSG00000166845.13	C18orf54	-0.183467	-0.0533122	0.854431	0.99994	0.0429444	0.0123105	0.965746	0.999997	0.0491787	0.0141103	0.960777	0.999925
ENSG00000141452.9	C18orf8	-0.729182	-0.111299	0.46589	0.99994	-0.0182397	-0.00272979	0.985448	0.999997	-0.948875	-0.14441	0.342684	0.999925
ENSG00000074842.7	C19orf10	0.168255	0.0473528	0.866383	0.99994	0.130712	0.036811	0.896003	0.999997	-0.214808	-0.0604686	0.829917	0.999925
ENSG00000131943.17	C19orf12	0.141957	0.0201641	0.887114	0.99994	0.139584	0.019725	0.888989	0.999997	-0.403812	-0.0573113	0.686351	0.999925
ENSG00000177025.3	C19orf18	-0.664926	-0.510686	0.506098	0.99994	-1.31979	-1.04442	0.186906	0.999997	-1.83243	-1.51965	0.0668875	0.999925
ENSG00000228300.13	C19orf24	0.432548	0.154732	0.665343	0.99994	0.470189	0.167777	0.63822	0.999997	-0.217166	-0.0777763	0.828079	0.999925
ENSG00000119559.15	C19orf25	0.0687899	0.00999685	0.945157	0.99994	-0.470251	-0.0682202	0.638176	0.999997	-0.401722	-0.0583144	0.687889	0.999925
ENSG00000188305.5	C19orf35	0.200048	0.080171	0.841443	0.99994	0.222157	0.0872717	0.824191	0.999997	0.509969	0.199017	0.610074	0.999925
ENSG00000214212.8	C19orf38	-0.462726	-0.225464	0.643561	0.99994	-0.556423	-0.26784	0.577922	0.999997	-0.738767	-0.357478	0.460049	0.999925
ENSG00000131944.9	C19orf40	-0.0631031	-0.0227441	0.949684	0.99994	-0.194829	-0.0696431	0.845527	0.999997	0.0429963	0.0152771	0.965704	0.999925
ENSG00000123144.10	C19orf43	0.206231	0.050915	0.83661	0.99994	0.246116	0.0608271	0.805593	0.999997	-0.243114	-0.0600352	0.807917	0.999925
ENSG00000105072.8	C19orf44	0.244284	0.080963	0.807011	0.99994	0.0432162	0.0141666	0.965529	0.999997	0.573914	0.186306	0.566026	0.999925
ENSG00000160392.13	C19orf47	-0.551831	-0.0683788	0.581064	0.99994	-0.516863	-0.0634653	0.605252	0.999997	-0.73487	-0.0907023	0.462418	0.999925
ENSG00000142444.6	C19orf52	0.149849	0.0346405	0.880884	0.99994	0.0126054	0.00289739	0.989943	0.999997	-0.019814	-0.00456249	0.984192	0.999925
ENSG00000104979.8	C19orf53	0.00736704	0.00127266	0.994122	0.99994	-0.13084	-0.0225626	0.895902	0.999997	-0.620985	-0.107562	0.534609	0.999925
ENSG00000188493.14	C19orf54	0.343292	0.0853663	0.731378	0.99994	0.261271	0.0644642	0.793883	0.999997	0.513787	0.126717	0.607401	0.999925
ENSG00000132016.11	C19orf57	-0.0588874	-0.0219044	0.953042	0.99994	-0.325766	-0.120537	0.744601	0.999997	-0.898596	-0.342605	0.368868	0.999925
ENSG00000183019.7	C19orf59	0.645378	0.245965	0.518682	0.99994	0.283084	0.107465	0.777113	0.999997	0.524094	0.198705	0.600213	0.999925
ENSG00000006015.17	C19orf60	0.38879	0.175031	0.697431	0.99994	0.073517	0.0330547	0.941395	0.999997	-0.0139839	-0.00630338	0.988843	0.999925
ENSG00000130813.17	C19orf66	-0.107137	-0.027759	0.91468	0.99994	0.0538834	0.0138164	0.957028	0.999997	-0.0756913	-0.0194644	0.939665	0.999925
ENSG00000185453.12	C19orf68	-0.733164	-0.184281	0.463458	0.99994	-0.377891	-0.0930611	0.705512	0.999997	-0.734088	-0.183073	0.462895	0.999925
ENSG00000174917.8	C19orf70	0.436613	0.175214	0.662392	0.99994	0.300243	0.120085	0.763992	0.999997	-0.0520387	-0.020898	0.958498	0.999925
ENSG00000183397.5	C19orf71	0.446657	0.296767	0.655122	0.99994	0.386866	0.252978	0.698855	0.999997	0.189102	0.1259	0.850013	0.999925
ENSG00000221916.3	C19orf73	0.306607	0.147009	0.759143	0.99994	-0.0983161	-0.0469977	0.921681	0.999997	0.22755	0.107898	0.819996	0.999925
ENSG00000224420.3	C19orf76	0.37768	0.295667	0.705668	0.99994	-0.16927	-0.134858	0.865584	0.999997	-0.27408	-0.22	0.784023	0.999925
ENSG00000229833.9	C19orf79	0.409349	0.291452	0.682284	0.99994	0.784581	0.544479	0.432699	0.999997	0.423858	0.298909	0.67167	0.999925
ENSG00000235034.6	C19orf81	1.06966	0.59476	0.284773	0.99994	0.590323	0.32964	0.554974	0.999997	0.887637	0.491196	0.374736	0.999925
ENSG00000197223.11	C1D	0.294605	0.114389	0.768295	0.99994	0.381135	0.147161	0.703103	0.999997	0.353671	0.136707	0.723585	0.999925
ENSG00000106392.10	C1GALT1	-0.0342106	-0.00595561	0.972709	0.99994	0.102103	0.0176755	0.918675	0.999997	1.02141	0.177589	0.307063	0.999925
ENSG00000171155.7	C1GALT1C1	0.579781	0.144584	0.562062	0.99994	0.476332	0.118031	0.633838	0.999997	0.594296	0.147408	0.552314	0.999925
ENSG00000223658.7	C1GALT1C1L	2.27771	1.56289	0.0227436	0.99994	1.87116	1.26781	0.0613235	0.999997	1.50164	1.029	0.13319	0.999925
ENSG00000173728.10	C1orf100	1.16984	0.981748	0.242065	0.99994	0.996024	0.833571	0.319238	0.999997	0.171545	0.147718	0.863795	0.999925
ENSG00000179397.17	C1orf101	-1.32128	-0.567005	0.186407	0.99994	-2.67507	-1.25128	0.00747126	0.999997	-1.33572	-0.568648	0.181639	0.999925
ENSG00000163362.10	C1orf106	-0.462031	-0.161243	0.644059	0.99994	-0.176618	-0.0612526	0.859808	0.999997	-0.435549	-0.15155	0.663164	0.999925
ENSG00000116922.14	C1orf109	-0.345194	-0.0432427	0.729948	0.99994	-0.31901	-0.0396524	0.749719	0.999997	-0.306181	-0.038117	0.759467	0.999925
ENSG00000000460.16	C1orf112	-0.330344	-0.116467	0.74114	0.99994	-0.301796	-0.105259	0.762807	0.999997	-0.169168	-0.0589549	0.865664	0.999925
ENSG00000162817.6	C1orf115	-0.0687199	-0.0237998	0.945213	0.99994	0.883539	0.294526	0.376945	0.999997	0.641915	0.216552	0.520928	0.999925
ENSG00000182795.12	C1orf116	0.371266	0.328636	0.710439	0.99994	0.140513	0.12472	0.888255	0.999997	0.927461	0.795662	0.353687	0.999925
ENSG00000197982.13	C1orf122	0.647337	0.227552	0.517414	0.99994	0.286691	0.100441	0.774349	0.999997	-0.00330912	-0.00116257	0.99736	0.999925
ENSG00000162384.13	C1orf123	0.0114989	0.00279373	0.990825	0.99994	0.211896	0.0510224	0.832188	0.999997	-0.603741	-0.147371	0.546016	0.999925
ENSG00000175262.14	C1orf127	0.256208	0.167	0.79779	0.99994	0.148131	0.0949932	0.882239	0.999997	0.739895	0.465747	0.459363	0.999925
ENSG00000143633.12	C1orf131	0.525549	0.128149	0.599201	0.99994	0.158089	0.0383933	0.874387	0.999997	0.11255	0.0273771	0.910387	0.999925
ENSG00000203910.8	C1orf146	-0.00573793	-0.00469055	0.995422	0.99994	-0.854692	-0.728648	0.392722	0.999997	-0.129821	-0.106184	0.896708	0.999925
ENSG00000131591.17	C1orf159	-0.705659	-0.102485	0.4804	0.99994	-0.128862	-0.0183364	0.897467	0.999997	-0.242004	-0.0345754	0.808777	0.999925
ENSG00000143110.11	C1orf162	-0.108283	-0.0744916	0.913771	0.99994	-0.214312	-0.146668	0.830303	0.999997	0.117362	0.0790883	0.906573	0.999925
ENSG00000198912.10	C1orf174	-0.299493	-0.03124	0.764564	0.99994	-0.717365	-0.0747875	0.473149	0.999997	-1.05229	-0.110481	0.292666	0.999925
ENSG00000263961.7	C1orf186	-0.520722	-0.434174	0.602561	0.99994	0.492095	0.390542	0.622652	0.999997	-0.911634	-0.766242	0.361961	0.999925
ENSG00000163263.6	C1orf189	-0.127759	-0.0961405	0.89834	0.99994	-0.904185	-0.69656	0.365898	0.999997	-1.07852	-0.849729	0.280804	0.999925
ENSG00000119280.16	C1orf198	-0.239066	-0.122852	0.811054	0.99994	0.070996	0.0365476	0.943401	0.999997	-0.0309879	-0.0159397	0.975279	0.999925
ENSG00000116667.12	C1orf21	-0.160065	-0.0281732	0.87283	0.99994	-0.178964	-0.0314165	0.857966	0.999997	-0.644347	-0.113671	0.519351	0.999925
ENSG00000142686.7	C1orf216	0.60419	0.0935186	0.545718	0.99994	0.124509	0.0191557	0.900912	0.999997	-0.330922	-0.0511624	0.740703	0.999925
ENSG00000239887.4	C1orf226	-1.01518	-0.264043	0.310021	0.99994	-0.725467	-0.185023	0.468166	0.999997	-0.553361	-0.14071	0.580016	0.999925
ENSG00000198520.10	C1orf228	-0.0855004	-0.0251857	0.931864	0.99994	-1.04879	-0.314984	0.294274	0.999997	-0.59044	-0.174286	0.554895	0.999925
ENSG00000228594.3	C1orf233	-0.491364	-0.0835101	0.623169	0.99994	0.112098	0.0187846	0.910746	0.999997	-1.09906	-0.188117	0.27174	0.999925
ENSG00000157181.15	C1orf27	0.711312	0.0938673	0.476891	0.99994	0.0614252	0.00805708	0.951021	0.999997	0.528507	0.0694209	0.597147	0.999925
ENSG00000143793.12	C1orf35	0.402417	0.14581	0.687377	0.99994	-0.0973988	-0.0352957	0.92241	0.999997	-0.287511	-0.10463	0.773721	0.999925
ENSG00000143612.19	C1orf43	0.466454	0.0662676	0.640891	0.99994	0.50117	0.0713265	0.616252	0.999997	0.569527	0.0810855	0.568999	0.999925
ENSG00000164008.15	C1orf50	-0.191756	-0.0432402	0.847933	0.99994	-0.563185	-0.12664	0.573309	0.999997	0.342245	0.0757257	0.732167	0.999925
ENSG00000162642.13	C1orf52	0.0287987	0.00695528	0.977025	0.99994	-0.220503	-0.0530488	0.82548	0.999997	-0.133161	-0.0320335	0.894066	0.999925
ENSG00000203724.10	C1orf53	0.00539667	0.00156298	0.995694	0.99994	-0.449405	-0.129934	0.653139	0.999997	-0.430888	-0.125101	0.66655	0.999925
ENSG00000118292.8	C1orf54	0.593911	0.278739	0.552572	0.99994	0.125627	0.0590016	0.900027	0.999997	0.337648	0.158179	0.735628	0.999925
ENSG00000143443.9	C1orf56	-0.35553	-0.0883362	0.722193	0.99994	-1.22143	-0.309071	0.221924	0.999997	0.371932	0.0897783	0.709944	0.999925
ENSG00000125462.16	C1orf61	1.03975	0.791707	0.298454	0.99994	1.39123	1.04543	0.164156	0.999997	1.96202	1.46686	0.0497602	0.999925
ENSG00000162757.4	C1orf74	-0.213603	-0.0269828	0.830857	0.99994	0.623816	0.0775164	0.532748	0.999997	0.0424492	0.00529547	0.966141	0.999925
ENSG00000162598.13	C1orf87	1.02293	0.774144	0.306341	0.99994	0.0805415	0.0623204	0.935807	0.999997	1.62273	1.20957	0.104646	0.999925
ENSG00000203685.9	C1orf95	-0.408563	-0.19958	0.682861	0.99994	-0.334118	-0.161329	0.73829	0.999997	-0.0813245	-0.0383633	0.935184	0.999925
ENSG00000173372.16	C1QA	0.466003	0.5636	0.641214	0.99994	0.119325	0.139847	0.905018	0.999997	0.679144	0.775545	0.497047	0.999925
ENSG00000173369.15	C1QB	0.474206	0.325843	0.635353	0.99994	0.814597	0.555919	0.415303	0.999997	0.626045	0.428035	0.531285	0.999925
ENSG00000108561.8	C1QBP	0.49343	0.103066	0.621709	0.99994	0.164776	0.0343154	0.86912	0.999997	-0.383028	-0.0800189	0.701699	0.999925
ENSG00000159189.11	C1QC	-0.0202669	-0.0229524	0.98383	0.99994	-0.717664	-0.841726	0.472965	0.999997	0.109881	0.116234	0.912504	0.999925
ENSG00000131094.3	C1QL1	1.13531	0.356177	0.256245	0.99994	1.17332	0.363024	0.240666	0.999997	1.47791	0.455653	0.139432	0.999925
ENSG00000144119.3	C1QL2	-0.392358	-0.353507	0.694793	0.99994	0.705335	0.599852	0.480602	0.999997	0.0642845	0.0562264	0.948744	0.999925
ENSG00000165985.9	C1QL3	-0.724287	-0.589154	0.46889	0.99994	-0.596545	-0.481468	0.550811	0.999997	-0.638217	-0.519004	0.523332	0.999925
ENSG00000173918.14	C1QTNF1	-1.44092	-1.20069	0.149607	0.99994	-1.15899	-0.938312	0.246462	0.999997	-1.85908	-1.59655	0.0630151	0.999925
ENSG00000184163.3	C1QTNF12	0.889676	0.755914	0.37364	0.99994	0.703335	0.5935	0.481847	0.999997	0.765296	0.64989	0.444096	0.999925
ENSG00000145861.7	C1QTNF2	0.137969	0.0605589	0.890265	0.99994	0.385914	0.16574	0.69956	0.999997	-0.0487729	-0.0213268	0.9611	0.999925
ENSG00000082196.20	C1QTNF3	0.567165	0.499813	0.570602	0.99994	-0.0333216	-0.0299708	0.973418	0.999997	-0.134997	-0.121369	0.892615	0.999925
ENSG00000133466.13	C1QTNF6	1.4548	0.475294	0.145723	0.99994	1.16377	0.376759	0.244516	0.999997	1.1548	0.374817	0.248172	0.999925
ENSG00000163145.12	C1QTNF7	-1.41374	-1.04974	0.15744	0.99994	-1.11233	-0.80138	0.265998	0.999997	-1.42025	-1.04715	0.155535	0.999925
ENSG00000159403.15	C1R	1.13087	1.34082	0.258108	0.99994	0.142305	0.176937	0.886839	0.999997	0.93508	1.10437	0.349747	0.999925
ENSG00000139178.10	C1RL	0.284418	0.0866316	0.77609	0.99994	-0.59417	-0.183792	0.552398	0.999997	-0.282368	-0.0864609	0.777662	0.999925
ENSG00000182326.14	C1S	-0.548176	-0.660929	0.583571	0.99994	-0.613649	-0.769858	0.539447	0.999997	-1.33372	-1.73934	0.182297	0.999925
ENSG00000166278.14	C2	0.673909	0.30593	0.500369	0.99994	0.50573	0.228334	0.613046	0.999997	0.770294	0.345389	0.441126	0.999925
ENSG00000124191.17	C20orf100	0.782252	0.183807	0.434066	0.99994	0.636626	0.14784	0.524368	0.999997	0.649894	0.15154	0.51576	0.999925
ENSG00000149609.5	C20orf144	1.83542	1.53938	0.0664436	0.99994	0.551754	0.472867	0.581117	0.999997	0.597029	0.512046	0.550488	0.999925
ENSG00000088854.12	C20orf194	0.0229767	0.00567929	0.981669	0.99994	-0.613771	-0.152202	0.539367	0.999997	-0.113997	-0.0280659	0.90924	0.999925
ENSG00000125531.6	C20orf195	1.50194	0.997118	0.133112	0.99994	1.15021	0.756199	0.250055	0.999997	0.158493	0.10768	0.874068	0.999925
ENSG00000171984.14	C20orf196	0.547074	0.212741	0.584328	0.99994	-0.680415	-0.272794	0.496241	0.999997	-0.446531	-0.177561	0.655214	0.999925
ENSG00000101084.17	C20orf24	1.15422	0.482767	0.248411	0.99994	0.802162	0.333751	0.422459	0.999997	0.539074	0.22494	0.589836	0.999925
ENSG00000101220.17	C20orf27	-0.114556	-0.0310692	0.908797	0.99994	-0.443762	-0.120103	0.657215	0.999997	-1.03981	-0.286637	0.298428	0.999925
ENSG00000101230.5	C20orf82	-0.130814	-0.0827953	0.895923	0.99994	0.222075	0.138477	0.824255	0.999997	0.137901	0.0866757	0.890319	0.999925
ENSG00000196476.11	C20orf96	0.280592	0.0893757	0.779023	0.99994	0.258794	0.0814522	0.795794	0.999997	-0.0732417	-0.0232428	0.941614	0.999925
ENSG00000160226.15	C21orf2	-0.174822	-0.037172	0.86122	0.99994	-0.174862	-0.036651	0.861188	0.999997	-1.22804	-0.26661	0.219432	0.999925
ENSG00000160221.17	C21orf33	-0.423872	-0.117728	0.671659	0.99994	-0.230264	-0.0625593	0.817886	0.999997	0.687477	0.184056	0.491782	0.999925
ENSG00000160298.17	C21orf58	0.262094	0.0905492	0.793249	0.99994	-0.304716	-0.10494	0.760582	0.999997	-0.40729	-0.141189	0.683795	0.999925
ENSG00000159079.18	C21orf59	0.593111	0.203246	0.553107	0.99994	0.476417	0.161563	0.633777	0.999997	0.452363	0.153843	0.651008	0.999925
ENSG00000205929.10	C21orf62	0.509321	0.388721	0.610527	0.99994	0.612033	0.462471	0.540516	0.999997	1.45631	1.08138	0.145308	0.999925
ENSG00000154642.10	C21orf91	0.383975	0.0938113	0.700997	0.99994	0.820244	0.197991	0.412077	0.999997	1.15977	0.280404	0.246142	0.999925
ENSG00000128346.10	C22orf23	0.475951	0.175396	0.634109	0.99994	-0.145537	-0.0538157	0.884287	0.999997	0.157791	0.058019	0.874622	0.999925
ENSG00000215012.8	C22orf29	-1.49781	-0.213273	0.134182	0.99994	-1.82644	-0.260966	0.0677847	0.999997	-1.31047	-0.184648	0.190038	0.999925
ENSG00000242259.8	C22orf39	-0.254788	-0.0409683	0.798887	0.99994	-0.180483	-0.0287559	0.856774	0.999997	-0.438392	-0.0702057	0.661102	0.999925
ENSG00000205856.3	C22orf42	0.0975735	0.0648572	0.922271	0.99994	-0.399948	-0.268116	0.689195	0.999997	-0.563136	-0.38386	0.573342	0.999925
ENSG00000184208.10	C22orf46	-0.420225	-0.134004	0.674321	0.99994	-0.389004	-0.122898	0.697273	0.999997	-0.444017	-0.14078	0.65703	0.999925
ENSG00000157617.16	C2CD2	-0.486638	-0.105035	0.626515	0.99994	-0.119097	-0.0253249	0.905198	0.999997	-0.0765313	-0.0162833	0.938996	0.999925
ENSG00000172375.12	C2CD2L	-0.743728	-0.102235	0.457041	0.99994	-0.835288	-0.114624	0.403555	0.999997	-1.19022	-0.164504	0.23396	0.999925
ENSG00000168014.16	C2CD3	-0.445637	-0.157286	0.655859	0.99994	-0.258578	-0.0901706	0.795961	0.999997	-0.0541498	-0.0188501	0.956816	0.999925
ENSG00000205502.3	C2CD4B	0.448346	0.253147	0.653903	0.99994	-2.23913	-1.41577	0.0251474	0.999997	-0.914795	-0.5406	0.360299	0.999925
ENSG00000183186.7	C2CD4C	1.14059	0.691428	0.254042	0.99994	-0.77572	-0.500349	0.437914	0.999997	0.109565	0.0679911	0.912754	0.999925
ENSG00000225556.1	C2CD4D	0.298637	0.163715	0.765217	0.99994	0.182532	0.099485	0.855165	0.999997	-0.00549557	-0.00301687	0.995615	0.999925
ENSG00000111731.12	C2CD5	0.319773	0.0483103	0.74914	0.99994	0.816777	0.123315	0.414056	0.999997	0.637043	0.0961216	0.524097	0.999925
ENSG00000273045.5	C2orf15	0.0537674	0.0414952	0.95712	0.99994	1.44308	1.05423	0.148999	0.999997	0.14332	0.109054	0.886037	0.999925
ENSG00000221843.4	C2orf16	-0.521962	-0.155265	0.601696	0.99994	-0.837637	-0.249044	0.402234	0.999997	-0.590952	-0.174333	0.554553	0.999925
ENSG00000119147.9	C2orf40	0.0520686	0.0354905	0.958474	0.99994	0.0338645	0.0226418	0.972985	0.999997	0.57277	0.372722	0.5668	0.999925
ENSG00000115998.7	C2orf42	-1.64339	-0.255058	0.100302	0.99994	-0.6742	-0.100454	0.500184	0.999997	0.0407063	0.00600806	0.96753	0.999925
ENSG00000163026.11	C2orf44	-0.380073	-0.0904711	0.703891	0.99994	-0.194974	-0.0457631	0.845414	0.999997	-0.318468	-0.0751089	0.75013	0.999925
ENSG00000162972.10	C2orf47	0.301263	0.0911495	0.763214	0.99994	-0.093311	-0.028164	0.925657	0.999997	-0.35604	-0.1084	0.72181	0.999925
ENSG00000135974.9	C2orf49	0.125261	0.0179058	0.900317	0.99994	-0.146934	-0.0208783	0.883184	0.999997	-0.00109273	-0.000155309	0.999128	0.999925
ENSG00000150873.11	C2orf50	0.0645715	0.0456416	0.948515	0.99994	0.389335	0.269573	0.697028	0.999997	-0.479532	-0.342317	0.63156	0.999925
ENSG00000168887.10	C2orf68	0.614145	0.0994662	0.53912	0.99994	0.393532	0.0633611	0.693927	0.999997	0.895618	0.144638	0.370457	0.999925
ENSG00000178074.5	C2orf69	-0.605009	-0.106001	0.545173	0.99994	-0.11924	-0.02071	0.905085	0.999997	0.21844	0.0379227	0.827086	0.999925
ENSG00000179270.6	C2orf71	0.515315	0.363131	0.606333	0.99994	0.0810835	0.0570594	0.935376	0.999997	0.339777	0.238392	0.734024	0.999925
ENSG00000204128.5	C2orf72	0.988949	0.665908	0.322688	0.99994	0.112748	0.0775764	0.91023	0.999997	-0.710899	-0.515086	0.477147	0.999925
ENSG00000237651.6	C2orf74	0.215803	0.162644	0.829141	0.99994	-0.158355	-0.120389	0.874177	0.999997	-0.754719	-0.597364	0.450418	0.999925
ENSG00000186132.14	C2orf76	0.417099	0.128481	0.676606	0.99994	-0.0621634	-0.0190995	0.950433	0.999997	-0.0936427	-0.0288371	0.925393	0.999925
ENSG00000284308.1	C2orf81	0.129478	0.0697543	0.896979	0.99994	-0.500526	-0.276564	0.616705	0.999997	-1.1839	-0.676598	0.236452	0.999925
ENSG00000182600.9	C2orf82	2.3303	1.09054	0.0197903	0.99994	0.793812	0.370561	0.427305	0.999997	1.16807	0.54363	0.242777	0.999925
ENSG00000187699.10	C2orf88	0.50015	0.398912	0.616969	0.99994	1.36459	1.05484	0.172382	0.999997	0.958358	0.747316	0.337882	0.999925
ENSG00000205086.6	C2orf91	0.477979	0.232964	0.632665	0.99994	0.912653	0.42987	0.361425	0.999997	-0.101453	-0.0497195	0.919191	0.999925
ENSG00000125730.16	C3	-0.0130255	-0.00432331	0.989607	0.99994	0.00392456	0.00130427	0.996869	0.999997	-0.07858	-0.026104	0.937367	0.999925
ENSG00000171860.4	C3AR1	0.363998	0.180357	0.71586	0.99994	0.373359	0.183925	0.708881	0.999997	0.50275	0.247839	0.61514	0.999925
ENSG00000114405.10	C3orf14	0.780339	0.216443	0.435191	0.99994	0.366961	0.101143	0.713648	0.999997	0.396048	0.10934	0.692069	0.999925
ENSG00000163608.14	C3orf17	-0.432332	-0.0529045	0.6655	0.99994	0.0613919	0.00745032	0.951047	0.999997	0.370524	0.0450004	0.710992	0.999925
ENSG00000088543.14	C3orf18	-1.39244	-0.62677	0.16379	0.99994	-0.340432	-0.14385	0.733531	0.999997	0.131074	0.0544217	0.895717	0.999925
ENSG00000131379.9	C3orf20	0.474963	0.344938	0.634813	0.99994	0.292359	0.212089	0.770012	0.999997	0.309959	0.224824	0.756592	0.999925
ENSG00000174928.15	C3orf33	-1.15323	-0.817759	0.248814	0.99994	-0.412484	-0.275458	0.679985	0.999997	-0.382098	-0.255694	0.702388	0.999925
ENSG00000179021.9	C3orf38	0.678066	0.0686249	0.49773	0.99994	1.04341	0.105642	0.29676	0.999997	1.15215	0.116924	0.249258	0.999925
ENSG00000163632.13	C3orf49	0.932215	0.927883	0.351225	0.99994	2.21922	2.12364	0.0264715	0.999997	1.84163	1.77675	0.0655289	0.999925
ENSG00000114529.12	C3orf52	-0.349322	-0.281689	0.726847	0.99994	-0.0488219	-0.0378948	0.961061	0.999997	-0.418399	-0.336145	0.675655	0.999925
ENSG00000181744.8	C3orf58	0.277447	0.0638181	0.781437	0.99994	0.220327	0.0504942	0.825616	0.999997	0.154968	0.0355355	0.876846	0.999925
ENSG00000188315.7	C3orf62	0.124913	0.0338797	0.900592	0.99994	-0.149663	-0.0404271	0.88103	0.999997	-0.111183	-0.030089	0.911471	0.999925
ENSG00000163689.20	C3orf67	0.559732	0.513019	0.575662	0.99994	1.03103	0.920578	0.302526	0.999997	0.116981	0.10875	0.906875	0.999925
ENSG00000187068.2	C3orf70	-0.580968	-0.144047	0.561262	0.99994	-0.502695	-0.122628	0.615179	0.999997	-0.845652	-0.208529	0.397747	0.999925
ENSG00000180044.5	C3orf80	0.255435	0.118244	0.798387	0.99994	0.163021	0.0751293	0.870502	0.999997	0.0699871	0.0323335	0.944204	0.999925
ENSG00000244731.7	C4A	-0.760229	-0.648086	0.447117	0.99994	-1.34183	-1.18203	0.179652	0.999997	-0.520993	-0.433808	0.602372	0.999925
ENSG00000224389.8	C4B	0.0699627	0.061509	0.944223	0.99994	-0.0770354	-0.0677337	0.938595	0.999997	-0.969114	-0.904303	0.332488	0.999925
ENSG00000154274.14	C4orf19	0.21248	0.158455	0.831732	0.99994	0.117077	0.0868684	0.906799	0.999997	-0.49593	-0.377087	0.619944	0.999925
ENSG00000174792.10	C4orf26	1.02468	0.711289	0.305512	0.99994	-0.470117	-0.340382	0.638271	0.999997	0.673062	0.47041	0.500908	0.999925
ENSG00000056050.6	C4orf27	0.504666	0.135197	0.613794	0.99994	0.205547	0.0547765	0.837145	0.999997	0.779006	0.207073	0.435976	0.999925
ENSG00000164096.12	C4orf3	0.638251	0.195456	0.52331	0.99994	0.767507	0.234684	0.44278	0.999997	0.568575	0.173694	0.569644	0.999925
ENSG00000174749.5	C4orf32	0.42446	0.126417	0.67123	0.99994	0.358204	0.105803	0.72019	0.999997	1.09825	0.323236	0.272096	0.999925
ENSG00000151470.12	C4orf33	-0.505213	-0.171554	0.613409	0.99994	-0.0506995	-0.0168485	0.959565	0.999997	0.188865	0.062355	0.850199	0.999925
ENSG00000163633.11	C4orf36	-0.283793	-0.200849	0.776569	0.99994	0.0755395	0.0531651	0.939785	0.999997	0.40645	0.283759	0.684412	0.999925
ENSG00000205208.4	C4orf46	-0.471576	-0.0997209	0.637229	0.99994	0.0338088	0.00705472	0.97303	0.999997	0.546438	0.113954	0.584765	0.999925
ENSG00000205129.8	C4orf47	-0.954724	-0.817619	0.339717	0.99994	-0.64095	-0.527195	0.521555	0.999997	-1.76959	-1.60884	0.0767947	0.999925
ENSG00000243449.6	C4orf48	0.584628	0.429663	0.558798	0.99994	0.467433	0.342338	0.64019	0.999997	0.0824014	0.0612931	0.934328	0.999925
ENSG00000106804.7	C5	-0.0726002	-0.0269846	0.942124	0.99994	-0.058304	-0.0213598	0.953506	0.999997	0.420398	0.15278	0.674195	0.999925
ENSG00000197405.7	C5AR1	-0.0571913	-0.0240822	0.954393	0.99994	0.19773	0.0834826	0.843256	0.999997	0.434355	0.183728	0.664031	0.999925
ENSG00000113583.7	C5orf15	0.0325992	0.00574396	0.973994	0.99994	0.302238	0.0532185	0.762471	0.999997	0.118703	0.020898	0.90551	0.999925
ENSG00000082213.17	C5orf22	-0.559118	-0.0808455	0.576081	0.99994	-0.477796	-0.0686565	0.632796	0.999997	0.309107	0.0442696	0.75724	0.999925
ENSG00000181904.8	C5orf24	-0.426361	-0.0612494	0.669845	0.99994	-0.245876	-0.0351673	0.805778	0.999997	0.137452	0.0196495	0.890674	0.999925
ENSG00000151881.14	C5orf28	-0.0429876	-0.00966832	0.965711	0.99994	-0.0304878	-0.00679003	0.975678	0.999997	0.291282	0.0647232	0.770836	0.999925
ENSG00000181751.9	C5orf30	-0.499323	-0.081795	0.617552	0.99994	0.0045983	0.00074034	0.996331	0.999997	-0.663434	-0.108146	0.507052	0.999925
ENSG00000172244.8	C5orf34	-0.451368	-0.124121	0.651724	0.99994	0.0932535	0.0249772	0.925702	0.999997	0.162832	0.0437172	0.870651	0.999925
ENSG00000197603.13	C5orf42	-0.396615	-0.213276	0.691652	0.99994	-0.197859	-0.102958	0.843155	0.999997	0.264139	0.135137	0.791673	0.999925
ENSG00000161010.14	C5orf45	1.21877	0.392935	0.222932	0.99994	0.120275	0.0390989	0.904265	0.999997	0.205409	0.0668272	0.837253	0.999925
ENSG00000205765.8	C5orf51	-0.325196	-0.0797193	0.745033	0.99994	0.197696	0.0481465	0.843283	0.999997	0.41339	0.100716	0.679321	0.999925
ENSG00000234511.9	C5orf58	0.514759	0.390465	0.606722	0.99994	-0.0414873	-0.0319043	0.966907	0.999997	-0.688886	-0.547839	0.490895	0.999925
ENSG00000164241.13	C5orf63	0.998505	0.403611	0.318035	0.99994	0.336666	0.136433	0.736368	0.999997	0.738842	0.296548	0.460003	0.999925
ENSG00000186577.12	C6orf1	0.735752	0.155026	0.461881	0.99994	0.081638	0.0171253	0.934935	0.999997	0.375175	0.0787341	0.70753	0.999925
ENSG00000196821.9	C6orf106	-0.48836	-0.093237	0.625295	0.99994	-0.0261201	-0.00498734	0.979162	0.999997	-0.194723	-0.0371717	0.84561	0.999925
ENSG00000185127.6	C6orf120	0.021417	0.00318606	0.982913	0.99994	0.428646	0.0637118	0.668181	0.999997	0.884239	0.131988	0.376567	0.999925
ENSG00000188112.8	C6orf132	1.50618	1.00055	0.132022	0.99994	-0.596334	-0.421943	0.550952	0.999997	0.532804	0.359632	0.594169	0.999925
ENSG00000204564.11	C6orf136	0.909083	0.155303	0.363306	0.99994	1.02825	0.173689	0.303833	0.999997	-0.262461	-0.0449288	0.792966	0.999925
ENSG00000203872.6	C6orf163	-0.986266	-0.680013	0.324003	0.99994	-1.15642	-0.799821	0.247509	0.999997	0.12286	0.0795112	0.902218	0.999925
ENSG00000130349.9	C6orf203	-0.0399273	-0.0114716	0.968151	0.99994	-0.344307	-0.0986338	0.730616	0.999997	-0.674193	-0.195218	0.500188	0.999925
ENSG00000181577.15	C6orf223	0.459832	0.254558	0.645637	0.99994	0.102219	0.0571181	0.918582	0.999997	0.250747	0.139477	0.80201	0.999925
ENSG00000221821.3	C6orf226	-0.40875	-0.14357	0.682723	0.99994	-0.472727	-0.163096	0.636408	0.999997	0.547326	0.183644	0.584155	0.999925
ENSG00000204439.3	C6orf47	-0.214472	-0.0357402	0.830179	0.99994	-0.134015	-0.0221641	0.893391	0.999997	-0.0973362	-0.0161108	0.922459	0.999925
ENSG00000204387.12	C6orf48	0.385019	0.105514	0.700224	0.99994	0.0748569	0.0204905	0.940329	0.999997	0.536887	0.147222	0.591346	0.999925
ENSG00000137434.11	C6orf52	1.23398	0.987755	0.217211	0.99994	1.24292	0.985486	0.213899	0.999997	1.03335	0.828171	0.301439	0.999925
ENSG00000184530.8	C6orf58	-1.12786	-0.937839	0.259378	0.99994	-0.851172	-0.686135	0.394674	0.999997	-0.845571	-0.681406	0.397792	0.999925
ENSG00000112308.12	C6orf62	-0.0559343	-0.00808283	0.955394	0.99994	0.521062	0.0755798	0.602323	0.999997	0.416609	0.0603636	0.676964	0.999925
ENSG00000198663.16	C6orf89	-0.32919	-0.0247681	0.742012	0.99994	-0.0935859	-0.00704149	0.925438	0.999997	1.47399	0.112838	0.140486	0.999925
ENSG00000136197.12	C7orf25	0.647574	0.368294	0.51726	0.99994	2.86638	1.59972	0.00415199	0.999997	1.35946	0.758781	0.174001	0.999925
ENSG00000146576.12	C7orf26	-1.06075	-0.120751	0.288802	0.99994	-0.632004	-0.0710524	0.527384	0.999997	-0.914732	-0.103396	0.360333	0.999925
ENSG00000153790.11	C7orf31	0.054554	0.0166391	0.956494	0.99994	-0.0558161	-0.0168001	0.955488	0.999997	0.649177	0.193026	0.516224	0.999925
ENSG00000146826.16	C7orf43	0.604126	0.126622	0.54576	0.99994	0.0674458	0.0140531	0.946227	0.999997	-1.68408	-0.371734	0.0921653	0.999925
ENSG00000122783.16	C7orf49	0.0455048	0.00686859	0.963705	0.99994	-0.418492	-0.0629624	0.675588	0.999997	0.220227	0.032972	0.825695	0.999925
ENSG00000146540.14	C7orf50	0.325872	0.10825	0.744521	0.99994	0.106909	0.0354437	0.914861	0.999997	0.0533224	0.0177016	0.957475	0.999925
ENSG00000164898.12	C7orf55	-0.538482	-0.339266	0.590244	0.99994	1.06157	0.626042	0.288429	0.999997	-0.967795	-0.6184	0.333147	0.999925
ENSG00000164746.13	C7orf57	-0.0140739	-0.00906733	0.988771	0.99994	-0.538307	-0.362475	0.590365	0.999997	-0.896105	-0.615625	0.370197	0.999925
ENSG00000164603.11	C7orf60	-0.0912207	-0.017427	0.927317	0.99994	-0.453514	-0.0862986	0.650178	0.999997	-0.480066	-0.0915207	0.63118	0.999925
ENSG00000185955.4	C7orf61	-2.62757	-2.22027	0.00859974	0.99994	-1.12749	-0.826004	0.259537	0.999997	-1.21464	-0.902218	0.224504	0.999925
ENSG00000243317.7	C7orf73	0.387108	0.107862	0.698676	0.99994	0.304797	0.0846614	0.760521	0.999997	0.313487	0.0871046	0.75391	0.999925
ENSG00000176919.11	C8G	1.15008	0.549187	0.25011	0.99994	-0.260768	-0.127798	0.794271	0.999997	0.150393	0.0727611	0.880454	0.999925
ENSG00000168333.13	C8orf22	-0.259889	-0.183201	0.794949	0.99994	0.39697	0.271785	0.69139	0.999997	0.621796	0.423575	0.534076	0.999925
ENSG00000182307.12	C8orf33	-1.1648	-0.111202	0.2441	0.99994	-0.324898	-0.0307516	0.745258	0.999997	-0.415682	-0.0393605	0.677642	0.999925
ENSG00000156172.5	C8orf37	0.424824	0.082426	0.670965	0.99994	0.84413	0.16114	0.398597	0.999997	1.11746	0.21379	0.263796	0.999925
ENSG00000129696.12	C8orf41	0.0345178	0.00765293	0.972464	0.99994	0.0286591	0.00629815	0.977136	0.999997	0.0119581	0.00263196	0.990459	0.999925
ENSG00000213865.7	C8orf44	1.38426	0.509545	0.166279	0.99994	0.963044	0.350689	0.335525	0.999997	1.01275	0.370637	0.31118	0.999925
ENSG00000169085.11	C8orf46	-0.408138	-0.347688	0.683173	0.99994	-0.781664	-0.672159	0.434412	0.999997	-0.765006	-0.657803	0.444268	0.999925
ENSG00000241852.9	C8orf58	-0.375982	-0.0763314	0.706931	0.99994	-0.477175	-0.0958932	0.633238	0.999997	-0.467818	-0.0942041	0.639915	0.999925
ENSG00000176731.11	C8orf59	0.207939	0.0697733	0.835276	0.99994	-0.0388666	-0.012968	0.968997	0.999997	0.268943	0.0892423	0.787974	0.999925
ENSG00000189376.11	C8orf76	-0.200006	-0.0942482	0.841476	0.99994	-0.356879	-0.166935	0.721182	0.999997	-0.316772	-0.148289	0.751416	0.999925
ENSG00000213563.6	C8orf82	0.261936	0.0653382	0.793371	0.99994	0.122077	0.0303195	0.902838	0.999997	-0.419691	-0.104903	0.674711	0.999925
ENSG00000253250.2	C8orf88	-1.22985	-0.482675	0.218753	0.99994	0.12349	0.0451576	0.901719	0.999997	-1.76845	-0.702158	0.0769854	0.999925
ENSG00000113600.10	C9	-0.512104	-0.413316	0.608578	0.99994	-0.368182	-0.291823	0.712738	0.999997	-0.527994	-0.423089	0.597504	0.999925
ENSG00000198917.12	C9orf114	0.10391	0.0182918	0.917241	0.99994	-0.428314	-0.0753175	0.668423	0.999997	-0.762052	-0.134994	0.446029	0.999925
ENSG00000160345.12	C9orf116	-0.492394	-0.241885	0.622441	0.99994	-0.917999	-0.453521	0.358619	0.999997	-0.466751	-0.22567	0.640678	0.999925
ENSG00000204352.2	C9orf129	0.253367	0.183496	0.799985	0.99994	-0.192693	-0.140941	0.8472	0.999997	0.0858065	0.0621111	0.93162	0.999925
ENSG00000204711.8	C9orf135	-0.898093	-0.725824	0.369136	0.99994	0.122906	0.0940901	0.902181	0.999997	-0.878952	-0.708097	0.379427	0.999925
ENSG00000148362.10	C9orf142	0.629124	0.13757	0.529268	0.99994	0.105351	0.0229474	0.916097	0.999997	0.0880893	0.0192102	0.929806	0.999925
ENSG00000188959.9	C9orf152	-0.533363	-0.366405	0.593782	0.99994	0.551294	0.355446	0.581432	0.999997	-1.06851	-0.749043	0.285292	0.999925
ENSG00000171159.4	C9orf16	0.576019	0.156643	0.564602	0.99994	0.483979	0.131139	0.628401	0.999997	0.583066	0.158112	0.559849	0.999925
ENSG00000232434.2	C9orf172	-0.49104	-0.16423	0.623398	0.99994	-0.560713	-0.186336	0.574994	0.999997	-0.830313	-0.278876	0.406362	0.999925
ENSG00000148120.16	C9orf3	-0.2475	-0.0571444	0.804521	0.99994	-0.439696	-0.100547	0.660158	0.999997	0.293252	0.0660239	0.769329	0.999925
ENSG00000135045.6	C9orf40	0.0456726	0.0134919	0.963571	0.99994	0.131882	0.0385911	0.895078	0.999997	-0.494137	-0.146709	0.62121	0.999925
ENSG00000157653.11	C9orf43	-1.08526	-0.653868	0.277805	0.99994	0.687274	0.380827	0.49191	0.999997	0.534877	0.297994	0.592735	0.999925
ENSG00000186354.10	C9orf47	-0.447309	-0.382665	0.654652	0.99994	-0.537557	-0.456407	0.590883	0.999997	0.357359	0.286683	0.720823	0.999925
ENSG00000179058.6	C9orf50	-0.739956	-0.613478	0.459327	0.99994	-1.44084	-1.26081	0.149629	0.999997	-1.23896	-1.06359	0.21536	0.999925
ENSG00000165118.14	C9orf64	0.413539	0.0818315	0.679212	0.99994	0.182046	0.0358158	0.855547	0.999997	0.858516	0.169048	0.390608	0.999925
ENSG00000183784.6	C9orf66	0.853813	0.293215	0.393209	0.99994	0.269712	0.0924898	0.787382	0.999997	1.1831	0.401249	0.236771	0.999925
ENSG00000238227.7	C9orf69	0.512914	0.0669964	0.608011	0.99994	0.297038	0.0387739	0.766437	0.999997	0.145202	0.0189384	0.884551	0.999925
ENSG00000147894.15	C9orf72	0.0227392	0.00645501	0.981858	0.99994	0.324514	0.0904798	0.745549	0.999997	0.0620086	0.0173869	0.950556	0.999925
ENSG00000136819.15	C9orf78	0.249561	0.0675066	0.802927	0.99994	0.0657964	0.017757	0.94754	0.999997	-0.130884	-0.0353846	0.895867	0.999925
ENSG00000165181.16	C9orf84	1.85881	1.52414	0.0630545	0.99994	0.97855	0.810963	0.327802	0.999997	1.40619	1.15576	0.159666	0.999925
ENSG00000155621.14	C9orf85	0.308579	0.044968	0.757642	0.99994	-1.23668	-0.183382	0.216207	0.999997	0.461394	0.0666009	0.644516	0.999925
ENSG00000165698.15	C9orf9	0.205233	0.051164	0.83739	0.99994	-0.695287	-0.176205	0.486875	0.999997	0.000929689	0.000229529	0.999258	0.999925
ENSG00000157693.14	C9orf91	0.201236	0.0746361	0.840514	0.99994	0.069624	0.0256803	0.944493	0.999997	0.682532	0.2506	0.494903	0.999925
ENSG00000063180.8	CA11	1.36122	0.312561	0.173446	0.99994	0.261699	0.0598384	0.793553	0.999997	0.671858	0.153189	0.501674	0.999925
ENSG00000074410.13	CA12	0.140315	0.0780516	0.888411	0.99994	0.273839	0.149016	0.784209	0.999997	0.336494	0.183018	0.736499	0.999925
ENSG00000185015.7	CA13	-0.366403	-0.139422	0.714065	0.99994	1.43811	0.515085	0.150403	0.999997	1.28001	0.460493	0.200543	0.999925
ENSG00000118298.10	CA14	-0.358723	-0.143657	0.719802	0.99994	0.344919	0.132737	0.730155	0.999997	-0.0746962	-0.0293094	0.940456	0.999925
ENSG00000104267.9	CA2	0.512753	0.165321	0.608124	0.99994	0.245696	0.0789469	0.805917	0.999997	0.270682	0.0871089	0.786636	0.999925
ENSG00000164879.6	CA3	2.0869	1.79031	0.036897	0.99994	0.728853	0.639245	0.466092	0.999997	1.51081	1.30055	0.130837	0.999925
ENSG00000174990.4	CA5A	-0.41717	-0.345914	0.676554	0.99994	-1.17442	-1.0142	0.240225	0.999997	0.0886601	0.0708946	0.929352	0.999925
ENSG00000169239.12	CA5B	0.206698	0.0640066	0.836245	0.99994	0.0443828	0.0136805	0.964599	0.999997	0.215093	0.0663313	0.829695	0.999925
ENSG00000168748.13	CA7	0.111608	0.0832422	0.911134	0.99994	0.408403	0.298542	0.682978	0.999997	0.827665	0.599093	0.40786	0.999925
ENSG00000178538.9	CA8	-0.228282	-0.221532	0.819427	0.99994	0.687097	0.634033	0.492022	0.999997	0.984033	0.897693	0.325099	0.999925
ENSG00000120159.11	CAAP1	0.481982	0.102643	0.629819	0.99994	0.414296	0.0877815	0.678657	0.999997	0.31901	0.0676515	0.749719	0.999925
ENSG00000135932.10	CAB39	-0.180599	-0.0268575	0.856682	0.99994	0.119898	0.0178571	0.904564	0.999997	0.58884	0.0879581	0.555969	0.999925
ENSG00000102547.18	CAB39L	0.564519	0.105113	0.572401	0.99994	0.590991	0.1094	0.554526	0.999997	1.31555	0.245115	0.188327	0.999925
ENSG00000099991.17	CABIN1	-0.329426	-0.0945614	0.741834	0.99994	-0.225234	-0.0642387	0.821797	0.999997	-0.233006	-0.0665887	0.815757	0.999925
ENSG00000134508.12	CABLES1	-0.433778	-0.338288	0.664449	0.99994	0.283879	0.205017	0.776503	0.999997	1.26901	0.877822	0.204436	0.999925
ENSG00000149679.11	CABLES2	-0.493053	-0.146591	0.621975	0.99994	-0.236472	-0.0694124	0.813066	0.999997	-0.114184	-0.0335063	0.909092	0.999925
ENSG00000157782.9	CABP1	-1.17821	-0.721735	0.238711	0.99994	0.632964	0.354191	0.526757	0.999997	-1.21531	-0.740892	0.224249	0.999925
ENSG00000100314.3	CABP7	0.586325	0.397602	0.557657	0.99994	-1.09111	-0.769679	0.275226	0.999997	1.32328	0.878063	0.185742	0.999925
ENSG00000154040.20	CABYR	-0.68584	-0.392133	0.492814	0.99994	-1.09706	-0.633315	0.272616	0.999997	-1.06783	-0.616967	0.285598	0.999925
ENSG00000160325.14	CACFD1	0.702657	0.206743	0.48227	0.99994	0.928131	0.269117	0.353339	0.999997	1.20874	0.350376	0.226762	0.999925
ENSG00000158966.13	CACHD1	-1.46207	-0.598957	0.143721	0.99994	-0.247551	-0.0941332	0.804482	0.999997	-0.626489	-0.242272	0.530994	0.999925
ENSG00000141837.19	CACNA1A	1.12593	0.218886	0.260197	0.99994	0.678206	0.130473	0.497641	0.999997	0.215665	0.0416796	0.829248	0.999925
ENSG00000151067.21	CACNA1C	-0.125626	-0.133188	0.900028	0.99994	0.50994	0.518292	0.610093	0.999997	-0.0710431	-0.0745366	0.943363	0.999925
ENSG00000157388.16	CACNA1D	-1.43786	-0.654653	0.150473	0.99994	-1.49627	-0.680173	0.134582	0.999997	-0.629526	-0.275293	0.529005	0.999925
ENSG00000198216.11	CACNA1E	0.133355	0.0565688	0.893913	0.99994	0.0721346	0.0304569	0.942495	0.999997	0.551933	0.232589	0.580994	0.999925
ENSG00000102001.12	CACNA1F	0.0453582	0.0366503	0.963822	0.99994	0.00561875	0.00450768	0.995517	0.999997	-0.816121	-0.687047	0.414431	0.999925
ENSG00000006283.17	CACNA1G	-0.773053	-0.353443	0.439491	0.99994	-0.436331	-0.194528	0.662597	0.999997	-0.608125	-0.273665	0.543105	0.999925
ENSG00000153956.15	CACNA2D1	0.75268	0.280992	0.451642	0.99994	0.71	0.262628	0.477704	0.999997	0.633804	0.234969	0.526209	0.999925
ENSG00000007402.11	CACNA2D2	-1.40032	-1.11285	0.161419	0.99994	0.861198	0.610395	0.389129	0.999997	-1.06135	-0.821665	0.28853	0.999925
ENSG00000157445.14	CACNA2D3	1.04448	0.741886	0.296262	0.99994	0.146011	0.107115	0.883913	0.999997	0.430845	0.31355	0.666581	0.999925
ENSG00000151062.14	CACNA2D4	0.654002	0.127017	0.51311	0.99994	-0.161259	-0.0312503	0.871889	0.999997	0.887024	0.171496	0.375066	0.999925
ENSG00000067191.15	CACNB1	0.625485	0.262968	0.531653	0.99994	0.496551	0.206043	0.619506	0.999997	0.259398	0.10936	0.795328	0.999925
ENSG00000165995.19	CACNB2	-0.669926	-0.527434	0.502905	0.99994	0.11548	0.0866013	0.908065	0.999997	0.410993	0.30616	0.681078	0.999925
ENSG00000167535.7	CACNB3	-0.154125	-0.0535438	0.877511	0.99994	-0.498842	-0.173806	0.61789	0.999997	-0.695389	-0.246316	0.486812	0.999925
ENSG00000182389.19	CACNB4	0.197442	0.0913786	0.843482	0.99994	0.208422	0.0960579	0.834899	0.999997	0.353301	0.162029	0.723863	0.999925
ENSG00000075461.5	CACNG4	-0.414941	-0.325599	0.678185	0.99994	-1.0103	-0.812906	0.312351	0.999997	-1.63051	-1.37124	0.102994	0.999925
ENSG00000075429.8	CACNG5	-0.137053	-0.0818399	0.890989	0.99994	0.0542539	0.0326415	0.956733	0.999997	-0.173063	-0.105597	0.862602	0.999925
ENSG00000105298.13	CACTIN	-0.506563	-0.0928166	0.612462	0.99994	-0.538025	-0.0977871	0.59056	0.999997	-0.25489	-0.0462111	0.798808	0.999925
ENSG00000151893.14	CACUL1	-0.561675	-0.064507	0.574337	0.99994	-0.206849	-0.0236013	0.836128	0.999997	0.651475	0.074439	0.51474	0.999925
ENSG00000116161.17	CACYBP	0.199021	0.0435345	0.842247	0.99994	0.182549	0.0399674	0.855152	0.999997	-0.187282	-0.0409764	0.851439	0.999925
ENSG00000084774.13	CAD	-0.788047	-0.232909	0.430669	0.99994	-0.435226	-0.127673	0.663398	0.999997	-0.474767	-0.139495	0.634953	0.999925
ENSG00000182985.17	CADM1	0.259849	0.0985778	0.79498	0.99994	0.330142	0.125137	0.741293	0.999997	1.02052	0.389498	0.307482	0.999925
ENSG00000175161.13	CADM2	-0.0271121	-0.013866	0.97837	0.99994	-0.449377	-0.232736	0.65316	0.999997	0.47596	0.235846	0.634103	0.999925
ENSG00000162706.12	CADM3	-0.374378	-0.284319	0.708123	0.99994	-1.51707	-1.2249	0.129248	0.999997	-1.03427	-0.80904	0.301011	0.999925
ENSG00000105767.2	CADM4	0.562894	0.265324	0.573507	0.99994	0.408733	0.191042	0.682735	0.999997	0.395448	0.185517	0.692513	0.999925
ENSG00000081803.15	CADPS2	-0.748208	-0.327572	0.454335	0.99994	0.376983	0.156411	0.706186	0.999997	-0.577645	-0.246531	0.563504	0.999925
ENSG00000164304.15	CAGE1	1.72277	1.01684	0.0849292	0.99994	-0.511012	-0.315505	0.609343	0.999997	0.232296	0.140138	0.816308	0.999925
ENSG00000104327.7	CALB1	1.43427	1.19781	0.151494	0.99994	1.40917	1.16915	0.158784	0.999997	1.45315	1.20668	0.146183	0.999925
ENSG00000172137.18	CALB2	0.971022	1.02195	0.331538	0.99994	0.178011	0.19994	0.858714	0.999997	-0.183965	-0.216286	0.854041	0.999925
ENSG00000175868.13	CALCB	-1.12292	-0.90496	0.261472	0.99994	-0.34122	-0.265854	0.732938	0.999997	-0.322293	-0.251032	0.747231	0.999925
ENSG00000012822.15	CALCOCO1	0.214713	0.0696948	0.829991	0.99994	0.257954	0.0831051	0.796443	0.999997	0.235451	0.0759407	0.813858	0.999925
ENSG00000136436.14	CALCOCO2	0.630264	0.105759	0.528522	0.99994	0.720344	0.12064	0.471314	0.999997	1.34588	0.227431	0.178342	0.999925
ENSG00000064989.12	CALCRL	-0.0423317	-0.0418741	0.966234	0.99994	0.329395	0.318474	0.741857	0.999997	-0.0104718	-0.0102634	0.991645	0.999925
ENSG00000122786.19	CALD1	-0.577552	-0.441629	0.563567	0.99994	-0.350374	-0.255087	0.726058	0.999997	-0.938432	-0.722705	0.348023	0.999925
ENSG00000185933.6	CALHM1	0.799707	0.54031	0.423881	0.99994	0.318352	0.216408	0.750218	0.999997	-0.676694	-0.483077	0.4986	0.999925
ENSG00000138172.10	CALHM2	-0.155619	-0.0235452	0.876334	0.99994	-0.350226	-0.0528791	0.726169	0.999997	-0.0291614	-0.00439739	0.976736	0.999925
ENSG00000183128.7	CALHM3	-0.476064	-0.169701	0.634029	0.99994	0.544398	0.184881	0.586168	0.999997	-0.44447	-0.156422	0.656703	0.999925
ENSG00000198668.10	CALM1	0.163201	0.0225399	0.87036	0.99994	0.225999	0.0312615	0.821202	0.999997	0.154212	0.0213201	0.877443	0.999925
ENSG00000143933.16	CALM2	0.503276	0.115889	0.61477	0.99994	0.349955	0.0805878	0.726373	0.999997	0.227391	0.0523079	0.82012	0.999925
ENSG00000160014.16	CALM3	0.810818	0.101202	0.41747	0.99994	0.52142	0.0649631	0.602074	0.999997	0.599519	0.0747301	0.548827	0.999925
ENSG00000129007.14	CALML4	-0.211286	-0.172876	0.832664	0.99994	-0.605574	-0.502569	0.544797	0.999997	-0.10095	-0.0817236	0.91959	0.999925
ENSG00000183166.10	CALN1	-0.414102	-0.112962	0.678799	0.99994	0.16022	0.0428369	0.872708	0.999997	0.402233	0.107529	0.687513	0.999925
ENSG00000179218.13	CALR	0.470816	0.0713312	0.637772	0.99994	0.224158	0.0339603	0.822635	0.999997	-0.12983	-0.0196455	0.896701	0.999925
ENSG00000128595.16	CALU	-0.291455	-0.035552	0.770704	0.99994	0.357964	0.0437648	0.720371	0.999997	0.0754729	0.00921351	0.939838	0.999925
ENSG00000134072.10	CAMK1	0.612885	0.160496	0.539953	0.99994	0.505247	0.131678	0.613386	0.999997	0.364532	0.0951382	0.715461	0.999925
ENSG00000183049.12	CAMK1D	0.612026	0.15649	0.54052	0.99994	0.0126294	0.00322326	0.989923	0.999997	0.640165	0.162072	0.522065	0.999925
ENSG00000008118.9	CAMK1G	-0.313817	-0.222551	0.75366	0.99994	-1.55534	-1.15297	0.119866	0.999997	-0.560901	-0.400597	0.574865	0.999925
ENSG00000070808.15	CAMK2A	0.0526338	0.0249026	0.958024	0.99994	-0.141653	-0.0670393	0.887354	0.999997	-0.89677	-0.440642	0.369842	0.999925
ENSG00000058404.19	CAMK2B	-0.23958	-0.0740475	0.810656	0.99994	-0.0722716	-0.0219849	0.942386	0.999997	-0.735873	-0.229862	0.461808	0.999925
ENSG00000145349.16	CAMK2D	0.535709	0.0761958	0.59216	0.99994	0.80933	0.115132	0.418325	0.999997	1.79357	0.25996	0.0728825	0.999925
ENSG00000148660.20	CAMK2G	0.513119	0.0856236	0.607868	0.99994	0.241474	0.0399925	0.809188	0.999997	0.208279	0.0345597	0.835011	0.999925
ENSG00000162545.5	CAMK2N1	0.885099	0.786975	0.376103	0.99994	-0.181822	-0.168591	0.855723	0.999997	0.366237	0.329959	0.714188	0.999925
ENSG00000163888.3	CAMK2N2	0.150816	0.0664806	0.880121	0.99994	0.822174	0.352764	0.410978	0.999997	0.554797	0.240572	0.579033	0.999925
ENSG00000152495.10	CAMK4	-0.0260669	-0.00848486	0.979204	0.99994	0.23276	0.0744657	0.815948	0.999997	0.321318	0.102569	0.74797	0.999925
ENSG00000004660.14	CAMKK1	0.386244	0.0727131	0.699316	0.99994	-0.345851	-0.0650342	0.729455	0.999997	-0.115426	-0.0216676	0.908108	0.999925
ENSG00000110931.18	CAMKK2	-0.644569	-0.139125	0.519206	0.99994	-0.397315	-0.0852194	0.691135	0.999997	0.261071	0.0558735	0.794038	0.999925
ENSG00000143919.14	CAMKMT	0.737015	0.120101	0.461113	0.99994	-0.519211	-0.0848582	0.603614	0.999997	-0.0367271	-0.00596085	0.970703	0.999925
ENSG00000164076.16	CAMKV	0.642311	0.850374	0.520671	0.99994	0.889831	1.1607	0.373557	0.999997	0.83889	1.09057	0.401531	0.999925
ENSG00000164615.4	CAMLG	0.215181	0.0360504	0.829626	0.99994	0.827408	0.137824	0.408006	0.999997	0.35496	0.0591179	0.722619	0.999925
ENSG00000130559.18	CAMSAP1	-1.07385	-0.281434	0.28289	0.99994	-0.505299	-0.131069	0.613349	0.999997	-0.865754	-0.225697	0.386625	0.999925
ENSG00000118200.14	CAMSAP2	-0.538269	-0.169131	0.590391	0.99994	-0.336655	-0.1056	0.736377	0.999997	-0.0687702	-0.0215534	0.945173	0.999925
ENSG00000076826.9	CAMSAP3	1.20699	0.665271	0.227435	0.99994	0.812698	0.448107	0.416391	0.999997	0.857786	0.472204	0.391011	0.999925
ENSG00000171735.18	CAMTA1	0.496504	0.124847	0.619539	0.99994	0.240418	0.0601584	0.810007	0.999997	-0.297378	-0.0749174	0.766178	0.999925
ENSG00000108509.20	CAMTA2	-0.625865	-0.182203	0.531403	0.99994	-0.230678	-0.0660306	0.817565	0.999997	-0.299852	-0.0861083	0.76429	0.999925
ENSG00000111530.12	CAND1	-0.892723	-0.113657	0.372006	0.99994	-0.0798308	-0.0101174	0.936372	0.999997	-0.152406	-0.0193142	0.878867	0.999925
ENSG00000144712.11	CAND2	-0.103382	-0.0763196	0.91766	0.99994	-0.6161	-0.465557	0.537828	0.999997	-0.235852	-0.17416	0.813547	0.999925
ENSG00000171302.16	CANT1	-0.367895	-0.0420151	0.712952	0.99994	0.126646	0.0144547	0.899221	0.999997	-0.0907004	-0.0103501	0.927731	0.999925
ENSG00000127022.14	CANX	-0.217458	-0.0299418	0.827851	0.99994	0.41083	0.0567715	0.681198	0.999997	0.515746	0.0713127	0.606032	0.999925
ENSG00000131236.16	CAP1	0.0625988	0.0261023	0.950086	0.99994	0.0983378	0.0410909	0.921664	0.999997	0.396479	0.166051	0.691752	0.999925
ENSG00000112186.11	CAP2	0.621716	0.181265	0.534129	0.99994	0.294091	0.085197	0.768688	0.999997	1.12092	0.322653	0.262323	0.999925
ENSG00000042493.15	CAPG	0.408914	0.105595	0.682603	0.99994	0.282428	0.0729609	0.777616	0.999997	0.0901547	0.0232617	0.928164	0.999925
ENSG00000014216.15	CAPN1	-0.16345	-0.0215682	0.870164	0.99994	-0.495026	-0.0654701	0.620582	0.999997	-0.184122	-0.0243149	0.853918	0.999925
ENSG00000142330.19	CAPN10	0.475984	0.0701458	0.634086	0.99994	-0.630442	-0.0930967	0.528406	0.999997	-0.292594	-0.0430563	0.769832	0.999925
ENSG00000137225.12	CAPN11	0.265783	0.148607	0.790407	0.99994	-0.210861	-0.120928	0.832995	0.999997	0.258901	0.142933	0.795712	0.999925
ENSG00000103326.11	CAPN15	-1.00248	-0.24021	0.316111	0.99994	-0.850133	-0.20248	0.395251	0.999997	-1.19611	-0.287102	0.231655	0.999925
ENSG00000162909.17	CAPN2	0.104714	0.0126144	0.916603	0.99994	-0.799322	-0.0967848	0.424104	0.999997	-0.78139	-0.0945719	0.434573	0.999925
ENSG00000092529.23	CAPN3	0.402745	0.293516	0.687136	0.99994	0.294675	0.213421	0.768242	0.999997	-0.250516	-0.185465	0.802188	0.999925
ENSG00000149260.15	CAPN5	-0.696596	-0.294859	0.486055	0.99994	-0.728138	-0.304731	0.466529	0.999997	0.203057	0.081156	0.83909	0.999925
ENSG00000077274.8	CAPN6	-1.07191	-0.517955	0.283761	0.99994	-0.949175	-0.451363	0.342532	0.999997	-0.407993	-0.190024	0.683279	0.999925
ENSG00000131375.9	CAPN7	-1.12998	-0.102065	0.258484	0.99994	-0.2263	-0.0201242	0.820968	0.999997	-0.413093	-0.0368142	0.679538	0.999925
ENSG00000135773.12	CAPN9	-0.361471	-0.244168	0.717748	0.99994	-2.01225	-1.51173	0.0441935	0.999997	-1.4087	-1.0122	0.158924	0.999925
ENSG00000126247.10	CAPNS1	0.27093	0.0349867	0.786445	0.99994	0.0523863	0.00676733	0.958221	0.999997	-0.459829	-0.0594531	0.645639	0.999925
ENSG00000256812.1	CAPNS2	0.93395	0.579046	0.350329	0.99994	-0.828067	-0.540434	0.407633	0.999997	0.950542	0.585562	0.341837	0.999925
ENSG00000135387.20	CAPRIN1	-0.533894	-0.120915	0.593415	0.99994	-0.076782	-0.0173938	0.938797	0.999997	0.160806	0.0364441	0.872246	0.999925
ENSG00000110888.17	CAPRIN2	0.82607	0.190312	0.408764	0.99994	0.495444	0.113307	0.620287	0.999997	0.350145	0.0802658	0.72623	0.999925
ENSG00000105519.15	CAPS	1.47652	0.629883	0.139803	0.99994	0.125005	0.0541372	0.90052	0.999997	0.835295	0.356301	0.403552	0.999925
ENSG00000180881.19	CAPS2	0.739731	0.241957	0.459463	0.99994	0.281605	0.0918523	0.778247	0.999997	1.06863	0.343897	0.285236	0.999925
ENSG00000116489.12	CAPZA1	0.210573	0.0301672	0.83322	0.99994	0.473307	0.0680335	0.635994	0.999997	0.545132	0.0783872	0.585663	0.999925
ENSG00000198898.13	CAPZA2	-0.127554	-0.0245825	0.898502	0.99994	0.255255	0.0492977	0.798526	0.999997	-0.149428	-0.0288253	0.881216	0.999925
ENSG00000077549.17	CAPZB	0.432099	0.0601526	0.665669	0.99994	0.0238168	0.00331367	0.980999	0.999997	-0.244428	-0.0340019	0.806899	0.999925
ENSG00000100065.14	CARD10	-0.743188	-0.278427	0.457368	0.99994	-0.419877	-0.152095	0.674575	0.999997	-0.293171	-0.106134	0.769391	0.999925
ENSG00000198286.9	CARD11	-0.128932	-0.0624863	0.897411	0.99994	-0.780113	-0.382508	0.435324	0.999997	0.264358	0.125033	0.791504	0.999925
ENSG00000141527.16	CARD14	-0.743755	-0.565361	0.457025	0.99994	-1.86149	-1.51926	0.0626748	0.999997	-1.41918	-1.11847	0.155847	0.999925
ENSG00000204397.7	CARD16	0.465909	0.146486	0.64128	0.99994	0.0760458	0.0238608	0.939383	0.999997	0.473658	0.147864	0.635744	0.999925
ENSG00000165233.17	CARD19	0.399853	0.125384	0.689265	0.99994	0.16915	0.052992	0.865679	0.999997	0.0941428	0.0294903	0.924996	0.999925
ENSG00000132357.13	CARD6	0.0980188	0.0276473	0.921917	0.99994	0.214103	0.0601578	0.830466	0.999997	0.458648	0.128876	0.646487	0.999925
ENSG00000105483.17	CARD8	0.531988	0.0673689	0.594734	0.99994	0.654736	0.0827796	0.512638	0.999997	0.507131	0.0640873	0.612063	0.999925
ENSG00000187796.14	CARD9	0.576323	0.125921	0.564397	0.99994	0.0552293	0.0120321	0.955956	0.999997	-0.173149	-0.0377882	0.862534	0.999925
ENSG00000138380.17	CARF	0.262912	0.0812482	0.792618	0.99994	0.54397	0.164728	0.586462	0.999997	1.19905	0.360359	0.23051	0.999925
ENSG00000153048.10	CARHSP1	0.444989	0.0998367	0.656328	0.99994	0.549021	0.122474	0.582991	0.999997	0.733562	0.163917	0.463216	0.999925
ENSG00000142453.11	CARM1	-0.404713	-0.13936	0.685688	0.99994	-0.146066	-0.0499708	0.88387	0.999997	-0.235815	-0.0808111	0.813576	0.999925
ENSG00000156017.12	CARNMT1	-0.522311	-0.0999109	0.601454	0.99994	0.189744	0.0358067	0.849509	0.999997	-0.426248	-0.0809987	0.669927	0.999925
ENSG00000172508.10	CARNS1	0.6989	0.388457	0.484615	0.99994	-0.299016	-0.169071	0.764928	0.999997	-0.366997	-0.211695	0.713621	0.999925
ENSG00000110619.17	CARS	0.340427	0.108265	0.733535	0.99994	0.252501	0.0799931	0.800654	0.999997	0.585387	0.185399	0.558287	0.999925
ENSG00000134905.16	CARS2	1.06688	0.120945	0.286026	0.99994	0.805334	0.0907652	0.420627	0.999997	0.675441	0.0760956	0.499396	0.999925
ENSG00000118307.18	CASC1	0.596835	0.518998	0.550617	0.99994	-0.592224	-0.543272	0.5537	0.999997	-0.569114	-0.52186	0.569279	0.999925
ENSG00000204682.5	CASC10	0.815105	0.526984	0.415012	0.99994	-0.318771	-0.213407	0.7499	0.999997	0.0252178	0.0167146	0.979881	0.999925
ENSG00000108349.16	CASC3	-0.605891	-0.0990547	0.544587	0.99994	-0.520817	-0.0849813	0.602494	0.999997	-0.30495	-0.0496996	0.760404	0.999925
ENSG00000166734.18	CASC4	0.186443	0.0181244	0.852097	0.99994	0.685007	0.0667098	0.49334	0.999997	0.81666	0.0796695	0.414123	0.999925
ENSG00000137812.19	CASC5	-0.336556	-0.186542	0.736451	0.99994	-0.549345	-0.303653	0.582769	0.999997	-0.366125	-0.201401	0.714271	0.999925
ENSG00000127995.16	CASD1	-0.196207	-0.0243724	0.844448	0.99994	0.561851	0.0688989	0.574218	0.999997	0.149811	0.0184205	0.880913	0.999925
ENSG00000147044.21	CASK	1.29288	1.1723	0.196054	0.99994	0.48497	0.451993	0.627698	0.999997	0.256198	0.242931	0.797798	0.999925
ENSG00000167971.15	CASKIN1	1.14097	1.05225	0.253882	0.99994	1.42664	1.30155	0.153683	0.999997	1.63071	1.48478	0.102951	0.999925
ENSG00000177303.9	CASKIN2	-0.747373	-0.213838	0.454838	0.99994	-0.379011	-0.106916	0.704679	0.999997	-0.627775	-0.178377	0.530151	0.999925
ENSG00000137752.23	CASP1	0.559339	0.203732	0.575931	0.99994	0.195401	0.0710234	0.845079	0.999997	0.727981	0.264427	0.466625	0.999925
ENSG00000003400.14	CASP10	0.0878039	0.0272245	0.930033	0.99994	0.130979	0.0401431	0.895792	0.999997	0.302911	0.0927401	0.761958	0.999925
ENSG00000106144.19	CASP2	-0.781728	-0.169363	0.434374	0.99994	-0.218471	-0.046828	0.827062	0.999997	-0.124051	-0.0265953	0.901275	0.999925
ENSG00000164305.18	CASP3	0.216765	0.0301171	0.828391	0.99994	0.360297	0.0499725	0.718625	0.999997	0.143978	0.019962	0.885518	0.999925
ENSG00000196954.13	CASP4	0.15459	0.0226372	0.877145	0.99994	-0.158107	-0.0231033	0.874372	0.999997	0.207102	0.030249	0.83593	0.999925
ENSG00000137757.10	CASP5	1.18084	0.465137	0.237666	0.99994	0.462795	0.182224	0.643511	0.999997	0.719327	0.282263	0.471939	0.999925
ENSG00000138794.9	CASP6	1.3557	0.258669	0.175195	0.99994	1.2466	0.235129	0.212544	0.999997	1.28271	0.242283	0.199592	0.999925
ENSG00000165806.19	CASP7	0.206364	0.0293945	0.836507	0.99994	-0.0711743	-0.0100855	0.943259	0.999997	0.11713	0.0165995	0.906757	0.999925
ENSG00000064012.21	CASP8	0.400289	0.059742	0.688943	0.99994	0.73883	0.110044	0.46001	0.999997	0.831797	0.124117	0.405523	0.999925
ENSG00000118412.12	CASP8AP2	0.0906006	0.0262928	0.92781	0.99994	-0.233001	-0.0674636	0.81576	0.999997	0.0239777	0.00693537	0.98087	0.999925
ENSG00000132906.17	CASP9	0.315248	0.0414706	0.752573	0.99994	0.123958	0.0161824	0.901348	0.999997	0.316504	0.0413271	0.75162	0.999925
ENSG00000143318.12	CASQ1	0.638745	0.485255	0.522989	0.99994	0.594868	0.449691	0.551932	0.999997	0.610601	0.461555	0.541464	0.999925
ENSG00000087589.16	CASS4	-0.0991186	-0.0303689	0.921044	0.99994	0.0620557	0.0187943	0.950518	0.999997	0.539323	0.162748	0.589664	0.999925
ENSG00000153113.23	CAST	-0.791841	-0.142561	0.428454	0.99994	-0.41295	-0.0739457	0.679643	0.999997	-0.514898	-0.0923545	0.606624	0.999925
ENSG00000130940.14	CASZ1	-0.92634	-0.445962	0.354269	0.99994	-0.308595	-0.140383	0.757629	0.999997	-0.535967	-0.247263	0.591981	0.999925
ENSG00000121691.4	CAT	0.458799	0.108525	0.646379	0.99994	0.0171688	0.00405294	0.986302	0.999997	0.87095	0.206644	0.383781	0.999925
ENSG00000158428.3	CATIP	0.854622	0.628839	0.392761	0.99994	-0.245177	-0.187199	0.806319	0.999997	0.70853	0.522642	0.478616	0.999925
ENSG00000175294.5	CATSPER1	1.07174	0.27229	0.283836	0.99994	0.356208	0.0900081	0.721685	0.999997	0.342219	0.08666	0.732186	0.999925
ENSG00000166762.17	CATSPER2	1.023	0.494099	0.306308	0.99994	0.335764	0.162895	0.737049	0.999997	0.548003	0.265535	0.58369	0.999925
ENSG00000152705.7	CATSPER3	0.0611859	0.0336775	0.951211	0.99994	0.708075	0.379586	0.478899	0.999997	1.47825	0.784403	0.13934	0.999925
ENSG00000133962.7	CATSPERB	1.92774	0.97552	0.0538869	0.99994	1.99377	1.00271	0.0461772	0.999997	1.04123	0.527267	0.297769	0.999925
ENSG00000099338.22	CATSPERG	0.927192	0.561706	0.353827	0.99994	-1.96309	-1.35776	0.0496359	0.999997	0.103697	0.0639322	0.91741	0.999925
ENSG00000105974.11	CAV1	-0.0710293	-0.0658253	0.943374	0.99994	0.0669606	0.0616687	0.946613	0.999997	-0.113729	-0.104968	0.909452	0.999925
ENSG00000105971.14	CAV2	-0.288846	-0.164362	0.772699	0.99994	-0.0523568	-0.029105	0.958244	0.999997	-0.302568	-0.169907	0.762219	0.999925
ENSG00000099625.12	CBARP	-0.512863	-0.236175	0.608047	0.99994	0.671737	0.291409	0.501751	0.999997	-0.188189	-0.0844287	0.850728	0.999925
ENSG00000078699.21	CBFA2T2	-0.818097	-0.163399	0.413302	0.99994	-0.303999	-0.0594926	0.761129	0.999997	0.227607	0.0443573	0.819952	0.999925
ENSG00000129993.14	CBFA2T3	-0.889744	-0.230959	0.373603	0.99994	-0.532533	-0.135133	0.594357	0.999997	-0.635642	-0.162712	0.52501	0.999925
ENSG00000067955.13	CBFB	0.302042	0.0361665	0.76262	0.99994	0.331349	0.039696	0.740381	0.999997	0.548112	0.0657602	0.583615	0.999925
ENSG00000110395.6	CBL	-0.827479	-0.26001	0.407966	0.99994	-0.474191	-0.148778	0.635364	0.999997	-0.0388419	-0.0121769	0.969016	0.999925
ENSG00000114423.19	CBLB	-0.317763	-0.15585	0.750664	0.99994	-0.105432	-0.0513747	0.916033	0.999997	-0.208205	-0.101513	0.835069	0.999925
ENSG00000105879.11	CBLL1	-1.29904	-0.175339	0.19393	0.99994	0.0651367	0.0085949	0.948065	0.999997	0.608049	0.0803477	0.543155	0.999925
ENSG00000139899.10	CBLN3	0.53068	0.150036	0.595641	0.99994	-0.370374	-0.105755	0.711104	0.999997	-0.227913	-0.0649713	0.819714	0.999925
ENSG00000159228.12	CBR1	0.484475	0.132689	0.628049	0.99994	0.407663	0.111011	0.683521	0.999997	-0.0198067	-0.00542328	0.984198	0.999925
ENSG00000159231.5	CBR3	0.504621	0.226098	0.613825	0.99994	-0.218954	-0.100007	0.826686	0.999997	0.519729	0.231085	0.603253	0.999925
ENSG00000145439.11	CBR4	-0.162655	-0.0223985	0.87079	0.99994	-0.0273801	-0.00372594	0.978157	0.999997	0.406288	0.0552267	0.684531	0.999925
ENSG00000160200.17	CBS	0.0214172	0.00936764	0.982913	0.99994	-0.396613	-0.174697	0.691653	0.999997	0.187783	0.0810844	0.851046	0.999925
ENSG00000172785.18	CBWD1	0.955576	0.0958459	0.339287	0.99994	0.164134	0.0163218	0.869626	0.999997	0.312362	0.0310927	0.754765	0.999925
ENSG00000136682.14	CBWD2	0.0127626	0.00138049	0.989817	0.99994	0.847978	0.0912481	0.39645	0.999997	0.0493339	0.00530615	0.960653	0.999925
ENSG00000196873.15	CBWD3	0.743864	0.177078	0.456959	0.99994	0.0636028	0.0150827	0.949287	0.999997	0.852372	0.200205	0.394008	0.999925
ENSG00000147996.16	CBWD5	0.345328	0.0506663	0.729847	0.99994	-0.681796	-0.10028	0.495368	0.999997	0.45427	0.0659551	0.649635	0.999925
ENSG00000215126.10	CBWD6	-0.91925	-0.27337	0.357965	0.99994	-0.967329	-0.284003	0.33338	0.999997	-0.561424	-0.162694	0.574509	0.999925
ENSG00000108468.14	CBX1	-0.0957603	-0.0105912	0.923711	0.99994	0.144093	0.0158919	0.885427	0.999997	0.275583	0.0304284	0.782868	0.999925
ENSG00000173894.10	CBX2	-1.60557	-0.375937	0.108367	0.99994	-0.620699	-0.138112	0.534797	0.999997	-0.889981	-0.20055	0.373476	0.999925
ENSG00000122565.18	CBX3	0.314622	0.072779	0.753049	0.99994	0.160302	0.0370909	0.872643	0.999997	0.158172	0.0365918	0.874322	0.999925
ENSG00000141582.14	CBX4	-0.0674762	-0.0270407	0.946203	0.99994	0.0357248	0.0141226	0.971502	0.999997	0.270045	0.106469	0.787126	0.999925
ENSG00000094916.15	CBX5	-1.13768	-0.253748	0.255253	0.99994	-0.22131	-0.049041	0.824851	0.999997	0.36711	0.0814825	0.713537	0.999925
ENSG00000183741.11	CBX6	-0.0838626	-0.0142483	0.933166	0.99994	-0.622551	-0.106093	0.53358	0.999997	-0.285184	-0.0485133	0.775503	0.999925
ENSG00000100307.12	CBX7	0.554182	0.111503	0.579454	0.99994	-0.36215	-0.0729584	0.71724	0.999997	-0.28346	-0.0571448	0.776824	0.999925
ENSG00000141570.10	CBX8	-0.166008	-0.0351985	0.868151	0.99994	0.509123	0.105505	0.610666	0.999997	-0.223969	-0.0469492	0.822781	0.999925
ENSG00000100211.10	CBY1	-0.0521629	-0.0180055	0.958399	0.99994	-0.0815826	-0.0279183	0.934979	0.999997	-0.319243	-0.109864	0.749542	0.999925
ENSG00000132024.17	CC2D1A	-0.572779	-0.115156	0.566795	0.99994	-0.399657	-0.0795385	0.689409	0.999997	-0.213371	-0.0424531	0.831038	0.999925
ENSG00000154222.14	CC2D1B	-0.372884	-0.0384601	0.709235	0.99994	-0.708742	-0.0732123	0.478485	0.999997	-0.734221	-0.0759072	0.462814	0.999925
ENSG00000048342.15	CC2D2A	-0.499339	-0.226472	0.617541	0.99994	-1.21258	-0.561899	0.225289	0.999997	-0.471771	-0.211422	0.63709	0.999925
ENSG00000188649.13	CC2D2B	0.012983	0.0103891	0.989641	0.99994	-0.487081	-0.396683	0.626201	0.999997	0.260511	0.204931	0.794469	0.999925
ENSG00000060339.13	CCAR1	0.275543	0.0738635	0.782899	0.99994	-0.286336	-0.076781	0.774621	0.999997	-0.338437	-0.0908681	0.735034	0.999925
ENSG00000171097.13	CCBL1	1.26851	0.283205	0.204617	0.99994	0.822514	0.181152	0.410785	0.999997	-0.0319075	-0.00713051	0.974546	0.999925
ENSG00000137944.17	CCBL2	-0.064124	-0.0102127	0.948871	0.99994	0.117095	0.0184879	0.906785	0.999997	-0.068557	-0.0108525	0.945342	0.999925
ENSG00000135736.5	CCDC102A	1.20667	0.898916	0.227559	0.99994	0.973744	0.723895	0.330184	0.999997	0.714541	0.536734	0.474893	0.999925
ENSG00000150636.17	CCDC102B	0.14367	0.057843	0.885761	0.99994	-0.701806	-0.288998	0.4828	0.999997	0.263401	0.105167	0.792241	0.999925
ENSG00000173581.7	CCDC106	-0.111767	-0.024352	0.911008	0.99994	-0.169165	-0.0365946	0.865667	0.999997	-0.160209	-0.0346676	0.872717	0.999925
ENSG00000159884.11	CCDC107	0.443857	0.157738	0.657146	0.99994	0.266234	0.0938527	0.790059	0.999997	-0.124361	-0.0443776	0.90103	0.999925
ENSG00000005059.15	CCDC109B	0.866428	0.181533	0.386255	0.99994	0.711609	0.148389	0.476707	0.999997	0.882572	0.184412	0.377468	0.999925
ENSG00000164221.12	CCDC112	0.721349	0.313496	0.470695	0.99994	-0.0136115	-0.00597271	0.98914	0.999997	0.413829	0.179625	0.678999	0.999925
ENSG00000103021.9	CCDC113	-0.384697	-0.172059	0.700462	0.99994	0.0639166	0.0278667	0.949037	0.999997	0.0940539	0.0408886	0.925066	0.999925
ENSG00000136710.9	CCDC115	1.31238	0.161966	0.189392	0.99994	0.908994	0.110788	0.363354	0.999997	1.24562	0.152528	0.212902	0.999925
ENSG00000161180.10	CCDC116	-0.106781	-0.0788108	0.914963	0.99994	-0.281151	-0.207599	0.778595	0.999997	-0.403905	-0.300462	0.686283	0.999925
ENSG00000159873.9	CCDC117	-0.319957	-0.0558382	0.749001	0.99994	0.258083	0.0446635	0.796343	0.999997	0.188442	0.0326416	0.85053	0.999925
ENSG00000160799.11	CCDC12	0.26098	0.073228	0.794108	0.99994	-0.0747939	-0.0209325	0.940379	0.999997	-0.498824	-0.14076	0.617904	0.999925
ENSG00000147144.12	CCDC120	-0.56592	-0.168743	0.571448	0.99994	-0.210597	-0.0611772	0.833201	0.999997	-0.592975	-0.175384	0.553198	0.999925
ENSG00000176714.9	CCDC121	0.465052	0.0891113	0.641894	0.99994	-0.27664	-0.0529776	0.782056	0.999997	0.147433	0.0280535	0.88279	0.999925
ENSG00000151773.12	CCDC122	0.713447	0.196207	0.475569	0.99994	0.154207	0.0422769	0.877446	0.999997	0.415918	0.113696	0.67747	0.999925
ENSG00000007080.10	CCDC124	-0.253383	-0.0365586	0.799973	0.99994	-0.416439	-0.0599428	0.677089	0.999997	-1.06142	-0.15439	0.288501	0.999925
ENSG00000183323.12	CCDC125	0.128873	0.0455656	0.897458	0.99994	-0.314595	-0.111359	0.753069	0.999997	0.149116	0.0517545	0.881462	0.999925
ENSG00000169193.11	CCDC126	1.08606	0.221595	0.277454	0.99994	1.85993	0.377862	0.0628958	0.999997	0.920105	0.185789	0.357518	0.999925
ENSG00000164366.3	CCDC127	0.367683	0.0446187	0.71311	0.99994	0.689818	0.0831768	0.490309	0.999997	0.259515	0.0313079	0.795238	0.999925
ENSG00000244607.5	CCDC13	0.0151745	0.0068844	0.987893	0.99994	0.477832	0.211352	0.63277	0.999997	-0.354728	-0.161632	0.722793	0.999925
ENSG00000104957.13	CCDC130	0.197331	0.0307385	0.843568	0.99994	-0.435343	-0.0677147	0.663314	0.999997	-0.564777	-0.0882008	0.572225	0.999925
ENSG00000100147.13	CCDC134	0.512523	0.121161	0.608285	0.99994	0.255288	0.0598219	0.7985	0.999997	0.488285	0.114457	0.625348	0.999925
ENSG00000128596.16	CCDC136	-0.495289	-0.15672	0.620396	0.99994	-0.403957	-0.125374	0.686244	0.999997	-0.569811	-0.178513	0.568806	0.999925
ENSG00000185298.12	CCDC137	0.00824769	0.00198339	0.993419	0.99994	-0.307582	-0.0738193	0.7584	0.999997	-1.00638	-0.245603	0.314232	0.999925
ENSG00000163006.11	CCDC138	-0.799303	-0.22017	0.424115	0.99994	-0.0873304	-0.0229995	0.930409	0.999997	-0.297959	-0.0792227	0.765735	0.999925
ENSG00000175455.14	CCDC14	0.728193	0.206895	0.466496	0.99994	-0.0817861	-0.0232388	0.934817	0.999997	-0.122125	-0.0347879	0.9028	0.999925
ENSG00000163492.15	CCDC141	0.430707	0.314129	0.666682	0.99994	0.172707	0.127667	0.862881	0.999997	-0.257027	-0.199875	0.797158	0.999925
ENSG00000135637.13	CCDC142	0.167305	0.0456734	0.86713	0.99994	-0.137655	-0.0372684	0.890513	0.999997	0.0114978	0.00311054	0.990826	0.999925
ENSG00000205212.3	CCDC144NL	-0.690477	-0.266886	0.489894	0.99994	-0.695073	-0.265351	0.487009	0.999997	-1.05108	-0.409443	0.293222	0.999925
ENSG00000135205.14	CCDC146	0.254953	0.163733	0.79876	0.99994	-0.606429	-0.402952	0.54423	0.999997	-0.25214	-0.164536	0.800933	0.999925
ENSG00000153237.17	CCDC148	-0.947018	-0.581381	0.34363	0.99994	0.774551	0.437059	0.438605	0.999997	0.744492	0.419968	0.456579	0.999925
ENSG00000181982.18	CCDC149	-0.501844	-0.0433247	0.615777	0.99994	1.01798	0.087455	0.308689	0.999997	1.50439	0.130409	0.132482	0.999925
ENSG00000149548.14	CCDC15	0.266912	0.0909336	0.789537	0.99994	0.248524	0.0835917	0.803729	0.999997	0.461062	0.154048	0.644754	0.999925
ENSG00000144395.17	CCDC150	0.0870873	0.0535148	0.930602	0.99994	0.0325893	0.0193829	0.974002	0.999997	-0.95457	-0.608706	0.339795	0.999925
ENSG00000198003.11	CCDC151	-1.57759	-1.36297	0.114659	0.99994	0.125234	0.0965376	0.900338	0.999997	0.529704	0.401656	0.596317	0.999925
ENSG00000198865.9	CCDC152	-0.505499	-0.351807	0.613208	0.99994	-0.129738	-0.0893768	0.896773	0.999997	0.491422	0.333543	0.623128	0.999925
ENSG00000248712.7	CCDC153	1.66603	0.732718	0.0957073	0.99994	0.740249	0.326447	0.459149	0.999997	1.08532	0.476665	0.27778	0.999925
ENSG00000197599.12	CCDC154	0.585213	0.435146	0.558404	0.99994	-1.12694	-0.912482	0.259769	0.999997	0.835928	0.608859	0.403195	0.999925
ENSG00000161609.9	CCDC155	0.287575	0.0989778	0.773672	0.99994	1.02086	0.341182	0.307319	0.999997	0.998018	0.333804	0.318271	0.999925
ENSG00000187860.10	CCDC157	1.15582	0.416124	0.247754	0.99994	0.603243	0.21706	0.546347	0.999997	-1.03857	-0.392013	0.299007	0.999925
ENSG00000163749.17	CCDC158	0.895006	0.549832	0.370784	0.99994	0.285246	0.1768	0.775456	0.999997	0.267649	0.167123	0.78897	0.999925
ENSG00000183401.11	CCDC159	0.732037	0.21072	0.464146	0.99994	0.0878294	0.0252752	0.930012	0.999997	-0.0367974	-0.0106417	0.970647	0.999925
ENSG00000280670.2	CCDC163P	-0.250986	-0.0916977	0.801825	0.99994	0.0223376	0.00794117	0.982179	0.999997	-0.28192	-0.101681	0.778005	0.999925
ENSG00000198937.8	CCDC167	0.460125	0.186122	0.645426	0.99994	0.485626	0.194561	0.627232	0.999997	0.0648864	0.0262766	0.948264	0.999925
ENSG00000175820.3	CCDC168	-0.591946	-0.431997	0.553887	0.99994	-1.61272	-1.24835	0.106806	0.999997	-0.558211	-0.402779	0.5767	0.999925
[truncated: 13,153 more rows]

## Sheet: DGEA_column_info
Column	Description
Gene_ID	gene identifier (Ensembl)
Gene_Symbol	gene symbol
z.std	P-value transformed into a signed Z-score
logFC	log2(fold-change) corresponding to the effect or contrast
P.Value	P-value of differential gene expression test
adj.P.Val	FDR-adjusted P-value

## Sheet: GSEA_40KD-SCR
NAME	SIZE	ES	NES	NOM p-val	FDR q-val
GOMF_STRUCTURAL_CONSTITUENT_OF_RIBOSOME	155	0.53984	2.45076	0	0
GOBP_COTRANSLATIONAL_PROTEIN_TARGETING_TO_MEMBRANE	100	0.560635	2.39592	0	0.000318259
GOCC_CYTOSOLIC_RIBOSOME	99	0.557286	2.37322	0	0.000425169
GOCC_CYTOSOLIC_LARGE_RIBOSOMAL_SUBUNIT	54	0.621613	2.36941	0	0.000318877
GOCC_RIBOSOMAL_SUBUNIT	179	0.485355	2.27454	0	0.000762827
GOCC_LARGE_RIBOSOMAL_SUBUNIT	111	0.509035	2.23374	0	0.00117102
GOBP_ESTABLISHMENT_OF_PROTEIN_LOCALIZATION_TO_ENDOPLASMIC_RETICULUM	112	0.487959	2.11722	0	0.0109854
HP_PURE_RED_CELL_APLASIA	22	0.671394	2.11692	0	0.00961221
HP_PERSISTENCE_OF_HEMOGLOBIN_F	25	0.654606	2.08947	0	0.0124293
GOBP_MITOCHONDRIAL_RESPIRATORY_CHAIN_COMPLEX_ASSEMBLY	93	0.494021	2.08638	0	0.011761
GOBP_ATP_SYNTHESIS_COUPLED_ELECTRON_TRANSPORT	91	0.495404	2.05939	0	0.0150799
HP_ABNORMAL_ERYTHROCYTE_ENZYME_LEVEL	26	0.623907	2.04097	0	0.0177416
HP_ELEVATED_RED_CELL_ADENOSINE_DEAMINASE_LEVEL	20	0.676376	2.02318	0	0.0214049
GOMF_HEME_COPPER_TERMINAL_OXIDASE_ACTIVITY	21	0.650386	2.01136	0.00199601	0.0229135
HP_ABNORMAL_NUMBER_OF_ERYTHROID_PRECURSORS	32	0.570175	1.95934	0	0.0481446
HP_ERYTHROID_HYPOPLASIA	23	0.616418	1.94695	0	0.0534719
GOCC_RIBOSOME	212	0.410024	1.94469	0	0.0515955
GOMF_STEROID_HYDROXYLASE_ACTIVITY	18	0.662873	1.93205	0.00191571	0.0572274
GOCC_MHC_PROTEIN_COMPLEX	19	0.651719	1.93116	0	0.0545178
GOBP_RESPIRATORY_ELECTRON_TRANSPORT_CHAIN	107	0.445732	1.92884	0	0.0533807
GOBP_PROTEIN_LOCALIZATION_TO_ENDOPLASMIC_RETICULUM	138	0.422998	1.92882	0	0.0508387
GOMF_HYDROLASE_ACTIVITY_ACTING_ON_CARBON_NITROGEN_BUT_NOT_PEPTIDE_BONDS_IN_LINEAR_AMIDES	51	0.51156	1.92853	0.00184502	0.0487306
GOMF_ELECTRON_TRANSFER_ACTIVITY	123	0.43218	1.91936	0	0.0526368
GOCC_CYTOSOLIC_SMALL_RIBOSOMAL_SUBUNIT	42	0.525161	1.91595	0	0.0525899
GOMF_OXIDOREDUCTASE_ACTIVITY_ACTING_ON_NAD_P_H	95	0.449629	1.91459	0	0.0513498
GOCC_RESPIRASOME	89	0.459875	1.91393	0	0.0497158
GOCC_LUMENAL_SIDE_OF_MEMBRANE	29	0.567993	1.91351	0.00189394	0.0482513
HP_RETICULOCYTOPENIA	28	0.573204	1.91272	0	0.0470503
GOBP_ELECTRON_TRANSPORT_CHAIN	158	0.41485	1.91164	0	0.0461288
GOBP_LONG_CHAIN_FATTY_ACID_METABOLIC_PROCESS	83	0.45801	1.89924	0	0.0523668
GOBP_GLUTATHIONE_METABOLIC_PROCESS	46	0.517703	1.8965	0	0.0522534
GOBP_REGULATION_OF_T_CELL_APOPTOTIC_PROCESS	28	0.572938	1.88945	0.00585938	0.0549495
GOBP_NADH_DEHYDROGENASE_COMPLEX_ASSEMBLY	62	0.480434	1.88835	0	0.0540737
GOBP_OXIDATIVE_PHOSPHORYLATION	114	0.431143	1.88674	0	0.0536233
GOBP_NEGATIVE_REGULATION_OF_T_CELL_APOPTOTIC_PROCESS	18	0.635736	1.88531	0.00192678	0.0527259
GOBP_GLUTATHIONE_DERIVATIVE_METABOLIC_PROCESS	17	0.664085	1.88476	0.00194932	0.0517039
HP_MALIGNANT_GENITOURINARY_TRACT_TUMOR	24	0.603334	1.88336	0.00189753	0.0511112
GOCC_INNER_MITOCHONDRIAL_MEMBRANE_PROTEIN_COMPLEX	110	0.437513	1.8779	0	0.053158
GOBP_UNSATURATED_FATTY_ACID_METABOLIC_PROCESS	76	0.459906	1.87513	0	0.0532604
GOBP_ARACHIDONIC_ACID_METABOLIC_PROCESS	34	0.550441	1.87168	0.00183824	0.0538022
GOCC_SMALL_RIBOSOMAL_SUBUNIT	70	0.46947	1.87031	0	0.0534659
GOBP_CYTOCHROME_COMPLEX_ASSEMBLY	31	0.550177	1.84088	0.00194932	0.0716534
GOMF_GLUTATHIONE_TRANSFERASE_ACTIVITY	18	0.621563	1.8348	0.00380952	0.0748313
GOBP_ADAPTATION_OF_SIGNALING_PATHWAY	16	0.641111	1.83193	0	0.0755114
GOBP_NEGATIVE_REGULATION_OF_NATURAL_KILLER_CELL_MEDIATED_IMMUNITY	17	0.624946	1.82617	0.00753296	0.0785643
GOBP_THYMOCYTE_APOPTOTIC_PROCESS	16	0.636979	1.82434	0.003861	0.0783192
GOMF_OXIDOREDUCTASE_ACTIVITY_ACTING_ON_THE_ALDEHYDE_OR_OXO_GROUP_OF_DONORS	37	0.51635	1.81669	0.00182815	0.0832511
GOCC_AZUROPHIL_GRANULE	138	0.403222	1.81641	0	0.0818325
GOMF_OXIDOREDUCTASE_ACTIVITY_ACTING_ON_NAD_P_H_QUINONE_OR_SIMILAR_COMPOUND_AS_ACCEPTOR	57	0.473096	1.81397	0	0.0823914
HP_ABNORMALITY_OF_THE_THENAR_EMINENCE	26	0.572869	1.81145	0.00397614	0.0828775
GOBP_NEGATIVE_REGULATION_OF_GLYCOPROTEIN_METABOLIC_PROCESS	15	0.644094	1.80793	0.00561798	0.0842162
GOCC_RESPIRATORY_CHAIN_COMPLEX	77	0.448106	1.8071	0	0.0834875
GOBP_LIPID_OXIDATION	93	0.420659	1.80037	0	0.0878701
GOMF_IMMUNOGLOBULIN_BINDING	15	0.644503	1.79867	0.00776699	0.0875835
GOMF_NAD_P_H_DEHYDROGENASE_QUINONE_ACTIVITY	47	0.479778	1.79818	0.00194175	0.0865109
HP_NORMOCHROMIC_ANEMIA	28	0.543147	1.79759	0.00362976	0.0855668
GOCC_PROTEASOME_CORE_COMPLEX	18	0.60066	1.79757	0.00842105	0.0840656
HP_ABNORMAL_CIRCULATING_FATTY_ACID_CONCENTRATION	44	0.483223	1.7909	0.0020202	0.0888129
GOBP_MONOCARBOXYLIC_ACID_BIOSYNTHETIC_PROCESS	172	0.384046	1.78444	0	0.0936307
GOCC_LUMENAL_SIDE_OF_ENDOPLASMIC_RETICULUM_MEMBRANE	24	0.559717	1.78352	0.00389105	0.0928981
GOMF_OXIDOREDUCTASE_ACTIVITY_ACTING_ON_CH_OH_GROUP_OF_DONORS	106	0.412307	1.78183	0	0.0929667
GOBP_MITOCHONDRIAL_TRANSLATIONAL_TERMINATION	88	0.422974	1.77764	0	0.0952766
GOBP_T_CELL_APOPTOTIC_PROCESS	41	0.489319	1.77524	0.0017762	0.0963757
GOBP_BENZENE_CONTAINING_COMPOUND_METABOLIC_PROCESS	17	0.621025	1.77315	0.00772201	0.0969832
GOBP_MITOCHONDRIAL_ELECTRON_TRANSPORT_NADH_TO_UBIQUINONE	52	0.478652	1.77217	0	0.0964592
GOBP_LONG_CHAIN_FATTY_ACID_BIOSYNTHETIC_PROCESS	24	0.560671	1.77	0.00193424	0.0973308
GOBP_FATTY_ACID_METABOLIC_PROCESS	294	0.357141	1.76782	0	0.097887
GOBP_ISOPRENOID_METABOLIC_PROCESS	98	0.412966	1.7634	0	0.101088
GOBP_RESPIRATORY_CHAIN_COMPLEX_IV_ASSEMBLY	22	0.57936	1.76219	0.00371058	0.100919
GOBP_CALCIUM_INDEPENDENT_CELL_CELL_ADHESION_VIA_PLASMA_MEMBRANE_CELL_ADHESION_MOLECULES	16	0.606198	1.7583	0.00559702	0.103502
GOBP_PRIMARY_ALCOHOL_METABOLIC_PROCESS	67	0.437681	1.75804	0.00189753	0.102338
GOMF_COA_HYDROLASE_ACTIVITY	18	0.60085	1.75302	0.00770713	0.105859
GOBP_RESPONSE_TO_XENOBIOTIC_STIMULUS	81	0.418659	1.75135	0.00186567	0.106246
GOBP_MITOCHONDRIAL_CYTOCHROME_C_OXIDASE_ASSEMBLY	18	0.602542	1.75115	0.0078125	0.105008
GOBP_SPERM_AXONEME_ASSEMBLY	18	0.595774	1.74952	0.00592885	0.105311
GOBP_TERPENOID_METABOLIC_PROCESS	82	0.428621	1.74674	0	0.106966
GOBP_NEGATIVE_REGULATION_OF_REPRODUCTIVE_PROCESS	39	0.486218	1.74554	0.00392927	0.106723
GOBP_FATTY_ACID_BIOSYNTHETIC_PROCESS	126	0.393602	1.74302	0	0.107841
HP_HYPOLIPOPROTEINEMIA	20	0.578054	1.74283	0.0183299	0.106718
GOBP_MITOCHONDRIAL_TRANSLATION	129	0.391455	1.73729	0	0.111036
HP_ABNORMAL_TISSUE_METABOLITE_CONCENTRATION	29	0.514369	1.73098	0.00558659	0.116498
GOBP_CELLULAR_HORMONE_METABOLIC_PROCESS	91	0.412042	1.72595	0.00184843	0.121339
GOBP_MITOCHONDRIAL_ELECTRON_TRANSPORT_CYTOCHROME_C_TO_OXYGEN	17	0.601518	1.72312	0.00760456	0.123201
GOBP_OLEFINIC_COMPOUND_METABOLIC_PROCESS	81	0.421329	1.723	0.00195312	0.121848
GOBP_CELLULAR_RESPIRATION	167	0.371761	1.72068	0	0.122785
GOBP_NUCLEAR_TRANSCRIBED_MRNA_CATABOLIC_PROCESS_NONSENSE_MEDIATED_DECAY	120	0.390892	1.71742	0	0.125392
GOCC_ORGANELLAR_RIBOSOME	86	0.409968	1.71477	0	0.126857
GOCC_NADH_DEHYDROGENASE_COMPLEX	47	0.460675	1.71069	0.0101833	0.130259
GOCC_MITOCHONDRIAL_PROTEIN_CONTAINING_COMPLEX	229	0.354114	1.70622	0	0.134184
HP_TONGUE_FASCICULATIONS	19	0.566752	1.7061	0.00986193	0.132756
GOBP_C21_STEROID_HORMONE_METABOLIC_PROCESS	28	0.519476	1.70098	0.00195695	0.137371
GOBP_ICOSANOID_METABOLIC_PROCESS	72	0.426057	1.70087	0.00194175	0.13603
HP_NONIMMUNE_HYDROPS_FETALIS	38	0.476799	1.69988	0.00542496	0.13562
GOBP_PROTEIN_TARGETING_TO_MEMBRANE	187	0.363224	1.69929	0	0.134914
HP_ABNORMAL_ACTIVITY_OF_MITOCHONDRIAL_RESPIRATORY_CHAIN	77	0.418265	1.69864	0.0036036	0.134181
HP_ADENOCARCINOMA_OF_THE_LARGE_INTESTINE	28	0.50302	1.69649	0.0148699	0.135496
HP_ABNORMAL_LDL_CHOLESTEROL_CONCENTRATION	29	0.501575	1.69565	0.00948767	0.135049
GOBP_CELL_KILLING	117	0.382715	1.69293	0	0.137035
GOBP_CELLULAR_RESPONSE_TO_INTERFERON_BETA	17	0.583348	1.69125	0.01002	0.137562
HP_FOCAL_T2_HYPERINTENSE_BRAINSTEM_LESION	31	0.498678	1.68735	0.0131827	0.141089
HP_SPASTIC_PARAPARESIS	47	0.44981	1.68264	0.00561798	0.145868
GOBP_DEOXYRIBONUCLEOTIDE_METABOLIC_PROCESS	39	0.472911	1.68246	0	0.144612
HP_ABNORMALITY_OF_THE_MITOCHONDRION	153	0.366414	1.68204	0	0.143775
GOBP_CARDIOLIPIN_METABOLIC_PROCESS	16	0.582866	1.68074	0.00396825	0.144127
GOCC_VACUOLAR_LUMEN	149	0.370216	1.67949	0	0.1444
GOCC_AZUROPHIL_GRANULE_LUMEN	80	0.407365	1.67862	0.00178253	0.144116
HP_INCREASED_MEAN_CORPUSCULAR_VOLUME	33	0.494242	1.67456	0.0095057	0.148258
GOMF_HORMONE_ACTIVITY	59	0.430821	1.67447	0.00387597	0.146967
GOMF_OXIDOREDUCTASE_ACTIVITY_ACTING_ON_THE_ALDEHYDE_OR_OXO_GROUP_OF_DONORS_NAD_OR_NADP_AS_ACCEPTOR	30	0.496466	1.67313	0.00990099	0.147483
GOMF_OXIDOREDUCTASE_ACTIVITY	603	0.318594	1.67254	0	0.146903
GOBP_STEROL_METABOLIC_PROCESS	129	0.380279	1.67152	0.00185529	0.146839
GOMF_2_IRON_2_SULFUR_CLUSTER_BINDING	20	0.54803	1.6674	0.0191571	0.150931
GOCC_TERTIARY_GRANULE_LUMEN	46	0.456415	1.66361	0.00185185	0.154587
GOMF_HYDROLASE_ACTIVITY_ACTING_ON_CARBON_NITROGEN_BUT_NOT_PEPTIDE_BONDS	94	0.391493	1.66301	0	0.15405
GOCC_ORGANELLE_INNER_MEMBRANE	462	0.321262	1.66213	0	0.153865
GOMF_ION_GATED_CHANNEL_ACTIVITY	29	0.507816	1.66126	0.00788955	0.153649
HP_ABNORMAL_HEMOGLOBIN	37	0.475089	1.66041	0.013308	0.153465
GOCC_MOTILE_CILIUM	130	0.375073	1.65502	0	0.159625
GOCC_PHOTORECEPTOR_OUTER_SEGMENT	56	0.431531	1.65489	0.00191571	0.158518
GOCC_MITOCHONDRIAL_MATRIX	431	0.321448	1.65261	0	0.160513
GOBP_CORNIFICATION	43	0.457064	1.64954	0.00191571	0.163648
HP_PAROXYSMAL_INVOLUNTARY_EYE_MOVEMENTS	34	0.479266	1.64801	0.00551471	0.164477
GOBP_LEUKOCYTE_MEDIATED_CYTOTOXICITY	89	0.3977	1.64432	0	0.16821
GOBP_SPERM_EGG_RECOGNITION	34	0.477154	1.6422	0.0191205	0.169991
HP_RENAL_CORTICAL_CYSTS	16	0.589651	1.64104	0.0177515	0.170471
GOBP_DEOXYRIBOSE_PHOSPHATE_CATABOLIC_PROCESS	26	0.506733	1.63856	0.0107066	0.172831
GOMF_OXIDOREDUCTASE_ACTIVITY_ACTING_ON_THE_CH_CH_GROUP_OF_DONORS_NAD_OR_NADP_AS_ACCEPTOR	26	0.509329	1.63759	0.00609756	0.172931
HP_CORNEAL_DYSTROPHY	25	0.507079	1.63306	0.01	0.178561
HP_RETINAL_THINNING	16	0.571302	1.62925	0.029106	0.183145
GOMF_THREONINE_TYPE_PEPTIDASE_ACTIVITY	17	0.547619	1.6211	0.023301	0.19467
GOBP_NEGATIVE_REGULATION_OF_CELL_KILLING	21	0.52915	1.62016	0.0241935	0.194609
GOBP_PYROPTOSIS	17	0.554808	1.6195	0.0200803	0.194217
HP_OSTEOSARCOMA	29	0.486789	1.6176	0.00801603	0.195958
GOBP_NEGATIVE_REGULATION_OF_LEUKOCYTE_MEDIATED_CYTOTOXICITY	20	0.545419	1.61672	0.0210325	0.195947
HP_ABNORMAL_MITOCHONDRIAL_MORPHOLOGY	20	0.526265	1.61421	0.0158103	0.19859
GOBP_CELLULAR_LIPID_CATABOLIC_PROCESS	187	0.344613	1.60999	0	0.203949
GOBP_RESPONSE_TO_DIETARY_EXCESS	15	0.586463	1.60904	0.0254403	0.203906
GOBP_STEROID_METABOLIC_PROCESS	237	0.330314	1.60717	0	0.205781
GOBP_REGULATION_OF_LEUKOCYTE_MEDIATED_CYTOTOXICITY	64	0.400111	1.60564	0.00782779	0.206788
GOMF_OXIDOREDUCTASE_ACTIVITY_ACTING_ON_THE_CH_CH_GROUP_OF_DONORS	56	0.421009	1.60529	0.00181818	0.20586
GOCC_SPECIFIC_GRANULE_LUMEN	52	0.429962	1.60487	0.00385356	0.205035
GOCC_VESICLE_LUMEN	279	0.326213	1.60307	0	0.206668
GOBP_ANDROGEN_METABOLIC_PROCESS	24	0.515307	1.59974	0.0170778	0.210713
GOCC_RESPIRATORY_CHAIN_COMPLEX_IV	17	0.559525	1.59453	0.0214425	0.217891
GOBP_NEGATIVE_REGULATION_OF_LYMPHOCYTE_MEDIATED_IMMUNITY	37	0.444404	1.59263	0.0078125	0.219928
GOMF_OXIDOREDUCTASE_ACTIVITY_ACTING_ON_PAIRED_DONORS_WITH_INCORPORATION_OR_REDUCTION_OF_MOLECULAR_OXYGEN_NAD_P_H_AS_ONE_DONOR_AND_INCORPORATION_OF_ONE_ATOM_OF_OXYGEN	33	0.460876	1.59088	0.019802	0.221602
GOBP_SINGLE_FERTILIZATION	90	0.383161	1.59051	0.00181488	0.220777
GOBP_REGULATION_OF_DIGESTIVE_SYSTEM_PROCESS	25	0.497248	1.59009	0.0339623	0.220002
GOBP_VERY_LONG_CHAIN_FATTY_ACID_METABOLIC_PROCESS	29	0.469924	1.58948	0.0172084	0.219672
GOBP_REGULATION_OF_GLYCOPROTEIN_METABOLIC_PROCESS	42	0.440863	1.58895	0.00788955	0.219016
HP_INCREASED_CSF_LACTATE	86	0.378162	1.58805	0.00562852	0.218987
GOBP_MITOCHONDRIAL_GENE_EXPRESSION	157	0.339933	1.58328	0	0.225997
GOCC_AZUROPHIL_GRANULE_MEMBRANE	53	0.418401	1.58187	0.0168224	0.227317
GOBP_GLUTAMATE_METABOLIC_PROCESS	26	0.49348	1.57904	0.0229885	0.231094
GOMF_HYDROLASE_ACTIVITY_ACTING_ON_GLYCOSYL_BONDS	105	0.370388	1.57803	0.003663	0.231496
GOCC_LYSOSOMAL_LUMEN	83	0.377308	1.57668	0.00986193	0.232443
GOBP_FATTY_ACID_BETA_OXIDATION	67	0.399412	1.57666	0.00735294	0.230987
GOBP_EATING_BEHAVIOR	16	0.546393	1.57641	0.0289017	0.229951
GOMF_THIOLESTER_HYDROLASE_ACTIVITY	34	0.449365	1.57635	0.0225564	0.228609
HP_LEUKODYSTROPHY	93	0.369693	1.57338	0	0.232827
GOBP_HEAT_GENERATION	16	0.554944	1.57271	0.0264151	0.232549
GOMF_HYDROLASE_ACTIVITY_HYDROLYZING_O_GLYCOSYL_COMPOUNDS	69	0.390033	1.57256	0.0152964	0.231392
GOBP_REGULATION_OF_CELL_KILLING	78	0.388369	1.57089	0.00579151	0.23281
GOMF_ATPASE_ACTIVITY_COUPLED_TO_TRANSMEMBRANE_MOVEMENT_OF_IONS_ROTATIONAL_MECHANISM	19	0.532534	1.56964	0.0236559	0.233865
GOBP_NONRIBOSOMAL_PEPTIDE_BIOSYNTHETIC_PROCESS	17	0.538269	1.56749	0.0338346	0.236324
HP_XANTHOMATOSIS	20	0.519593	1.56722	0.0261682	0.235404
GOBP_UNSATURATED_FATTY_ACID_BIOSYNTHETIC_PROCESS	40	0.43169	1.55805	0.023301	0.25131
GOCC_9PLUS2_MOTILE_CILIUM	71	0.392719	1.55774	0.0115163	0.2504
GOBP_TRANSLATIONAL_TERMINATION	103	0.361876	1.55765	0.0019305	0.249136
GOMF_PEPTIDE_ANTIGEN_BINDING	22	0.506159	1.55691	0.039924	0.248956
HP_ABNORMAL_CIRCULATING_FATTY_ACID_ANION_CONCENTRATION	23	0.494018	1.55472	0.0290698	0.251496
GOBP_ANTIMICROBIAL_HUMORAL_RESPONSE	61	0.403096	1.55407	0.0172414	0.251449
GOBP_SMALL_MOLECULE_CATABOLIC_PROCESS	359	0.306232	1.55316	0	0.251804
GOBP_FATTY_ACID_CATABOLIC_PROCESS	94	0.36486	1.55213	0.00575816	0.252406
HP_DECREASED_ACTIVITY_OF_MITOCHONDRIAL_COMPLEX_I	47	0.41624	1.5516	0.00932836	0.252073
GOBP_HORMONE_METABOLIC_PROCESS	142	0.343286	1.55137	0.00371058	0.251077
GOBP_ENERGY_DERIVATION_BY_OXIDATION_OF_ORGANIC_COMPOUNDS	241	0.320523	1.54809	0	0.256052
GOBP_RESPONSE_TO_INTERFERON_BETA	25	0.482393	1.54725	0.0304183	0.256226
GOBP_ORGANIC_ACID_BIOSYNTHETIC_PROCESS	256	0.318948	1.54709	0.00184162	0.255161
GOBP_KILLING_OF_CELLS_OF_OTHER_ORGANISM	29	0.461635	1.54656	0.0392157	0.25478
GOBP_ESTROGEN_METABOLIC_PROCESS	22	0.507675	1.54386	0.0365854	0.258542
GOCC_MITOCHONDRIAL_ENVELOPE	664	0.287271	1.54283	0	0.259199
GOBP_FERTILIZATION	117	0.351297	1.54231	0.00559702	0.258756
GOBP_NEGATIVE_REGULATION_OF_LEUKOCYTE_MEDIATED_IMMUNITY	45	0.414074	1.5401	0.0248227	0.2618
HP_ABNORMAL_RETICULOCYTE_MORPHOLOGY	56	0.398167	1.537	0.00583658	0.266703
HP_RAPIDLY_PROGRESSIVE	33	0.448672	1.53652	0.0342205	0.266226
GOMF_GLUTATHIONE_PEROXIDASE_ACTIVITY	17	0.546612	1.53574	0.0344828	0.266416
GOBP_GLYCOPROTEIN_CATABOLIC_PROCESS	21	0.498606	1.53498	0.0359281	0.26659
GOBP_PEROXISOMAL_TRANSPORT	69	0.382539	1.53419	0.0170132	0.266767
GOBP_CELLULAR_METABOLIC_COMPOUND_SALVAGE	29	0.464755	1.53387	0.0196078	0.265994
GOBP_AXONEME_ASSEMBLY	50	0.408694	1.53265	0.0237624	0.267099
GOBP_HUMORAL_IMMUNE_RESPONSE	145	0.334933	1.53201	0.00728597	0.267019
GOCC_OXIDOREDUCTASE_COMPLEX	101	0.359013	1.53123	0.00720721	0.267231
HP_FOCAL_T2_HYPERINTENSE_BASAL_GANGLIA_LESION	38	0.432122	1.52806	0.0212355	0.272222
HP_CONGENITAL_ICHTHYOSIFORM_ERYTHRODERMA	18	0.525237	1.52413	0.040367	0.278759
HP_EMG_CHRONIC_DENERVATION_SIGNS	20	0.504984	1.52409	0.0450098	0.277427
HP_ABNORMALITY_OF_ACID_BASE_HOMEOSTASIS	311	0.304514	1.52309	0.00184162	0.277951
GOBP_POSITIVE_REGULATION_OF_TRIGLYCERIDE_METABOLIC_PROCESS	15	0.544935	1.52286	0.0450098	0.277008
GOCC_PROTON_TRANSPORTING_TWO_SECTOR_ATPASE_COMPLEX	28	0.457375	1.52266	0.030426	0.276015
HP_ABNORMALITY_OF_LIPOPROTEIN_CHOLESTEROL_CONCENTRATION	39	0.427955	1.52006	0.0177165	0.280073
HP_ADENOCARCINOMA_OF_THE_INTESTINES	33	0.44033	1.51864	0.0233918	0.281591
HP_ORGANIC_ACIDURIA	66	0.384327	1.51859	0.0114504	0.280307
GOCC_ANCHORED_COMPONENT_OF_PLASMA_MEMBRANE	43	0.417725	1.51842	0.0326923	0.279308
GOBP_SULFUR_COMPOUND_METABOLIC_PROCESS	308	0.303475	1.51765	0	0.279511
HP_LACTIC_ACIDOSIS	149	0.331384	1.51718	0.00183824	0.279161
HP_LETHARGY	163	0.328395	1.51716	0.00184162	0.277846
GOBP_REGULATION_OF_COMPLEMENT_ACTIVATION	36	0.425653	1.51701	0.034413	0.276839
GOBP_CARBOHYDRATE_DERIVATIVE_CATABOLIC_PROCESS	169	0.326731	1.51309	0.00369686	0.28365
GOMF_C_C_CHEMOKINE_BINDING	18	0.509337	1.51292	0.0446927	0.282673
HP_ABNORMAL_MEAN_CORPUSCULAR_VOLUME	42	0.414346	1.51219	0.0170132	0.282903
GOBP_MONOCARBOXYLIC_ACID_METABOLIC_PROCESS	494	0.287655	1.51174	0	0.282478
GOBP_LIPID_CATABOLIC_PROCESS	255	0.307189	1.51119	0	0.282391
GOBP_AXONEMAL_DYNEIN_COMPLEX_ASSEMBLY	23	0.477712	1.51007	0.0331384	0.283444
GOBP_DEOXYRIBONUCLEOSIDE_MONOPHOSPHATE_METABOLIC_PROCESS	16	0.525347	1.50912	0.0632411	0.284192
HP_ABNORMAL_BRAINSTEM_MRI_SIGNAL_INTENSITY	37	0.431292	1.50766	0.028463	0.285804
GOBP_DETECTION_OF_LIGHT_STIMULUS	44	0.41712	1.50553	0.0374753	0.289059
GOBP_PHOSPHATIDYLGLYCEROL_METABOLIC_PROCESS	27	0.46096	1.50373	0.0456274	0.291435
GOBP_GLYCOSIDE_METABOLIC_PROCESS	16	0.535211	1.50309	0.0753968	0.291548
GOCC_PROTON_TRANSPORTING_V_TYPE_ATPASE_COMPLEX	23	0.474731	1.50264	0.0479846	0.291139
GOBP_REGULATION_OF_HUMORAL_IMMUNE_RESPONSE	52	0.395406	1.50173	0.0207939	0.291816
HP_ABNORMALITY_OF_RENAL_EXCRETION	36	0.420648	1.50165	0.0340681	0.290671
GOMF_MODIFIED_AMINO_ACID_BINDING	78	0.369116	1.49995	0.0138889	0.292962
HP_MALE_INFERTILITY	71	0.37137	1.49789	0.0229885	0.2961
GOBP_ORGANIC_ACID_CATABOLIC_PROCESS	213	0.315782	1.4978	0	0.295002
GOCC_9PLUS0_NON_MOTILE_CILIUM	85	0.360851	1.49608	0.0170455	0.297379
HP_INCREASED_SERUM_LACTATE	164	0.322358	1.49379	0.00732601	0.300957
GOBP_RETINOIC_ACID_METABOLIC_PROCESS	17	0.521342	1.49256	0.0558882	0.302298
GOBP_STEROL_BIOSYNTHETIC_PROCESS	64	0.380341	1.4923	0.0177165	0.301601
GOBP_POSITIVE_REGULATION_OF_STEROID_METABOLIC_PROCESS	21	0.488902	1.49217	0.0423387	0.300573
GOMF_CARBOXYLIC_ESTER_HYDROLASE_ACTIVITY	93	0.355205	1.49098	0.0132576	0.301886
GOBP_CELLULAR_MODIFIED_AMINO_ACID_METABOLIC_PROCESS	143	0.331932	1.49004	0.00883392	0.302601
GOBP_NEGATIVE_REGULATION_OF_G_PROTEIN_COUPLED_RECEPTOR_SIGNALING_PATHWAY	39	0.424013	1.48968	0.0293542	0.302039
HP_PARANOIA	15	0.545339	1.4892	0.0479042	0.301699
GOMF_CARBOXYPEPTIDASE_ACTIVITY	26	0.450219	1.48794	0.0506823	0.303166
GOBP_PROTEIN_PROCESSING	167	0.319339	1.48743	0.00943396	0.302944
GOBP_PROTEIN_MATURATION	229	0.306791	1.48628	0.00377358	0.304281
GOBP_MUSCLE_FILAMENT_SLIDING	31	0.446954	1.48618	0.0436508	0.303238
GOBP_PROTEASOMAL_UBIQUITIN_INDEPENDENT_PROTEIN_CATABOLIC_PROCESS	20	0.492266	1.48587	0.0534351	0.302674
GOMF_CALCIUM_ACTIVATED_CATION_CHANNEL_ACTIVITY	19	0.505449	1.48427	0.0641509	0.304773
GOCC_MITOCHONDRIAL_LARGE_RIBOSOMAL_SUBUNIT	56	0.38604	1.48365	0.0147059	0.304741
GOBP_REGULATION_OF_FEEDING_BEHAVIOR	17	0.512876	1.48303	0.0609037	0.304778
HP_CHRONIC_RHINITIS	40	0.413374	1.48249	0.0252918	0.304725
GOBP_MONOCARBOXYLIC_ACID_CATABOLIC_PROCESS	107	0.345216	1.48183	0.00914077	0.304854
HP_POLYURIA	19	0.495962	1.47752	0.0464646	0.313034
GOMF_LYASE_ACTIVITY	163	0.322104	1.47722	0.00573614	0.312394
HP_ABNORMAL_BASAL_GANGLIA_MRI_SIGNAL_INTENSITY	46	0.39556	1.47672	0.030303	0.312218
GOCC_CYTOCHROME_COMPLEX	28	0.447567	1.47545	0.056391	0.313805
HP_SINUS_BRADYCARDIA	20	0.480073	1.47492	0.0570866	0.313659
GOMF_SULFUR_COMPOUND_BINDING	188	0.311434	1.47356	0.00881834	0.315364
HP_THROMBOCYTOSIS	44	0.394586	1.47249	0.0346084	0.316497
GOBP_TRANSLATIONAL_INITIATION	185	0.312892	1.47114	0.00364964	0.318253
GOBP_STEROID_HORMONE_BIOSYNTHETIC_PROCESS	35	0.423285	1.46905	0.0340909	0.321735
GOBP_ACID_SECRETION	27	0.449902	1.469	0.0495238	0.320609
GOBP_CRISTAE_FORMATION	17	0.50526	1.46858	0.0584906	0.320275
HP_DICARBOXYLIC_ACIDURIA	38	0.422813	1.46488	0.0441459	0.327417
GOCC_MITOCHONDRIAL_SMALL_RIBOSOMAL_SUBUNIT	28	0.438189	1.46451	0.0617761	0.327017
GOBP_T_CELL_MEDIATED_CYTOTOXICITY	36	0.424184	1.46386	0.0465587	0.32722
HP_ABNORMAL_MITOCHONDRIA_IN_MUSCLE_TISSUE	37	0.418982	1.46381	0.0275735	0.326079
HP_WHEEZING	39	0.404217	1.46251	0.0475248	0.327802
GOBP_MYELOID_LEUKOCYTE_MEDIATED_IMMUNITY	491	0.279281	1.46081	0	0.330345
GOBP_CILIUM_OR_FLAGELLUM_DEPENDENT_CELL_MOTILITY	80	0.349737	1.46002	0.0190476	0.33091
GOBP_SPERM_MOTILITY	62	0.369723	1.45925	0.0338346	0.331484
GOBP_REGULATION_OF_BEHAVIOR	48	0.387804	1.45863	0.0314233	0.331651
HP_DECREASED_PLASMA_CARNITINE	19	0.498938	1.45784	0.0513308	0.332185
GOBP_ZYMOGEN_ACTIVATION	42	0.402002	1.45751	0.040856	0.331737
GOCC_NON_MOTILE_CILIUM	108	0.334575	1.45628	0.00965251	0.333367
HP_PARAPARESIS	65	0.372689	1.45565	0.029304	0.333612
GOBP_RETINOL_METABOLIC_PROCESS	32	0.4383	1.45486	0.0452756	0.334305
GOBP_KERATINIZATION	50	0.395011	1.45264	0.0392157	0.338287
HP_HYDROPS_FETALIS	83	0.352601	1.45073	0.023301	0.341645
GOMF_QUINONE_BINDING	17	0.497254	1.45037	0.0653846	0.341328
GOBP_CELLULAR_ALDEHYDE_METABOLIC_PROCESS	50	0.380284	1.44943	0.0399202	0.342209
HP_ABNORMAL_URINE_PH	77	0.356535	1.44882	0.0264151	0.342361
HP_LIPID_ACCUMULATION_IN_HEPATOCYTES	98	0.341828	1.44858	0.0138889	0.341681
GOBP_REGULATION_OF_MITOCHONDRIAL_GENE_EXPRESSION	26	0.440442	1.44756	0.0546139	0.342733
GOBP_PYRIMIDINE_DEOXYRIBONUCLEOTIDE_METABOLIC_PROCESS	22	0.469893	1.44752	0.0557554	0.341579
GOBP_ACUTE_PHASE_RESPONSE	32	0.424406	1.44396	0.0491493	0.348769
GOBP_DEOXYRIBONUCLEOSIDE_TRIPHOSPHATE_METABOLIC_PROCESS	15	0.511226	1.44314	0.0814394	0.349523
HP_ABNORMAL_TONGUE_PHYSIOLOGY	32	0.418274	1.44298	0.0650096	0.348687
GOBP_VACUOLAR_ACIDIFICATION	22	0.461437	1.44193	0.061657	0.350029
HP_ABNORMAL_GERM_CELL_MORPHOLOGY	24	0.44948	1.441	0.0634615	0.350938
HP_ABNORMAL_CSF_METABOLITE_LEVEL	102	0.332066	1.43844	0.0169492	0.355638
GOBP_CHAPERONE_MEDIATED_AUTOPHAGY	15	0.505834	1.43719	0.0618956	0.357384
GOMF_AMIDE_BINDING	312	0.286898	1.43692	0	0.356785
GOMF_PEPTIDASE_ACTIVATOR_ACTIVITY_INVOLVED_IN_APOPTOTIC_PROCESS	20	0.481637	1.43669	0.0631164	0.356046
GOBP_STEROID_BIOSYNTHETIC_PROCESS	144	0.318224	1.43612	0.0126582	0.356136
GOBP_REGULATION_OF_LIPOPROTEIN_LIPASE_ACTIVITY	16	0.504769	1.43529	0.0806452	0.356885
GOCC_VACUOLE	691	0.267537	1.43509	0	0.356123
GOBP_COMPLEMENT_ACTIVATION	45	0.385708	1.43225	0.0376648	0.361625
GOCC_CLATHRIN_COATED_ENDOCYTIC_VESICLE	45	0.387964	1.43092	0.0464217	0.363734
GOBP_PEROXISOME_ORGANIZATION	78	0.355492	1.43035	0.0205224	0.364051
GOBP_REGULATION_OF_STEROID_METABOLIC_PROCESS	92	0.339189	1.42996	0.0340265	0.363726
GOMF_ACID_THIOL_LIGASE_ACTIVITY	25	0.45049	1.42934	0.0729167	0.364088
GOMF_NADP_BINDING	48	0.382043	1.42573	0.0475285	0.371878
GOBP_LEUKOCYTE_MEDIATED_IMMUNITY	666	0.266538	1.42513	0	0.372261
GOBP_PHOSPHATE_ION_TRANSPORT	21	0.457242	1.42373	0.072549	0.374376
HP_ABNORMAL_SPERM_MOTILITY	52	0.368952	1.4226	0.04	0.375853
GOBP_REGULATION_OF_EXIT_FROM_MITOSIS	15	0.511081	1.4212	0.0907336	0.377981
HP_POLYSPLENIA	42	0.383888	1.42054	0.0485075	0.378255
GOBP_ESTABLISHMENT_OF_PROTEIN_LOCALIZATION_TO_MEMBRANE	320	0.28497	1.41946	0.00176367	0.379803
HP_INCREASED_PROTEINOGENIC_AMINO_ACID_LEVEL_IN_URINE	29	0.423002	1.41878	0.0556622	0.380168
GOMF_MONOOXYGENASE_ACTIVITY	58	0.368064	1.41836	0.038817	0.38002
GOBP_RHODOPSIN_MEDIATED_SIGNALING_PATHWAY	20	0.461226	1.41612	0.0786517	0.384318
GOBP_AEROBIC_RESPIRATION	78	0.347299	1.41558	0.0458716	0.384495
GOCC_MITOCHONDRION	1398	0.251965	1.41368	0	0.388219
GOMF_RRNA_BINDING	58	0.366994	1.41215	0.0371094	0.390862
HP_PENDULAR_NYSTAGMUS	25	0.438667	1.41174	0.0760234	0.390658
GOCC_FICOLIN_1_RICH_GRANULE	174	0.304287	1.41099	0.0126582	0.391299
HP_RECURRENT_MYCOBACTERIAL_INFECTIONS	44	0.379602	1.41051	0.0537428	0.391273
GOBP_SMALL_MOLECULE_BIOSYNTHETIC_PROCESS	563	0.265339	1.41033	0.00172414	0.390505
HP_DECREASED_CIRCULATING_TOTAL_IGM	30	0.41567	1.41013	0.0474308	0.389732
GOBP_ALCOHOL_METABOLIC_PROCESS	300	0.285264	1.40833	0.00185185	0.393056
HP_GLOSSOPTOSIS	21	0.455493	1.40814	0.072549	0.392346
GOMF_FIBROBLAST_GROWTH_FACTOR_BINDING	22	0.451749	1.40705	0.0732673	0.393967
GOBP_REGULATION_OF_RELEASE_OF_CYTOCHROME_C_FROM_MITOCHONDRIA	39	0.391088	1.40611	0.0511364	0.394947
GOCC_PHOTORECEPTOR_CONNECTING_CILIUM	31	0.407663	1.40581	0.07393	0.394481
GOBP_PHOTOTRANSDUCTION_VISIBLE_LIGHT	23	0.449594	1.40527	0.0851927	0.394578
HP_APLASIA_HYPOPLASIA_OF_THE_RETINA	28	0.420815	1.40508	0.0640777	0.393799
GOBP_REGULATION_OF_T_CELL_MEDIATED_CYTOTOXICITY	30	0.422183	1.40477	0.0592885	0.393341
GOBP_CARBOHYDRATE_PHOSPHORYLATION	22	0.449237	1.40461	0.0839844	0.392491
GOMF_FATTY_ACID_LIGASE_ACTIVITY	16	0.501662	1.40379	0.0938776	0.393356
GOCC_MICROBODY	120	0.319126	1.40323	0.0191205	0.393558
GOMF_NAD_BINDING	50	0.377358	1.40196	0.0558882	0.395586
HP_DILATED_CARDIOMYOPATHY	131	0.309481	1.4013	0.0150659	0.396037
GOBP_REGULATION_OF_HYDROGEN_PEROXIDE_METABOLIC_PROCESS	15	0.518688	1.40047	0.0872093	0.397026
GOBP_REGULATION_OF_NATURAL_KILLER_CELL_MEDIATED_IMMUNITY	39	0.401187	1.40027	0.0731707	0.396276
GOMF_CARBOXY_LYASE_ACTIVITY	29	0.424706	1.39951	0.0640301	0.397106
GOBP_POSITIVE_REGULATION_OF_ACTIN_CYTOSKELETON_REORGANIZATION	17	0.484955	1.39865	0.0971429	0.398134
HP_BRADYCARDIA	51	0.365794	1.3975	0.0409683	0.399923
GOBP_CATECHOLAMINE_SECRETION	33	0.411237	1.39612	0.0806142	0.402385
HP_CNS_DEMYELINATION	37	0.393103	1.39276	0.0750916	0.410242
GOMF_ALCOHOL_DEHYDROGENASE_NADPPLUS_ACTIVITY	18	0.48002	1.39272	0.0887246	0.409144
GOBP_ANAPHASE_PROMOTING_COMPLEX_DEPENDENT_CATABOLIC_PROCESS	78	0.337208	1.39126	0.0296684	0.411912
GOMF_FATTY_ACID_DERIVATIVE_BINDING	18	0.476508	1.38866	0.0858896	0.417741
GOBP_SENSORY_PERCEPTION_OF_TASTE	22	0.44786	1.38853	0.0941176	0.416841
GOCC_FICOLIN_1_RICH_GRANULE_LUMEN	120	0.314796	1.38719	0.0205993	0.41917
GOMF_PASSIVE_TRANSMEMBRANE_TRANSPORTER_ACTIVITY	307	0.279503	1.38717	0.00182815	0.417992
GOBP_NATURAL_KILLER_CELL_MEDIATED_IMMUNITY	54	0.360145	1.38679	0.0446602	0.41772
GOMF_PEPTIDE_RECEPTOR_ACTIVITY	97	0.328081	1.38673	0.0366795	0.416677
GOMF_CARBON_OXYGEN_LYASE_ACTIVITY	69	0.340223	1.38653	0.0578842	0.416045
GOMF_GROWTH_FACTOR_ACTIVITY	102	0.321368	1.38636	0.0223048	0.415233
HP_ABNORMAL_PULMONARY_INTERSTITIAL_MORPHOLOGY	107	0.320996	1.38574	0.0340909	0.415728
GOMF_CYSTEINE_TYPE_ENDOPEPTIDASE_REGULATOR_ACTIVITY_INVOLVED_IN_APOPTOTIC_PROCESS	34	0.403748	1.38526	0.0706107	0.415815
GOBP_ORGANIC_ACID_METABOLIC_PROCESS	819	0.255221	1.3849	0	0.415607
GOBP_HYALURONAN_METABOLIC_PROCESS	31	0.410959	1.38413	0.0818363	0.416426
GOBP_PH_REDUCTION	51	0.365146	1.38412	0.0564972	0.415254
GOBP_OOCYTE_DIFFERENTIATION	37	0.391657	1.38403	0.0711611	0.41429
GOMF_ASPARTIC_TYPE_PEPTIDASE_ACTIVITY	20	0.459952	1.38399	0.104331	0.413222
GOBP_ANTIGEN_PROCESSING_AND_PRESENTATION_OF_EXOGENOUS_PEPTIDE_ANTIGEN_VIA_MHC_CLASS_I	76	0.341209	1.38268	0.0406654	0.415361
GOCC_GOLGI_CIS_CISTERNA	18	0.473459	1.38221	0.0789474	0.415408
GOBP_PROTEIN_TARGETING	404	0.270763	1.38158	0.00558659	0.416033
GOBP_KERATAN_SULFATE_METABOLIC_PROCESS	26	0.431434	1.38095	0.0775348	0.416576
GOBP_NEGATIVE_REGULATION_OF_RESPONSE_TO_BIOTIC_STIMULUS	84	0.33224	1.38084	0.0387454	0.415671
GOBP_SPERMATID_DIFFERENTIATION	103	0.3261	1.38041	0.0324324	0.415637
GOBP_SIGNALING_RECEPTOR_LIGAND_PRECURSOR_PROCESSING	20	0.451808	1.37997	0.0872093	0.415534
GOBP_LONG_CHAIN_FATTY_ACYL_COA_BIOSYNTHETIC_PROCESS	17	0.472879	1.37876	0.108059	0.417568
GOCC_ENDOSOME_LUMEN	27	0.417208	1.37838	0.0792453	0.417407
GOMF_MHC_PROTEIN_COMPLEX_BINDING	20	0.45444	1.37789	0.105368	0.417527
HP_PROXIMAL_TUBULOPATHY	45	0.369485	1.37569	0.0722892	0.422206
GOCC_INTRINSIC_COMPONENT_OF_MITOCHONDRIAL_MEMBRANE	76	0.339846	1.3753	0.0419048	0.422138
GOMF_HEPARIN_BINDING	109	0.315771	1.37523	0.0405157	0.421167
GOBP_NEGATIVE_REGULATION_OF_AXON_EXTENSION	38	0.382902	1.37505	0.0631365	0.420463
GOMF_PROTON_TRANSMEMBRANE_TRANSPORTER_ACTIVITY	84	0.335863	1.37481	0.0555556	0.419923
GOBP_CILIUM_MOVEMENT	101	0.322207	1.37478	0.0262172	0.418837
GOBP_DIGESTION	78	0.3332	1.37474	0.0461538	0.417812
GOBP_NEGATIVE_REGULATION_OF_TUMOR_NECROSIS_FACTOR_MEDIATED_SIGNALING_PATHWAY	15	0.494321	1.37424	0.109434	0.417958
GOMF_ALDO_KETO_REDUCTASE_NADP_ACTIVITY	23	0.435362	1.37406	0.0982659	0.417259
GOMF_ISOMERASE_ACTIVITY	131	0.306249	1.37308	0.0246212	0.418821
GOCC_POLYSOMAL_RIBOSOME	31	0.408489	1.37294	0.0814394	0.418076
HP_PARTIAL_DUPLICATION_OF_THE_PHALANX_OF_HAND	35	0.38645	1.37258	0.0836576	0.417884
GOCC_TERTIARY_GRANULE	143	0.304133	1.37221	0.0202206	0.417824
GOBP_BILE_ACID_METABOLIC_PROCESS	39	0.380689	1.37093	0.0671785	0.420195
GOBP_PROSTANOID_METABOLIC_PROCESS	34	0.391685	1.3707	0.0853659	0.419724
GOCC_EXTRINSIC_COMPONENT_OF_ORGANELLE_MEMBRANE	42	0.380818	1.37023	0.0759013	0.419849
GOMF_VITAMIN_BINDING	109	0.313367	1.36999	0.0189753	0.41939
GOBP_AMINOGLYCAN_CATABOLIC_PROCESS	54	0.360881	1.36986	0.0652985	0.418604
GOBP_PHOTOTRANSDUCTION	33	0.397888	1.36893	0.0803213	0.419963
GOBP_NEGATIVE_REGULATION_OF_LYMPHOCYTE_APOPTOTIC_PROCESS	27	0.419658	1.36882	0.094	0.419174
HP_ABNORMAL_URINE_CARBOXYLIC_ACID_LEVEL	37	0.388177	1.3682	0.0960452	0.419681
GOBP_REGULATION_OF_CHOLESTEROL_METABOLIC_PROCESS	52	0.36087	1.36819	0.0500963	0.418607
GOBP_KETONE_BIOSYNTHETIC_PROCESS	33	0.402536	1.36805	0.0850662	0.417898
GOBP_HEME_METABOLIC_PROCESS	28	0.401465	1.367	0.10687	0.419647
GOBP_CYTOLYSIS	15	0.479827	1.36663	0.10766	0.41958
GOMF_IRON_ION_BINDING	97	0.319813	1.36647	0.0557692	0.418908
GOBP_ICOSANOID_BIOSYNTHETIC_PROCESS	34	0.412722	1.36646	0.0861723	0.417839
HP_DYSOSTOSIS_MULTIPLEX	20	0.449452	1.36628	0.0970297	0.41723
GOBP_QUINONE_METABOLIC_PROCESS	26	0.433364	1.3641	0.105882	0.421986
GOBP_NEGATIVE_REGULATION_OF_AXON_EXTENSION_INVOLVED_IN_AXON_GUIDANCE	23	0.43255	1.36407	0.115854	0.42097
GOBP_CELL_REDOX_HOMEOSTASIS	38	0.381175	1.364	0.0876494	0.420086
HP_INFERTILITY	123	0.309596	1.36301	0.0319716	0.421646
HP_RETINAL_PIGMENT_EPITHELIAL_ATROPHY	17	0.463047	1.36121	0.110476	0.425245
HP_ABNORMAL_MACROPHAGE_MORPHOLOGY	29	0.408462	1.36113	0.0769231	0.424366
GOBP_POSITIVE_REGULATION_OF_CELL_KILLING	49	0.367189	1.361	0.0657194	0.423625
GOBP_MYELOID_LEUKOCYTE_ACTIVATION	583	0.256122	1.36065	0.00175439	0.42347
HP_DEVELOPMENTAL_GLAUCOMA	55	0.357808	1.36024	0.0575397	0.42355
GOMF_SERINE_HYDROLASE_ACTIVITY	105	0.317166	1.36007	0.027451	0.42295
GOBP_REGULATION_OF_NON_CANONICAL_WNT_SIGNALING_PATHWAY	23	0.431408	1.35909	0.0841487	0.424668
GOMF_G_PROTEIN_COUPLED_CHEMOATTRACTANT_RECEPTOR_ACTIVITY	21	0.442921	1.359	0.111984	0.423828
GOCC_MICROBODY_LUMEN	46	0.378576	1.358	0.0720165	0.425458
HP_NASAL_OBSTRUCTION	38	0.382422	1.35699	0.0807087	0.427124
GOMF_INTRAMOLECULAR_OXIDOREDUCTASE_ACTIVITY	41	0.376344	1.35681	0.0789946	0.426515
GOBP_PLASMA_LIPOPROTEIN_PARTICLE_CLEARANCE	44	0.377473	1.35645	0.074856	0.426456
HP_ABNORMAL_ATRIAL_ARRANGEMENT	35	0.398926	1.35558	0.101338	0.42777
GOCC_U1_SNRNP	18	0.458061	1.35537	0.118217	0.427291
GOBP_INNER_MITOCHONDRIAL_MEMBRANE_ORGANIZATION	34	0.402309	1.35515	0.0841683	0.42681
HP_DUPLICATION_OF_THUMB_PHALANX	47	0.370596	1.35429	0.0740038	0.428029
GOMF_LONG_CHAIN_FATTY_ACID_TRANSPORTER_ACTIVITY	16	0.469899	1.35402	0.1222	0.427727
HP_MACROCYTIC_ANEMIA	52	0.354677	1.35391	0.0716981	0.426986
GOBP_CARTILAGE_DEVELOPMENT_INVOLVED_IN_ENDOCHONDRAL_BONE_MORPHOGENESIS	19	0.458251	1.3533	0.0963115	0.427558
GOBP_SUPEROXIDE_ANION_GENERATION	28	0.415918	1.35273	0.10775	0.428055
HP_INCREASED_SERUM_PYRUVATE	45	0.367311	1.35015	0.0838323	0.434019
GOBP_SULFUR_AMINO_ACID_METABOLIC_PROCESS	30	0.408169	1.34839	0.0856574	0.437777
GOBP_C21_STEROID_HORMONE_BIOSYNTHETIC_PROCESS	18	0.459632	1.34724	0.113027	0.439968
GOBP_NEUTRAL_LIPID_CATABOLIC_PROCESS	32	0.394231	1.34643	0.0941176	0.44119
GOMF_ANTIGEN_BINDING	45	0.371276	1.34642	0.0700389	0.440166
GOBP_CELL_CELL_RECOGNITION	49	0.360991	1.3455	0.0866142	0.441585
HP_FETAL_DISTRESS	40	0.371896	1.34544	0.0945674	0.440687
GOCC_VACUOLAR_MEMBRANE	383	0.262677	1.34392	0.00701754	0.444003
GOBP_NUCLEOSIDE_CATABOLIC_PROCESS	32	0.393011	1.34088	0.10297	0.451365
GOBP_NEGATIVE_REGULATION_OF_LEUKOCYTE_APOPTOTIC_PROCESS	39	0.375677	1.34071	0.0936903	0.450813
HP_RHINITIS	56	0.348984	1.33973	0.0723809	0.45254
HP_DELUSIONS	40	0.375181	1.33816	0.1	0.455919
GOMF_ENDOPEPTIDASE_ACTIVITY	295	0.267758	1.33814	0.00706714	0.454891
GOMF_CHEMOREPELLENT_ACTIVITY	24	0.407426	1.33624	0.101695	0.45901
GOBP_REGULATION_OF_G_PROTEIN_COUPLED_RECEPTOR_SIGNALING_PATHWAY	110	0.305447	1.33609	0.0405405	0.458317
GOCC_ORGANELLE_ENVELOPE_LUMEN	83	0.323768	1.33603	0.0655106	0.457395
GOMF_SEMAPHORIN_RECEPTOR_BINDING	20	0.441572	1.33542	0.121324	0.45806
GOMF_HYDRO_LYASE_ACTIVITY	54	0.346686	1.33536	0.0678295	0.457157
GOBP_OOGENESIS	59	0.344774	1.333	0.082218	0.462776
HP_MACULAR_DEGENERATION	61	0.340064	1.33182	0.0666667	0.465007
GOMF_ALCOHOL_BINDING	65	0.333375	1.33094	0.0831826	0.466461
GOBP_DETECTION_OF_ABIOTIC_STIMULUS	96	0.311275	1.3308	0.0655431	0.465777
HP_INCREASED_LDL_CHOLESTEROL_CONCENTRATION	22	0.432041	1.33028	0.117647	0.466219
GOBP_NUCLEOSIDE_BISPHOSPHATE_METABOLIC_PROCESS	118	0.303959	1.33014	0.0398406	0.465568
HP_AMINOACIDURIA	90	0.321186	1.32934	0.0699816	0.466781
GOCC_LATERAL_PLASMA_MEMBRANE	55	0.352032	1.32834	0.0794824	0.468591
GOMF_EXOPEPTIDASE_ACTIVITY	73	0.329047	1.32738	0.0567515	0.470285
GOBP_INTERLEUKIN_10_PRODUCTION	47	0.360234	1.32674	0.0888469	0.471019
HP_URINARY_GLYCOSAMINOGLYCAN_EXCRETION	16	0.451942	1.32577	0.115312	0.472802
HP_DECREASED_ACTIVITY_OF_MITOCHONDRIAL_COMPLEX_IV	20	0.442235	1.32526	0.135338	0.473237
GOBP_PROSTANOID_BIOSYNTHETIC_PROCESS	22	0.426916	1.32525	0.11284	0.472187
GOMF_TRANSFERASE_ACTIVITY_TRANSFERRING_ALKYL_OR_ARYL_OTHER_THAN_METHYL_GROUPS	49	0.35316	1.32478	0.0917969	0.472508
HP_SCOTOMA	55	0.34117	1.32472	0.08413	0.471632
GOBP_SMALL_MOLECULE_METABOLIC_PROCESS	1496	0.235356	1.32414	0	0.472374
HP_EPIPHYSEAL_STIPPLING	28	0.409702	1.32363	0.108216	0.472759
GOBP_REGULATION_OF_CELLULAR_AMINO_ACID_METABOLIC_PROCESS	56	0.345443	1.32318	0.0786948	0.473002
GOBP_POLYAMINE_METABOLIC_PROCESS	17	0.472163	1.32301	0.11583	0.472479
GOMF_PEPTIDE_BINDING	248	0.269842	1.32284	0.0151515	0.471844
GOCC_PORE_COMPLEX	18	0.443114	1.32237	0.156187	0.472177
GOCC_INFLAMMASOME_COMPLEX	15	0.470513	1.3212	0.150495	0.474405
GOBP_ANTIBACTERIAL_HUMORAL_RESPONSE	21	0.433298	1.32114	0.135338	0.473513
GOMF_RECEPTOR_REGULATOR_ACTIVITY	306	0.265955	1.321	0.0161871	0.472852
GOBP_ACTIVATION_OF_ADENYLATE_CYCLASE_ACTIVITY	29	0.395186	1.31945	0.094	0.476388
HP_ABNORMAL_SPERM_TAIL_MORPHOLOGY	15	0.479199	1.31647	0.145038	0.483912
GOBP_RESPONSE_TO_COLD	41	0.369583	1.31512	0.086629	0.486828
GOBP_GLYCOSYL_COMPOUND_CATABOLIC_PROCESS	40	0.36145	1.31371	0.112811	0.489914
HP_FEMALE_INFERTILITY	43	0.360387	1.31365	0.0978887	0.489019
GOBP_TRANSLATIONAL_ELONGATION	127	0.293749	1.31358	0.0520446	0.488166
GOMF_STRUCTURAL_CONSTITUENT_OF_MUSCLE	34	0.377264	1.31352	0.124498	0.487299
GOMF_C_ACYLTRANSFERASE_ACTIVITY	16	0.466146	1.3128	0.138196	0.488394
HP_ABNORMAL_CIRCULATING_AMINO_ACID_CONCENTRATION	108	0.300261	1.31263	0.0501859	0.487825
HP_MULTIPLE_PRENATAL_FRACTURES	15	0.47603	1.31217	0.152344	0.488025
GOCC_INTRINSIC_COMPONENT_OF_MITOCHONDRIAL_INNER_MEMBRANE	47	0.35321	1.3116	0.106509	0.488573
GOBP_SENSORY_PERCEPTION_OF_LIGHT_STIMULUS	131	0.298529	1.31075	0.0531915	0.490045
HP_HEAD_TREMOR	28	0.396155	1.31011	0.119093	0.490815
GOBP_VENTRICULAR_CARDIAC_MUSCLE_TISSUE_DEVELOPMENT	45	0.352229	1.30913	0.11194	0.492666
GOBP_CIRCADIAN_SLEEP_WAKE_CYCLE_SLEEP	15	0.46306	1.30843	0.155378	0.493565
HP_DIFFUSE_WHITE_MATTER_ABNORMALITIES	30	0.392279	1.30723	0.122807	0.496103
GOBP_LONG_CHAIN_FATTY_ACYL_COA_METABOLIC_PROCESS	23	0.409914	1.30711	0.123506	0.495418
GOBP_FATTY_ACID_DERIVATIVE_METABOLIC_PROCESS	61	0.332462	1.30672	0.1	0.495411
GOBP_NEGATIVE_REGULATION_OF_INNATE_IMMUNE_RESPONSE	57	0.338959	1.30654	0.0924214	0.494888
GOBP_GPI_ANCHOR_METABOLIC_PROCESS	30	0.389434	1.30454	0.12334	0.499913
GOBP_DEFENSE_RESPONSE_TO_BACTERIUM	143	0.290834	1.30449	0.0511364	0.498992
GOBP_NADPH_REGENERATION	18	0.434549	1.30434	0.144487	0.498411
GOBP_GERM_CELL_DEVELOPMENT	171	0.280408	1.30349	0.0367647	0.499793
GOBP_KERATAN_SULFATE_BIOSYNTHETIC_PROCESS	21	0.430519	1.30331	0.130604	0.499317
GOBP_CALCIUM_ION_TRANSPORT	302	0.259372	1.30272	0.0132075	0.500012
GOMF_METALLOPEPTIDASE_ACTIVITY	142	0.294144	1.3025	0.0592593	0.499601
HP_DECREASED_FERTILITY_IN_FEMALES	58	0.336994	1.30235	0.0802239	0.49899
HP_EMG_NEUROPATHIC_CHANGES	41	0.356259	1.30222	0.114286	0.498305
HP_SYSTEMIC_LUPUS_ERYTHEMATOSUS	28	0.400904	1.3021	0.121771	0.497628
GOMF_CATION_CHANNEL_ACTIVITY	215	0.270483	1.30067	0.0409253	0.500943
GOBP_ORGANOPHOSPHATE_CATABOLIC_PROCESS	136	0.290045	1.29969	0.0582707	0.50291
GOCC_CATION_CHANNEL_COMPLEX	155	0.283599	1.29947	0.0373134	0.502536
GOBP_CGMP_MEDIATED_SIGNALING	21	0.415742	1.29913	0.134615	0.502504
GOBP_PHAGOSOME_MATURATION	42	0.365355	1.29907	0.090566	0.501686
GOBP_FATTY_ACID_DERIVATIVE_BIOSYNTHETIC_PROCESS	47	0.351479	1.2989	0.10241	0.501158
GOCC_AUTOPHAGOSOME_MEMBRANE	36	0.372967	1.29874	0.114232	0.500562
GOCC_CLATHRIN_COATED_ENDOCYTIC_VESICLE_MEMBRANE	32	0.379757	1.29788	0.107692	0.502051
HP_ABNORMAL_URINE_METABOLITE_LEVEL	355	0.256183	1.29607	0.0172712	0.506564
GOBP_POSITIVE_REGULATION_OF_RELEASE_OF_CYTOCHROME_C_FROM_MITOCHONDRIA	26	0.396619	1.29538	0.132937	0.507696
GOMF_CIS_TRANS_ISOMERASE_ACTIVITY	30	0.385794	1.29439	0.139963	0.50965
GOMF_GATED_CHANNEL_ACTIVITY	226	0.267851	1.294	0.0258303	0.509823
GOBP_PHOSPHOLIPID_CATABOLIC_PROCESS	40	0.360894	1.29398	0.125737	0.50884
GOBP_PHAGOSOME_ACIDIFICATION	25	0.407356	1.29364	0.126706	0.508788
GOBP_DIGESTIVE_SYSTEM_PROCESS	60	0.327587	1.29359	0.101761	0.507897
HP_ABNORMAL_BLOOD_GAS_LEVEL	17	0.444614	1.29352	0.16185	0.507105
GOBP_CELL_COMMUNICATION_BY_ELECTRICAL_COUPLING	27	0.386837	1.2928	0.124294	0.508346
GOBP_CELL_FATE_COMMITMENT_INVOLVED_IN_FORMATION_OF_PRIMARY_GERM_LAYER	20	0.422384	1.29224	0.140713	0.509078
GOBP_RELEASE_OF_CYTOCHROME_C_FROM_MITOCHONDRIA	50	0.344856	1.29164	0.107004	0.50989
GOBP_POSITIVE_REGULATION_OF_GLYCOLYTIC_PROCESS	19	0.441013	1.29102	0.148676	0.510837
GOMF_AMINO_ACID_BINDING	36	0.368974	1.29056	0.111111	0.511146
GOMF_CARBOXYLIC_ACID_BINDING	130	0.284956	1.29017	0.0500928	0.511341
GOBP_PEROXISOMAL_MEMBRANE_TRANSPORT	20	0.421992	1.29	0.152475	0.510861
GOMF_FLAVIN_ADENINE_DINUCLEOTIDE_BINDING	72	0.313992	1.28947	0.0953271	0.511446
HP_ELEVATED_HEPATIC_TRANSAMINASE	213	0.268804	1.28928	0.032491	0.511005
GOCC_SPECIFIC_GRANULE	142	0.286396	1.28842	0.0575816	0.512642
GOCC_MYOFILAMENT	21	0.425368	1.28529	0.151767	0.52128
GOBP_CELLULAR_LIPID_METABOLIC_PROCESS	830	0.236661	1.28312	0.00338409	0.526885
GOBP_HYALURONAN_CATABOLIC_PROCESS	15	0.454363	1.28283	0.160643	0.526717
HP_ABNORMALITY_OF_IMMUNE_SERUM_PROTEIN_PHYSIOLOGY	21	0.416225	1.2817	0.145349	0.529191
GOMF_COPPER_ION_BINDING	47	0.342817	1.28137	0.125237	0.529108
GOBP_ALCOHOL_CATABOLIC_PROCESS	43	0.345818	1.28132	0.121756	0.52825
GOMF_PHOSPHOLIPASE_A2_ACTIVITY	15	0.454905	1.28068	0.170732	0.529257
HP_AMYLOIDOSIS	25	0.396099	1.28022	0.137255	0.529692
GOMF_LIGASE_ACTIVITY_FORMING_CARBON_SULFUR_BONDS	35	0.370784	1.28004	0.137291	0.529181
HP_TREMOR_BY_ANATOMICAL_SITE	55	0.329285	1.28004	0.116371	0.528176
GOBP_ONE_CARBON_METABOLIC_PROCESS	31	0.377573	1.2792	0.114688	0.529768
HP_RETINAL_DYSTROPHY	265	0.262684	1.2787	0.0411449	0.530265
HP_COLOR_VISION_DEFECT	74	0.311216	1.27758	0.0989399	0.532727
GOCC_ER_TO_GOLGI_TRANSPORT_VESICLE_MEMBRANE	57	0.331358	1.27671	0.107011	0.534409
GOCC_SECRETORY_GRANULE	670	0.237859	1.27661	0.00347826	0.533724
GOBP_MITOCHONDRION_ORGANIZATION	482	0.244292	1.2763	0.010989	0.533644
GOBP_RESPIRATORY_SYSTEM_PROCESS	28	0.382811	1.27612	0.133874	0.533175
GOBP_ORGANIC_HYDROXY_COMPOUND_CATABOLIC_PROCESS	52	0.337714	1.27585	0.118677	0.533027
HP_VOMITING	222	0.262237	1.27542	0.0332717	0.533384
HP_RECURRENT_BACTERIAL_INFECTIONS	135	0.283846	1.27402	0.0525328	0.536695
HP_PROGRESSIVE_SPASTICITY	24	0.406426	1.27346	0.16129	0.537437
GOBP_LEUKOTRIENE_METABOLIC_PROCESS	21	0.416783	1.27299	0.162427	0.53789
GOBP_CERAMIDE_CATABOLIC_PROCESS	18	0.424048	1.27242	0.161479	0.538696
HP_SKIN_RASH	95	0.300266	1.27215	0.0884615	0.538569
GOCC_CILIARY_BASE	24	0.398881	1.27207	0.147287	0.537818
GOMF_ORGANIC_ACID_BINDING	77	0.311898	1.27187	0.10099	0.537447
GOBP_BONE_MATURATION	17	0.441814	1.27185	0.156	0.5365
GOBP_CELL_ACTIVATION_INVOLVED_IN_IMMUNE_RESPONSE	621	0.239587	1.27079	0.013986	0.538901
HP_ABNORMAL_VENA_CAVA_MORPHOLOGY	46	0.341998	1.26957	0.139847	0.541818
HP_PROGRESSIVE_NEUROLOGIC_DETERIORATION	42	0.3508	1.26951	0.142315	0.540984
GOBP_ORGANIC_HYDROXY_COMPOUND_METABOLIC_PROCESS	422	0.24812	1.26938	0.0179856	0.540449
HP_TETRAPARESIS	35	0.356105	1.26901	0.154426	0.54056
HP_CENTRAL_SCOTOMA	34	0.366523	1.26729	0.130952	0.544965
GOCC_TRANSPORTER_COMPLEX	229	0.262344	1.26703	0.0460177	0.544718
HP_PRIMITIVE_REFLEX	17	0.443508	1.26661	0.180769	0.545082
HP_PERICARDIAL_EFFUSION	30	0.373698	1.26583	0.158317	0.546563
HP_ABNORMAL_ANTERIOR_CHAMBER_MORPHOLOGY	32	0.370343	1.26507	0.12476	0.54793
GOMF_STEROID_DEHYDROGENASE_ACTIVITY	26	0.388842	1.26493	0.146535	0.547337
GOBP_GLUCOSE_6_PHOSPHATE_METABOLIC_PROCESS	22	0.408936	1.26477	0.154562	0.546886
HP_VERY_LONG_CHAIN_FATTY_ACID_ACCUMULATION	16	0.433661	1.26431	0.157171	0.547404
GOBP_SULFUR_COMPOUND_BIOSYNTHETIC_PROCESS	164	0.270752	1.26406	0.064695	0.547224
HP_PANCREATIC_FIBROSIS	18	0.428296	1.26319	0.177264	0.548992
HP_NYCTALOPIA	140	0.279757	1.2628	0.0744275	0.549263
HP_HODGKIN_LYMPHOMA	21	0.406196	1.26137	0.156371	0.552757
GOMF_ORGANIC_CATION_TRANSMEMBRANE_TRANSPORTER_ACTIVITY	15	0.451646	1.26137	0.177606	0.551757
GOMF_LIGASE_ACTIVITY	118	0.285474	1.26126	0.0884615	0.551118
HP_PANCREATITIS	63	0.317921	1.26072	0.119923	0.551786
GOMF_AMYLOID_BETA_BINDING	73	0.309968	1.26053	0.116451	0.55138
HP_MUSCLE_FIBRILLATION	29	0.384212	1.26015	0.158824	0.551572
GOBP_REGULATION_OF_BLOOD_PRESSURE	122	0.287458	1.26003	0.0769231	0.55099
GOBP_RUFFLE_ASSEMBLY	37	0.359202	1.25966	0.146947	0.551175
GOBP_WATER_SOLUBLE_VITAMIN_METABOLIC_PROCESS	68	0.31186	1.25951	0.128405	0.550632
GOMF_TRIGLYCERIDE_LIPASE_ACTIVITY	19	0.423603	1.25941	0.173737	0.549959
HP_MUSCLE_ABNORMALITY_RELATED_TO_MITOCHONDRIAL_DYSFUNCTION	63	0.32127	1.25742	0.126214	0.555346
GOBP_CARBOHYDRATE_DERIVATIVE_TRANSPORT	72	0.311065	1.25677	0.124272	0.556477
GOMF_NEUROPEPTIDE_RECEPTOR_BINDING	20	0.415246	1.25659	0.193309	0.556048
GOBP_CELLULAR_MODIFIED_AMINO_ACID_BIOSYNTHETIC_PROCESS	42	0.350733	1.2562	0.15009	0.556314
GOCC_MICROBODY_MEMBRANE	56	0.330297	1.25549	0.140281	0.557669
GOBP_REGULATION_OF_GLIAL_CELL_MIGRATION	15	0.451199	1.2551	0.201887	0.557868
GOBP_RIBONUCLEOSIDE_CATABOLIC_PROCESS	22	0.401704	1.25475	0.175197	0.558003
HP_OPTIC_NEUROPATHY	50	0.33858	1.25347	0.129456	0.561148
GOCC_TRAPP_COMPLEX	15	0.445134	1.25284	0.190196	0.56221
GOBP_GLYCEROLIPID_CATABOLIC_PROCESS	53	0.330348	1.25284	0.12523	0.561232
GOBP_REGULATION_OF_TRIGLYCERIDE_METABOLIC_PROCESS	26	0.390308	1.25233	0.181132	0.561965
GOBP_CYTOPLASMIC_TRANSLATION	97	0.290849	1.25016	0.110108	0.568264
HP_DECREASED_FERTILITY_IN_MALES	97	0.293761	1.24994	0.105719	0.567985
GOBP_MUSCLE_ORGAN_MORPHOGENESIS	63	0.315961	1.24975	0.117202	0.567577
GOMF_CERAMIDE_BINDING	17	0.42559	1.24902	0.19084	0.568978
HP_METABOLIC_ACIDOSIS	113	0.288858	1.24888	0.0844278	0.568392
GOBP_MONOAMINE_TRANSPORT	50	0.329678	1.24776	0.138489	0.571069
GOMF_DEACETYLASE_ACTIVITY	34	0.363498	1.24757	0.129213	0.570711
HP_ABNORMAL_FOVEAL_MORPHOLOGY	27	0.387562	1.24742	0.166341	0.570211
GOCC_COPII_COATED_ER_TO_GOLGI_TRANSPORT_VESICLE	85	0.296081	1.24736	0.119565	0.569429
GOBP_DETOXIFICATION	93	0.299668	1.2462	0.106509	0.572285
HP_RECURRENT_SINOPULMONARY_INFECTIONS	48	0.329057	1.24454	0.141473	0.576723
HP_HEPATOMEGALY	432	0.243418	1.24429	0.0316901	0.576585
HP_PSYCHOMOTOR_DETERIORATION	15	0.447151	1.24427	0.196281	0.575639
HP_PROLONGED_QTC_INTERVAL	20	0.411297	1.24407	0.171657	0.57531
GOBP_MITOCHONDRIAL_CALCIUM_ION_TRANSMEMBRANE_TRANSPORT	21	0.407276	1.24405	0.169043	0.574372
GOMF_RACEMASE_AND_EPIMERASE_ACTIVITY	16	0.435491	1.24385	0.186441	0.574096
HP_PIGMENTARY_RETINOPATHY	132	0.27698	1.24314	0.0910747	0.575417
GOBP_T_CELL_HOMEOSTASIS	33	0.368003	1.24272	0.172065	0.575822
GOBP_DICARBOXYLIC_ACID_METABOLIC_PROCESS	77	0.301603	1.242	0.114963	0.577221
GOBP_N_ACETYLGLUCOSAMINE_METABOLIC_PROCESS	15	0.439366	1.2418	0.189135	0.576922
HP_ABNORMAL_ENZYME_COENZYME_ACTIVITY	391	0.241625	1.23918	0.0373665	0.584789
GOMF_NEUROPEPTIDE_HORMONE_ACTIVITY	17	0.42416	1.23879	0.209486	0.5851
GOBP_PROTEIN_LIPID_COMPLEX_ASSEMBLY	27	0.384536	1.23875	0.190566	0.584244
GOBP_NEUROPEPTIDE_SIGNALING_PATHWAY	56	0.322753	1.23862	0.133459	0.583701
HP_INCREASED_MUSCLE_LIPID_CONTENT	22	0.398233	1.23861	0.186613	0.582779
HP_ATRIAL_FLUTTER	16	0.430604	1.23708	0.178431	0.586978
GOBP_LYMPHOCYTE_APOPTOTIC_PROCESS	59	0.312929	1.23529	0.137037	0.591916
GOBP_ACUTE_INFLAMMATORY_RESPONSE	79	0.296434	1.2352	0.113422	0.591254
HP_ABNORMAL_CIRCULATING_PROTEINOGENIC_AMINO_ACID_DERIVATIVE_CONCENTRATION	44	0.33567	1.23464	0.155172	0.592117
GOCC_CILIUM	471	0.236592	1.23437	0.0314685	0.592053
GOBP_NADP_METABOLIC_PROCESS	34	0.361129	1.23341	0.177165	0.594459
GOBP_OLEFINIC_COMPOUND_BIOSYNTHETIC_PROCESS	16	0.429691	1.23246	0.209302	0.596762
HP_ABNORMAL_PLACENTA_MORPHOLOGY	18	0.419292	1.23223	0.205374	0.596596
GOBP_RESPONSE_TO_INTERLEUKIN_4	32	0.365273	1.23044	0.180915	0.601662
GOBP_PYRIMIDINE_NUCLEOTIDE_CATABOLIC_PROCESS	19	0.413661	1.23022	0.195519	0.601462
HP_DECREASED_ACTIVITY_OF_THE_PYRUVATE_DEHYDROGENASE_COMPLEX	32	0.370805	1.22978	0.178439	0.601981
GOBP_NEGATIVE_REGULATION_OF_INTERLEUKIN_12_PRODUCTION	16	0.423042	1.22942	0.190207	0.602243
HP_APLASIA_HYPOPLASIA_OF_THE_SPLEEN	63	0.307803	1.22846	0.153693	0.60454
GOBP_PREASSEMBLY_OF_GPI_ANCHOR_IN_ER_MEMBRANE	16	0.427886	1.22801	0.214286	0.605066
GOBP_GENERATION_OF_PRECURSOR_METABOLITES_AND_ENERGY	433	0.236698	1.22789	0.028021	0.604464
GOCC_CILIARY_PLASM	92	0.290866	1.2273	0.114943	0.605576
GOCC_INTRINSIC_COMPONENT_OF_MITOCHONDRIAL_OUTER_MEMBRANE	21	0.401079	1.22706	0.208178	0.605393
GOBP_NEGATIVE_REGULATION_OF_PHAGOCYTOSIS	19	0.415648	1.2269	0.186441	0.604956
HP_SUPRAVENTRICULAR_TACHYCARDIA	36	0.350936	1.22627	0.174905	0.606172
GOBP_POSITIVE_REGULATION_OF_NUCLEAR_DIVISION	47	0.328169	1.22571	0.143689	0.607094
GOBP_CELLULAR_MODIFIED_AMINO_ACID_CATABOLIC_PROCESS	22	0.396908	1.22536	0.202335	0.607303
GOMF_POTASSIUM_CHANNEL_REGULATOR_ACTIVITY	45	0.333854	1.22505	0.159004	0.607376
GOBP_PROTEIN_TRANSMEMBRANE_TRANSPORT	59	0.314036	1.22493	0.142342	0.606822
GOBP_VITAMIN_METABOLIC_PROCESS	95	0.293322	1.22452	0.136882	0.607291
GOMF_PEPTIDASE_ACTIVITY	441	0.236786	1.22434	0.0274443	0.606907
HP_ABSENT_THUMB	41	0.338383	1.22366	0.159136	0.608211
GOCC_SPERM_PRINCIPAL_PIECE	16	0.426286	1.2217	0.201521	0.613892
HP_CENTRALLY_NUCLEATED_SKELETAL_MUSCLE_FIBERS	25	0.387365	1.2216	0.208577	0.613278
GOMF_GLYCOSAMINOGLYCAN_BINDING	152	0.267991	1.22159	0.0955056	0.612319
GOBP_REGULATION_OF_HORMONE_LEVELS	359	0.241605	1.22077	0.043088	0.614155
GOBP_THIOESTER_METABOLIC_PROCESS	91	0.293374	1.22034	0.125455	0.6147
GOMF_ACYL_COA_BINDING	19	0.40596	1.21966	0.212058	0.616076
GOBP_NEGATIVE_REGULATION_OF_INTERLEUKIN_10_PRODUCTION	16	0.428134	1.21798	0.223881	0.620966
HP_ABNORMAL_NASAL_MUCOSA_MORPHOLOGY	45	0.333829	1.21709	0.162524	0.623182
GOBP_MICROTUBULE_BUNDLE_FORMATION	78	0.290903	1.21705	0.136719	0.622319
GOBP_POSITIVE_REGULATION_OF_NUCLEOTIDE_METABOLIC_PROCESS	32	0.361806	1.21585	0.207619	0.625588
GOBP_EMBRYONIC_DIGESTIVE_TRACT_DEVELOPMENT	26	0.38223	1.21556	0.21118	0.625635
GOBP_CELLULAR_KETONE_METABOLIC_PROCESS	197	0.257109	1.21519	0.0876565	0.625895
GOBP_TETRAPYRROLE_METABOLIC_PROCESS	48	0.325898	1.21494	0.156977	0.625798
HP_ABNORMAL_RESPIRATORY_MOTILE_CILIUM_PHYSIOLOGY	24	0.37852	1.21473	0.21499	0.625608
GOBP_REGULATION_OF_CILIUM_MOVEMENT	21	0.40351	1.21441	0.212806	0.625713
GOBP_IRON_ION_TRANSPORT	64	0.310778	1.21379	0.152855	0.626856
GOBP_LIPID_METABOLIC_PROCESS	1107	0.219586	1.21316	0.00809062	0.627972
GOMF_CARBON_CARBON_LYASE_ACTIVITY	42	0.337916	1.21312	0.172065	0.627146
GOBP_HORMONE_BIOSYNTHETIC_PROCESS	49	0.322172	1.21254	0.178082	0.628222
HP_EXTERNAL_OPHTHALMOPLEGIA	49	0.322829	1.21233	0.161049	0.627986
HP_ROD_CONE_DYSTROPHY	172	0.260271	1.21124	0.0915888	0.63085
GOBP_POSITIVE_REGULATION_OF_PEPTIDYL_THREONINE_PHOSPHORYLATION	26	0.366336	1.21114	0.190909	0.630226
GOCC_GAP_JUNCTION	18	0.408553	1.21114	0.220472	0.629254
GOBP_CHOLESTEROL_EFFLUX	43	0.330781	1.20994	0.183236	0.632619
GOMF_OXIDOREDUCTASE_ACTIVITY_ACTING_ON_PAIRED_DONORS_WITH_INCORPORATION_OR_REDUCTION_OF_MOLECULAR_OXYGEN	114	0.276661	1.20972	0.139925	0.632383
GOBP_INNER_EAR_RECEPTOR_CELL_DEVELOPMENT	31	0.353927	1.20942	0.208812	0.632502
GOBP_NUCLEOBASE_CONTAINING_SMALL_MOLECULE_CATABOLIC_PROCESS	46	0.328136	1.20922	0.169847	0.6322
GOMF_TETRAPYRROLE_BINDING	86	0.29245	1.20907	0.138241	0.631756
HP_ABNORMALITY_OF_CORNEAL_STROMA	73	0.302864	1.20884	0.18146	0.631589
GOBP_ISOPRENOID_BIOSYNTHETIC_PROCESS	23	0.384014	1.20883	0.199234	0.630641
GOCC_CLEAVAGE_FURROW	47	0.319319	1.20874	0.173828	0.63
GOBP_REGULATION_OF_REPRODUCTIVE_PROCESS	109	0.281236	1.20856	0.127907	0.6297
GOCC_TERMINAL_BOUTON	38	0.341505	1.20835	0.15942	0.629472
GOBP_CELLULAR_AMINO_ACID_METABOLIC_PROCESS	259	0.249338	1.20783	0.0683112	0.630347
GOBP_LIPID_MODIFICATION	223	0.250638	1.20739	0.0763501	0.630942
GOCC_SECRETORY_VESICLE	799	0.223652	1.20718	0.0225806	0.630688
GOBP_NEGATIVE_REGULATION_OF_COAGULATION	39	0.338963	1.20462	0.193548	0.638814
GOMF_METALLOEXOPEPTIDASE_ACTIVITY	47	0.322813	1.20432	0.177264	0.638933
GOBP_POSITIVE_REGULATION_OF_PROTEIN_TYROSINE_KINASE_ACTIVITY	51	0.321857	1.20411	0.153386	0.638708
GOMF_NAD_DEPENDENT_PROTEIN_DEACETYLASE_ACTIVITY	16	0.432177	1.20327	0.207436	0.64065
GOMF_EPHRIN_RECEPTOR_ACTIVITY	15	0.430835	1.20324	0.235756	0.639755
HP_HORSESHOE_KIDNEY	71	0.301898	1.20258	0.151093	0.641127
GOBP_REGULATION_OF_KETONE_BIOSYNTHETIC_PROCESS	15	0.433048	1.202	0.229839	0.642155
GOBP_RESPONSE_TO_ETHANOL	96	0.280426	1.19972	0.145068	0.649245
GOMF_PHOSPHOTRANSFERASE_ACTIVITY_FOR_OTHER_SUBSTITUTED_PHOSPHATE_GROUPS	19	0.404557	1.19897	0.200803	0.650946
GOMF_METALLOCARBOXYPEPTIDASE_ACTIVITY	17	0.414696	1.19896	0.256604	0.650028
GOBP_SLEEP	22	0.391866	1.19876	0.216216	0.649797
GOCC_A_BAND	32	0.349284	1.19773	0.198473	0.652533
GOBP_PROTEIN_TRANSMEMBRANE_IMPORT_INTO_INTRACELLULAR_ORGANELLE	36	0.343481	1.19705	0.217659	0.654007
GOMF_STRUCTURAL_MOLECULE_ACTIVITY	511	0.228655	1.19651	0.0411184	0.65493
GOMF_CALCIUM_ION_TRANSMEMBRANE_TRANSPORTER_ACTIVITY	100	0.280247	1.19628	0.156788	0.654802
GOCC_CIS_GOLGI_NETWORK	55	0.312676	1.19529	0.163498	0.657362
HP_PSEUDOBULBAR_SIGNS	25	0.373394	1.19507	0.22736	0.657184
HP_UNDETECTABLE_ELECTRORETINOGRAM	17	0.408138	1.19491	0.228302	0.656787
GOBP_LOW_DENSITY_LIPOPROTEIN_PARTICLE_CLEARANCE	27	0.369734	1.19429	0.212406	0.658061
GOBP_NUCLEAR_TRANSCRIBED_MRNA_CATABOLIC_PROCESS	200	0.250975	1.19396	0.088968	0.658231
GOBP_CARDIAC_MUSCLE_TISSUE_MORPHOGENESIS	51	0.314199	1.19298	0.190741	0.660739
GOCC_INTRINSIC_COMPONENT_OF_ORGANELLE_MEMBRANE	354	0.234053	1.19289	0.0784671	0.660095
HP_POSTAXIAL_FOOT_POLYDACTYLY	46	0.322022	1.19186	0.204545	0.66286
GOBP_NEGATIVE_REGULATION_OF_IMMUNE_EFFECTOR_PROCESS	105	0.276526	1.19153	0.146168	0.663107
GOBP_CELLULAR_PROCESS_INVOLVED_IN_REPRODUCTION_IN_MULTICELLULAR_ORGANISM	240	0.245535	1.19068	0.0817844	0.665274
GOBP_NAD_BIOSYNTHETIC_PROCESS	24	0.376507	1.19044	0.240234	0.665144
GOCC_MEMBRANE_PROTEIN_COMPLEX	942	0.217674	1.18951	0.0156522	0.667611
GOMF_MANNOSYLTRANSFERASE_ACTIVITY	24	0.375211	1.18882	0.238956	0.669189
GOBP_CELLULAR_RESPONSE_TO_TOXIC_SUBSTANCE	81	0.289084	1.18871	0.164461	0.668592
HP_HYPERLIPOPROTEINEMIA	26	0.369474	1.18841	0.235867	0.668705
HP_ABNORMALITY_OF_URINE_HOMEOSTASIS	482	0.227531	1.18817	0.0444444	0.668642
GOBP_CELLULAR_AMIDE_METABOLIC_PROCESS	949	0.216528	1.18783	0.0315615	0.668894
GOBP_REGULATION_OF_MEIOTIC_NUCLEAR_DIVISION	22	0.377837	1.18777	0.220561	0.668144
HP_ATTENUATION_OF_RETINAL_BLOOD_VESSELS	34	0.338586	1.18593	0.210843	0.673919
GOBP_PROTON_TRANSMEMBRANE_TRANSPORT	108	0.271258	1.18576	0.125448	0.673606
GOCC_MYELIN_SHEATH	36	0.337689	1.18567	0.19883	0.67296
GOBP_NEGATIVE_REGULATION_OF_INTERFERON_GAMMA_PRODUCTION	32	0.345704	1.18542	0.215328	0.67286
GOBP_REGULATION_OF_PHAGOCYTOSIS	82	0.289095	1.18508	0.176125	0.673141
HP_ABNORMAL_QT_INTERVAL	41	0.329703	1.18504	0.206166	0.672302
HP_VENTRICULAR_ARRHYTHMIA	91	0.282997	1.18443	0.142857	0.673562
GOBP_POSITIVE_REGULATION_OF_MEIOTIC_CELL_CYCLE	15	0.419323	1.18428	0.237911	0.673138
GOBP_SKELETAL_SYSTEM_MORPHOGENESIS	165	0.255597	1.18427	0.15614	0.672239
GOBP_LIPID_BIOSYNTHETIC_PROCESS	590	0.22473	1.18413	0.0374332	0.671786
GOMF_CHOLESTEROL_BINDING	42	0.322342	1.18404	0.202677	0.671187
HP_ABNORMALITY_OF_MACULAR_PIGMENTATION	17	0.401393	1.18379	0.232877	0.671169
GOBP_MEMBRANE_RAFT_ORGANIZATION	22	0.380669	1.18376	0.209581	0.670319
GOBP_POSITIVE_REGULATION_OF_T_CELL_PROLIFERATION	80	0.287252	1.18371	0.168561	0.669526
GOBP_REGULATION_OF_SMAD_PROTEIN_SIGNAL_TRANSDUCTION	22	0.378852	1.18367	0.220907	0.668746
GOCC_SARCOPLASM	65	0.299451	1.18354	0.189687	0.668304
GOMF_ISOPRENOID_BINDING	19	0.398399	1.18123	0.227898	0.675863
GOBP_ANIMAL_ORGAN_MATURATION	19	0.393434	1.18115	0.245421	0.675233
GOBP_REGULATION_OF_MICROTUBULE_BASED_MOVEMENT	34	0.338331	1.18029	0.218	0.677444
GOBP_ATP_BIOSYNTHETIC_PROCESS	30	0.352618	1.17993	0.223077	0.677906
GOBP_POSITIVE_REGULATION_OF_CALCIUM_ION_TRANSMEMBRANE_TRANSPORT	51	0.313515	1.1799	0.241379	0.677048
GOBP_POSITIVE_REGULATION_OF_ATP_METABOLIC_PROCESS	31	0.352047	1.17987	0.201905	0.67621
GOMF_OXIDOREDUCTASE_ACTIVITY_ACTING_ON_SINGLE_DONORS_WITH_INCORPORATION_OF_MOLECULAR_OXYGEN	19	0.390824	1.17873	0.256214	0.679596
GOBP_TRABECULA_FORMATION	21	0.383976	1.17778	0.248148	0.682167
HP_ABNORMAL_CIRCULATING_LIPID_CONCENTRATION	195	0.24721	1.17777	0.128857	0.681259
GOBP_POSITIVE_REGULATION_OF_SIGNAL_TRANSDUCTION_BY_P53_CLASS_MEDIATOR	22	0.377094	1.17338	0.246575	0.696937
GOCC_ENDOPLASMIC_RETICULUM_PROTEIN_CONTAINING_COMPLEX	108	0.271447	1.17308	0.164835	0.69713
GOBP_NEGATIVE_REGULATION_OF_AMINE_TRANSPORT	15	0.422615	1.17269	0.262525	0.697616
GOBP_METAL_ION_TRANSPORT	365	0.230022	1.1716	0.0793358	0.70071
GOBP_POSITIVE_REGULATION_OF_NON_CANONICAL_WNT_SIGNALING_PATHWAY	15	0.416533	1.17146	0.254	0.700231
GOBP_REGULATION_OF_MUSCLE_CONTRACTION	121	0.26532	1.17132	0.152216	0.699788
HP_KINETIC_TREMOR	68	0.294369	1.17004	0.1875	0.70362
HP_COUGH	98	0.272363	1.16993	0.171429	0.703108
HP_TORSADE_DE_POINTES	19	0.395562	1.16963	0.244576	0.703245
GOCC_INTRINSIC_COMPONENT_OF_ENDOPLASMIC_RETICULUM_MEMBRANE	149	0.256419	1.16939	0.144788	0.703181
HP_ABNORMAL_CIRCULATING_SULFUR_AMINO_ACID_CONCENTRATION	16	0.408067	1.16835	0.270833	0.706301
GOBP_VESICLE_FUSION_TO_PLASMA_MEMBRANE	16	0.41292	1.16792	0.252466	0.707022
HP_HYPERAMMONEMIA	50	0.312224	1.16785	0.205036	0.706318
GOBP_POSITIVE_REGULATION_OF_INTERLEUKIN_1_PRODUCTION	52	0.309429	1.16763	0.210526	0.706221
GOBP_MULTICELLULAR_ORGANISMAL_RESPONSE_TO_STRESS	44	0.322989	1.16753	0.206413	0.70564
GOMF_CHEMOKINE_BINDING	27	0.353954	1.16747	0.243762	0.704879
HP_PRODUCTIVE_COUGH	48	0.313747	1.16688	0.21611	0.706165
GOMF_CALCIUM_DEPENDENT_PROTEIN_BINDING	59	0.297255	1.16661	0.215116	0.706209
GOBP_EPITHELIAL_CELL_CELL_ADHESION	15	0.413898	1.1664	0.264151	0.706085
HP_HYPOKINESIA	36	0.33212	1.16604	0.230916	0.706476
GOBP_CALCIUM_ION_TRANSMEMBRANE_TRANSPORT	227	0.24037	1.16573	0.124294	0.706689
HP_SPASTIC_TETRAPLEGIA	85	0.27925	1.16531	0.173042	0.707305
GOBP_PEPTIDYL_PROLINE_MODIFICATION	48	0.312828	1.16522	0.228175	0.706745
GOBP_NUCLEOSIDE_SALVAGE	15	0.429989	1.16495	0.253493	0.706837
HP_EMOTIONAL_LABILITY	102	0.271385	1.16484	0.197368	0.706298
GOBP_BLASTOCYST_GROWTH	19	0.387666	1.1648	0.278752	0.705497
HP_ABNORMALITY_OF_T_CELL_PHYSIOLOGY	40	0.326988	1.16465	0.223709	0.70509
HP_CHRONIC_SINUSITIS	42	0.323271	1.16254	0.227941	0.712265
GOBP_REGULATION_OF_CALCIUM_ION_IMPORT	28	0.350774	1.16228	0.234522	0.712347
HP_YELLOW_WHITE_LESIONS_OF_THE_RETINA	28	0.351628	1.16228	0.22664	0.711407
GOBP_REVERSE_CHOLESTEROL_TRANSPORT	15	0.410443	1.16185	0.269091	0.712106
GOCC_VOLTAGE_GATED_CALCIUM_CHANNEL_COMPLEX	28	0.352862	1.16094	0.243564	0.714654
HP_REDUCED_CONSCIOUSNESS_CONFUSION	306	0.231834	1.15917	0.105839	0.72047
GOBP_RESPONSE_TO_PROGESTERONE	38	0.329567	1.15742	0.227626	0.726341
GOBP_CATION_TRANSPORT	834	0.213516	1.15741	0.0422297	0.725444
GOMF_GLYCOLIPID_BINDING	22	0.367611	1.15705	0.271845	0.72581
GOBP_EXTRACELLULAR_TRANSPORT	27	0.355412	1.15702	0.268102	0.72495
GOCC_SPERM_MIDPIECE	19	0.384275	1.15612	0.282258	0.727525
GOCC_ANCHORED_COMPONENT_OF_MEMBRANE	108	0.264681	1.1558	0.199623	0.727794
HP_TRANSPOSITION_OF_THE_GREAT_ARTERIES	52	0.30349	1.15565	0.219963	0.727418
GOBP_NEURAL_CREST_CELL_MIGRATION	48	0.310284	1.15495	0.236742	0.729162
HP_OPTIC_DISC_PALLOR	127	0.259104	1.15392	0.164179	0.732186
GOCC_STRIATED_MUSCLE_THIN_FILAMENT	18	0.386525	1.15366	0.25283	0.732175
GOCC_ENDOPLASMIC_RETICULUM_GOLGI_INTERMEDIATE_COMPARTMENT_MEMBRANE	68	0.284472	1.15342	0.230019	0.732148
GOBP_PEPTIDE_METABOLIC_PROCESS	716	0.216022	1.15244	0.0697279	0.734978
GOBP_NEGATIVE_REGULATION_OF_TRANSPORTER_ACTIVITY	60	0.297116	1.15209	0.217659	0.735405
GOMF_PEPTIDE_HORMONE_BINDING	35	0.328276	1.15038	0.258555	0.741103
HP_TOXEMIA_OF_PREGNANCY	17	0.403337	1.14943	0.288802	0.743838
HP_ABNORMAL_CIRCULATING_PROTEINOGENIC_AMINO_ACID_CONCENTRATION	70	0.28477	1.14943	0.210526	0.742868
HP_GANGRENE	43	0.310102	1.14744	0.217557	0.749859
GOBP_NEGATIVE_REGULATION_OF_RESPONSE_TO_EXTERNAL_STIMULUS	287	0.229537	1.14733	0.139896	0.749277
HP_ABNORMAL_CIRCULATING_CARBOHYDRATE_CONCENTRATION	57	0.295384	1.14695	0.228464	0.749803
GOBP_NEGATIVE_REGULATION_OF_DEVELOPMENTAL_GROWTH	88	0.273959	1.14689	0.223464	0.749069
GOBP_HUMORAL_IMMUNE_RESPONSE_MEDIATED_BY_CIRCULATING_IMMUNOGLOBULIN	36	0.328706	1.14672	0.222433	0.748777
HP_RESPIRATORY_FAILURE	186	0.240859	1.14617	0.16787	0.750099
GOMF_CARBOHYDRATE_DERIVATIVE_TRANSMEMBRANE_TRANSPORTER_ACTIVITY	42	0.312402	1.14589	0.25	0.750306
GOBP_BASE_CONVERSION_OR_SUBSTITUTION_EDITING	15	0.405288	1.14566	0.293103	0.750272
GOMF_LIGAND_GATED_ION_CHANNEL_ACTIVITY	84	0.276581	1.14553	0.224409	0.749856
HP_FLARED_ILIAC_WINGS	20	0.383255	1.14495	0.277132	0.751144
GOCC_CALCIUM_CHANNEL_COMPLEX	44	0.31263	1.14487	0.227941	0.750529
GOMF_PROTEIN_LIPID_COMPLEX_BINDING	23	0.368582	1.14448	0.271287	0.751087
GOBP_CELL_DIFFERENTIATION_INVOLVED_IN_EMBRYONIC_PLACENTA_DEVELOPMENT	20	0.377587	1.14436	0.291902	0.75063
GOMF_METALLOENDOPEPTIDASE_ACTIVITY	84	0.275756	1.14407	0.236538	0.750793
GOMF_ACID_AMINO_ACID_LIGASE_ACTIVITY	17	0.390473	1.14364	0.27853	0.751502
GOBP_COBALAMIN_METABOLIC_PROCESS	15	0.409138	1.14204	0.29368	0.756973
HP_FACIAL_HEMANGIOMA	15	0.415267	1.14088	0.292731	0.760641
GOBP_TRIGLYCERIDE_CATABOLIC_PROCESS	23	0.362566	1.14047	0.278752	0.761288
GOBP_AMINO_ACID_BETAINE_METABOLIC_PROCESS	15	0.406452	1.14047	0.277567	0.760325
GOBP_POSITIVE_REGULATION_OF_CATION_TRANSMEMBRANE_TRANSPORT	104	0.261595	1.14045	0.2	0.759438
GOBP_G_PROTEIN_COUPLED_RECEPTOR_SIGNALING_PATHWAY_COUPLED_TO_CYCLIC_NUCLEOTIDE_SECOND_MESSENGER	34	0.333792	1.13995	0.266409	0.760472
GOMF_PHOSPHATIDYLINOSITOL_4_PHOSPHATE_BINDING	25	0.3552	1.13906	0.268061	0.76309
GOBP_REGULATION_OF_MULTI_ORGANISM_PROCESS	35	0.330768	1.1389	0.263757	0.762776
GOMF_LIPASE_ACTIVITY	95	0.266277	1.13885	0.213052	0.762007
GOBP_NEGATIVE_REGULATION_OF_PRODUCTION_OF_MOLECULAR_MEDIATOR_OF_IMMUNE_RESPONSE	33	0.334381	1.13861	0.261905	0.76198
HP_WOOLLY_HAIR	17	0.39444	1.13833	0.303571	0.762131
GOBP_CELLULAR_RESPONSE_TO_CAMP	44	0.306195	1.13596	0.243902	0.77061
GOBP_REGULATION_OF_EPIDERMAL_GROWTH_FACTOR_ACTIVATED_RECEPTOR_ACTIVITY	29	0.334059	1.13582	0.255859	0.770159
GOBP_MEMBRANE_LIPID_METABOLIC_PROCESS	187	0.241519	1.13544	0.195695	0.770703
GOBP_CIRCADIAN_SLEEP_WAKE_CYCLE	18	0.385533	1.13457	0.306238	0.773258
GOBP_RESPIRATORY_BURST	27	0.347635	1.13413	0.290389	0.774076
GOCC_PROTEIN_LIPID_COMPLEX	27	0.34996	1.13394	0.296501	0.773922
GOCC_INTERMEDIATE_FILAMENT	63	0.287524	1.13368	0.254789	0.773977
GOBP_TETRAPYRROLE_BIOSYNTHETIC_PROCESS	25	0.353358	1.13333	0.269084	0.774415
GOBP_AMINO_SUGAR_METABOLIC_PROCESS	34	0.327719	1.13296	0.275797	0.774981
HP_ABNORMALITY_OF_PANCREAS_PHYSIOLOGY	109	0.261892	1.13294	0.195777	0.774083
HP_ABNORMAL_CIRCULATING_METABOLITE_CONCENTRATION	917	0.206659	1.13133	0.0725126	0.779744
GOBP_POSITIVE_REGULATION_OF_CALCIUM_ION_TRANSPORT	89	0.267442	1.13049	0.215613	0.782271
HP_ABNORMAL_LIVER_MORPHOLOGY	637	0.212329	1.12983	0.0762411	0.783998
GOBP_AMINOGLYCAN_METABOLIC_PROCESS	138	0.248462	1.12969	0.182857	0.783574
HP_ABNORMAL_FULL_FIELD_ELECTRORETINOGRAM	34	0.331638	1.12907	0.260274	0.785152
GOBP_REGULATION_OF_PROTEIN_TYROSINE_KINASE_ACTIVITY	83	0.273493	1.12821	0.254237	0.7878
GOBP_IRON_SULFUR_CLUSTER_ASSEMBLY	21	0.37885	1.1281	0.310019	0.787315
GOBP_PHOSPHATIDIC_ACID_METABOLIC_PROCESS	38	0.314883	1.12786	0.252788	0.787327
HP_LOSS_OF_SPEECH	41	0.311341	1.12785	0.272358	0.786414
GOBP_DETECTION_OF_EXTERNAL_BIOTIC_STIMULUS	20	0.375136	1.12737	0.282565	0.787435
GOBP_BONE_MORPHOGENESIS	74	0.274206	1.12722	0.225275	0.787093
HP_ABNORMAL_CIRCULATING_CARBOXYLIC_ACID_CONCENTRATION	184	0.242033	1.12708	0.196113	0.786707
HP_ABNORMAL_GLOBUS_PALLIDUS_MORPHOLOGY	18	0.369663	1.12613	0.311024	0.789704
GOMF_EXODEOXYRIBONUCLEASE_ACTIVITY	21	0.366691	1.12606	0.306238	0.789043
GOBP_MEMBRANE_LIPID_CATABOLIC_PROCESS	31	0.331558	1.12602	0.296435	0.788243
HP_MITOCHONDRIAL_MYOPATHY	51	0.298037	1.12525	0.288719	0.790499
GOMF_PEPTIDASE_REGULATOR_ACTIVITY	150	0.245134	1.12512	0.210432	0.790061
GOBP_ESTABLISHMENT_OF_PROTEIN_LOCALIZATION_TO_PLASMA_MEMBRANE	54	0.293055	1.12351	0.264259	0.7956
GOCC_LATE_ENDOSOME_MEMBRANE	123	0.252618	1.12332	0.219739	0.795426
GOBP_CARDIAC_VENTRICLE_MORPHOGENESIS	57	0.290039	1.12303	0.260274	0.795673
HP_PROGRESSIVE_NIGHT_BLINDNESS	69	0.277131	1.1226	0.24498	0.796483
GOBP_NUCLEOSIDE_BISPHOSPHATE_BIOSYNTHETIC_PROCESS	63	0.28209	1.12251	0.250493	0.795868
HP_ABNORMAL_CIRCULATING_LONG_CHAIN_FATTY_ACID_CONCENTRATION	17	0.392839	1.12212	0.3074	0.796536
GOBP_CYCLIC_NUCLEOTIDE_MEDIATED_SIGNALING	69	0.281907	1.12185	0.252941	0.796737
HP_RENAL_TUBULAR_DYSFUNCTION	82	0.274867	1.12165	0.256075	0.796628
GOBP_SKELETAL_MUSCLE_CONTRACTION	35	0.320412	1.12097	0.283364	0.798511
GOBP_SUPEROXIDE_METABOLIC_PROCESS	51	0.295709	1.12051	0.24812	0.799407
GOBP_NEGATIVE_REGULATION_OF_PEPTIDASE_ACTIVITY	163	0.239259	1.12022	0.231317	0.79966
GOBP_DETECTION_OF_TEMPERATURE_STIMULUS	16	0.384155	1.11964	0.325626	0.80113
HP_AMELOGENESIS_IMPERFECTA	19	0.368679	1.11935	0.296146	0.801379
GOBP_IRON_ION_HOMEOSTASIS	70	0.277187	1.11889	0.270476	0.802329
GOCC_HIGH_DENSITY_LIPOPROTEIN_PARTICLE	17	0.389809	1.11881	0.321499	0.801718
GOBP_APOPTOTIC_MITOCHONDRIAL_CHANGES	105	0.2582	1.1188	0.235294	0.800797
GOBP_POSITIVE_REGULATION_OF_MUSCLE_CONTRACTION	27	0.347105	1.11842	0.303142	0.801481
GOBP_NEGATIVE_REGULATION_OF_T_CELL_MEDIATED_IMMUNITY	18	0.383166	1.11836	0.321577	0.800764
GOBP_EXOCYTOSIS	774	0.206944	1.1175	0.0986159	0.803387
GOBP_MUCOPOLYSACCHARIDE_METABOLIC_PROCESS	94	0.264955	1.11714	0.246753	0.80387
GOBP_PORPHYRIN_CONTAINING_COMPOUND_METABOLIC_PROCESS	33	0.321669	1.11629	0.272727	0.806395
HP_ABNORMAL_MYOCARDIUM_MORPHOLOGY	437	0.215185	1.11524	0.149565	0.809808
GOBP_NEGATIVE_REGULATION_OF_AXONOGENESIS	57	0.288047	1.11509	0.265799	0.80945
GOBP_DRUG_METABOLIC_PROCESS	22	0.35917	1.115	0.277886	0.808869
HP_CONSTRICTION_OF_PERIPHERAL_VISUAL_FIELD	58	0.287238	1.11395	0.267176	0.812245
GOMF_CARBOHYDRATE_KINASE_ACTIVITY	20	0.367944	1.11382	0.319188	0.811869
GOBP_NUCLEOSIDE_PHOSPHATE_CATABOLIC_PROCESS	76	0.273618	1.11365	0.281426	0.811571
GOBP_ANTIGEN_PROCESSING_AND_PRESENTATION_OF_ENDOGENOUS_ANTIGEN	24	0.350403	1.1126	0.294798	0.815026
GOBP_LYMPHOCYTE_MEDIATED_IMMUNITY	200	0.234738	1.11223	0.206148	0.815658
GOBP_POSITIVE_REGULATION_OF_LIPID_CATABOLIC_PROCESS	19	0.363741	1.11186	0.311871	0.816308
HP_ESOPHAGEAL_NEOPLASM	19	0.375408	1.11176	0.3174	0.815798
GOBP_DETECTION_OF_OTHER_ORGANISM	15	0.401473	1.11058	0.330134	0.819781
GOBP_RIBOSOMAL_SMALL_SUBUNIT_ASSEMBLY	18	0.372258	1.11045	0.306122	0.81932
GOMF_PHOSPHATIDYLSERINE_BINDING	50	0.296428	1.11042	0.274621	0.818524
GOCC_ENDOPLASMIC_RETICULUM	1582	0.196613	1.11005	0.0487421	0.819134
GOBP_PROTEIN_CATABOLIC_PROCESS_IN_THE_VACUOLE	17	0.377709	1.10946	0.321637	0.820656
GOCC_EXTERNAL_ENCAPSULATING_STRUCTURE	395	0.217222	1.10882	0.159132	0.822399
GOMF_PEPTIDASE_ACTIVATOR_ACTIVITY	43	0.309196	1.10847	0.290441	0.822934
HP_X_LINKED_DOMINANT_INHERITANCE	54	0.288284	1.10831	0.267552	0.822721
GOBP_PROTEIN_LOCALIZATION_TO_MEMBRANE	590	0.208346	1.10777	0.149485	0.824096
HP_RETICULOCYTOSIS	28	0.337503	1.10757	0.312757	0.823981
GOMF_TRANSFERASE_ACTIVITY_TRANSFERRING_NITROGENOUS_GROUPS	18	0.370722	1.10756	0.307544	0.823076
GOBP_ETHER_METABOLIC_PROCESS	24	0.35212	1.10724	0.308943	0.823458
GOBP_RIBONUCLEOTIDE_CATABOLIC_PROCESS	38	0.305563	1.1071	0.290135	0.8231
GOBP_POSITIVE_REGULATION_OF_POTASSIUM_ION_TRANSMEMBRANE_TRANSPORT	31	0.325624	1.10673	0.321705	0.823707
HP_TACHYCARDIA	90	0.262731	1.10671	0.26779	0.822826
HP_SUPERNUMERARY_SPLEENS	66	0.279246	1.10646	0.30566	0.82293
GOBP_PURINERGIC_NUCLEOTIDE_RECEPTOR_SIGNALING_PATHWAY	22	0.348681	1.10639	0.307393	0.822281
HP_ICHTHYOSIS	110	0.25777	1.10616	0.244403	0.822386
GOBP_REGULATION_OF_NATURAL_KILLER_CELL_ACTIVATION	25	0.342386	1.10595	0.302103	0.822308
GOBP_MACROPHAGE_MIGRATION	45	0.302488	1.1057	0.274766	0.822376
GOBP_IMMUNE_EFFECTOR_PROCESS	1006	0.20037	1.10516	0.102215	0.823691
HP_ABNORMAL_PLATELET_VOLUME	18	0.374454	1.10469	0.314394	0.824747
GOMF_CXCR_CHEMOKINE_RECEPTOR_BINDING	15	0.393303	1.10461	0.330754	0.824154
GOBP_MANNOSYLATION	31	0.322749	1.10455	0.298279	0.823436
GOBP_DERMATAN_SULFATE_PROTEOGLYCAN_METABOLIC_PROCESS	16	0.395431	1.10375	0.338521	0.825893
HP_ABNORMALITY_OF_RETINAL_PIGMENTATION	262	0.22671	1.10306	0.215328	0.827941
GOMF_IMMUNE_RECEPTOR_ACTIVITY	102	0.255593	1.10303	0.26306	0.827086
GOBP_NEGATIVE_REGULATION_OF_VASCULAR_PERMEABILITY	15	0.39483	1.10294	0.326214	0.826525
GOBP_BONE_GROWTH	21	0.363639	1.1024	0.316288	0.827844
GOBP_RELAXATION_OF_MUSCLE	26	0.337971	1.1017	0.324803	0.829955
GOBP_PYRIDINE_CONTAINING_COMPOUND_BIOSYNTHETIC_PROCESS	30	0.32553	1.10145	0.297405	0.830067
HP_VENTRICULAR_FIBRILLATION	36	0.31735	1.10132	0.30814	0.829653
GOCC_INTRINSIC_COMPONENT_OF_PLASMA_MEMBRANE	1246	0.197334	1.10061	0.112211	0.831724
GOBP_T_CELL_MEDIATED_IMMUNITY	83	0.262677	1.10043	0.277559	0.83159
GOBP_AMYLOID_PRECURSOR_PROTEIN_METABOLIC_PROCESS	65	0.281705	1.10036	0.287938	0.830948
GOBP_NEGATIVE_REGULATION_OF_CYTOKINE_PRODUCTION_INVOLVED_IN_IMMUNE_RESPONSE	23	0.354155	1.09958	0.316574	0.833298
HP_COMA	71	0.275203	1.09935	0.294455	0.833355
GOBP_REGULATION_OF_PLASMA_LIPOPROTEIN_PARTICLE_LEVELS	69	0.271711	1.09895	0.284069	0.834121
GOCC_M_BAND	22	0.357099	1.09876	0.315094	0.834016
GOBP_INORGANIC_ION_TRANSMEMBRANE_TRANSPORT	609	0.20682	1.09841	0.151943	0.834584
GOBP_POSITIVE_REGULATION_OF_PHAGOCYTOSIS	59	0.284825	1.09829	0.279383	0.834119
GOBP_LIPOSACCHARIDE_METABOLIC_PROCESS	98	0.256655	1.09826	0.266019	0.833298
GOBP_LEUKOCYTE_APOPTOTIC_PROCESS	86	0.263984	1.09781	0.276753	0.834267
GOBP_NEGATIVE_REGULATION_OF_LIPID_TRANSPORT	23	0.347017	1.09772	0.30814	0.833712
GOBP_NEGATIVE_REGULATION_OF_ANTIGEN_RECEPTOR_MEDIATED_SIGNALING_PATHWAY	25	0.341409	1.09762	0.302144	0.833225
GOBP_CELLULAR_MONOVALENT_INORGANIC_CATION_HOMEOSTASIS	93	0.258356	1.09601	0.262231	0.839245
GOBP_NEGATIVE_REGULATION_OF_CYSTEINE_TYPE_ENDOPEPTIDASE_ACTIVITY	66	0.279775	1.09573	0.290676	0.839545
GOBP_REGULATION_OF_METAL_ION_TRANSPORT	184	0.23291	1.09565	0.231499	0.83894
GOBP_O_GLYCAN_PROCESSING	40	0.304824	1.09416	0.300971	0.844362
HP_ABNORMAL_PERICARDIUM_MORPHOLOGY	56	0.284796	1.09387	0.291242	0.844687
GOBP_NEGATIVE_REGULATION_OF_ENDOCYTOSIS	41	0.305522	1.09366	0.307839	0.844656
GOCC_CILIARY_TRANSITION_ZONE	57	0.282032	1.09352	0.316637	0.84434
HP_CHILLS	15	0.387042	1.09262	0.346979	0.847283
GOBP_INTERLEUKIN_1_PRODUCTION	92	0.256649	1.09259	0.284936	0.84644
HP_BLURRED_VISION	24	0.350404	1.09241	0.337187	0.846264
GOBP_ANTIGEN_PROCESSING_AND_PRESENTATION_OF_ENDOGENOUS_PEPTIDE_ANTIGEN	17	0.364764	1.09228	0.336049	0.845886
GOBP_MECHANORECEPTOR_DIFFERENTIATION	48	0.289569	1.09212	0.319149	0.845603
GOBP_REGULATION_OF_CELLULAR_AMINE_METABOLIC_PROCESS	66	0.273863	1.09188	0.286225	0.845677
GOBP_PROTEIN_TARGETING_TO_MITOCHONDRION	95	0.256228	1.09185	0.282847	0.844873
GOBP_CELL_COMMUNICATION_BY_ELECTRICAL_COUPLING_INVOLVED_IN_CARDIAC_CONDUCTION	23	0.341381	1.0915	0.333333	0.845399
GOCC_ANAPHASE_PROMOTING_COMPLEX	21	0.359616	1.09141	0.338809	0.844873
GOBP_PHOSPHATIDYLCHOLINE_ACYL_CHAIN_REMODELING	19	0.36893	1.09121	0.327553	0.844819
GOBP_NEGATIVE_REGULATION_OF_DEFENSE_RESPONSE	164	0.235323	1.09033	0.237569	0.847712
HP_VAGINAL_FISTULA	20	0.363403	1.08994	0.341317	0.848507
HP_BROAD_FACE	17	0.380713	1.08871	0.348425	0.852908
GOBP_REGULATION_OF_ATPASE_ACTIVITY	72	0.270636	1.08861	0.286517	0.852399
HP_PRIMARY_GONADAL_INSUFFICIENCY	15	0.38592	1.08766	0.32567	0.855545
GOMF_PHOSPHATIDYLINOSITOL_4_5_BISPHOSPHATE_BINDING	65	0.27776	1.08697	0.318182	0.857622
GOMF_SOLUTE_PROTON_SYMPORTER_ACTIVITY	15	0.395558	1.08663	0.3286	0.858183
GOBP_TRANSMEMBRANE_TRANSPORT	1186	0.195949	1.08655	0.128596	0.857574
GOBP_POSITIVE_REGULATION_OF_ACTIVATED_T_CELL_PROLIFERATION	16	0.385527	1.08546	0.340344	0.861471
GOBP_LABYRINTHINE_LAYER_DEVELOPMENT	36	0.306784	1.08484	0.358717	0.863149
HP_ABNORMAL_MACULAR_MORPHOLOGY	125	0.243883	1.08479	0.283088	0.862461
GOBP_REGULATION_OF_SYSTEMIC_ARTERIAL_BLOOD_PRESSURE_MEDIATED_BY_A_CHEMICAL_SIGNAL	32	0.317882	1.08473	0.316206	0.861774
GOMF_LIGAND_GATED_CATION_CHANNEL_ACTIVITY	69	0.273521	1.08452	0.31619	0.861777
GOBP_STEROID_CATABOLIC_PROCESS	20	0.357566	1.08437	0.33145	0.861483
HP_ABNORMAL_CIRCULATING_CHOLESTEROL_CONCENTRATION	86	0.255897	1.08412	0.302239	0.861596
HP_RECURRENT_VIRAL_INFECTIONS	50	0.286678	1.08401	0.311195	0.861183
HP_VENTRICULAR_TACHYCARDIA	45	0.294694	1.084	0.326568	0.860293
GOBP_POSITIVE_REGULATION_OF_INTERLEUKIN_10_PRODUCTION	29	0.328161	1.08382	0.341603	0.860129
GOBP_COENZYME_A_METABOLIC_PROCESS	15	0.387333	1.0835	0.368217	0.860573
GOBP_POSITIVE_REGULATION_OF_PROTEIN_MATURATION	20	0.358334	1.08348	0.338677	0.859703
GOCC_FICOLIN_1_RICH_GRANULE_MEMBRANE	54	0.288012	1.08288	0.318352	0.861352
HP_MUSCLE_STIFFNESS	62	0.271717	1.08223	0.322896	0.863193
HP_FUSED_CERVICAL_VERTEBRAE	20	0.360029	1.08219	0.340956	0.862457
HP_GLYCOSURIA	23	0.338486	1.08176	0.358095	0.863371
HP_ABNORMAL_LIGHT_AND_DARK_ADAPTED_ELECTRORETINOGRAM	22	0.355522	1.08091	0.363118	0.86612
GOMF_PROTEIN_DISULFIDE_OXIDOREDUCTASE_ACTIVITY	19	0.360987	1.0806	0.346774	0.86655
GOMF_TRANSPORTER_ACTIVITY	838	0.197662	1.08047	0.154386	0.8662
HP_ERYTHRODERMA	35	0.312374	1.0803	0.347741	0.866058
GOBP_POSITIVE_REGULATION_OF_SMOOTH_MUSCLE_CONTRACTION	20	0.354722	1.07889	0.334559	0.871177
GOBP_REGULATION_OF_PROTEIN_TARGETING_TO_MEMBRANE	33	0.312831	1.07848	0.322515	0.871987
HP_NEURODEGENERATION	74	0.269186	1.07834	0.29588	0.871661
GOBP_PLASMINOGEN_ACTIVATION	15	0.384576	1.07777	0.359316	0.873198
HP_OLIGOSPERMIA	20	0.353214	1.07757	0.36	0.87311
HP_ABNORMAL_T_WAVE	22	0.348604	1.07754	0.347328	0.872348
HP_ATELECTASIS	54	0.277713	1.07743	0.313346	0.871924
GOBP_REGULATION_OF_LYMPHOCYTE_APOPTOTIC_PROCESS	44	0.295374	1.07719	0.329524	0.872039
GOBP_ANTIGEN_PROCESSING_AND_PRESENTATION_OF_PEPTIDE_ANTIGEN	177	0.228555	1.0767	0.265655	0.873252
HP_NEOPLASM_OF_THE_COLON	72	0.265381	1.0765	0.330097	0.873228
GOMF_SERINE_TYPE_ENDOPEPTIDASE_INHIBITOR_ACTIVITY	54	0.281417	1.07622	0.315094	0.873483
GOBP_PROTEIN_LOCALIZATION_TO_CILIUM	53	0.283572	1.07551	0.323699	0.875611
GOBP_ANTIGEN_PROCESSING_AND_PRESENTATION_OF_PEPTIDE_ANTIGEN_VIA_MHC_CLASS_I	94	0.253422	1.07399	0.304511	0.881448
GOBP_REGULATION_OF_SYSTEMIC_ARTERIAL_BLOOD_PRESSURE	59	0.279558	1.07361	0.326848	0.882119
GOBP_RESPONSE_TO_PROTOZOAN	21	0.347673	1.07339	0.347992	0.882189
GOBP_LYTIC_VACUOLE_ORGANIZATION	64	0.274938	1.07288	0.339882	0.883463
HP_HEPATOSPLENOMEGALY	98	0.254094	1.07284	0.296364	0.882724
HP_ABNORMALITY_OF_VISUAL_EVOKED_POTENTIALS	43	0.29211	1.07268	0.347748	0.882522
GOMF_METAL_CLUSTER_BINDING	64	0.273561	1.0724	0.338951	0.882868
GOBP_REGULATION_OF_STEROL_TRANSPORT	44	0.28948	1.07211	0.322993	0.883249
GOBP_PEPTIDYL_ARGININE_MODIFICATION	19	0.358307	1.07171	0.369811	0.884097
GOCC_STEREOCILIUM_BUNDLE	46	0.288064	1.07165	0.347015	0.883472
GOMF_TRANSFERASE_ACTIVITY_TRANSFERRING_SULFUR_CONTAINING_GROUPS	53	0.28122	1.07116	0.363971	0.884697
GOBP_GLUCOSAMINE_CONTAINING_COMPOUND_METABOLIC_PROCESS	21	0.351331	1.07089	0.353497	0.884965
GOBP_REGULATION_OF_INFLAMMATORY_RESPONSE_TO_ANTIGENIC_STIMULUS	21	0.342525	1.07029	0.372881	0.88666
GOBP_BLASTODERM_SEGMENTATION	15	0.378345	1.06922	0.355388	0.890509
GOBP_POSITIVE_REGULATION_OF_ATPASE_ACTIVITY	52	0.280182	1.0692	0.360687	0.889685
GOMF_PROTEIN_DEACETYLASE_ACTIVITY	22	0.339469	1.06914	0.36646	0.889032
GOBP_SULFUR_COMPOUND_CATABOLIC_PROCESS	44	0.2911	1.06889	0.354207	0.889212
GOMF_ENDOPEPTIDASE_REGULATOR_ACTIVITY	115	0.243254	1.06802	0.2939	0.892155
GOCC_PLASMA_MEMBRANE_PROTEIN_COMPLEX	432	0.206987	1.06772	0.244604	0.892563
GOCC_INTRACILIARY_TRANSPORT_PARTICLE	25	0.3398	1.06754	0.353846	0.892441
GOBP_BILE_ACID_BIOSYNTHETIC_PROCESS	31	0.313384	1.06733	0.358717	0.892435
GOCC_ENVELOPE	1051	0.19334	1.06729	0.180782	0.89169
GOBP_FEEDING_BEHAVIOR	57	0.279525	1.06728	0.350394	0.890812
HP_SPRENGEL_ANOMALY	43	0.297692	1.06684	0.353398	0.891861
GOBP_NEGATIVE_REGULATION_OF_CELL_CYCLE_ARREST	21	0.348004	1.06601	0.353053	0.894556
GOBP_NATURAL_KILLER_CELL_ACTIVATION	53	0.277883	1.06601	0.36553	0.893658
GOMF_MONOCARBOXYLIC_ACID_TRANSMEMBRANE_TRANSPORTER_ACTIVITY	48	0.286157	1.06599	0.355159	0.892805
GOBP_ANTERIOR_POSTERIOR_AXIS_SPECIFICATION	37	0.3057	1.06579	0.365613	0.892801
GOBP_ENDOCHONDRAL_BONE_MORPHOGENESIS	42	0.296682	1.06573	0.351044	0.892162
GOMF_ATPASE_ACTIVATOR_ACTIVITY	23	0.333621	1.0653	0.365234	0.893151
GOBP_MACROPHAGE_ACTIVATION_INVOLVED_IN_IMMUNE_RESPONSE	16	0.374101	1.06456	0.405825	0.895468
HP_DECREASED_FERTILITY	184	0.227819	1.06449	0.287273	0.894858
GOBP_SEXUAL_REPRODUCTION	566	0.202272	1.06422	0.236207	0.895088
HP_ABNORMAL_CIRCULATING_FERRITIN_CONCENTRATION	26	0.335473	1.0641	0.367265	0.89473
GOCC_CLATHRIN_COATED_VESICLE_MEMBRANE	96	0.250787	1.06402	0.341865	0.894183
GOBP_SECRETION	1200	0.190939	1.06388	0.186777	0.893928
GOMF_LYSOPHOSPHOLIPASE_ACTIVITY	21	0.342858	1.06384	0.356589	0.893202
GOBP_CATION_TRANSMEMBRANE_TRANSPORT	642	0.199422	1.06378	0.217905	0.892557
GOBP_SECONDARY_METABOLIC_PROCESS	37	0.302244	1.06357	0.376	0.892592
GOBP_REGULATION_OF_HEMATOPOIETIC_STEM_CELL_DIFFERENTIATION	70	0.265476	1.0626	0.355469	0.895923
GOMF_WIDE_PORE_CHANNEL_ACTIVITY	17	0.363845	1.06244	0.379877	0.895755
HP_ABNORMAL_ABDOMEN_MORPHOLOGY	590	0.201306	1.0619	0.245645	0.897237
GOBP_CELLULAR_AMINO_ACID_CATABOLIC_PROCESS	85	0.254638	1.06084	0.344231	0.900957
GOBP_SMOOTH_MUSCLE_CONTRACTION	75	0.261345	1.06029	0.340226	0.902553
GOBP_EMBRYONIC_PLACENTA_DEVELOPMENT	68	0.264922	1.05988	0.336576	0.903461
GOBP_RESPONSE_TO_BACTERIUM	434	0.20506	1.0598	0.257194	0.902922
GOBP_POSITIVE_REGULATION_OF_T_CELL_MEDIATED_CYTOTOXICITY	22	0.341409	1.05922	0.385057	0.904503
GOBP_POSITIVE_REGULATION_OF_REPRODUCTIVE_PROCESS	55	0.279379	1.0588	0.351889	0.905395
GOCC_GOLGI_CISTERNA	99	0.249621	1.05786	0.337615	0.908652
GOBP_MONOSACCHARIDE_CATABOLIC_PROCESS	54	0.275714	1.05747	0.343228	0.909504
HP_BROAD_PHILTRUM	20	0.350852	1.05731	0.394231	0.909242
GOBP_REGULATION_OF_EXTENT_OF_CELL_GROWTH	93	0.247891	1.05677	0.323077	0.910767
HP_ABNORMAL_CIRCULATING_SERINE_FAMILY_AMINO_ACID_CONCENTRATION	21	0.340452	1.05675	0.384615	0.909929
GOMF_DISULFIDE_OXIDOREDUCTASE_ACTIVITY	36	0.299398	1.05647	0.37051	0.910281
GOBP_CELL_ACTIVATION	1180	0.190254	1.05601	0.212418	0.911489
GOCC_EXCITATORY_SYNAPSE	33	0.308905	1.05585	0.369352	0.91132
GOCC_SARCOLEMMA	110	0.244986	1.05574	0.354839	0.910895
GOMF_LIGASE_ACTIVITY_FORMING_CARBON_NITROGEN_BONDS	41	0.297	1.0556	0.369863	0.91064
GOBP_INTERLEUKIN_4_PRODUCTION	26	0.333603	1.05547	0.378431	0.91029
GOBP_GLYCEROPHOSPHOLIPID_CATABOLIC_PROCESS	25	0.324848	1.05543	0.370937	0.9096
HP_ABNORMAL_NEUTROPHIL_COUNT	160	0.228456	1.05455	0.326568	0.912514
GOMF_ACETYLGALACTOSAMINYLTRANSFERASE_ACTIVITY	34	0.304512	1.05449	0.362319	0.911912
GOCC_PERIKARYON	110	0.240899	1.05446	0.345946	0.911119
HP_POOR_WOUND_HEALING	19	0.353693	1.05408	0.376426	0.911893
GOBP_RESPIRATORY_GASEOUS_EXCHANGE_BY_RESPIRATORY_SYSTEM	55	0.275653	1.05391	0.359375	0.911734
HP_ABNORMALITY_OF_CIRCULATING_ENZYME_LEVEL	236	0.218449	1.05269	0.312963	0.916264
GOBP_ERAD_PATHWAY	93	0.24854	1.05269	0.361624	0.915401
GOMF_HYDROLASE_ACTIVITY_HYDROLYZING_N_GLYCOSYL_COMPOUNDS	35	0.306153	1.05227	0.368421	0.916356
GOBP_CELLULAR_IRON_ION_HOMEOSTASIS	55	0.275417	1.05204	0.339147	0.916488
GOBP_TRANSCYTOSIS	19	0.346692	1.05202	0.368321	0.915689
GOBP_AMINE_METABOLIC_PROCESS	126	0.237745	1.05148	0.327928	0.917238
GOMF_O_ACYLTRANSFERASE_ACTIVITY	41	0.29224	1.0513	0.365571	0.917198
HP_RAYNAUD_PHENOMENON	16	0.368841	1.05074	0.390963	0.918778
GOBP_NEGATIVE_REGULATION_OF_PEPTIDE_HORMONE_SECRETION	31	0.308907	1.04954	0.362069	0.923305
HP_ABNORMAL_BLOOD_TRANSITION_ELEMENT_CATION_CONCENTRATION	24	0.33392	1.04951	0.375926	0.922511
GOBP_APICAL_JUNCTION_ASSEMBLY	71	0.262327	1.04947	0.351103	0.921787
HP_NEUROFIBRILLARY_TANGLES	20	0.346401	1.04945	0.377256	0.920989
GOBP_POSITIVE_REGULATION_OF_ERBB_SIGNALING_PATHWAY	37	0.290927	1.04938	0.375486	0.920414
GOBP_PROTEIN_LIPID_COMPLEX_SUBUNIT_ORGANIZATION	40	0.298247	1.0493	0.384321	0.919892
GOBP_POSITIVE_REGULATION_OF_BLOOD_PRESSURE	21	0.341556	1.04925	0.374494	0.919178
GOMF_PROTEIN_SERINE_THREONINE_KINASE_ACTIVATOR_ACTIVITY	34	0.307375	1.04918	0.402277	0.918563
GOBP_PEPTIDYL_PROLINE_HYDROXYLATION	15	0.373808	1.04916	0.397614	0.917784
GOMF_ACTIN_MONOMER_BINDING	22	0.342669	1.04902	0.375246	0.917559
GOBP_PHOSPHATIDYLETHANOLAMINE_METABOLIC_PROCESS	22	0.338176	1.04824	0.380863	0.920084
HP_HYPOPLASIA_OF_THE_FOVEA	17	0.365652	1.0482	0.391137	0.919388
GOCC_DENDRITE_MEMBRANE	29	0.313667	1.04815	0.387569	0.918746
GOBP_PROTEIN_HETEROOLIGOMERIZATION	20	0.342898	1.04804	0.388119	0.91832
HP_TITUBATION	20	0.345551	1.04801	0.383268	0.91757
GOBP_REGULATION_OF_MEIOTIC_CELL_CYCLE	34	0.301937	1.04766	0.390151	0.918291
HP_ABNORMALITY_OF_THE_PULMONARY_VEINS	56	0.269689	1.04762	0.402985	0.917549
HP_ABNORMAL_CNS_MYELINATION	236	0.216349	1.04746	0.333333	0.917415
GOBP_PROTEIN_PEPTIDYL_PROLYL_ISOMERIZATION	32	0.302121	1.04727	0.358491	0.917391
HP_LOBAR_HOLOPROSENCEPHALY	18	0.354512	1.04628	0.390196	0.920827
GOBP_BLASTOCYST_DEVELOPMENT	82	0.251825	1.04578	0.347826	0.922126
GOBP_PROTEIN_INSERTION_INTO_ER_MEMBRANE	16	0.372147	1.04553	0.385797	0.922377
HP_ARTERIOSCLEROSIS	68	0.262007	1.04544	0.394687	0.921889
GOBP_ENGULFMENT_OF_APOPTOTIC_CELL	18	0.354006	1.04527	0.402	0.92176
GOBP_REGULATION_OF_NMDA_RECEPTOR_ACTIVITY	28	0.317388	1.04517	0.380478	0.921317
GOBP_NEGATIVE_REGULATION_OF_BLOOD_PRESSURE	28	0.31615	1.04507	0.391635	0.920875
GOCC_ENDOPLASMIC_RETICULUM_LUMEN	249	0.213797	1.04398	0.347518	0.92482
GOBP_REGULATION_OF_AMPA_RECEPTOR_ACTIVITY	16	0.363737	1.04352	0.394628	0.925956
HP_RIGHT_BUNDLE_BRANCH_BLOCK	37	0.297303	1.04333	0.390625	0.925953
GOMF_CHEMOKINE_ACTIVITY	34	0.296713	1.04274	0.382812	0.927654
GOBP_MESODERM_DEVELOPMENT	95	0.245415	1.04221	0.356884	0.92907
HP_CARDIAC_CONDUCTION_ABNORMALITY	109	0.238586	1.04203	0.354244	0.929002
HP_SEVERELY_REDUCED_VISUAL_ACUITY	22	0.341879	1.04196	0.402277	0.928418
GOBP_VASODILATION	26	0.317874	1.04191	0.407115	0.927788
GOCC_INTRACILIARY_TRANSPORT_PARTICLE_B	18	0.348033	1.04104	0.393638	0.93086
GOBP_KERATINOCYTE_DIFFERENTIATION	110	0.240258	1.04074	0.354478	0.931357
GOBP_REGULATION_OF_STRIATED_MUSCLE_CONTRACTION	68	0.262983	1.04071	0.395794	0.93058
GOBP_ESTABLISHMENT_OR_MAINTENANCE_OF_BIPOLAR_CELL_POLARITY	40	0.292017	1.04006	0.406475	0.932477
GOBP_STEROL_HOMEOSTASIS	63	0.26878	1.03999	0.357143	0.93194
HP_ANGINA_PECTORIS	27	0.311579	1.03987	0.394444	0.931609
HP_KETONURIA	18	0.355526	1.03974	0.405039	0.9313
GOBP_REGULATION_OF_MUSCLE_SYSTEM_PROCESS	181	0.220006	1.03965	0.356239	0.930829
HP_BULBAR_SIGNS	31	0.308524	1.03956	0.373606	0.930313
HP_PALMOPLANTAR_KERATODERMA	118	0.238579	1.03941	0.382298	0.930123
GOBP_NEGATIVE_REGULATION_OF_IMMUNE_RESPONSE	118	0.239778	1.03932	0.351889	0.929691
GOBP_POSITIVE_REGULATION_OF_HEART_RATE	19	0.341896	1.03922	0.403651	0.929294
GOBP_NEGATIVE_REGULATION_OF_ADAPTIVE_IMMUNE_RESPONSE	43	0.283253	1.03903	0.385047	0.929187
GOMF_PHOSPHOLIPASE_ACTIVITY	77	0.253469	1.03859	0.385375	0.930267
GOCC_BLOC_COMPLEX	20	0.338402	1.03804	0.411765	0.931854
GOBP_NEGATIVE_REGULATION_OF_MUSCLE_CONTRACTION	17	0.354538	1.03795	0.418	0.931409
GOBP_ORGANIC_CYCLIC_COMPOUND_CATABOLIC_PROCESS	562	0.196349	1.03767	0.322124	0.931789
GOBP_MESENCHYME_DEVELOPMENT	232	0.214649	1.03752	0.366603	0.931602
GOBP_POLYSACCHARIDE_CATABOLIC_PROCESS	24	0.330506	1.03748	0.392924	0.930894
GOMF_CYCLIC_NUCLEOTIDE_BINDING	32	0.311082	1.0374	0.372439	0.930378
GOBP_NUCLEOTIDE_EXCISION_REPAIR_DNA_DAMAGE_RECOGNITION	23	0.33255	1.03694	0.40625	0.931508
GOBP_FIBRINOLYSIS	16	0.365589	1.0363	0.420502	0.933478
GOBP_REGULATION_OF_GLUCAN_BIOSYNTHETIC_PROCESS	24	0.331626	1.03603	0.433735	0.933805
GOCC_GOLGI_CISTERNA_MEMBRANE	75	0.253694	1.03475	0.386408	0.93862
GOBP_RNA_SURVEILLANCE	15	0.37473	1.03417	0.427481	0.940226
HP_PROGRESSIVE_SPASTIC_PARAPLEGIA	53	0.271445	1.0341	0.39375	0.939635
GOBP_REGULATION_OF_VASCULAR_PERMEABILITY	37	0.288156	1.03406	0.403442	0.938976
GOBP_UBIQUITIN_DEPENDENT_ERAD_PATHWAY	72	0.253057	1.03384	0.404255	0.939091
GOBP_REGULATION_OF_PEPTIDYL_THREONINE_PHOSPHORYLATION	40	0.285925	1.03357	0.397313	0.939408
HP_ABNORMALITY_OF_THE_ISCHIUM	18	0.349746	1.03323	0.37931	0.940015
GOMF_OXIDOREDUCTASE_ACTIVITY_ACTING_ON_PEROXIDE_AS_ACCEPTOR	36	0.29556	1.0326	0.416507	0.942014
GOBP_POSITIVE_REGULATION_OF_BEHAVIOR	20	0.349078	1.03204	0.40873	0.943667
GOMF_CHEMOATTRACTANT_ACTIVITY	22	0.327986	1.03168	0.382413	0.94439
HP_MYOPATHIC_FACIES	31	0.30166	1.03104	0.410853	0.946409
GOBP_MUSCLE_CONTRACTION	269	0.209799	1.03099	0.346429	0.945808
HP_ABNORMAL_CIRCULATING_IGM_LEVEL	51	0.272458	1.0308	0.385321	0.945751
GOCC_CILIARY_MEMBRANE	53	0.268711	1.03045	0.407336	0.946405
GOBP_FATTY_ACID_BETA_OXIDATION_USING_ACYL_COA_OXIDASE	15	0.370864	1.02899	0.42126	0.95201
GOMF_G_PROTEIN_COUPLED_RECEPTOR_BINDING	205	0.215444	1.02853	0.381462	0.953151
HP_TETRAPLEGIA_TETRAPARESIS	58	0.268159	1.02784	0.417969	0.955365
GOBP_MITOCHONDRIAL_MEMBRANE_ORGANIZATION	114	0.235539	1.02697	0.404215	0.958481
GOCC_ENDOCYTIC_VESICLE_MEMBRANE	143	0.226952	1.02683	0.375701	0.958238
GOBP_DEFENSE_RESPONSE	1254	0.185353	1.0265	0.33281	0.958858
GOBP_REGULATION_OF_LIPID_TRANSPORT	104	0.236224	1.0263	0.387337	0.958872
HP_REDUNDANT_NECK_SKIN	15	0.365277	1.02576	0.422846	0.960432
GOBP_REGULATION_OF_MITOCHONDRIAL_MEMBRANE_POTENTIAL	61	0.262004	1.02456	0.403101	0.965034
GOBP_GAMETE_GENERATION	473	0.197398	1.02366	0.364437	0.968187
HP_PANCREATIC_CYSTS	28	0.312586	1.0228	0.40396	0.971168
GOBP_POSITIVE_REGULATION_OF_POTASSIUM_ION_TRANSPORT	37	0.295544	1.02245	0.422719	0.971833
GOCC_POTASSIUM_CHANNEL_COMPLEX	76	0.253719	1.02217	0.418251	0.972251
GOCC_MYOSIN_COMPLEX	45	0.278359	1.02204	0.413284	0.97195
GOBP_REGULATION_OF_LEUKOCYTE_APOPTOTIC_PROCESS	66	0.258095	1.02202	0.421875	0.971181
GOBP_PURINE_NUCLEOTIDE_TRANSPORT	23	0.325953	1.02185	0.409357	0.971042
GOMF_CATION_TRANSMEMBRANE_TRANSPORTER_ACTIVITY	435	0.197462	1.02173	0.374781	0.970675
GOBP_BINDING_OF_SPERM_TO_ZONA_PELLUCIDA	24	0.327517	1.02172	0.435272	0.969879
GOBP_POSITIVE_REGULATION_OF_NATURAL_KILLER_CELL_ACTIVATION	16	0.356732	1.02167	0.409449	0.969194
GOBP_REGULATION_OF_TRANSCRIPTION_FROM_RNA_POLYMERASE_II_PROMOTER_IN_RESPONSE_TO_HYPOXIA	72	0.256377	1.0215	0.402697	0.969099
GOBP_PROTEIN_IMPORT_INTO_MITOCHONDRIAL_MATRIX	20	0.337878	1.02146	0.412758	0.968399
GOBP_NEGATIVE_REGULATION_OF_STEM_CELL_DIFFERENTIATION	18	0.347429	1.02146	0.433809	0.967549
GOCC_MULTIVESICULAR_BODY	48	0.274201	1.02138	0.397769	0.967043
GOBP_FATTY_ACYL_COA_BIOSYNTHETIC_PROCESS	28	0.314685	1.0212	0.435453	0.966935
GOCC_CORNIFIED_ENVELOPE	22	0.332604	1.02117	0.431262	0.966186
GOBP_NEGATIVE_REGULATION_OF_TRANSCRIPTION_REGULATORY_REGION_DNA_BINDING	16	0.361152	1.02103	0.441288	0.965925
GOMF_CHANNEL_REGULATOR_ACTIVITY	108	0.235169	1.02089	0.414258	0.965701
GOBP_CARBOHYDRATE_DERIVATIVE_METABOLIC_PROCESS	919	0.188059	1.01949	0.38255	0.971081
HP_CARDIAC_ARREST	101	0.237404	1.0194	0.415686	0.970623
GOBP_PHASIC_SMOOTH_MUSCLE_CONTRACTION	15	0.363125	1.01929	0.417647	0.970259
GOBP_VIRAL_GENE_EXPRESSION	194	0.217378	1.01912	0.387156	0.970186
GOBP_REGULATION_OF_LYMPHOCYTE_MEDIATED_IMMUNITY	128	0.230714	1.01868	0.429658	0.971255
GOBP_REGULATION_OF_IMMUNE_RESPONSE	713	0.19035	1.01839	0.376068	0.971736
GOCC_COATED_VESICLE	253	0.206247	1.01829	0.400359	0.97132
GOBP_LIPID_HOMEOSTASIS	114	0.232119	1.01807	0.427495	0.971411
GOMF_5_3_EXONUCLEASE_ACTIVITY	17	0.353798	1.01797	0.443497	0.97098
HP_JOINT_SUBLUXATION	18	0.342524	1.01741	0.442748	0.972662
GOBP_CALCIUM_DEPENDENT_CELL_CELL_ADHESION_VIA_PLASMA_MEMBRANE_CELL_ADHESION_MOLECULES	33	0.30061	1.01728	0.427778	0.97237
GOCC_SPLICEOSOMAL_TRI_SNRNP_COMPLEX	32	0.29875	1.01724	0.432596	0.971711
HP_PHOTOPHOBIA	174	0.219265	1.01689	0.382671	0.972453
GOBP_LIPOPROTEIN_BIOSYNTHETIC_PROCESS	83	0.241696	1.0165	0.407273	0.973318
HP_METHYLMALONIC_ACIDURIA	15	0.357002	1.0165	0.440313	0.97248
HP_RIGIDITY	149	0.224009	1.01532	0.40367	0.976809
GOBP_NEGATIVE_REGULATION_OF_ANION_TRANSPORT	155	0.221554	1.01499	0.410302	0.977414
GOMF_PHOSPHORIC_DIESTER_HYDROLASE_ACTIVITY	78	0.246557	1.01475	0.427403	0.977605
HP_ABNORMAL_CHOROID_MORPHOLOGY	134	0.228841	1.0146	0.411335	0.977424
HP_KETOSIS	39	0.282757	1.01448	0.440239	0.977109
GOBP_MESODERMAL_CELL_DIFFERENTIATION	24	0.31857	1.01428	0.435644	0.977177
HP_HYPERINTENSITY_OF_CEREBRAL_WHITE_MATTER_ON_MRI	31	0.295355	1.01406	0.445545	0.97731
GOBP_RELEASE_OF_SEQUESTERED_CALCIUM_ION_INTO_CYTOSOL_BY_ENDOPLASMIC_RETICULUM	27	0.317521	1.01341	0.438202	0.979318
GOBP_REGULATION_OF_STEROID_BIOSYNTHETIC_PROCESS	72	0.253967	1.01339	0.429368	0.97856
GOBP_PROTEIN_KINASE_C_ACTIVATING_G_PROTEIN_COUPLED_RECEPTOR_SIGNALING_PATHWAY	22	0.327564	1.0133	0.425287	0.978133
GOBP_REGULATION_OF_RYANODINE_SENSITIVE_CALCIUM_RELEASE_CHANNEL_ACTIVITY	20	0.334643	1.01294	0.432866	0.978893
HP_SEROSITIS	32	0.297391	1.01279	0.427203	0.978705
GOBP_RESPONSE_TO_THYROID_HORMONE	17	0.358963	1.01276	0.442966	0.977968
GOCC_GABA_ERGIC_SYNAPSE	47	0.272469	1.01243	0.435337	0.97862
GOBP_VASOCONSTRICTION	57	0.263362	1.0118	0.446328	0.980486
GOBP_CELLULAR_CARBOHYDRATE_CATABOLIC_PROCESS	39	0.283077	1.01124	0.432381	0.982091
HP_AIRWAY_OBSTRUCTION	71	0.248148	1.0112	0.438563	0.981449
GOBP_ALPHA_AMINO_ACID_METABOLIC_PROCESS	146	0.22053	1.01089	0.433757	0.98204
GOBP_TRIGLYCERIDE_METABOLIC_PROCESS	71	0.2547	1.01086	0.429658	0.981321
GOBP_PROTEIN_CONTAINING_COMPLEX_REMODELING	23	0.31954	1.01069	0.445759	0.981187
GOBP_VITAMIN_TRANSPORT	32	0.295934	1.01022	0.415709	0.982513
HP_HIGH_MYOPIA	37	0.28779	1.00998	0.447761	0.98276
GOBP_MACROPHAGE_CHEMOTAXIS	33	0.295479	1.0099	0.452107	0.982239
GOBP_DEFENSE_RESPONSE_TO_OTHER_ORGANISM	836	0.186092	1.00951	0.441077	0.983111
HP_ABNORMAL_RETINAL_VASCULAR_MORPHOLOGY	171	0.21931	1.00872	0.414365	0.985799
GOCC_CYTOPLASMIC_UBIQUITIN_LIGASE_COMPLEX	16	0.352912	1.00845	0.459302	0.986178
GOMF_TRANSFERASE_ACTIVITY_TRANSFERRING_GLYCOSYL_GROUPS	209	0.214329	1.00837	0.418944	0.985695
GOBP_ORGANIC_HYDROXY_COMPOUND_TRANSPORT	186	0.213754	1.00835	0.438433	0.984892
HP_PATHOLOGIC_FRACTURE	36	0.286039	1.00824	0.454717	0.984572
GOBP_PURINE_CONTAINING_COMPOUND_CATABOLIC_PROCESS	46	0.275606	1.00819	0.433526	0.983934
GOCC_DYNEIN_COMPLEX	39	0.283246	1.00802	0.435547	0.983869
HP_ABNORMAL_VENOUS_MORPHOLOGY	105	0.235393	1.00778	0.427723	0.984105
HP_FUNCTIONAL_ABNORMALITY_OF_MALE_INTERNAL_GENITALIA	158	0.220832	1.00776	0.412844	0.983387
GOBP_T_CELL_PROLIFERATION	164	0.220567	1.00717	0.424632	0.985151
GOCC_SMOOTH_ENDOPLASMIC_RETICULUM	24	0.318216	1.00706	0.440454	0.984822
GOBP_POSITIVE_REGULATION_OF_PEPTIDYL_TYROSINE_PHOSPHORYLATION	152	0.221118	1.00694	0.451243	0.984509
HP_CONE_CONE_ROD_DYSTROPHY	22	0.320387	1.00682	0.457557	0.98417
HP_ABNORMALITY_OF_THE_MUSCULATURE_OF_THE_HAND	75	0.247519	1.00672	0.444444	0.983804
GOBP_MALE_GAMETE_GENERATION	374	0.196662	1.00665	0.416244	0.983285
HP_ABNORMAL_BRAIN_LACTATE_LEVEL_BY_MRS	18	0.342529	1.00642	0.475248	0.983475
GOBP_ANIMAL_ORGAN_REGENERATION	65	0.251843	1.00638	0.433645	0.98283
HP_BILIARY_CIRRHOSIS	15	0.348286	1.006	0.46374	0.983641
HP_SCALING_SKIN	24	0.318928	1.00563	0.45229	0.984445
GOBP_DEVELOPMENTAL_PROCESS_INVOLVED_IN_REPRODUCTION	693	0.188156	1.00553	0.42275	0.984059
GOBP_HEMATOPOIETIC_STEM_CELL_DIFFERENTIATION	83	0.243224	1.00525	0.43346	0.984461
GOBP_INTESTINAL_EPITHELIAL_CELL_DIFFERENTIATION	17	0.348949	1.00504	0.428571	0.984571
GOBP_CILIUM_ORGANIZATION	338	0.199583	1.00486	0.424682	0.984549
HP_CEREBRAL_HYPOMYELINATION	28	0.299615	1.00481	0.440741	0.98395
GOCC_SECRETORY_GRANULE_MEMBRANE	255	0.204917	1.00392	0.443662	0.987094
HP_CORONARY_ARTERY_ATHEROSCLEROSIS	38	0.283235	1.0035	0.441634	0.988155
HP_ABNORMAL_PUPILLARY_FUNCTION	29	0.301747	1.00341	0.448473	0.987744
GOBP_REGULATION_OF_CYSTEINE_TYPE_ENDOPEPTIDASE_ACTIVITY_INVOLVED_IN_APOPTOTIC_SIGNALING_PATHWAY	17	0.348747	1.00268	0.429672	0.990166
GOCC_COLLAGEN_CONTAINING_EXTRACELLULAR_MATRIX	298	0.200908	1.0022	0.453155	0.991457
GOCC_REPLISOME	24	0.314692	1.00214	0.441815	0.99089
GOMF_OXIDOREDUCTASE_ACTIVITY_ACTING_ON_A_SULFUR_GROUP_OF_DONORS	52	0.265783	1.00187	0.452975	0.991285
GOBP_REGULATION_OF_COAGULATION	56	0.260664	1.00168	0.432234	0.991289
HP_ABNORMAL_SIZE_OF_THE_CLITORIS	57	0.259794	1.00157	0.435946	0.990951
HP_ABNORMALITY_OF_EPIDERMAL_MORPHOLOGY	52	0.266925	1.00146	0.440454	0.990638
GOBP_PARAXIAL_MESODERM_DEVELOPMENT	15	0.355478	1.00133	0.471624	0.990361
GOBP_AUTOPHAGOSOME_MATURATION	39	0.277926	1.00098	0.444874	0.991091
HP_JUVENILE_ONSET	94	0.236248	1.00055	0.455939	0.992211
GOCC_COATED_VESICLE_MEMBRANE	157	0.219304	1.00001	0.474576	0.993692
GOBP_CARDIAC_MYOFIBRIL_ASSEMBLY	16	0.348002	0.999709	0.438662	0.994193
GOBP_CELLULAR_GLUCAN_METABOLIC_PROCESS	63	0.254201	0.999646	0.452975	0.993666
GOMF_ION_CHANNEL_REGULATOR_ACTIVITY	92	0.238628	0.998684	0.440613	0.997093
HP_PALLOR	113	0.230807	0.998572	0.441281	0.996758
GOBP_NEURON_PROJECTION_REGENERATION	46	0.271212	0.99856	0.468691	0.995985
GOMF_INSULIN_LIKE_GROWTH_FACTOR_BINDING	21	0.323497	0.998137	0.459883	0.99702
GOBP_DEFENSE_RESPONSE_TO_FUNGUS	15	0.352726	0.997424	0.468402	0.999304
GOBP_NUCLEOBASE_CONTAINING_SMALL_MOLECULE_BIOSYNTHETIC_PROCESS	103	0.231831	0.997258	0.434783	0.999201
GOBP_PYRIMIDINE_NUCLEOTIDE_METABOLIC_PROCESS	47	0.262413	0.995885	0.469636	1
HP_PRURITUS	86	0.238659	0.995516	0.464078	1
GOMF_FIBROBLAST_GROWTH_FACTOR_RECEPTOR_BINDING	16	0.344449	0.995455	0.44332	1
GOBP_MODIFIED_AMINO_ACID_TRANSPORT	25	0.317469	0.995265	0.459048	1
HP_ABNORMAL_METABOLIC_BRAIN_IMAGING_BY_MRS	30	0.29498	0.994855	0.46098	1
GOBP_RUFFLE_ORGANIZATION	48	0.265858	0.994788	0.469903	1
HP_CEREBRAL_EDEMA	24	0.31872	0.994375	0.472	1
GOBP_POSITIVE_REGULATION_OF_PEPTIDYL_SERINE_PHOSPHORYLATION	76	0.240448	0.994299	0.466019	1
GOMF_SPECTRIN_BINDING	23	0.315981	0.994176	0.482042	1
GOMF_ANION_CHANNEL_ACTIVITY	57	0.254589	0.994028	0.439703	1
GOBP_NEGATIVE_REGULATION_OF_PROTEOLYSIS	237	0.206699	0.993299	0.461397	1
GOBP_INTERFERON_GAMMA_MEDIATED_SIGNALING_PATHWAY	84	0.236697	0.993185	0.438095	1
GOBP_PLACENTA_DEVELOPMENT	113	0.227098	0.992499	0.467742	1
GOBP_PIGMENT_METABOLIC_PROCESS	56	0.255119	0.991765	0.467681	1
GOBP_REGULATION_OF_RESPONSE_TO_EXTRACELLULAR_STIMULUS	19	0.330071	0.991427	0.488189	1
GOBP_MEMBRANE_LIPID_BIOSYNTHETIC_PROCESS	128	0.221561	0.991075	0.478095	1
HP_ABNORMALITY_OF_THE_SPLEEN	423	0.190853	0.990965	0.492806	1
GOBP_CHEMICAL_SYNAPTIC_TRANSMISSION_POSTSYNAPTIC	75	0.243562	0.990451	0.476636	1
GOBP_NATURAL_KILLER_CELL_DIFFERENTIATION	16	0.3436	0.990364	0.458574	1
GOCC_EXTERNAL_SIDE_OF_PLASMA_MEMBRANE	238	0.205096	0.990226	0.515947	1
HP_ENCEPHALOPATHY	232	0.205183	0.990197	0.47026	1
HP_CONGENITAL_MALFORMATION_OF_THE_RIGHT_HEART	57	0.257154	0.989987	0.475728	1
HP_UNDERDEVELOPED_SUPRAORBITAL_RIDGES	47	0.262933	0.989849	0.48723	1
GOBP_EAR_DEVELOPMENT	156	0.213699	0.989847	0.494231	1
GOCC_SPLICEOSOMAL_COMPLEX	179	0.21143	0.989842	0.45208	1
HP_PANNICULITIS	19	0.33328	0.989449	0.462598	1
HP_VISUAL_FIELD_DEFECT	159	0.216079	0.989394	0.487941	1
GOBP_ATP_METABOLIC_PROCESS	254	0.20289	0.988965	0.483813	1
GOCC_PLATELET_ALPHA_GRANULE_LUMEN	54	0.259046	0.988634	0.466793	1
GOBP_RESPONSE_TO_INCREASED_OXYGEN_LEVELS	27	0.302802	0.988015	0.473161	1
HP_ABNORMAL_CIRCULATING_PYRUVATE_FAMILY_AMINO_ACID_CONCENTRATION	36	0.282565	0.987801	0.460227	1
GOBP_REGULATION_OF_ACTION_POTENTIAL	44	0.268482	0.987451	0.474088	1
HP_ABNORMAL_B_CELL_MORPHOLOGY	34	0.280041	0.987016	0.464217	1
HP_ABNORMALITY_OF_CORNEAL_THICKNESS	90	0.23256	0.98699	0.476548	1
GOBP_CELLULAR_ION_HOMEOSTASIS	510	0.188147	0.986593	0.501724	1
GOMF_PHOSPHATIDYLINOSITOL_BISPHOSPHATE_BINDING	85	0.23952	0.986534	0.470483	1
GOBP_NEGATIVE_REGULATION_OF_LEUKOCYTE_PROLIFERATION	70	0.244566	0.98637	0.458101	1
HP_LIPOATROPHY	63	0.251423	0.986327	0.492278	1
GOBP_NEURON_PROJECTION_EXTENSION_INVOLVED_IN_NEURON_PROJECTION_GUIDANCE	32	0.288284	0.986166	0.487179	1
HP_ABNORMALITY_OF_CIRCULATING_FIBRINOGEN	28	0.294868	0.985812	0.473384	1
GOBP_ACYLGLYCEROL_HOMEOSTASIS	22	0.320223	0.98513	0.471954	1
GOBP_NEGATIVE_REGULATION_OF_ION_TRANSPORT	234	0.203147	0.985126	0.481132	1
HP_ABNORMAL_SPUTUM	79	0.23631	0.984793	0.491329	1
HP_ABNORMAL_CIRCULATING_PROTEIN_CONCENTRATION	410	0.191185	0.984679	0.52	1
GOBP_ACTIVATED_T_CELL_PROLIFERATION	34	0.283949	0.984272	0.472656	1
GOBP_RESPONSE_TO_AMYLOID_BETA	39	0.275725	0.983723	0.476923	1
GOBP_REGULATION_OF_CELLULAR_RESPONSE_TO_VASCULAR_ENDOTHELIAL_GROWTH_FACTOR_STIMULUS	17	0.340889	0.983353	0.474187	1
HP_RECTAL_FISTULA	18	0.331606	0.983224	0.44332	1
GOBP_PEPTIDE_BIOSYNTHETIC_PROCESS	595	0.185132	0.982994	0.523333	1
GOBP_MITOCHONDRION_MORPHOGENESIS	17	0.333933	0.982895	0.462451	1
GOBP_CELL_COMMUNICATION_INVOLVED_IN_CARDIAC_CONDUCTION	50	0.26078	0.982785	0.467054	1
HP_PULMONARY_FIBROSIS	51	0.261634	0.982424	0.472693	1
GOMF_UBIQUITIN_PROTEIN_TRANSFERASE_REGULATOR_ACTIVITY	17	0.338664	0.982243	0.459924	1
HP_EMG_ABNORMALITY	207	0.204126	0.982007	0.494297	1
GOBP_REGULATION_OF_TRANSMEMBRANE_TRANSPORT	418	0.190008	0.981881	0.531732	1
HP_TRUE_HERMAPHRODITISM	16	0.345419	0.981626	0.475822	1
HP_B_LYMPHOCYTOPENIA	21	0.320572	0.981541	0.48728	1
GOMF_ION_TRANSMEMBRANE_TRANSPORTER_ACTIVITY	666	0.182779	0.981526	0.513793	1
HP_MYOTONIA	22	0.316918	0.981481	0.464815	1
GOMF_OXIDOREDUCTASE_ACTIVITY_ACTING_ON_METAL_IONS	15	0.34719	0.980014	0.496109	1
GOBP_TRANSITION_METAL_ION_TRANSPORT	103	0.228624	0.979844	0.489945	1
HP_PANHYPOGAMMAGLOBULINEMIA	18	0.335077	0.979654	0.501938	1
HP_HEART_BLOCK	87	0.231291	0.979564	0.507752	1
GOBP_NON_MOTILE_CILIUM_ASSEMBLY	51	0.258237	0.978653	0.480237	1
GOBP_POSITIVE_REGULATION_OF_MORPHOGENESIS_OF_AN_EPITHELIUM	28	0.299846	0.978194	0.48381	1
GOBP_FEAR_RESPONSE	26	0.302773	0.978032	0.476861	1
GOBP_OVARIAN_FOLLICLE_DEVELOPMENT	42	0.272569	0.977818	0.493554	1
GOBP_REGULATION_OF_WATER_LOSS_VIA_SKIN	22	0.312057	0.977678	0.513462	1
GOBP_INTERLEUKIN_12_PRODUCTION	51	0.256313	0.97681	0.499025	1
GOBP_ALCOHOL_BIOSYNTHETIC_PROCESS	127	0.217532	0.976806	0.502793	1
GOBP_NEGATIVE_REGULATION_OF_T_CELL_PROLIFERATION	53	0.25728	0.976624	0.526316	1
HP_ENLARGED_KIDNEY	25	0.308717	0.976501	0.467653	1
HP_ABNORMAL_HDL_CHOLESTEROL_CONCENTRATION	16	0.349999	0.976365	0.473054	1
HP_APLASIA_OF_THE_FINGERS	59	0.251644	0.976186	0.521739	1
GOBP_POSITIVE_REGULATION_OF_HORMONE_SECRETION	90	0.234446	0.976051	0.485493	1
HP_ABNORMAL_CORONARY_ARTERY_MORPHOLOGY	47	0.263755	0.975961	0.50566	1
GOBP_REGULATION_OF_PEPTIDASE_ACTIVITY	337	0.195174	0.975745	0.536542	1
GOBP_ACTIN_MEDIATED_CELL_CONTRACTION	96	0.232434	0.975619	0.48513	1
GOBP_MULTICELLULAR_ORGANISM_REPRODUCTION	576	0.183884	0.975391	0.550347	1
HP_CYTOCHROME_C_OXIDASE_NEGATIVE_MUSCLE_FIBERS	16	0.340469	0.975376	0.455224	1
HP_ABNORMALITY_OF_THE_5TH_TOE	69	0.244543	0.974855	0.485185	1
GOBP_CELLULAR_RESPONSE_TO_AMYLOID_BETA	33	0.290817	0.974483	0.484725	1
GOBP_REGULATION_OF_PROTEIN_MATURATION	50	0.259937	0.974148	0.477064	1
GOCC_CELL_DIVISION_SITE	55	0.254194	0.974064	0.481685	1
GOBP_REGULATION_OF_LYMPHOCYTE_DIFFERENTIATION	145	0.212436	0.973245	0.508349	1
GOBP_REGULATION_OF_PHOSPHOLIPID_BIOSYNTHETIC_PROCESS	15	0.346763	0.973221	0.492126	1
GOBP_POTASSIUM_ION_TRANSPORT	166	0.209655	0.972827	0.513966	1
HP_SPLENOMEGALY	292	0.195393	0.972142	0.543403	1
HP_HYPOKALEMIA	42	0.265256	0.972125	0.495049	1
GOBP_CHEMICAL_HOMEOSTASIS	906	0.178807	0.972114	0.569079	1
GOBP_PURINE_CONTAINING_COMPOUND_BIOSYNTHETIC_PROCESS	156	0.210862	0.972075	0.539595	1
GOBP_POSITIVE_REGULATION_OF_CALCIUM_ION_TRANSMEMBRANE_TRANSPORTER_ACTIVITY	29	0.286596	0.972025	0.484127	1
HP_ABNORMAL_PARANASAL_SINUS_MORPHOLOGY	120	0.22083	0.971639	0.546139	1
HP_CARDIOMEGALY	87	0.233647	0.971485	0.510018	1
GOBP_REGULATION_OF_POLYSACCHARIDE_BIOSYNTHETIC_PROCESS	32	0.282988	0.971218	0.504912	1
GOBP_POSITIVE_REGULATION_OF_PROTEIN_TARGETING_TO_MEMBRANE	28	0.292809	0.971145	0.499083	1
GOMF_NUCLEAR_IMPORT_SIGNAL_RECEPTOR_ACTIVITY	19	0.31757	0.970978	0.503984	1
GOMF_CYCLIN_BINDING	29	0.293512	0.970821	0.487379	1
GOBP_AMIDE_BIOSYNTHETIC_PROCESS	713	0.180034	0.970654	0.575601	1
HP_ABNORMAL_BLOOD_GLUCOSE_CONCENTRATION	204	0.205832	0.970509	0.531598	1
GOBP_PYRIDINE_CONTAINING_COMPOUND_METABOLIC_PROCESS	36	0.275449	0.969972	0.493177	1
GOCC_NUCLEAR_OUTER_MEMBRANE_ENDOPLASMIC_RETICULUM_MEMBRANE_NETWORK	945	0.177479	0.969935	0.611864	1
GOMF_STEROID_BINDING	80	0.235687	0.969777	0.531073	1
GOBP_INTERLEUKIN_7_MEDIATED_SIGNALING_PATHWAY	16	0.343658	0.969602	0.496	1
GOBP_REGULATION_OF_LIPID_BIOSYNTHETIC_PROCESS	158	0.211385	0.969342	0.542496	1
HP_SICK_SINUS_SYNDROME	21	0.312035	0.969216	0.503984	1
GOBP_RESPONSE_TO_FOOD	22	0.309231	0.968677	0.475345	1
HP_ERYTHEMA	93	0.228896	0.968445	0.510018	1
GOCC_SIDE_OF_MEMBRANE	422	0.187778	0.968017	0.553734	1
HP_ACHILLES_TENDON_CONTRACTURE	27	0.295953	0.967724	0.497121	1
GOCC_TRANSPORT_VESICLE_MEMBRANE	168	0.207375	0.967531	0.550725	1
GOBP_CELLULAR_RESPONSE_TO_GLUCAGON_STIMULUS	18	0.324376	0.967509	0.484791	1
GOBP_NEGATIVE_REGULATION_OF_TRANSPORT	334	0.192759	0.967151	0.55615	1
GOBP_INSULIN_SECRETION_INVOLVED_IN_CELLULAR_RESPONSE_TO_GLUCOSE_STIMULUS	54	0.251559	0.966942	0.509363	1
GOBP_MICROGLIAL_CELL_ACTIVATION	38	0.275177	0.966297	0.519157	1
HP_GENERALIZED_NEONATAL_HYPOTONIA	18	0.32786	0.965904	0.491159	1
HP_MICROCYTIC_ANEMIA	28	0.286027	0.965481	0.498162	1
GOMF_POLYSACCHARIDE_BINDING	18	0.333891	0.965388	0.503831	1
GOBP_REGULATION_OF_T_CELL_MEDIATED_IMMUNITY	65	0.24508	0.965176	0.514286	1
GOBP_EXIT_FROM_MITOSIS	27	0.292426	0.96457	0.507722	1
GOCC_CELL_BODY_MEMBRANE	22	0.309959	0.964395	0.524462	1
GOBP_MITOCHONDRIAL_TRANSPORT	231	0.201052	0.964141	0.560074	1
HP_ABNORMAL_MEGAKARYOCYTE_MORPHOLOGY	17	0.333529	0.963945	0.488142	1
GOBP_REGULATION_OF_CARDIAC_CONDUCTION	45	0.261744	0.963779	0.501908	1
GOMF_CALCIUM_DEPENDENT_PHOSPHOLIPID_BINDING	43	0.264771	0.963638	0.507937	1
GOBP_REGULATION_OF_CYTOSOLIC_CALCIUM_ION_CONCENTRATION	259	0.198459	0.963311	0.541284	1
HP_HYPERTROPHIC_CARDIOMYOPATHY	223	0.200255	0.963126	0.564014	1
GOBP_REGULATION_OF_SYSTEMIC_ARTERIAL_BLOOD_PRESSURE_BY_HORMONE	23	0.306995	0.962827	0.514599	1
GOBP_NUCLEOTIDE_EXCISION_REPAIR_PREINCISION_COMPLEX_ASSEMBLY	28	0.2885	0.962803	0.488372	1
HP_HYPOTHERMIA	25	0.300522	0.962646	0.507435	1
GOCC_PEPTIDASE_COMPLEX	85	0.233478	0.962473	0.533203	1
GOBP_AMINOGLYCAN_BIOSYNTHETIC_PROCESS	98	0.227934	0.961627	0.52809	1
GOBP_PROTEIN_LOCALIZATION_TO_MITOCHONDRION	138	0.212664	0.96139	0.564394	1
GOCC_PHAGOCYTIC_VESICLE_MEMBRANE	71	0.240573	0.961245	0.532197	1
HP_RECURRENT_PNEUMONIA	57	0.250071	0.961183	0.526316	1
GOBP_POSITIVE_REGULATION_OF_NERVOUS_SYSTEM_PROCESS	27	0.295796	0.960784	0.503953	1
GOBP_MESODERM_MORPHOGENESIS	57	0.246033	0.960726	0.547809	1
GOBP_ION_HOMEOSTASIS	605	0.181275	0.960419	0.60396	1
GOMF_MONOCARBOXYLIC_ACID_BINDING	48	0.258705	0.960206	0.516064	1
GOBP_REGULATION_OF_LEUKOCYTE_PROLIFERATION	195	0.2017	0.959936	0.571429	1
GOMF_POTASSIUM_CHANNEL_ACTIVITY	85	0.22945	0.95989	0.559567	1
GOBP_CELLULAR_OXIDANT_DETOXIFICATION	67	0.244514	0.959844	0.517757	1
GOBP_CYTOPLASMIC_SEQUESTERING_OF_PROTEIN	22	0.303387	0.95982	0.494208	1
GOBP_PIGMENT_GRANULE_LOCALIZATION	25	0.309376	0.959766	0.513619	1
GOBP_INNER_EAR_RECEPTOR_CELL_STEREOCILIUM_ORGANIZATION	23	0.311358	0.959719	0.511719	1
GOBP_REGULATION_OF_NEUROTRANSMITTER_RECEPTOR_ACTIVITY	60	0.24585	0.959414	0.520677	1
HP_HETEROCHROMIA_IRIDIS	16	0.332598	0.958779	0.514071	1
GOBP_ORGANONITROGEN_COMPOUND_BIOSYNTHETIC_PROCESS	1446	0.170597	0.958342	0.688013	1
GOBP_CELLULAR_DEFENSE_RESPONSE	44	0.261055	0.957827	0.527002	1
GOBP_EPIDERMAL_CELL_DIFFERENTIATION	156	0.209887	0.95772	0.560748	1
GOBP_CENTRIOLE_ASSEMBLY	42	0.26454	0.957488	0.534972	1
GOBP_RESPONSE_TO_BIOTIC_STIMULUS	1124	0.172825	0.956603	0.689935	1
GOBP_NEGATIVE_REGULATION_OF_VASCULAR_ASSOCIATED_SMOOTH_MUSCLE_CELL_PROLIFERATION	16	0.337847	0.956417	0.514925	1
GOBP_RIBOSOME_ASSEMBLY	58	0.246488	0.956168	0.516634	1
GOBP_REGULATION_OF_PH	86	0.229387	0.955952	0.527559	1
HP_LYMPHOCYTOSIS	17	0.334601	0.955938	0.528046	1
HP_RHABDOMYOLYSIS	27	0.290927	0.955718	0.51756	1
GOCC_CLATHRIN_COATED_VESICLE	159	0.208633	0.95542	0.574144	1
GOMF_LIPOPROTEIN_PARTICLE_RECEPTOR_BINDING	20	0.312969	0.955389	0.507843	1
GOBP_INTERMEDIATE_FILAMENT_ORGANIZATION	15	0.340329	0.955221	0.50193	1
GOBP_NEUTRAL_LIPID_METABOLIC_PROCESS	95	0.22274	0.954838	0.568421	1
GOBP_MAINTENANCE_OF_CELL_POLARITY	17	0.328241	0.954348	0.511482	1
GOCC_MAIN_AXON	52	0.253222	0.954268	0.525292	1
GOCC_U12_TYPE_SPLICEOSOMAL_COMPLEX	26	0.29591	0.953972	0.51272	1
GOMF_VOLTAGE_GATED_CATION_CHANNEL_ACTIVITY	96	0.224121	0.953774	0.55948	1
GOBP_CELLULAR_RESPONSE_TO_VITAMIN	22	0.302888	0.953748	0.541509	1
GOBP_MYOTUBE_CELL_DEVELOPMENT	25	0.293127	0.953704	0.517241	1
GOBP_NEGATIVE_REGULATION_OF_CELL_ACTIVATION	162	0.20827	0.953308	0.582255	1
HP_HYPERKERATOSIS	200	0.201805	0.953265	0.55916	1
HP_ABNORMAL_LACTATE_DEHYDROGENASE_LEVEL	42	0.260986	0.953238	0.53937	1
HP_T_LYMPHOCYTOPENIA	39	0.266306	0.953214	0.532228	1
GOBP_REGULATION_OF_TUBE_SIZE	91	0.22182	0.953202	0.544922	1
GOCC_GTPASE_COMPLEX	26	0.290881	0.953195	0.545794	1
GOBP_MUSCLE_FIBER_DEVELOPMENT	41	0.264647	0.952856	0.548193	1
GOBP_POSTREPLICATION_REPAIR	51	0.24967	0.952828	0.528626	1
GOBP_COLLATERAL_SPROUTING	19	0.318133	0.952821	0.529297	1
GOBP_INTESTINAL_ABSORPTION	24	0.299331	0.952015	0.521212	1
GOCC_PLASMA_MEMBRANE_BOUNDED_CELL_PROJECTION_CYTOPLASM	170	0.206368	0.950994	0.593525	1
GOBP_UBIQUINONE_METABOLIC_PROCESS	16	0.333541	0.950985	0.507752	1
HP_ZONULAR_CATARACT	28	0.284589	0.950689	0.530957	1
GOBP_INTERFERON_GAMMA_PRODUCTION	93	0.223742	0.950593	0.538168	1
GOMF_TRANSFERASE_ACTIVITY_TRANSFERRING_ACYL_GROUPS	201	0.20165	0.950582	0.595506	1
GOBP_CALCIUM_ION_IMPORT	56	0.246751	0.9505	0.556391	1
GOBP_PROTEIN_DEGLYCOSYLATION	26	0.292608	0.950146	0.532544	1
GOBP_POSITIVE_REGULATION_OF_PEPTIDE_HORMONE_SECRETION	69	0.238924	0.949916	0.557471	1
HP_TEMPERATURE_INSTABILITY	24	0.295372	0.94988	0.535934	1
GOBP_IRON_ION_TRANSMEMBRANE_TRANSPORT	15	0.339214	0.949765	0.534791	1
HP_NEOPLASM_OF_HEAD_AND_NECK	25	0.300883	0.949694	0.549618	1
HP_BLINDNESS	225	0.195582	0.949527	0.57404	1
GOBP_ORGANOPHOSPHATE_ESTER_TRANSPORT	109	0.219095	0.949458	0.581651	1
GOBP_REGULATION_OF_HORMONE_SECRETION	194	0.199124	0.94858	0.594747	1
HP_ABNORMAL_CIRCULATING_NON_PROTEINOGENIC_AMINO_ACID_CONCENTRATION	19	0.320122	0.948461	0.510436	1
GOBP_SECOND_MESSENGER_MEDIATED_SIGNALING	242	0.195776	0.948454	0.600713	1
GOBP_INFLAMMATORY_RESPONSE	583	0.178336	0.948392	0.681373	1
GOBP_NUCLEOSIDE_PHOSPHATE_BIOSYNTHETIC_PROCESS	207	0.200455	0.948382	0.60501	1
GOMF_PHOSPHOLIPASE_C_ACTIVITY	25	0.297797	0.948006	0.515267	1
HP_AUTOIMMUNITY	138	0.209363	0.947907	0.556405	1
GOBP_GOLGI_TO_PLASMA_MEMBRANE_PROTEIN_TRANSPORT	38	0.266484	0.947816	0.542805	1
GOBP_ESTABLISHMENT_OF_PIGMENT_GRANULE_LOCALIZATION	23	0.301704	0.947689	0.537223	1
GOBP_PROTEIN_AUTOPROCESSING	17	0.326347	0.947553	0.521318	1
GOBP_INNATE_IMMUNE_RESPONSE	692	0.176684	0.947314	0.670103	1
GOBP_NEGATIVE_REGULATION_OF_PROTEIN_MATURATION	22	0.309779	0.946947	0.527668	1
GOBP_MEMBRANE_REPOLARIZATION	34	0.278898	0.946568	0.537525	1
GOBP_REGULATION_OF_HEART_CONTRACTION	185	0.201078	0.946505	0.621129	1
GOMF_HSP70_PROTEIN_BINDING	35	0.274039	0.946377	0.536634	1
HP_LYMPHOPENIA	99	0.21845	0.946327	0.544444	1
GOBP_REGULATION_OF_MEMBRANE_INVAGINATION	16	0.330475	0.946121	0.516765	1
GOBP_REGULATION_OF_T_CELL_ACTIVATION	271	0.193612	0.946104	0.635359	1
GOCC_PROTEASOME_ACCESSORY_COMPLEX	24	0.294854	0.945697	0.542533	1
HP_PALMAR_HYPERHIDROSIS	15	0.333495	0.945645	0.501938	1
GOBP_SPLICEOSOMAL_SNRNP_ASSEMBLY	39	0.264939	0.944913	0.534709	1
GOBP_CHONDROITIN_SULFATE_PROTEOGLYCAN_METABOLIC_PROCESS	36	0.275937	0.944809	0.550285	1
GOBP_NEGATIVE_REGULATION_OF_NEURON_PROJECTION_DEVELOPMENT	113	0.216561	0.944473	0.585766	1
GOMF_GROWTH_FACTOR_BINDING	121	0.213183	0.944404	0.586081	1
GOBP_REGULATION_OF_KERATINOCYTE_DIFFERENTIATION	30	0.282727	0.944391	0.540076	1
HP_DEHYDRATION	58	0.247628	0.944348	0.569201	1
GOBP_RESPONSE_TO_TOXIC_SUBSTANCE	176	0.201995	0.943825	0.602588	1
HP_ABNORMALITY_OF_THE_SELLA_TURCICA	22	0.301078	0.94346	0.522417	1
GOBP_REGULATION_OF_CELLULAR_KETONE_METABOLIC_PROCESS	146	0.207228	0.9434	0.598182	1
GOBP_REGULATION_OF_SMOOTH_MUSCLE_CONTRACTION	43	0.258733	0.943275	0.551923	1
GOBP_NEGATIVE_REGULATION_OF_TISSUE_REMODELING	17	0.327119	0.943159	0.520231	1
HP_DEVELOPMENTAL_REGRESSION	287	0.190223	0.942811	0.613191	1
GOBP_REGULATION_OF_GLYCOGEN_METABOLIC_PROCESS	29	0.283386	0.941908	0.541509	1
GOCC_PLATELET_ALPHA_GRANULE	73	0.230597	0.941387	0.563953	1
HP_ABNORMAL_ANATOMIC_LOCATION_OF_THE_HEART	97	0.222345	0.941174	0.571702	1
HP_STILLBIRTH	21	0.306513	0.941048	0.538168	1
GOBP_CELLULAR_HOMEOSTASIS	734	0.174848	0.940958	0.728055	1
HP_ABNORMAL_HEAD_MOVEMENTS	27	0.284454	0.940746	0.535714	1
GOBP_SPHINGOLIPID_METABOLIC_PROCESS	143	0.208788	0.940556	0.608534	1
GOBP_MULTI_ORGANISM_CELLULAR_PROCESS	16	0.330447	0.940306	0.527451	1
HP_DYSCHROMATOPSIA	15	0.338453	0.940124	0.567925	1
GOMF_EXTRACELLULAR_LIGAND_GATED_ION_CHANNEL_ACTIVITY	39	0.259624	0.939922	0.545809	1
GOBP_HYDROGEN_PEROXIDE_METABOLIC_PROCESS	32	0.276501	0.939859	0.536178	1
GOBP_REGULATION_OF_CAMP_MEDIATED_SIGNALING	30	0.280157	0.939741	0.543137	1
GOBP_NEGATIVE_REGULATION_OF_CELL_DEVELOPMENT	128	0.211173	0.93954	0.614662	1
GOBP_REGULATION_OF_PEPTIDE_HORMONE_SECRETION	159	0.203049	0.939472	0.636364	1
GOBP_POSITIVE_REGULATION_OF_COAGULATION	19	0.318722	0.939453	0.537572	1
HP_NEONATAL_RESPIRATORY_DISTRESS	89	0.224864	0.93938	0.586275	1
HP_ABNORMAL_MYELOID_LEUKOCYTE_MORPHOLOGY	283	0.188561	0.939002	0.657194	1
GOMF_VOLTAGE_GATED_CALCIUM_CHANNEL_ACTIVITY	30	0.283313	0.938875	0.526112	1
GOCC_ENDOLYSOSOME	20	0.308256	0.938815	0.517241	1
GOBP_REGULATION_OF_LONG_TERM_SYNAPTIC_POTENTIATION	35	0.269405	0.93838	0.542802	1
GOBP_NEGATIVE_REGULATION_OF_SECRETION	118	0.212653	0.938357	0.60221	1
HP_MYOGLOBINURIA	21	0.30538	0.938282	0.557613	1
HP_ABNORMALITY_OF_CARDIOVASCULAR_SYSTEM_ELECTROPHYSIOLOGY	363	0.184468	0.938168	0.662671	1
GOMF_ENDORIBONUCLEASE_ACTIVITY_PRODUCING_5_PHOSPHOMONOESTERS	26	0.284629	0.938028	0.555556	1
HP_TACHYPNEA	60	0.241477	0.937751	0.579568	1
HP_ABNORMALITY_OF_SECONDARY_SEXUAL_HAIR	46	0.255122	0.937165	0.567134	1
GOBP_EXTRACELLULAR_VESICLE_BIOGENESIS	20	0.30631	0.93714	0.542	1
HP_SEGMENTAL_PERIPHERAL_DEMYELINATION_REMYELINATION	16	0.32786	0.936874	0.564356	1
GOCC_POLYSOME	64	0.237937	0.936852	0.593807	1
GOBP_ESTABLISHMENT_OF_PROTEIN_LOCALIZATION_TO_MITOCHONDRIAL_MEMBRANE	51	0.248812	0.936716	0.549808	1
GOCC_INTRINSIC_COMPONENT_OF_POSTSYNAPTIC_SPECIALIZATION_MEMBRANE	45	0.254849	0.936709	0.559387	1
GOBP_COLLAGEN_METABOLIC_PROCESS	91	0.220064	0.936426	0.586207	1
HP_ABNORMAL_PLATELET_AGGREGATION	23	0.300483	0.93639	0.552632	1
GOBP_NEGATIVE_CHEMOTAXIS	39	0.263942	0.936198	0.583665	1
HP_ABNORMAL_RETINAL_MORPHOLOGY	713	0.173887	0.936092	0.741768	1
GOBP_POSITIVE_REGULATION_OF_CELL_DIVISION	64	0.236252	0.935594	0.569472	1
GOMF_VOLTAGE_GATED_ION_CHANNEL_ACTIVITY	136	0.209977	0.935419	0.61413	1
GOBP_AMINE_TRANSPORT	61	0.236291	0.935338	0.59144	1
GOBP_PYRIMIDINE_NUCLEOSIDE_CATABOLIC_PROCESS	22	0.304499	0.935334	0.550669	1
GOBP_REGULATION_OF_LIPASE_ACTIVITY	72	0.229916	0.935072	0.574953	1
GOMF_TRANSFERASE_ACTIVITY_TRANSFERRING_HEXOSYL_GROUPS	150	0.206054	0.934958	0.620183	1
GOBP_RNA_POLYMERASE_II_PREINITIATION_COMPLEX_ASSEMBLY	23	0.30378	0.934444	0.528517	1
GOBP_NEGATIVE_REGULATION_OF_IMMUNE_SYSTEM_PROCESS	320	0.185926	0.934232	0.653025	1
GOBP_AMELOGENESIS	18	0.318069	0.934046	0.541509	1
HP_CLUMSINESS	50	0.251229	0.933397	0.547619	1
GOBP_MATING	24	0.289231	0.932864	0.55773	1
HP_ABNORMAL_LEUKOCYTE_COUNT	314	0.186196	0.932727	0.673077	1
GOBP_REGULATION_OF_EPIDERMIS_DEVELOPMENT	51	0.247067	0.932661	0.572254	1
HP_ABNORMAL_CIRCULATING_IGE_LEVEL	32	0.274459	0.931918	0.594912	1
GOBP_STEROL_TRANSPORT	89	0.218489	0.931608	0.584416	1
HP_IRRITABILITY	143	0.205438	0.931597	0.619863	1
GOBP_EMBRYONIC_AXIS_SPECIFICATION	29	0.283231	0.931583	0.552529	1
HP_BRITTLE_HAIR	34	0.269731	0.931313	0.554852	1
GOBP_NEGATIVE_REGULATION_OF_CHEMOTAXIS	51	0.244098	0.930691	0.542593	1
HP_ABNORMALITY_OF_THE_URINARY_SYSTEM_PHYSIOLOGY	781	0.171678	0.930588	0.778163	1
GOCC_RIBONUCLEOPROTEIN_COMPLEX	638	0.17339	0.930462	0.750883	1
HP_GLOBAL_BRAIN_ATROPHY	46	0.250438	0.930091	0.569231	1
GOBP_3_PHOSPHOADENOSINE_5_PHOSPHOSULFATE_METABOLIC_PROCESS	17	0.319709	0.92966	0.56167	1
GOBP_RNA_CATABOLIC_PROCESS	381	0.182966	0.929248	0.714777	1
GOMF_HORMONE_BINDING	64	0.236312	0.929154	0.587669	1
GOMF_CHANNEL_INHIBITOR_ACTIVITY	32	0.274344	0.928988	0.572505	1
GOBP_EMBRYONIC_SKELETAL_SYSTEM_MORPHOGENESIS	65	0.23941	0.928922	0.600746	1
GOCC_PRESPLICEOSOME	16	0.328679	0.928917	0.555785	1
GOBP_REGULATION_OF_CALCIUM_ION_TRANSMEMBRANE_TRANSPORT	104	0.21531	0.928911	0.613208	1
GOBP_CARDIAC_CONDUCTION	118	0.208614	0.928827	0.654479	1
GOBP_RHYTHMIC_BEHAVIOR	36	0.262358	0.928725	0.592157	1
GOBP_REGULATION_OF_CATION_TRANSMEMBRANE_TRANSPORT	255	0.189935	0.92871	0.662093	1
GOBP_REGULATION_OF_FATTY_ACID_BIOSYNTHETIC_PROCESS	35	0.269957	0.928216	0.558491	1
GOBP_DETECTION_OF_STIMULUS	202	0.19793	0.928044	0.654982	1
HP_PALMAR_HYPERKERATOSIS	28	0.284636	0.927778	0.564547	1
GOBP_REGULATION_OF_HORMONE_METABOLIC_PROCESS	25	0.28861	0.927696	0.577381	1
GOBP_NEGATIVE_REGULATION_OF_CALCIUM_ION_TRANSPORT	40	0.258667	0.92766	0.591522	1
GOBP_NEGATIVE_REGULATION_OF_CATION_CHANNEL_ACTIVITY	33	0.272706	0.927508	0.579048	1
GOCC_CELL_SURFACE	618	0.175114	0.926483	0.78185	1
HP_HYPOHIDROSIS	56	0.240876	0.926455	0.594542	1
GOBP_NEGATIVE_REGULATION_OF_LIPID_BIOSYNTHETIC_PROCESS	43	0.256948	0.926365	0.586614	1
HP_LEUKOENCEPHALOPATHY	189	0.197016	0.926318	0.660142	1
GOBP_RESPONSE_TO_ALCOHOL	179	0.196333	0.925958	0.652008	1
GOBP_REGULATION_OF_MEMBRANE_POTENTIAL	310	0.185617	0.925879	0.674956	1
GOBP_REGULATION_OF_ION_TRANSPORT	1021	0.16862	0.925603	0.807292	1
HP_FATIGABLE_WEAKNESS_OF_BULBAR_MUSCLES	46	0.250656	0.925528	0.574427	1
HP_ACTION_TREMOR	135	0.206397	0.925446	0.611408	1
GOBP_PROTEIN_LOCALIZATION_TO_CELL_PERIPHERY	292	0.188009	0.92544	0.656475	1
GOMF_ANTIOXIDANT_ACTIVITY	56	0.245213	0.925389	0.592233	1
GOMF_CALMODULIN_DEPENDENT_PROTEIN_KINASE_ACTIVITY	27	0.285394	0.925123	0.604915	1
GOBP_NEGATIVE_REGULATION_OF_GROWTH	201	0.195629	0.924928	0.65896	1
HP_HYPOVENTILATION	38	0.26102	0.924808	0.583012	1
GOBP_METAL_ION_HOMEOSTASIS	487	0.177986	0.924764	0.734375	1
GOBP_RENAL_WATER_HOMEOSTASIS	26	0.292405	0.924668	0.580078	1
GOBP_CELLULAR_RESPONSE_TO_OXYGEN_RADICAL	16	0.323377	0.924545	0.537175	1
HP_SPINAL_DEFORMITIES	15	0.328383	0.924114	0.581749	1
HP_HYPOCALCEMIA	49	0.247841	0.924069	0.613682	1
GOBP_RESPONSE_TO_ZINC_ION	40	0.255298	0.923589	0.581349	1
GOCC_INTRINSIC_COMPONENT_OF_PEROXISOMAL_MEMBRANE	15	0.329894	0.923132	0.546845	1
GOMF_PROTEIN_SERINE_THREONINE_KINASE_INHIBITOR_ACTIVITY	26	0.281563	0.923007	0.562249	1
HP_SUPERNUMERARY_BONES_OF_THE_AXIAL_SKELETON	22	0.298359	0.922728	0.588235	1
GOBP_NUCLEOBASE_CONTAINING_SMALL_MOLECULE_METABOLIC_PROCESS	508	0.176442	0.922619	0.755793	1
HP_NEOPLASM_OF_THE_SKELETAL_SYSTEM	82	0.22328	0.922309	0.631474	1
GOBP_CALCIUM_MEDIATED_SIGNALING	159	0.199533	0.922152	0.636364	1
GOBP_NEURONAL_ACTION_POTENTIAL	20	0.306196	0.921859	0.558929	1
GOBP_RESPONSE_TO_INTERFERON_ALPHA	19	0.306063	0.921746	0.560078	1
HP_HEPATIC_FIBROSIS	109	0.213999	0.921629	0.641366	1
GOBP_PROTEIN_INSERTION_INTO_MEMBRANE	68	0.229767	0.921235	0.585271	1
GOBP_POSITIVE_REGULATION_OF_STRIATED_MUSCLE_CELL_DIFFERENTIATION	32	0.274407	0.920951	0.580153	1
GOBP_REGULATION_OF_VASCULOGENESIS	15	0.329697	0.92072	0.558824	1
GOMF_CHEMOKINE_RECEPTOR_BINDING	43	0.254888	0.920635	0.589844	1
HP_PATCHY_HYPOPIGMENTATION_OF_HAIR	15	0.326795	0.920106	0.578544	1
GOMF_PRIMARY_ACTIVE_TRANSMEMBRANE_TRANSPORTER_ACTIVITY	50	0.240126	0.919978	0.614679	1
HP_ABNORMAL_ENDOCARDIUM_MORPHOLOGY	47	0.243613	0.919882	0.614786	1
GOMF_METAL_ION_TRANSMEMBRANE_TRANSPORTER_ACTIVITY	301	0.185801	0.91971	0.728102	1
GOBP_SARCOPLASMIC_RETICULUM_CALCIUM_ION_TRANSPORT	30	0.270844	0.919676	0.586271	1
GOMF_CATALYTIC_ACTIVITY_ACTING_ON_A_GLYCOPROTEIN	20	0.308804	0.919169	0.570565	1
GOBP_LEUKOCYTE_PROLIFERATION	245	0.190164	0.918931	0.71777	1
GOBP_NEGATIVE_REGULATION_OF_DEFENSE_RESPONSE_TO_VIRUS	20	0.304252	0.91875	0.580198	1
HP_SUDDEN_DEATH	77	0.222577	0.918123	0.606654	1
GOBP_RIBOSOMAL_LARGE_SUBUNIT_ASSEMBLY	25	0.286676	0.91754	0.584466	1
GOBP_POSITIVE_REGULATION_OF_CARBOHYDRATE_METABOLIC_PROCESS	61	0.234891	0.917443	0.620879	1
HP_ABNORMALITY_OF_NEUTROPHILS	228	0.189441	0.917159	0.697588	1
HP_PRENATAL_MATERNAL_ABNORMALITY	105	0.210506	0.916925	0.661996	1
HP_PSYCHOSIS	88	0.220754	0.916755	0.609943	1
GOBP_PROTEIN_KINASE_A_SIGNALING	27	0.279898	0.916597	0.594542	1
HP_ABNORMAL_CIRCULATING_IGG_LEVEL	53	0.243074	0.916328	0.626223	1
GOBP_ORGANIC_HYDROXY_COMPOUND_BIOSYNTHETIC_PROCESS	195	0.193157	0.91563	0.695817	1
GOMF_DEOXYRIBONUCLEASE_ACTIVITY	52	0.241787	0.915019	0.613153	1
HP_SEVERE_COMBINED_IMMUNODEFICIENCY	18	0.311825	0.914903	0.562264	1
HP_GONOSOMAL_INHERITANCE	202	0.194076	0.914901	0.687873	1
GOBP_BRANCHED_CHAIN_AMINO_ACID_METABOLIC_PROCESS	23	0.292622	0.914841	0.599222	1
GOBP_REGULATION_OF_IMMUNE_EFFECTOR_PROCESS	321	0.184529	0.914618	0.699262	1
HP_REDUCED_VISUAL_ACUITY	392	0.179171	0.914595	0.767568	1
HP_ABNORMAL_MALE_REPRODUCTIVE_SYSTEM_PHYSIOLOGY	197	0.192302	0.914421	0.706897	1
GOBP_REGULATION_OF_SYNCYTIUM_FORMATION_BY_PLASMA_MEMBRANE_FUSION	21	0.300698	0.91426	0.565619	1
GOBP_INORGANIC_ION_IMPORT_ACROSS_PLASMA_MEMBRANE	68	0.231032	0.914154	0.627306	1
HP_ANKLE_CLONUS	28	0.280566	0.914105	0.590099	1
GOBP_MOTILE_CILIUM_ASSEMBLY	18	0.313946	0.914025	0.57451	1
GOBP_PURINE_NUCLEOBASE_METABOLIC_PROCESS	17	0.317382	0.913783	0.571977	1
HP_ABNORMAL_CAUDATE_NUCLEUS_MORPHOLOGY	21	0.294548	0.913109	0.603482	1
GOBP_NEGATIVE_REGULATION_OF_INTERLEUKIN_1_PRODUCTION	28	0.281693	0.913008	0.608696	1
GOBP_ACROSOME_REACTION	24	0.291325	0.912818	0.592593	1
HP_RESPIRATORY_INSUFFICIENCY	469	0.176491	0.91248	0.767025	1
HP_BUNDLE_BRANCH_BLOCK	51	0.237538	0.912419	0.620561	1
GOBP_NEGATIVE_REGULATION_OF_RESPONSE_TO_CYTOKINE_STIMULUS	52	0.244674	0.911397	0.619224	1
GOBP_INTERLEUKIN_1_BETA_PRODUCTION	80	0.220757	0.911358	0.619802	1
HP_GLAUCOMA	270	0.184289	0.910718	0.745487	1
GOCC_BLOOD_MICROPARTICLE	72	0.22459	0.910002	0.651292	1
GOBP_REGULATION_OF_CHOLESTEROL_BIOSYNTHETIC_PROCESS	42	0.256706	0.90997	0.583815	1
GOBP_MUSCLE_SYSTEM_PROCESS	340	0.18016	0.909896	0.764602	1
HP_EPIPHORA	15	0.328628	0.909864	0.595285	1
HP_LOWER_LIMB_SPASTICITY	185	0.195133	0.909799	0.697543	1
GOBP_NEGATIVE_REGULATION_OF_EPITHELIAL_TO_MESENCHYMAL_TRANSITION	28	0.276952	0.908983	0.591876	1
GOBP_PROTEIN_LOCALIZATION_TO_PLASMA_MEMBRANE	247	0.188182	0.908981	0.706522	1
GOBP_POSITIVE_REGULATION_OF_MITOTIC_NUCLEAR_DIVISION	38	0.252216	0.908786	0.62768	1
GOMF_NEUROPEPTIDE_RECEPTOR_ACTIVITY	23	0.289434	0.908614	0.600733	1
GOBP_NEGATIVE_REGULATION_OF_HORMONE_SECRETION	46	0.246793	0.908551	0.618	1
GOBP_NEURAL_CREST_CELL_DIFFERENTIATION	78	0.220581	0.908366	0.622605	1
GOMF_SPHINGOLIPID_BINDING	23	0.291329	0.908137	0.565385	1
GOBP_POSITIVE_REGULATION_OF_FATTY_ACID_BIOSYNTHETIC_PROCESS	15	0.322448	0.907177	0.592445	1
GOBP_REGULATION_OF_BLOOD_CIRCULATION	217	0.188678	0.907109	0.718284	1
GOMF_TRANSFORMING_GROWTH_FACTOR_BETA_RECEPTOR_BINDING	22	0.288152	0.906906	0.594862	1
GOMF_ACTIN_FILAMENT_BINDING	188	0.193391	0.906849	0.698292	1
HP_ABNORMAL_THROMBOCYTE_MORPHOLOGY	339	0.178474	0.906824	0.770344	1
GOBP_POSITIVE_REGULATION_OF_AMINE_TRANSPORT	21	0.294397	0.906372	0.586614	1
GOMF_STRUCTURAL_CONSTITUENT_OF_CYTOSKELETON	75	0.225864	0.906007	0.636893	1
GOBP_POLYSACCHARIDE_METABOLIC_PROCESS	94	0.213857	0.904863	0.668539	1
HP_ANKYLOSIS	17	0.317736	0.904848	0.590822	1
GOCC_INTEGRAL_COMPONENT_OF_SYNAPTIC_VESICLE_MEMBRANE	23	0.282414	0.90482	0.590099	1
GOBP_NEGATIVE_REGULATION_OF_LYMPHOCYTE_ACTIVATION	124	0.203975	0.904723	0.661539	1
GOBP_GLYCOSYL_COMPOUND_METABOLIC_PROCESS	115	0.205705	0.904245	0.691871	1
GOBP_POSITIVE_REGULATION_OF_CALCIUM_MEDIATED_SIGNALING	20	0.296631	0.902808	0.611219	1
GOBP_POSITIVE_REGULATION_OF_NATURAL_KILLER_CELL_MEDIATED_CYTOTOXICITY	20	0.296607	0.902606	0.588008	1
GOBP_RIBONUCLEOSIDE_METABOLIC_PROCESS	64	0.229961	0.902487	0.665414	1
GOBP_VESICLE_TARGETING_TO_FROM_OR_WITHIN_GOLGI	72	0.22449	0.902312	0.631679	1
GOCC_BASOLATERAL_PLASMA_MEMBRANE	173	0.191782	0.901988	0.717514	1
GOBP_NEGATIVE_REGULATION_OF_NERVOUS_SYSTEM_DEVELOPMENT	102	0.208394	0.901547	0.697248	1
GOBP_REGULATION_OF_DNA_DAMAGE_RESPONSE_SIGNAL_TRANSDUCTION_BY_P53_CLASS_MEDIATOR	32	0.262988	0.901157	0.614458	1
GOBP_CIRCULATORY_SYSTEM_PROCESS	464	0.174082	0.90075	0.822526	1
GOBP_VISUAL_BEHAVIOR	35	0.256522	0.900664	0.611855	1
GOBP_SPLICEOSOMAL_COMPLEX_ASSEMBLY	55	0.238622	0.900487	0.627413	1
GOBP_REGULATION_OF_CATION_CHANNEL_ACTIVITY	129	0.200807	0.900447	0.710018	1
GOCC_NEURON_PROJECTION_MEMBRANE	45	0.246519	0.900202	0.633588	1
GOBP_POSITIVE_REGULATION_OF_TUMOR_NECROSIS_FACTOR_SUPERFAMILY_CYTOKINE_PRODUCTION	76	0.219682	0.900089	0.674721	1
GOCC_ORGANELLE_SUBCOMPARTMENT	1479	0.160114	0.900078	0.956169	1
GOBP_WATER_HOMEOSTASIS	57	0.232346	0.899647	0.614414	1
GOBP_ORGANOPHOSPHATE_METABOLIC_PROCESS	850	0.164729	0.899469	0.921182	1
GOBP_CAMP_MEDIATED_SIGNALING	50	0.240141	0.899232	0.64728	1
GOBP_INTERLEUKIN_1_MEDIATED_SIGNALING_PATHWAY	98	0.209867	0.899197	0.685221	1
GOBP_POSITIVE_REGULATION_OF_CHROMOSOME_SEPARATION	16	0.31609	0.898408	0.59322	1
GOBP_DEVELOPMENT_OF_PRIMARY_SEXUAL_CHARACTERISTICS	170	0.194798	0.898316	0.720508	1
GOBP_POSITIVE_REGULATION_OF_NITRIC_OXIDE_SYNTHASE_ACTIVITY	20	0.297226	0.897815	0.596349	1
GOBP_REGULATION_OF_GOLGI_ORGANIZATION	15	0.325574	0.897181	0.637255	1
GOCC_BLOC_1_COMPLEX	15	0.319448	0.896779	0.583826	1
GOMF_G_PROTEIN_ALPHA_SUBUNIT_BINDING	23	0.286692	0.896247	0.61583	1
GOBP_REGULATION_OF_PROTEIN_EXIT_FROM_ENDOPLASMIC_RETICULUM	24	0.282395	0.896093	0.617143	1
GOMF_MISFOLDED_PROTEIN_BINDING	28	0.269809	0.896048	0.612326	1
GOBP_POSITIVE_REGULATION_OF_SMALL_MOLECULE_METABOLIC_PROCESS	103	0.206975	0.89546	0.67446	1
GOBP_REGULATION_OF_RECEPTOR_SIGNALING_PATHWAY_VIA_STAT	64	0.225725	0.895061	0.675774	1
GOCC_ENDOCYTIC_VESICLE	268	0.1833	0.895011	0.791667	1
GOBP_NEGATIVE_REGULATION_OF_CELL_GROWTH	154	0.193366	0.894962	0.731123	1
GOBP_VASCULAR_ASSOCIATED_SMOOTH_MUSCLE_CONTRACTION	20	0.298915	0.894906	0.596591	1
GOBP_ARGININE_METABOLIC_PROCESS	16	0.309363	0.894863	0.616142	1
GOBP_REGULATION_OF_LYMPHOCYTE_ACTIVATION	359	0.176876	0.894834	0.831193	1
GOBP_VOCALIZATION_BEHAVIOR	16	0.310334	0.89476	0.637255	1
GOBP_3_UTR_MEDIATED_MRNA_STABILIZATION	17	0.305823	0.894459	0.594961	1
GOMF_CYSTEINE_TYPE_ENDOPEPTIDASE_INHIBITOR_ACTIVITY_INVOLVED_IN_APOPTOTIC_PROCESS	16	0.321147	0.894129	0.608108	1
GOBP_PYRIMIDINE_CONTAINING_COMPOUND_CATABOLIC_PROCESS	38	0.253803	0.893907	0.64751	1
GOBP_ENERGY_RESERVE_METABOLIC_PROCESS	71	0.225823	0.89373	0.689379	1
GOBP_MRNA_SPLICE_SITE_SELECTION	29	0.271174	0.893571	0.607477	1
GOBP_REGULATION_OF_ACTIN_CYTOSKELETON_REORGANIZATION	36	0.253346	0.893319	0.630219	1
GOBP_EPITHELIAL_STRUCTURE_MAINTENANCE	16	0.312198	0.893269	0.609615	1
GOBP_RESPONSE_TO_CAMP	75	0.218409	0.893033	0.657197	1
GOCC_GOLGI_STACK	127	0.20152	0.891989	0.689013	1
GOBP_ACTIVATION_OF_PROTEIN_KINASE_A_ACTIVITY	16	0.310085	0.891958	0.587426	1
GOCC_CHAPERONE_COMPLEX	25	0.271189	0.891926	0.634191	1
GOBP_MULTI_ORGANISM_PROCESS	780	0.164881	0.89169	0.906621	1
GOBP_ESTABLISHMENT_OF_PROTEIN_LOCALIZATION_TO_ORGANELLE	530	0.170344	0.891661	0.873857	1
HP_SHORT_RIBS	52	0.230527	0.891221	0.663366	1
GOCC_U5_SNRNP	17	0.307816	0.891145	0.596838	1
HP_MACULAR_ATROPHY	21	0.298921	0.891019	0.646091	1
GOBP_PYRIMIDINE_NUCLEOSIDE_METABOLIC_PROCESS	34	0.257591	0.890848	0.649524	1
GOBP_REGULATION_OF_CELL_ACTIVATION	459	0.171997	0.890166	0.84375	1
HP_ABNORMAL_VISUAL_ELECTROPHYSIOLOGY	179	0.190855	0.890002	0.745318	1
HP_ABNORMAL_GRANULOCYTE_COUNT	195	0.189665	0.889734	0.764389	1
HP_ABNORMAL_RESPIRATORY_MOTILE_CILIUM_MORPHOLOGY	15	0.313226	0.889637	0.618955	1
GOBP_FATTY_ACYL_COA_METABOLIC_PROCESS	38	0.25502	0.889297	0.64786	1
GOBP_VACUOLE_ORGANIZATION	159	0.193503	0.889267	0.744231	1
GOCC_LEADING_EDGE_MEMBRANE	150	0.193404	0.889061	0.751434	1
GOBP_POSITIVE_REGULATION_OF_LIPID_TRANSPORT	66	0.223928	0.888742	0.692737	1
GOBP_RESPONSE_TO_LEPTIN	19	0.292383	0.888481	0.625247	1
HP_X_LINKED_RECESSIVE_INHERITANCE	148	0.193284	0.888367	0.722426	1
HP_ABNORMALITY_OF_THE_ACHILLES_TENDON	32	0.256692	0.888039	0.667969	1
GOBP_HOMOLOGOUS_CHROMOSOME_PAIRING_AT_MEIOSIS	34	0.256963	0.888024	0.652695	1
GOBP_POSITIVE_REGULATION_OF_POTASSIUM_ION_TRANSMEMBRANE_TRANSPORTER_ACTIVITY	19	0.293584	0.887859	0.603846	1
GOBP_ORGANOPHOSPHATE_BIOSYNTHETIC_PROCESS	490	0.169348	0.887272	0.885714	1
GOBP_HEART_FIELD_SPECIFICATION	15	0.324811	0.886811	0.609037	1
GOBP_EXTRACELLULAR_MATRIX_DISASSEMBLY	64	0.223082	0.886728	0.672192	1
GOBP_VENTRICULAR_CARDIAC_MUSCLE_CELL_MEMBRANE_REPOLARIZATION	20	0.295838	0.88668	0.613227	1
GOBP_CARDIAC_MUSCLE_CELL_MEMBRANE_REPOLARIZATION	28	0.269488	0.886445	0.654867	1
HP_MYOSITIS	27	0.270542	0.885999	0.629559	1
GOBP_NEGATIVE_REGULATION_OF_T_CELL_RECEPTOR_SIGNALING_PATHWAY	19	0.299336	0.885949	0.60735	1
HP_INTESTINAL_FISTULA	22	0.287914	0.88509	0.628131	1
GOBP_LONG_TERM_SYNAPTIC_DEPRESSION	24	0.280566	0.884906	0.636364	1
HP_ANEMIA_OF_INADEQUATE_PRODUCTION	141	0.194851	0.884623	0.733333	1
GOBP_NEGATIVE_REGULATION_OF_CELL_PROJECTION_ORGANIZATION	151	0.194432	0.884034	0.760994	1
GOBP_COLLAGEN_CATABOLIC_PROCESS	40	0.247999	0.883677	0.652427	1
GOBP_GLUTAMINE_FAMILY_AMINO_ACID_METABOLIC_PROCESS	59	0.226866	0.883654	0.699809	1
GOMF_ENDONUCLEASE_ACTIVITY_ACTIVE_WITH_EITHER_RIBO_OR_DEOXYRIBONUCLEIC_ACIDS_AND_PRODUCING_5_PHOSPHOMONOESTERS	36	0.249125	0.883599	0.676529	1
HP_INFLAMMATION_OF_THE_LARGE_INTESTINE	56	0.231956	0.883522	0.677716	1
HP_CALF_MUSCLE_PSEUDOHYPERTROPHY	15	0.312552	0.883058	0.617261	1
GOBP_GLUTAMINE_FAMILY_AMINO_ACID_CATABOLIC_PROCESS	21	0.289205	0.882622	0.659664	1
GOMF_PROTEIN_DIMERIZATION_ACTIVITY	774	0.163005	0.882617	0.91231	1
GOBP_ASPARTATE_FAMILY_AMINO_ACID_METABOLIC_PROCESS	40	0.24736	0.882576	0.658349	1
GOMF_CYCLASE_ACTIVITY	17	0.307441	0.882153	0.640316	1
GOMF_RECEPTOR_SERINE_THREONINE_KINASE_BINDING	17	0.298357	0.882124	0.615245	1
HP_CHORIORETINAL_DEGENERATION	21	0.290064	0.882065	0.63447	1
GOBP_SUBSTANTIA_NIGRA_DEVELOPMENT	39	0.244789	0.881325	0.662409	1
GOBP_NEGATIVE_REGULATION_OF_CATION_TRANSMEMBRANE_TRANSPORT	67	0.220231	0.881038	0.701923	1
GOBP_GLUCAN_BIOSYNTHETIC_PROCESS	39	0.248485	0.880994	0.657948	1
HP_METAPHYSEAL_DYSPLASIA	26	0.273665	0.880729	0.642023	1
GOBP_ADAPTIVE_IMMUNE_RESPONSE	323	0.175386	0.880598	0.846015	1
GOBP_POSITIVE_REGULATION_OF_TRANSMEMBRANE_TRANSPORT	154	0.193061	0.880028	0.758929	1
HP_HAND_TREMOR	20	0.292812	0.879734	0.634429	1
GOBP_ANTIGEN_PROCESSING_AND_PRESENTATION	215	0.184744	0.879537	0.804878	1
GOBP_SYNAPTONEMAL_COMPLEX_ORGANIZATION	19	0.288386	0.879326	0.645492	1
[truncated: 6,142 more rows]

## Sheet: GSEA_41KD-SCR
NAME	SIZE	ES	NES	NOM p-val	FDR q-val
[truncated: 7,833 more rows]

## Sheet: GSEA_DKD-SCR
NAME	SIZE	ES	NES	NOM p-val	FDR q-val
[truncated: 7,833 more rows]

[truncated: 1 more sheets: GSEA_column_info]
