# Supplementary material for: BHLHE40/41 regulate macrophage/microglia responses associated with Alzheimer’s disease and other disorders of lipid-rich tissues
Source: bioRxiv. 2023 Feb 13:2023.02.13.528372. Preprint. [Version 1] doi: 10.1101/2023.02.13.528372 (PMC9948946; doi:10.1101/2023.02.13.528372)
Supplement: Supplement 5 [file media-5.xlsx]

## Sheet: DGEA
Gene_ID	Gene_Symbol	z.std_DKO-WT	logFC_DKO-WT	P.Value_DKO-WT	adj.P.Val_DKO-WT
ENSMUSG00000007777.9	0610009B22Rik	-2.09811	-0.361309	0.0358954	0.134198
ENSMUSG00000042208.15	0610010F05Rik	3.53017	1.28006	0.000415294	0.0126075
ENSMUSG00000020831.18	0610010K14Rik	-1.77644	-1.04892	0.0756598	0.20537
ENSMUSG00000107002.1	0610012G03Rik	3.00605	3.22815	0.00264664	0.0344847
ENSMUSG00000058706.5	0610030E20Rik	-1.33781	-0.191455	0.180959	0.34467
ENSMUSG00000028608.15	0610037L13Rik	-1.65968	-0.143649	0.0969788	0.237348
ENSMUSG00000060512.7	0610040J01Rik	-2.02444	-0.321873	0.0429249	0.147938
ENSMUSG00000030663.12	1110004F10Rik	-3.23585	-0.199026	0.00121279	0.022386
ENSMUSG00000021023.14	1110008L16Rik	-0.551678	-0.0706189	0.581169	0.719491
ENSMUSG00000039195.4	1110008P14Rik	1.70867	0.462746	0.0875129	0.223975
ENSMUSG00000045237.5	1110012L19Rik	-2.38845	-0.206807	0.0169198	0.0887485
ENSMUSG00000037971.10	1110032A03Rik	-0.397672	-0.0482587	0.690872	0.801549
ENSMUSG00000063236.6	1110038F14Rik	-2.75453	-0.220056	0.00587761	0.0514887
ENSMUSG00000040591.18	1110051M20Rik	-2.69916	-0.209619	0.0069515	0.0556777
ENSMUSG00000035171.9	1110059E24Rik	-2.73221	-0.469651	0.00629113	0.0529991
ENSMUSG00000032551.7	1110059G10Rik	-2.98601	-0.220123	0.00282645	0.0358927
ENSMUSG00000078570.10	1110065P20Rik	1.36927	1.39694	0.170915	0.332801
ENSMUSG00000045414.7	1190002N15Rik	-0.398637	-0.0434023	0.69016	0.800959
ENSMUSG00000063320.11	1190007I07Rik	-1.80006	-0.138857	0.0718512	0.199489
ENSMUSG00000033688.10	1300017J02Rik	-2.72382	-0.672185	0.0064531	0.0537532
ENSMUSG00000072694.8	1500011B03Rik	-2.10525	-0.169423	0.0352698	0.132996
ENSMUSG00000035595.6	1600002K03Rik	0.657394	0.0864817	0.510927	0.661661
ENSMUSG00000050088.9	1600012H06Rik	-0.868981	-0.118208	0.384858	0.553125
ENSMUSG00000054676.15	1600014C10Rik	-1.75604	-0.258036	0.0790818	0.211562
ENSMUSG00000047150.8	1700001C19Rik	-1.36863	-0.928018	0.171114	0.333135
ENSMUSG00000030030.5	1700003E16Rik	3.12656	3.39147	0.00176864	0.027617
ENSMUSG00000038523.10	1700003F12Rik	0.687375	0.889017	0.491847	0.646413
ENSMUSG00000023873.13	1700010I14Rik	-2.11025	-0.343945	0.0348369	0.132029
ENSMUSG00000051054.4	1700014D04Rik	-0.0217149	-0.00630958	0.982675	0.988505
ENSMUSG00000032300.7	1700017B05Rik	2.97313	0.267533	0.00294783	0.0366779
ENSMUSG00000043629.12	1700019D03Rik	1.07569	0.535711	0.282067	0.452267
ENSMUSG00000050844.5	1700020N01Rik	-0.744394	-0.231446	0.456638	0.616924
ENSMUSG00000019797.11	1700021F05Rik	-1.49685	-0.157867	0.134433	0.286774
ENSMUSG00000032666.16	1700025G04Rik	2.66426	1.33525	0.00771569	0.0587787
ENSMUSG00000038782.6	1700028J19Rik	-2.45005	-0.642865	0.0142837	0.080491
ENSMUSG00000089798.9	1700028K03Rik	-1.21854	-0.849224	0.223017	0.389639
ENSMUSG00000044916.10	1700029I15Rik	0.245725	0.123077	0.805895	0.880071
ENSMUSG00000071103.9	1700029J07Rik	-2.04429	-1.55495	0.040925	0.144063
ENSMUSG00000031847.8	1700030J22Rik	0.3851	0.087841	0.700163	0.808262
ENSMUSG00000052794.13	1700030K09Rik	-1.41277	-0.233347	0.157723	0.315973
ENSMUSG00000074619.5	1700034I23Rik	0.628922	0.255914	0.5294	0.677299
ENSMUSG00000005983.15	1700037C18Rik	-2.0493	-0.333691	0.0404332	0.143138
ENSMUSG00000027327.16	1700037H04Rik	1.53159	0.218583	0.125623	0.27573
ENSMUSG00000082766.1	1700064H15Rik	-1.96533	-1.68933	0.0493763	0.159526
ENSMUSG00000073598.3	1700066B19Rik	-1.62046	-0.40884	0.105134	0.249431
ENSMUSG00000038323.3	1700066M21Rik	2.86437	2.12968	0.00417845	0.0433172
ENSMUSG00000046408.13	1700067K01Rik	0.867279	0.387731	0.385789	0.554128
ENSMUSG00000032611.9	1700102P08Rik	0.0225693	0.0176915	0.981994	0.988154
ENSMUSG00000008307.11	1700109H08Rik	0.151559	0.06465	0.879535	0.927031
ENSMUSG00000040822.7	1700123O20Rik	-2.7714	-0.300192	0.00558152	0.0500578
ENSMUSG00000078607.5	1810010H24Rik	1.61059	0.686341	0.107269	0.252385
ENSMUSG00000022507.6	1810013L24Rik	2.08951	0.875988	0.0366614	0.13571
ENSMUSG00000078784.8	1810022K09Rik	-0.541221	-0.0626568	0.588355	0.724524
ENSMUSG00000044145.2	1810024B03Rik	-1.04489	-0.224847	0.296074	0.466346
ENSMUSG00000044148.6	1810030O07Rik	0.539763	0.025444	0.589361	0.72517
ENSMUSG00000020812.17	1810032O08Rik	1.52879	1.47829	0.126316	0.276636
ENSMUSG00000054091.9	1810037I17Rik	-0.665438	-0.0542514	0.505771	0.657269
ENSMUSG00000020284.16	1810043G02Rik	-1.79895	-0.230438	0.0720267	0.19971
ENSMUSG00000035372.1	1810055G02Rik	-0.156751	-0.0582577	0.875441	0.924509
ENSMUSG00000029384.5	2010109A12Rik	-1.3572	-0.413683	0.174718	0.338149
ENSMUSG00000063522.5	2010109I03Rik	-0.838473	-0.425329	0.401765	0.567733
ENSMUSG00000021458.17	2010111I01Rik	4.15733	0.809808	3.21992e-05	0.00271067
ENSMUSG00000026090.16	2010300C02Rik	1.85766	1.11179	0.0632166	0.184459
ENSMUSG00000074829.10	2010315B03Rik	-1.98639	-0.382851	0.0469898	0.155671
ENSMUSG00000030587.5	2200002D01Rik	-0.841569	-0.256712	0.400029	0.566448
ENSMUSG00000021550.6	2210016F16Rik	2.18997	2.34051	0.0285264	0.117654
ENSMUSG00000029559.15	2210016L21Rik	-0.247626	-0.0341477	0.804424	0.879182
ENSMUSG00000071252.6	2210408I21Rik	-1.24502	-0.194691	0.213123	0.379675
ENSMUSG00000078894.9	2210418O10Rik	-0.830385	-0.440247	0.406321	0.572195
ENSMUSG00000032403.8	2300009A05Rik	2.20684	1.01893	0.0273255	0.115196
ENSMUSG00000079283.2	2310009B15Rik	2.19864	0.426002	0.0279037	0.11638
ENSMUSG00000020133.8	2310011J03Rik	-0.0430463	-0.00367254	0.965665	0.978943
ENSMUSG00000049643.15	2310022A10Rik	0.559731	0.0486934	0.575663	0.714313
ENSMUSG00000031983.7	2310022B05Rik	2.27842	1.35051	0.0227016	0.104243
ENSMUSG00000020441.6	2310033P09Rik	0.743382	0.154549	0.45725	0.617253
ENSMUSG00000099655.2	2310034G01Rik	-1.65101	-0.48285	0.0987367	0.240179
ENSMUSG00000062619.6	2310039H08Rik	-0.412692	-0.0720587	0.679832	0.793366
ENSMUSG00000040177.10	2310057M21Rik	-0.834764	-0.087316	0.403851	0.569594
ENSMUSG00000050705.15	2310061I04Rik	1.28186	0.533083	0.199892	0.365202
ENSMUSG00000045411.16	2410002F23Rik	-1.9993	-0.206771	0.0455762	0.152972
ENSMUSG00000036873.13	2410004B18Rik	1.22735	0.469105	0.219689	0.386818
ENSMUSG00000049760.6	2410015M20Rik	-2.00795	-0.0952526	0.0446483	0.151151
ENSMUSG00000032840.7	2410131K14Rik	-0.750393	-0.0812038	0.453018	0.614341
ENSMUSG00000071632.10	2510002D24Rik	-1.37065	-0.221681	0.170483	0.332123
ENSMUSG00000043391.10	2510009E07Rik	3.38657	2.75098	0.00070773	0.0170984
ENSMUSG00000044496.6	2510039O18Rik	1.19922	0.169336	0.230441	0.397809
ENSMUSG00000052419.7	2610001J05Rik	-2.99002	-0.411341	0.0027896	0.0356049
ENSMUSG00000031242.7	2610002M06Rik	-1.41794	-0.195958	0.156208	0.314164
ENSMUSG00000060301.6	2610008E11Rik	-2.90942	-0.62061	0.00362105	0.040472
ENSMUSG00000091474.2	2610021A01Rik	-1.38157	-0.202376	0.167103	0.327692
ENSMUSG00000079388.9	2610042L04Rik	3.62329	1.35905	0.000290874	0.00995008
ENSMUSG00000071302.10	2610044O15Rik8	-1.89514	-0.228352	0.058074	0.17527
ENSMUSG00000059482.15	2610301B20Rik	-2.56954	-0.30196	0.0101834	0.0673611
ENSMUSG00000010277.7	2610507B11Rik	3.16192	0.652681	0.00156735	0.0260202
ENSMUSG00000096001.2	2610528A11Rik	0.737894	0.125862	0.460579	0.620201
ENSMUSG00000034601.17	2700049A03Rik	-0.0930137	-0.0100157	0.925893	0.954763
ENSMUSG00000024273.8	2700062C07Rik	-1.66946	-0.224563	0.0950257	0.234414
ENSMUSG00000053080.10	2700081O15Rik	-1.41314	-0.34981	0.157615	0.315887
ENSMUSG00000062198.5	2700097O09Rik	-1.27271	-0.161837	0.20312	0.368886
ENSMUSG00000031984.8	2810004N23Rik	-0.0943879	-0.00949444	0.924801	0.953843
ENSMUSG00000047635.6	2810006K23Rik	-3.35773	-0.510744	0.000785866	0.0181131
ENSMUSG00000020491.15	2810021J22Rik	-2.4514	-0.407429	0.0142302	0.080355
ENSMUSG00000018570.17	2810408A11Rik	-1.33876	-1.19547	0.180649	0.344245
ENSMUSG00000044117.12	2900011O08Rik	-1.17136	-0.827814	0.241454	0.409906
ENSMUSG00000051339.10	2900026A02Rik	3.84384	1.77823	0.000121125	0.0059167
ENSMUSG00000079737.4	3110001I22Rik	-1.91622	-0.545964	0.0553372	0.170432
ENSMUSG00000026388.15	3110009E18Rik	-0.902198	-0.183692	0.366952	0.5351
ENSMUSG00000025102.14	3110040N11Rik	-1.88068	-0.275333	0.0600148	0.178496
ENSMUSG00000074635.2	3110070M22Rik	-2.38557	-0.499609	0.0170529	0.0888895
ENSMUSG00000053553.11	3110082I17Rik	2.62312	0.245886	0.00871278	0.0619957
ENSMUSG00000063364.10	3300002I08Rik	-1.01817	-0.387718	0.308596	0.478765
ENSMUSG00000031125.2	3830403N18Rik	-2.52242	-1.00338	0.0116552	0.072669
ENSMUSG00000033111.16	3830406C13Rik	0.10107	0.0133215	0.919495	0.950649
ENSMUSG00000064202.15	4430402I18Rik	-0.484186	-0.120373	0.628254	0.756863
ENSMUSG00000062822.8	4833420G17Rik	-0.648179	-0.077231	0.516869	0.666294
ENSMUSG00000025871.18	4833439L19Rik	1.07283	0.0570625	0.283347	0.453584
ENSMUSG00000029828.4	4921507P07Rik	-0.92375	-0.730396	0.355616	0.524392
ENSMUSG00000036934.9	4921524J17Rik	-0.35971	-0.0539049	0.719064	0.820606
ENSMUSG00000020434.4	4921536K21Rik	-2.22488	-1.6264	0.0260891	0.112651
ENSMUSG00000027309.18	4930402H24Rik	0.90815	0.249148	0.363799	0.532006
ENSMUSG00000026736.1	4930426L09Rik	-0.206354	-0.185042	0.836514	0.899898
ENSMUSG00000046567.10	4930430F08Rik	-1.06954	-0.153215	0.284828	0.454763
ENSMUSG00000008129.14	4930432K21Rik	-1.86458	-0.78819	0.0622406	0.182708
ENSMUSG00000059920.9	4930453N24Rik	-1.96062	-0.271996	0.0499235	0.160464
ENSMUSG00000085684.2	4930469K13Rik	-1.20339	-0.358158	0.228826	0.396058
ENSMUSG00000055555.1	4930502E18Rik	3.56632	1.65445	0.000362031	0.0114279
ENSMUSG00000044906.5	4930503L19Rik	-2.52363	-0.331664	0.0116149	0.0725441
ENSMUSG00000074629.2	4930518I15Rik	1.45533	0.213368	0.145579	0.30126
ENSMUSG00000072762.9	4930522L14Rik	-0.919104	-0.176885	0.358041	0.526832
ENSMUSG00000090394.8	4930523C07Rik	3.91975	1.05961	8.86421e-05	0.00500593
ENSMUSG00000035364.1	4930524J08Rik	-2.32598	-1.04809	0.0200194	0.0974292
ENSMUSG00000048905.5	4930539E08Rik	1.34589	0.381259	0.178338	0.341871
ENSMUSG00000005131.4	4930550C14Rik	1.62896	0.50387	0.103321	0.247102
ENSMUSG00000022518.16	4930562C15Rik	-0.944611	-0.562697	0.344857	0.514383
ENSMUSG00000027811.9	4930579G24Rik	-1.44892	-0.298219	0.14736	0.303726
ENSMUSG00000034063.8	4930590J08Rik	-2.44678	-1.48624	0.014414	0.0808194
ENSMUSG00000083193.1	4930595D18Rik	-1.16066	-0.408477	0.245779	0.413757
ENSMUSG00000031938.15	4931406C07Rik	0.408311	0.039401	0.683045	0.796126
ENSMUSG00000066571.13	4931406P16Rik	0.0891317	0.00887608	0.928977	0.956283
ENSMUSG00000022179.5	4931414P19Rik	-0.0733404	-0.0129092	0.941535	0.96345
ENSMUSG00000046085.7	4931422A03Rik	0.744985	0.264645	0.456281	0.616924
ENSMUSG00000014837.15	4931428F04Rik	-3.25329	-1.03513	0.00114078	0.0217558
ENSMUSG00000078157.1	4931440F15Rik	2.01508	1.47144	0.0438968	0.150012
ENSMUSG00000037270.18	4932438A13Rik	-1.01115	-0.128233	0.311945	0.482133
ENSMUSG00000050526.5	4933406M09Rik	2.30562	1.61244	0.0211316	0.10041
ENSMUSG00000020807.14	4933427D14Rik	-2.04204	-0.175598	0.0411477	0.144381
ENSMUSG00000027942.16	4933434E20Rik	-1.52473	-0.132754	0.127328	0.278185
ENSMUSG00000036046.14	5031439G07Rik	2.41744	0.464265	0.01563	0.0849486
ENSMUSG00000072763.2	5430403G16Rik	-0.105407	-0.0206723	0.916053	0.948413
ENSMUSG00000025058.4	5430427O19Rik	-2.89981	-0.460021	0.00373383	0.0410756
ENSMUSG00000073755.4	5730409E04Rik	0.0310349	0.00674442	0.975242	0.983946
ENSMUSG00000057181.15	5730455P16Rik	-0.13795	-0.0171439	0.89028	0.93337
ENSMUSG00000029089.8	5730480H06Rik	-1.99262	-0.32083	0.0463029	0.1543
ENSMUSG00000070690.7	5830473C10Rik	-1.79749	-2.48146	0.0722571	0.200115
ENSMUSG00000022195.7	6030458C11Rik	-1.01351	-0.13336	0.310818	0.481081
ENSMUSG00000025573.4	6030468B19Rik	-4.41958	-0.89903	9.88942e-06	0.00127595
ENSMUSG00000031824.15	6430548M08Rik	0.345205	0.175213	0.72994	0.828336
ENSMUSG00000074646.10	6430550D23Rik	-2.27008	-0.741076	0.0232027	0.105456
ENSMUSG00000037977.6	6430571L13Rik	-0.031434	-0.0153777	0.974923	0.983792
ENSMUSG00000072066.7	6720489N17Rik	-0.176882	-0.0461698	0.859601	0.914371
ENSMUSG00000047466.9	8030462N17Rik	-1.94447	-0.538575	0.0518385	0.163999
ENSMUSG00000116953.1	9030025P20Rik	-1.86971	-0.38023	0.0615243	0.181677
ENSMUSG00000030823.6	9130019O22Rik	-1.5813	-0.25617	0.113808	0.26029
ENSMUSG00000062944.4	9130023H24Rik	-1.48456	-0.407044	0.13766	0.291239
ENSMUSG00000097386.1	9130213A22Rik	0.526071	0.499651	0.598839	0.733111
ENSMUSG00000101892.1	9130401M01Rik	-0.74446	-0.0798758	0.456598	0.616924
ENSMUSG00000059939.13	9430015G10Rik	-1.42894	-0.272725	0.15302	0.310806
ENSMUSG00000040139.14	9430038I01Rik	1.13816	0.13667	0.255055	0.423887
ENSMUSG00000036275.13	9530068E07Rik	-1.90125	-0.181473	0.0572688	0.173724
ENSMUSG00000044551.13	9930012K11Rik	-2.36049	-0.832091	0.0182508	0.092607
ENSMUSG00000046138.15	9930021J03Rik	0.46381	0.184342	0.642784	0.768628
ENSMUSG00000045065.7	9930022D16Rik	1.10971	1.14329	0.267125	0.437177
ENSMUSG00000044730.17	9930104L06Rik	-0.456903	-0.113716	0.647741	0.772266
ENSMUSG00000069893.10	9930111J21Rik1	0.588708	0.307346	0.556057	0.698381
ENSMUSG00000069892.9	9930111J21Rik2	0.0915131	0.053756	0.927085	0.955455
ENSMUSG00000079144.7	A130010J15Rik	-1.28648	-0.2612	0.198275	0.363254
ENSMUSG00000038884.14	A230050P20Rik	-0.630032	-0.176595	0.528673	0.676661
ENSMUSG00000047613.10	A430005L14Rik	-1.33929	-0.11411	0.180476	0.344036
ENSMUSG00000056014.15	A430033K04Rik	-2.38477	-0.509896	0.0170899	0.0889723
ENSMUSG00000089844.7	A530032D15Rik	-0.850089	-0.57921	0.395276	0.562377
ENSMUSG00000043939.15	A530064D06Rik	0.0174775	0.00424686	0.986056	0.990422
ENSMUSG00000052760.16	A630001G21Rik	-0.0455822	-0.00558423	0.963643	0.977394
ENSMUSG00000116673.1	A630089N07Rik	-2.50173	-0.355207	0.0123589	0.0744758
ENSMUSG00000090551.1	A730015C16Rik	0.232328	0.237397	0.816283	0.88616
ENSMUSG00000053588.3	A730061H03Rik	-0.415934	-0.340302	0.677458	0.792125
ENSMUSG00000096923.1	A730071L15Rik	1.75289	1.64432	0.0796215	0.212116
ENSMUSG00000053181.1	A830005F24Rik	1.01054	0.66067	0.312235	0.482394
ENSMUSG00000045506.3	A930002H24Rik	2.09871	0.70897	0.0358424	0.134157
ENSMUSG00000054057.2	A930004D18Rik	-2.81321	-2.05952	0.00490503	0.0467286
ENSMUSG00000090622.1	A930033H14Rik	1.21065	0.218165	0.226031	0.392763
ENSMUSG00000042510.7	AA986860	1.60014	1.62591	0.109568	0.255616
ENSMUSG00000036678.8	Aaas	-2.06027	-0.261808	0.0393728	0.141366
ENSMUSG00000029482.4	Aacs	-1.31717	-0.119661	0.18778	0.352404
ENSMUSG00000021482.10	Aaed1	2.66272	0.853835	0.00775114	0.0587898
ENSMUSG00000037257.8	Aagab	2.95328	0.351077	0.00314418	0.0376103
ENSMUSG00000057230.13	Aak1	-0.187069	-0.0314452	0.851606	0.90921
ENSMUSG00000035642.16	Aamdc	-1.77601	-0.107696	0.0757311	0.205497
ENSMUSG00000006299.13	Aamp	0.817306	0.044516	0.413754	0.579136
ENSMUSG00000027628.10	Aar2	-1.62195	-0.285594	0.104813	0.249152
ENSMUSG00000031960.14	Aars	1.71248	0.265119	0.0868083	0.222889
ENSMUSG00000023938.8	Aars2	-1.5891	-0.257992	0.112037	0.258232
ENSMUSG00000075528.13	Aarsd1	-0.498584	-0.158286	0.618072	0.748471
ENSMUSG00000055923.16	Aasdh	-1.76716	-0.400512	0.0772012	0.208315
ENSMUSG00000025894.11	Aasdhppt	-1.43755	-0.20451	0.150562	0.307914
ENSMUSG00000018697.14	Aatf	0.425138	0.0454253	0.670736	0.788671
ENSMUSG00000025375.15	Aatk	2.47757	1.68626	0.013228	0.0775355
ENSMUSG00000057191.13	AB124611	-3.28946	-1.93368	0.00100381	0.0203331
ENSMUSG00000057880.12	Abat	1.61294	2.48608	0.106758	0.251682
ENSMUSG00000015243.4	Abca1	1.21119	0.196673	0.225821	0.392689
ENSMUSG00000004668.14	Abca13	-0.551277	-0.240323	0.581444	0.719611
ENSMUSG00000062017.15	Abca14	3.61597	1.92646	0.00029922	0.0101189
ENSMUSG00000035435.17	Abca17	1.72394	0.722153	0.0847182	0.219682
ENSMUSG00000026944.18	Abca2	0.842108	0.262319	0.399727	0.566201
ENSMUSG00000024130.16	Abca3	1.69532	0.298443	0.090015	0.228024
ENSMUSG00000018800.14	Abca5	2.50579	2.17832	0.0122179	0.0742324
ENSMUSG00000044749.13	Abca6	0.45166	0.203945	0.651514	0.77475
ENSMUSG00000035722.15	Abca7	1.75899	0.284642	0.0785791	0.210644
ENSMUSG00000041797.7	Abca9	-0.300999	-0.0393556	0.763416	0.851495
ENSMUSG00000031974.8	Abcb10	1.11472	0.544774	0.26497	0.43448
ENSMUSG00000028970.9	Abcb1b	2.12494	0.29067	0.0335912	0.12908
ENSMUSG00000042476.12	Abcb4	0.687286	0.204359	0.491903	0.646413
ENSMUSG00000026198.15	Abcb6	0.75918	0.571285	0.447745	0.609838
ENSMUSG00000031333.7	Abcb7	-0.546858	-0.103757	0.584476	0.721553
ENSMUSG00000028973.18	Abcb8	-1.22202	-0.172811	0.221701	0.388828
ENSMUSG00000029408.13	Abcb9	-1.16908	-0.163266	0.24237	0.410814
ENSMUSG00000023088.17	Abcc1	-0.276261	-0.0180129	0.782348	0.865147
ENSMUSG00000032842.13	Abcc10	-0.674455	-0.0822886	0.500022	0.652514
ENSMUSG00000020865.16	Abcc3	-3.72502	-0.479784	0.000195303	0.00819166
ENSMUSG00000032849.14	Abcc4	2.47926	1.42088	0.0131654	0.0773248
ENSMUSG00000022822.16	Abcc5	1.69519	0.186434	0.0900396	0.228025
ENSMUSG00000030249.15	Abcc9	1.11245	0.89866	0.265944	0.435535
ENSMUSG00000031378.14	Abcd1	-0.59121	-0.0358247	0.55438	0.697423
ENSMUSG00000055782.9	Abcd2	2.58759	0.303991	0.00966508	0.0650366
ENSMUSG00000028127.10	Abcd3	-2.52006	-0.301653	0.0117335	0.07292
ENSMUSG00000021240.6	Abcd4	3.61669	0.568049	0.000298393	0.0101189
ENSMUSG00000058355.8	Abce1	-1.17465	-0.14393	0.240134	0.408717
ENSMUSG00000038762.15	Abcf1	1.22318	0.445549	0.22126	0.388488
ENSMUSG00000028953.10	Abcf2	-0.231928	-0.0288606	0.816594	0.886336
ENSMUSG00000003234.16	Abcf3	-1.6242	-0.135943	0.104334	0.248457
ENSMUSG00000024030.6	Abcg1	1.18589	0.0883475	0.235665	0.403831
ENSMUSG00000029802.13	Abcg2	-2.5175	-0.343059	0.011819	0.0731532
ENSMUSG00000029299.14	Abcg3	-3.22247	-0.808652	0.0012709	0.0231009
ENSMUSG00000033157.17	Abhd10	-1.84148	-0.427484	0.0655514	0.188037
ENSMUSG00000040532.14	Abhd11	1.65983	0.219055	0.0969477	0.237321
ENSMUSG00000032046.15	Abhd12	1.99104	1.84874	0.0464766	0.154551
ENSMUSG00000040396.12	Abhd13	1.79559	0.923014	0.0725596	0.200358
ENSMUSG00000042210.17	Abhd14a	2.04553	0.197383	0.0408023	0.143887
ENSMUSG00000042073.15	Abhd14b	1.49758	0.24609	0.134243	0.28672
ENSMUSG00000000686.11	Abhd15	1.83241	1.06591	0.0668899	0.190449
ENSMUSG00000007036.15	Abhd16a	-2.97782	-0.289141	0.00290307	0.0364575
ENSMUSG00000003346.14	Abhd17a	3.10811	3.25201	0.00188291	0.0286173
ENSMUSG00000047368.3	Abhd17b	-3.09947	-0.375912	0.00193867	0.0291269
ENSMUSG00000038459.10	Abhd17c	-2.01617	-0.27776	0.0437825	0.149769
ENSMUSG00000037818.16	Abhd18	0.469309	0.064442	0.638849	0.76587
ENSMUSG00000039202.12	Abhd2	-0.460523	-0.113604	0.645141	0.769863
ENSMUSG00000002475.16	Abhd3	-3.33973	-0.624178	0.000838599	0.0186702
ENSMUSG00000040997.13	Abhd4	2.54214	0.218309	0.0110176	0.0705065
ENSMUSG00000032540.16	Abhd5	1.01168	0.0978054	0.311692	0.481994
ENSMUSG00000025277.14	Abhd6	-3.75327	-0.613115	0.000174542	0.00753386
ENSMUSG00000007950.9	Abhd8	0.431414	0.0868036	0.666167	0.785166
ENSMUSG00000058835.14	Abi1	-1.27133	-0.13376	0.20361	0.369348
ENSMUSG00000026782.15	Abi2	0.153693	0.0267808	0.877852	0.926067
ENSMUSG00000018381.15	Abi3	-0.760578	-0.0916045	0.446909	0.609258
ENSMUSG00000035258.15	Abi3bp	-1.44347	-0.795651	0.148888	0.305709
ENSMUSG00000026842.16	Abl1	0.744936	0.163245	0.456311	0.616924
ENSMUSG00000026596.13	Abl2	0.894623	0.137435	0.370988	0.539612
ENSMUSG00000025085.16	Ablim1	2.39153	0.721077	0.0167785	0.0886175
ENSMUSG00000029095.17	Ablim2	1.32179	0.833869	0.18624	0.351066
ENSMUSG00000017631.18	Abr	1.92223	0.746528	0.0545772	0.169102
ENSMUSG00000078453.3	Abracl	0.194039	0.0225899	0.846145	0.905658
ENSMUSG00000035234.18	Abraxas1	-1.86889	-0.320075	0.0616375	0.181864
ENSMUSG00000030965.19	Abraxas2	-1.31009	-0.232776	0.190166	0.354613
ENSMUSG00000036376.3	Abt1	-2.3598	-0.220544	0.0182849	0.0927134
ENSMUSG00000030083.11	Abtb1	-2.2897	-0.340363	0.0220389	0.102509
ENSMUSG00000032724.5	Abtb2	2.99786	3.87496	0.00271884	0.0350408
ENSMUSG00000117621.1	AC117239.2	-0.485069	-0.120549	0.627627	0.756185
ENSMUSG00000117145.1	AC170998.1	-0.164717	-0.0370211	0.869167	0.920176
ENSMUSG00000036138.16	Acaa1a	1.50595	0.565276	0.132081	0.283764
ENSMUSG00000010651.4	Acaa1b	1.55154	0.777766	0.120773	0.268561
ENSMUSG00000036880.9	Acaa2	0.173999	0.0129078	0.861866	0.915796
ENSMUSG00000020532.18	Acaca	2.13662	0.433174	0.0326285	0.127025
ENSMUSG00000029456.12	Acad10	-0.654915	-0.205934	0.512522	0.662995
ENSMUSG00000090150.10	Acad11	-0.691135	-0.118974	0.489481	0.644854
ENSMUSG00000042647.13	Acad12	-1.72289	-0.249676	0.0849093	0.220108
ENSMUSG00000031969.16	Acad8	-2.44916	-0.232857	0.014319	0.0805912
ENSMUSG00000027710.14	Acad9	0.16236	0.00580561	0.871022	0.921483
ENSMUSG00000026003.5	Acadl	1.69351	0.770096	0.0903577	0.228542
ENSMUSG00000062908.12	Acadm	-1.93907	-0.092724	0.0524934	0.165278
ENSMUSG00000029545.13	Acads	-0.930893	-0.106537	0.351909	0.520962
ENSMUSG00000030861.15	Acadsb	-2.68836	-0.226146	0.00718042	0.056859
ENSMUSG00000018574.14	Acadvl	2.16367	0.148282	0.0304897	0.121879
ENSMUSG00000049076.11	Acap2	1.62894	0.593405	0.103327	0.247102
ENSMUSG00000029033.16	Acap3	2.63274	1.77286	0.0084699	0.0613765
ENSMUSG00000032047.5	Acat1	-1.70908	-0.123044	0.0874357	0.22387
ENSMUSG00000023832.14	Acat2	-2.27184	-0.309532	0.0230961	0.105382
ENSMUSG00000026499.5	Acbd3	-1.30402	-0.352971	0.192228	0.356858
ENSMUSG00000056938.16	Acbd4	0.0623617	0.0117287	0.950275	0.968441
ENSMUSG00000026781.17	Acbd5	-0.228039	-0.0150791	0.819616	0.888641
ENSMUSG00000033701.13	Acbd6	2.3412	2.35202	0.0192218	0.095386
ENSMUSG00000040272.14	Accs	-2.08926	-0.270109	0.0366845	0.135737
ENSMUSG00000038000.10	Acd	0.341801	0.0542757	0.732501	0.829576
ENSMUSG00000038007.14	Acer2	1.85965	0.547564	0.0629346	0.183953
ENSMUSG00000030760.14	Acer3	-2.21488	-0.380334	0.0267685	0.114131
ENSMUSG00000023328.14	Ache	2.82099	0.534752	0.00478764	0.0461394
ENSMUSG00000022185.19	Acin1	-2.63313	-0.222013	0.00846012	0.0613765
ENSMUSG00000044337.5	Ackr3	-3.84547	-2.51833	0.000120324	0.00590183
ENSMUSG00000079355.5	Ackr4	-1.22621	-0.739261	0.220121	0.387202
ENSMUSG00000020917.17	Acly	0.159066	0.00897455	0.873617	0.922994
ENSMUSG00000028405.9	Aco1	-1.20998	-0.120217	0.226286	0.392922
ENSMUSG00000022477.13	Aco2	1.21043	0.123958	0.226113	0.392794
ENSMUSG00000072949.6	Acot1	2.14107	1.13259	0.0322687	0.126162
ENSMUSG00000047565.5	Acot10	0.988735	0.583559	0.322793	0.493311
ENSMUSG00000034853.16	Acot11	2.06348	0.874617	0.0390669	0.140582
ENSMUSG00000006717.7	Acot13	-0.794613	-0.122726	0.426839	0.590496
ENSMUSG00000021226.7	Acot2	1.70163	0.946846	0.0888253	0.225917
ENSMUSG00000043487.4	Acot6	3.16848	2.13157	0.0015324	0.0257784
ENSMUSG00000028937.14	Acot7	-0.201723	-0.0611042	0.840134	0.901499
ENSMUSG00000017307.16	Acot8	-0.521761	-0.0683614	0.601837	0.735943
ENSMUSG00000025287.15	Acot9	0.359685	0.0437594	0.719083	0.820606
ENSMUSG00000020777.16	Acox1	0.371226	0.0232555	0.710469	0.815225
ENSMUSG00000029098.17	Acox3	-0.705897	-0.0776427	0.480252	0.637164
ENSMUSG00000044573.16	Acp1	-2.15333	-0.110692	0.0312925	0.123731
ENSMUSG00000002103.15	Acp2	-0.468765	-0.0549276	0.639238	0.76613
ENSMUSG00000028093.15	Acp6	-2.07037	-0.236468	0.0384174	0.139114
ENSMUSG00000072770.9	Acrbp	0.745637	0.207299	0.455887	0.616883
ENSMUSG00000032281.11	Acsbg1	2.50935	1.6022	0.0120952	0.0739671
ENSMUSG00000076435.3	Acsf2	-0.461194	-0.0628527	0.644659	0.769597
ENSMUSG00000015016.8	Acsf3	1.07928	0.126308	0.280464	0.450693
ENSMUSG00000018796.13	Acsl1	2.35116	0.160496	0.0187148	0.094051
ENSMUSG00000032883.15	Acsl3	2.00602	1.23316	0.0448543	0.151644
ENSMUSG00000031278.12	Acsl4	0.942806	0.146168	0.34578	0.515306
ENSMUSG00000024981.6	Acsl5	1.99527	0.153762	0.0460138	0.153811
ENSMUSG00000027452.11	Acss1	1.25207	0.307897	0.210543	0.376774
ENSMUSG00000027605.18	Acss2	3.06279	0.567858	0.00219286	0.0315048
ENSMUSG00000031972.5	Acta1	-1.1779	-0.500736	0.238835	0.407763
ENSMUSG00000029580.14	Actb	-0.20484	-0.0300168	0.837697	0.900523
ENSMUSG00000062825.15	Actg1	-3.51374	-0.538734	0.000441851	0.0130467
ENSMUSG00000078129.2	Actl10	-0.549524	-0.669968	0.582646	0.720717
ENSMUSG00000027671.14	Actl6a	-2.27173	-0.306247	0.0231028	0.105382
ENSMUSG00000015143.15	Actn1	1.97361	0.861584	0.0484257	0.157903
ENSMUSG00000052374.16	Actn2	-0.117239	-0.0606145	0.90667	0.94281
ENSMUSG00000006457.3	Actn3	-0.652231	-0.778863	0.514252	0.664002
ENSMUSG00000054808.15	Actn4	1.01825	0.338485	0.308557	0.478765
ENSMUSG00000021076.6	Actr10	-1.95468	-0.173112	0.0506209	0.161741
ENSMUSG00000025228.4	Actr1a	-1.39603	-0.0997115	0.162706	0.322057
ENSMUSG00000037351.9	Actr1b	-0.2499	-0.0201509	0.802664	0.877921
ENSMUSG00000020152.7	Actr2	0.977328	0.0832935	0.328407	0.498235
ENSMUSG00000026341.16	Actr3	-2.43629	-0.307224	0.0148388	0.0820627
ENSMUSG00000056367.14	Actr3b	-0.806037	-0.585557	0.420221	0.584763
ENSMUSG00000037761.16	Actr5	0.0416872	0.0204926	0.966748	0.979372
ENSMUSG00000019948.4	Actr6	-3.202	-0.289	0.00136478	0.0241429
ENSMUSG00000015971.5	Actr8	-2.67141	-0.146234	0.00755336	0.0582227
ENSMUSG00000026836.15	Acvr1	-4.01549	-0.627059	5.93216e-05	0.0040237
ENSMUSG00000000532.11	Acvr1b	0.879477	0.149662	0.379143	0.547431
ENSMUSG00000052155.5	Acvr2a	2.93273	1.53287	0.00335999	0.0391109
ENSMUSG00000061393.14	Acvr2b	-1.51904	-0.443325	0.128753	0.280064
ENSMUSG00000000530.16	Acvrl1	4.47809	0.695744	7.53137e-06	0.00111747
ENSMUSG00000023262.13	Acy1	1.08481	0.099799	0.278004	0.448662
ENSMUSG00000024866.9	Acy3	0.664831	0.438282	0.506158	0.657559
ENSMUSG00000008822.15	Acyp1	-0.530388	-0.0936248	0.595843	0.73042
ENSMUSG00000060923.5	Acyp2	1.41632	0.471894	0.156683	0.314651
ENSMUSG00000017697.3	Ada	-1.40461	-0.529585	0.160138	0.319118
ENSMUSG00000027259.15	Adal	-1.24009	-0.17716	0.214941	0.381597
ENSMUSG00000054693.14	Adam10	-2.79402	-0.298991	0.00520569	0.0481618
ENSMUSG00000028041.17	Adam15	1.46765	1.10968	0.142199	0.296747
ENSMUSG00000052593.16	Adam17	-0.147845	-0.00882509	0.882465	0.928787
ENSMUSG00000022039.6	Adam2	-0.349202	-0.316584	0.726937	0.82576
ENSMUSG00000040537.17	Adam22	0.0130215	0.00503621	0.989611	0.993041
ENSMUSG00000031553.16	Adam3	-1.05521	-0.267318	0.29133	0.46188
ENSMUSG00000027318.17	Adam33	0.486668	0.425996	0.626494	0.755372
ENSMUSG00000072972.3	Adam4	2.04006	1.76372	0.0413444	0.144809
ENSMUSG00000025473.16	Adam8	2.60837	1.16901	0.00909736	0.0633627
ENSMUSG00000031555.15	Adam9	4.49473	0.710087	6.96585e-06	0.00107383
ENSMUSG00000022893.14	Adamts1	2.26109	0.90442	0.0237539	0.107168
ENSMUSG00000024299.17	Adamts10	0.19835	0.0476035	0.842771	0.903245
ENSMUSG00000049538.14	Adamts16	-1.81616	-0.366757	0.0693464	0.195057
ENSMUSG00000058145.16	Adamts17	1.30043	0.799616	0.193452	0.357843
ENSMUSG00000006403.13	Adamts4	-0.309708	-0.27934	0.756783	0.846766
ENSMUSG00000046169.10	Adamts6	2.24502	0.641556	0.0247669	0.109483
ENSMUSG00000036040.14	Adamtsl2	1.54194	0.458008	0.123087	0.272025
ENSMUSG00000015850.11	Adamtsl4	1.42788	0.871426	0.153327	0.311086
ENSMUSG00000056413.16	Adap1	3.48922	1.46505	0.000484431	0.0138226
ENSMUSG00000020709.15	Adap2	0.192967	0.0486178	0.846984	0.905968
ENSMUSG00000027951.16	Adar	1.68044	0.178544	0.092871	0.232274
ENSMUSG00000020262.15	Adarb1	2.0377	1.19886	0.0415803	0.145378
ENSMUSG00000031949.17	Adat1	-2.16427	-0.349509	0.0304437	0.121842
ENSMUSG00000019808.8	Adat2	-1.74957	-0.395296	0.0801923	0.212949
ENSMUSG00000021044.15	Adck1	-2.32223	-0.349602	0.0202204	0.0979659
ENSMUSG00000046947.12	Adck2	-1.96567	-0.234115	0.0493368	0.159485
ENSMUSG00000022550.18	Adck5	-0.0959339	-0.0185938	0.923573	0.953039
ENSMUSG00000020654.15	Adcy3	1.28405	1.00426	0.199126	0.364191
ENSMUSG00000022220.14	Adcy4	-1.95781	-1.47758	0.0502518	0.160995
ENSMUSG00000022994.9	Adcy6	-1.23765	-0.503313	0.215846	0.38263
ENSMUSG00000031659.13	Adcy7	-4.09094	-0.515965	4.29631e-05	0.0031487
ENSMUSG00000022376.8	Adcy8	0.989189	0.756326	0.322571	0.493099
ENSMUSG00000005580.11	Adcy9	-0.423403	-0.115342	0.672001	0.789377
ENSMUSG00000029106.14	Add1	2.72347	0.63336	0.00646007	0.0537735
ENSMUSG00000025026.14	Add3	0.363898	0.0337583	0.715935	0.818546
ENSMUSG00000050994.20	Adgb	-1.16183	-1.06851	0.245304	0.41325
ENSMUSG00000031486.15	Adgra2	0.13087	0.118476	0.895878	0.936009
ENSMUSG00000029090.12	Adgra3	-0.905958	-0.25298	0.364958	0.532979
ENSMUSG00000004730.15	Adgre1	3.68959	0.692414	0.000224616	0.00860062
ENSMUSG00000032915.6	Adgre4	3.11802	1.22355	0.00182067	0.0281745
ENSMUSG00000002885.14	Adgre5	2.45466	2.40901	0.0141017	0.0799749
ENSMUSG00000031785.16	Adgrg1	-0.662891	-0.0680654	0.507401	0.658882
ENSMUSG00000013033.16	Adgrl1	-0.330771	-0.242347	0.740817	0.835646
ENSMUSG00000028184.12	Adgrl2	-4.64721	-1.51764	3.36452e-06	0.000768016
ENSMUSG00000028138.8	Adh5	-1.88679	-0.117166	0.0591887	0.177285
ENSMUSG00000025911.14	Adhfe1	-1.05381	-0.251561	0.291968	0.462767
ENSMUSG00000020629.12	Adi1	-0.0914508	-0.00808996	0.927134	0.955455
ENSMUSG00000026457.14	Adipor1	3.68769	1.36149	0.000226296	0.00863039
ENSMUSG00000030168.13	Adipor2	2.46424	0.43145	0.0137303	0.0790393
ENSMUSG00000039197.10	Adk	0.364293	0.0388658	0.715639	0.818426
ENSMUSG00000051149.15	Adnp	-0.988124	-0.882165	0.323092	0.493576
ENSMUSG00000053950.10	Adnp2	2.63599	1.21998	0.00838914	0.0612753
ENSMUSG00000057134.5	Ado	0.424095	0.0618886	0.671496	0.789175
ENSMUSG00000042429.8	Adora1	2.10965	1.03009	0.0348882	0.132097
ENSMUSG00000000562.5	Adora3	-2.92751	-0.562411	0.00341685	0.0393767
ENSMUSG00000025236.11	Adpgk	3.00043	2.91507	0.00269596	0.0349357
ENSMUSG00000002844.9	Adprh	-1.08054	-0.092062	0.279903	0.450363
ENSMUSG00000042558.16	Adprhl2	1.84081	1.59575	0.0656493	0.188226
ENSMUSG00000020910.16	Adprm	-1.70711	-0.299463	0.0878018	0.224292
ENSMUSG00000033717.5	Adra2a	-2.47089	-1.89686	0.0134777	0.0782302
ENSMUSG00000035283.4	Adrb1	1.77287	0.227574	0.0762504	0.20655
ENSMUSG00000045730.3	Adrb2	-1.61154	-0.2695	0.107062	0.252148
ENSMUSG00000039041.15	Adrm1	1.68708	0.114532	0.091588	0.230377
ENSMUSG00000022407.10	Adsl	-2.42763	-0.104738	0.0151978	0.0835176
ENSMUSG00000015961.8	Adss	-0.909771	-0.0994259	0.362943	0.53106
ENSMUSG00000011148.14	Adssl1	2.62448	0.740737	0.00867806	0.0619787
ENSMUSG00000058022.14	Adtrp	-3.7993	-0.959859	0.000145106	0.00667599
ENSMUSG00000020473.13	Aebp1	-0.97267	-1.21937	0.330717	0.500525
ENSMUSG00000030232.18	Aebp2	-1.26605	-0.144338	0.205494	0.371435
ENSMUSG00000030609.18	Aen	-0.0670509	-0.00756024	0.946541	0.966324
ENSMUSG00000054452.10	Aes	2.84379	1.07847	0.00445806	0.0445694
ENSMUSG00000029094.12	Afap1	0.946766	0.148082	0.343758	0.513314
ENSMUSG00000033032.15	Afap1l1	0.881831	0.135674	0.377868	0.546215
ENSMUSG00000068036.15	Afdn	0.173196	0.076155	0.862497	0.91622
ENSMUSG00000029313.18	Aff1	0.466531	0.135224	0.640835	0.767425
ENSMUSG00000049470.13	Aff4	0.320335	0.0536432	0.748714	0.84101
ENSMUSG00000038302.14	Afg1l	-0.739171	-0.205958	0.459803	0.619578
ENSMUSG00000031967.15	Afg3l1	1.69502	0.16468	0.0900712	0.228025
ENSMUSG00000024527.9	Afg3l2	2.1896	2.04207	0.0285534	0.117724
ENSMUSG00000017718.15	Afmid	0.119364	0.0293968	0.904987	0.94172
ENSMUSG00000054932.6	Afp	-0.23917	-0.0358577	0.810974	0.883062
ENSMUSG00000049659.15	Aftph	-1.72518	-0.210126	0.0844943	0.219398
ENSMUSG00000031521.5	Aga	-2.0986	-0.246839	0.0358526	0.134157
ENSMUSG00000055013.15	Agap1	-0.870026	-0.291684	0.384286	0.552558
ENSMUSG00000025422.9	Agap2	-0.866162	-0.376078	0.386401	0.554787
ENSMUSG00000023353.14	Agap3	-0.490207	-0.20666	0.623987	0.753559
ENSMUSG00000038836.15	Agbl3	-2.93177	-0.513688	0.00337035	0.0391109
ENSMUSG00000029165.17	Agbl5	0.375538	0.0762821	0.70726	0.813171
ENSMUSG00000015452.14	Ager	-2.04881	-0.614906	0.0404807	0.143221
ENSMUSG00000026159.13	Agfg1	-2.05065	-0.304449	0.0403013	0.143012
ENSMUSG00000029722.15	Agfg2	-2.69023	-0.368607	0.00714037	0.056769
ENSMUSG00000021681.8	Aggf1	0.551271	0.205729	0.581448	0.719611
ENSMUSG00000029916.11	Agk	-0.609022	-0.050628	0.54251	0.688948
ENSMUSG00000033400.14	Agl	2.69144	0.534004	0.00711441	0.0566386
ENSMUSG00000050103.18	Agmo	-1.84821	-0.239555	0.0645717	0.186611
ENSMUSG00000041530.16	Ago1	0.84834	0.135345	0.396249	0.562885
ENSMUSG00000036698.11	Ago2	1.22314	0.285062	0.221278	0.388488
ENSMUSG00000028842.15	Ago3	0.198973	0.0304599	0.842284	0.902828
ENSMUSG00000042500.11	Ago4	-1.51429	-0.396315	0.129951	0.281174
ENSMUSG00000034254.17	Agpat1	1.71496	0.219699	0.0863534	0.222267
ENSMUSG00000026922.13	Agpat2	2.97454	2.33189	0.00293427	0.0366244
ENSMUSG00000001211.15	Agpat3	2.20402	0.388723	0.0275231	0.115851
ENSMUSG00000023827.8	Agpat4	-0.647495	-0.124139	0.517312	0.66672
ENSMUSG00000031467.10	Agpat5	4.05032	0.504193	5.11487e-05	0.00367961
ENSMUSG00000042410.16	Agps	-1.80247	-0.339047	0.0714713	0.198866
ENSMUSG00000041936.18	Agrn	1.06368	0.222158	0.287475	0.457653
ENSMUSG00000005705.10	Agrp	-2.05898	-1.41157	0.0394961	0.141647
ENSMUSG00000021557.15	Agtpbp1	2.60144	0.700859	0.0092832	0.0639162
ENSMUSG00000029007.8	Agtrap	1.98044	0.166459	0.0476536	0.156436
ENSMUSG00000026491.13	Ahctf1	1.41892	0.681154	0.155921	0.313811
ENSMUSG00000027597.15	Ahcy	-0.51878	-0.0537359	0.603914	0.737648
ENSMUSG00000027893.14	Ahcyl1	-1.21336	-0.11297	0.224994	0.391768
ENSMUSG00000029772.17	Ahcyl2	1.59827	0.716001	0.109984	0.255991
ENSMUSG00000037692.14	Ahdc1	0.883715	0.25504	0.37685	0.545247
ENSMUSG00000019986.17	Ahi1	1.51902	0.497001	0.128757	0.280064
ENSMUSG00000021575.16	Ahrr	2.19009	1.0719	0.028518	0.117654
ENSMUSG00000021037.7	Ahsa1	1.32008	0.074034	0.186807	0.351633
ENSMUSG00000020288.13	Ahsa2	3.01376	0.286528	0.00258033	0.0342246
ENSMUSG00000062753.14	AI413582	-1.95054	-0.178097	0.0511123	0.162742
ENSMUSG00000074384.4	AI429214	-1.92609	-0.766917	0.0540929	0.168174
ENSMUSG00000046312.4	AI464131	-1.2714	-1.29103	0.203586	0.369348
ENSMUSG00000045165.6	AI467606	-3.14296	-0.637841	0.00167248	0.026766
ENSMUSG00000010290.7	AI597479	-1.63408	-0.286206	0.102243	0.245374
ENSMUSG00000074873.3	AI606181	1.33245	0.405019	0.182712	0.346895
ENSMUSG00000034382.14	AI661453	-0.657124	-0.469817	0.511101	0.661661
ENSMUSG00000047423.9	AI837181	-1.19312	-0.120409	0.232822	0.400911
ENSMUSG00000053297.14	AI854703	-0.0269208	-0.0165802	0.978523	0.985947
ENSMUSG00000056383.10	AI987944	-2.22326	-0.253103	0.0261984	0.112838
ENSMUSG00000042901.10	Aida	0.742795	0.0782331	0.457606	0.617253
ENSMUSG00000024397.14	Aif1	0.201096	0.016352	0.840624	0.901781
ENSMUSG00000036932.14	Aifm1	-1.33207	-0.20026	0.182838	0.34708
ENSMUSG00000020085.15	Aifm2	4.01184	1.80281	6.02465e-05	0.00404026
ENSMUSG00000019806.13	Aig1	2.4762	0.695456	0.013279	0.077672
ENSMUSG00000037860.15	Aim2	-3.14245	-0.306026	0.00167541	0.026766
ENSMUSG00000028029.10	Aimp1	0.263256	0.0212836	0.792353	0.871134
ENSMUSG00000029610.13	Aimp2	-0.30915	-0.0517754	0.757207	0.846831
ENSMUSG00000024847.14	Aip	-0.459998	-0.0147806	0.645518	0.77009
ENSMUSG00000022178.11	Ajuba	2.56175	2.09729	0.0104146	0.0680733
ENSMUSG00000026817.14	Ak1	-3.66413	-0.578695	0.000248179	0.00906425
ENSMUSG00000078139.3	AK157302	-0.338129	-0.0512129	0.735266	0.831755
ENSMUSG00000028792.14	Ak2	0.021474	0.00144857	0.982868	0.98857
ENSMUSG00000024782.7	Ak3	2.34016	1.48224	0.0192755	0.0954497
ENSMUSG00000028527.18	Ak4	2.0085	2.15505	0.0445904	0.151096
ENSMUSG00000039058.11	Ak5	2.50755	1.77021	0.0121571	0.0741763
ENSMUSG00000078941.9	Ak6	-0.504751	-0.0632062	0.613734	0.744966
ENSMUSG00000018428.15	Akap1	4.57119	2.10152	4.84967e-06	0.000885151
ENSMUSG00000047804.15	Akap10	0.407988	0.0548644	0.683282	0.796324
ENSMUSG00000022016.16	Akap11	0.0726457	0.0100905	0.942088	0.963684
ENSMUSG00000038587.9	Akap12	-0.725969	-0.321341	0.467858	0.626874
ENSMUSG00000066406.15	Akap13	0.273986	0.0361372	0.784096	0.866067
ENSMUSG00000059708.12	Akap17b	-1.87376	-0.907473	0.0609636	0.180368
ENSMUSG00000030344.11	Akap3	-0.848893	-0.608869	0.395941	0.562745
ENSMUSG00000021057.15	Akap5	-2.19895	-1.13876	0.0278816	0.11638
ENSMUSG00000039166.16	Akap7	0.462209	0.132059	0.643931	0.769115
ENSMUSG00000024045.5	Akap8	0.664909	0.0569311	0.506109	0.657559
ENSMUSG00000002625.9	Akap8l	-3.14743	-0.339141	0.00164711	0.0265998
ENSMUSG00000040407.17	Akap9	1.269	0.269572	0.204441	0.370208
ENSMUSG00000031023.5	Akip1	1.01685	0.0663193	0.309224	0.479364
ENSMUSG00000023075.9	Akirin1	2.89691	2.71481	0.00376852	0.0413091
ENSMUSG00000028291.7	Akirin2	-3.09607	-0.45509	0.00196101	0.0293533
ENSMUSG00000039158.11	Akna	0.857061	0.219724	0.391411	0.55889
ENSMUSG00000028692.14	Akr1a1	2.61599	0.0956833	0.00889695	0.0626375
ENSMUSG00000061758.13	Akr1b10	0.0354638	0.00193251	0.97171	0.982384
ENSMUSG00000001642.18	Akr1b3	3.76359	0.407745	0.000167494	0.00735987
ENSMUSG00000021213.12	Akr1c13	1.14042	0.172235	0.254113	0.422743
ENSMUSG00000045410.18	Akr1e1	-1.47728	-0.185265	0.1396	0.293387
ENSMUSG00000028743.7	Akr7a5	1.22548	0.707195	0.220393	0.387392
ENSMUSG00000001729.14	Akt1	0.0911643	0.0112964	0.927362	0.955537
ENSMUSG00000011096.17	Akt1s1	1.08493	0.441424	0.277955	0.448646
ENSMUSG00000004056.15	Akt2	-0.794796	-0.0478917	0.426732	0.590432
ENSMUSG00000019699.16	Akt3	2.96355	0.898983	0.00304115	0.0370263
ENSMUSG00000031667.16	Aktip	0.529514	0.0590361	0.596449	0.731003
ENSMUSG00000028393.10	Alad	-1.43549	-0.151117	0.151147	0.308411
ENSMUSG00000032786.16	Alas1	-2.63325	-0.169488	0.00845719	0.0613765
ENSMUSG00000029368.10	Alb	1.00307	1.16357	0.315829	0.4863
ENSMUSG00000022636.13	Alcam	0.855524	1.06415	0.392261	0.559497
ENSMUSG00000007833.15	Aldh16a1	0.141543	0.0153258	0.887441	0.931629
ENSMUSG00000025007.13	Aldh18a1	2.23967	0.387437	0.0251122	0.110148
ENSMUSG00000053279.7	Aldh1a1	0.874109	0.888514	0.382059	0.550235
ENSMUSG00000015134.15	Aldh1a3	1.67294	1.62952	0.0943392	0.234157
ENSMUSG00000035561.5	Aldh1b1	-0.0973124	-0.026218	0.922478	0.952445
ENSMUSG00000030088.15	Aldh1l1	-2.40457	-2.18179	0.0161914	0.0869693
ENSMUSG00000020256.14	Aldh1l2	2.40562	0.838696	0.016145	0.0868727
ENSMUSG00000029455.14	Aldh2	2.19887	0.446186	0.0278875	0.11638
ENSMUSG00000010025.19	Aldh3a2	2.46584	0.175925	0.0136693	0.0788408
ENSMUSG00000024885.8	Aldh3b1	1.82841	0.146666	0.0674886	0.191602
ENSMUSG00000028737.15	Aldh4a1	-2.34323	-0.391234	0.0191177	0.095259
ENSMUSG00000035936.6	Aldh5a1	-0.64604	-0.593422	0.518253	0.667426
ENSMUSG00000021238.11	Aldh6a1	1.28426	0.166637	0.19905	0.364191
ENSMUSG00000053644.13	Aldh7a1	-0.913498	-0.081482	0.36098	0.529777
ENSMUSG00000026687.14	Aldh9a1	0.907788	0.0460693	0.36399	0.532155
ENSMUSG00000030695.16	Aldoa	1.80827	0.192174	0.070565	0.197223
ENSMUSG00000059343.4	Aldoart1	0.42342	0.103165	0.671989	0.789377
ENSMUSG00000063129.1	Aldoart2	0.186578	0.133995	0.851992	0.90921
ENSMUSG00000017390.15	Aldoc	1.55898	0.806394	0.119002	0.266671
ENSMUSG00000039427.14	Alg1	-2.20419	-0.236366	0.0275112	0.115842
ENSMUSG00000075470.2	Alg10b	-0.116074	-0.0181068	0.907594	0.943523
ENSMUSG00000063362.13	Alg11	-0.693421	-0.158589	0.488045	0.643892
ENSMUSG00000035845.17	Alg12	-1.23435	-0.209624	0.217073	0.383774
ENSMUSG00000041718.15	Alg13	0.858557	0.197556	0.390585	0.558113
ENSMUSG00000039887.11	Alg14	1.46325	0.122247	0.143398	0.298385
ENSMUSG00000039740.6	Alg2	-2.33388	-0.381751	0.0196021	0.0963065
ENSMUSG00000033809.15	Alg3	-0.400212	-0.0450059	0.689	0.800316
ENSMUSG00000036632.9	Alg5	-1.63691	-0.115048	0.101648	0.244294
ENSMUSG00000073792.11	Alg6	-2.28368	-0.228531	0.0223902	0.103453
ENSMUSG00000035704.17	Alg8	-1.89575	-0.208455	0.0579934	0.175116
ENSMUSG00000032059.13	Alg9	2.53853	1.66185	0.011132	0.0708508
ENSMUSG00000079036.10	Alkbh1	-1.08172	-0.0661547	0.279376	0.45002
ENSMUSG00000044339.12	Alkbh2	0.695276	0.0989717	0.486882	0.643001
ENSMUSG00000040174.14	Alkbh3	1.68731	0.124821	0.0915428	0.230361
ENSMUSG00000039754.10	Alkbh4	-1.8252	-0.365825	0.067971	0.192603
ENSMUSG00000042650.3	Alkbh5	1.44177	0.23707	0.149367	0.306109
ENSMUSG00000042831.13	Alkbh6	-1.02279	-0.0910885	0.306407	0.476615
ENSMUSG00000002661.14	Alkbh7	-2.26874	-0.254514	0.0232839	0.10565
ENSMUSG00000025899.14	Alkbh8	0.363261	0.0421095	0.71641	0.818932
ENSMUSG00000063810.7	Alms1	-0.39135	-0.165179	0.695539	0.804918
ENSMUSG00000000320.10	Alox12	1.36034	0.872324	0.173721	0.337084
ENSMUSG00000025701.12	Alox5	1.49253	0.157255	0.135559	0.288367
ENSMUSG00000060063.9	Alox5ap	-5.18732	-1.38886	2.13344e-07	0.000241258
ENSMUSG00000020892.10	Aloxe3	2.67531	1.04936	0.00746608	0.0579284
ENSMUSG00000028028.11	Alpk1	2.15845	0.513288	0.030893	0.122765
ENSMUSG00000026024.14	Als2	1.53845	0.194255	0.123939	0.273245
ENSMUSG00000044037.15	Als2cl	0.0749833	0.0248954	0.940228	0.96261
ENSMUSG00000025134.2	Alyref	1.68655	0.535574	0.0916907	0.230446
ENSMUSG00000060244.1	Alyref2	-1.97038	-0.47861	0.048795	0.158562
ENSMUSG00000022244.7	Amacr	-2.33076	-0.282079	0.0197659	0.0967509
ENSMUSG00000040506.16	Ambra1	0.56623	0.0471274	0.571238	0.710903
ENSMUSG00000075232.5	Amd1	-0.904526	-0.0967102	0.365716	0.533908
ENSMUSG00000063953.3	Amd2	-0.667794	-0.177887	0.504265	0.655815
ENSMUSG00000036820.12	Amdhd2	0.437237	0.0548749	0.66194	0.781939
ENSMUSG00000050332.7	Amer1	-1.39102	-0.179434	0.16422	0.323803
ENSMUSG00000021986.8	Amer2	4.09845	3.14163	4.15923e-05	0.00310503
ENSMUSG00000031751.14	Amfr	1.56046	0.270135	0.118651	0.266359
ENSMUSG00000050947.9	Amigo1	2.48543	1.7098	0.0129396	0.076504
ENSMUSG00000032593.5	Amigo3	0.135807	0.0253095	0.891974	0.934552
ENSMUSG00000042225.3	Ammecr1	1.03582	0.438479	0.300286	0.470793
ENSMUSG00000041915.9	Ammecr1l	-0.191556	-0.0253416	0.84809	0.906431
ENSMUSG00000068250.13	Amn1	-1.22468	-0.213401	0.220696	0.387696
ENSMUSG00000013076.17	Amotl1	-1.35688	-0.51054	0.174819	0.338158
ENSMUSG00000032531.15	Amotl2	-0.867389	-0.379965	0.385729	0.554128
ENSMUSG00000027889.17	Ampd2	-1.3921	-0.192104	0.163893	0.323481
ENSMUSG00000005686.17	Ampd3	-2.13203	-0.161011	0.0330045	0.127917
ENSMUSG00000032607.12	Amt	0.593223	0.161949	0.553032	0.696719
ENSMUSG00000050022.16	Amz1	-2.86831	-0.644101	0.00412676	0.0429333
ENSMUSG00000020610.16	Amz2	-0.125226	-0.0103085	0.900345	0.938488
ENSMUSG00000014355.10	Anapc1	-0.724245	-0.127966	0.468916	0.627512
ENSMUSG00000036977.8	Anapc10	-2.30403	-0.286943	0.0212208	0.100685
ENSMUSG00000025135.12	Anapc11	-1.83772	-0.178838	0.0661042	0.189119
ENSMUSG00000035048.13	Anapc13	0.551931	0.0363013	0.580996	0.719426
ENSMUSG00000030649.18	Anapc15	-0.432414	-0.126196	0.66544	0.784543
ENSMUSG00000020107.10	Anapc16	-0.692051	-0.147304	0.488905	0.644407
ENSMUSG00000026965.12	Anapc2	0.146065	0.0139492	0.88387	0.929764
ENSMUSG00000029176.13	Anapc4	-1.41898	-0.219754	0.155905	0.313811
ENSMUSG00000029472.13	Anapc5	2.05275	0.159498	0.0400968	0.142756
ENSMUSG00000029466.11	Anapc7	-2.471	-0.24068	0.0134737	0.0782302
ENSMUSG00000072115.11	Ang	0.452068	0.18155	0.65122	0.774625
ENSMUSG00000021257.14	Angel1	-0.561382	-0.0792789	0.574537	0.713364
ENSMUSG00000026634.16	Angel2	-1.50143	-0.0887983	0.133246	0.285337
ENSMUSG00000027460.7	Angpt4	0.816033	0.772843	0.414481	0.579675
ENSMUSG00000033544.6	Angptl1	-0.0358551	-0.0292465	0.971398	0.982257
ENSMUSG00000028553.12	Angptl3	0.378788	0.122667	0.704845	0.811259
ENSMUSG00000002289.16	Angptl4	-0.667991	-0.377857	0.504139	0.655723
ENSMUSG00000038742.7	Angptl6	-1.84855	-0.326017	0.0645229	0.186611
ENSMUSG00000028989.3	Angptl7	-3.68707	-1.98348	0.000226848	0.00863039
ENSMUSG00000022265.7	Ank	4.81959	1.2926	1.43855e-06	0.000511551
ENSMUSG00000031543.18	Ank1	-1.07823	-0.865515	0.280932	0.451111
ENSMUSG00000032826.17	Ank2	1.2026	0.210834	0.229129	0.396352
ENSMUSG00000020790.14	Ankfy1	-0.0550835	-0.00920314	0.956072	0.972452
ENSMUSG00000024483.18	Ankhd1	1.96671	0.814254	0.0492162	0.159312
ENSMUSG00000040351.11	Ankib1	0.331667	0.0451624	0.740141	0.835297
ENSMUSG00000029501.14	Ankle2	2.547	1.78628	0.0108653	0.0699027
ENSMUSG00000036188.4	Ankmy2	-2.60908	-0.331311	0.00907856	0.063278
ENSMUSG00000021661.16	Ankra2	0.0913657	0.0171598	0.927202	0.955455
ENSMUSG00000031508.14	Ankrd10	-0.0943459	-0.0123137	0.924834	0.953843
ENSMUSG00000035569.17	Ankrd11	0.0473581	0.00897317	0.962228	0.976603
ENSMUSG00000034647.15	Ankrd12	1.04716	0.327706	0.295026	0.465439
ENSMUSG00000041870.16	Ankrd13a	2.21847	0.591148	0.0265225	0.113654
ENSMUSG00000039988.14	Ankrd13c	2.16598	0.494368	0.030313	0.121707
ENSMUSG00000005986.15	Ankrd13d	-2.17905	-0.542165	0.0293282	0.119426
ENSMUSG00000047909.11	Ankrd16	-2.04465	-0.432497	0.0408897	0.144024
ENSMUSG00000055204.15	Ankrd17	-0.676114	-0.095422	0.498969	0.65164
ENSMUSG00000067653.12	Ankrd23	0.472574	0.514896	0.636517	0.764104
ENSMUSG00000054708.17	Ankrd24	0.716239	0.165862	0.473844	0.631915
ENSMUSG00000007827.10	Ankrd26	0.0973987	0.02103	0.92241	0.952445
ENSMUSG00000034867.16	Ankrd27	-0.494049	-0.066374	0.621271	0.751119
ENSMUSG00000014496.8	Ankrd28	1.33672	0.35352	0.181314	0.345124
ENSMUSG00000022237.17	Ankrd33b	3.04555	1.78849	0.00232254	0.0325484
ENSMUSG00000049097.9	Ankrd34a	-1.69499	-1.28515	0.0900765	0.228025
ENSMUSG00000050914.16	Ankrd37	0.750013	0.194079	0.453247	0.61458
ENSMUSG00000079610.9	Ankrd39	-0.897993	-0.182825	0.369189	0.537505
ENSMUSG00000020864.13	Ankrd40	-0.714685	-0.0670258	0.474804	0.632894
ENSMUSG00000041343.19	Ankrd42	-0.934974	-0.456569	0.349801	0.519083
ENSMUSG00000052331.14	Ankrd44	-2.29932	-0.219586	0.0214865	0.101128
ENSMUSG00000048307.8	Ankrd46	-0.406065	-0.0341489	0.684695	0.797187
ENSMUSG00000031931.4	Ankrd49	-1.50309	-0.19295	0.132817	0.284727
ENSMUSG00000044864.16	Ankrd50	0.507266	0.0731798	0.611968	0.743676
ENSMUSG00000014498.9	Ankrd52	1.86549	0.718969	0.0621124	0.182539
ENSMUSG00000033055.12	Ankrd54	2.99003	2.91654	0.00278948	0.0356049
ENSMUSG00000049985.15	Ankrd55	-1.27653	-0.686095	0.201769	0.367612
ENSMUSG00000037904.14	Ankrd9	3.10109	2.16391	0.0019281	0.0291011
ENSMUSG00000024219.16	Anks1	2.18847	0.855126	0.0286356	0.117982
ENSMUSG00000022515.6	Anks3	-2.29282	-0.290008	0.0218583	0.10199
ENSMUSG00000066191.12	Anks6	0.0160832	0.00179767	0.987168	0.991092
ENSMUSG00000026199.17	Ankzf1	-2.58154	-0.350017	0.00983593	0.0656651
ENSMUSG00000036777.8	Anln	3.39329	2.3205	0.000690575	0.0169551
ENSMUSG00000037949.8	Ano10	-0.196339	-0.014865	0.844345	0.904349
ENSMUSG00000064210.7	Ano6	-1.03199	-0.0803306	0.302075	0.472518
ENSMUSG00000034107.10	Ano7	-0.236295	-0.0407666	0.813203	0.884092
ENSMUSG00000034863.9	Ano8	2.73382	1.32591	0.00626051	0.0528536
ENSMUSG00000032249.14	Anp32a	-0.886251	-0.228935	0.375482	0.543931
ENSMUSG00000028333.10	Anp32b	2.02669	1.27686	0.0426941	0.147664
ENSMUSG00000015749.12	Anp32e	1.70359	0.107969	0.0884583	0.22537
ENSMUSG00000039062.15	Anpep	0.35293	0.382839	0.724141	0.824197
ENSMUSG00000029338.13	Antxr2	4.11062	1.54919	3.94597e-05	0.00304147
ENSMUSG00000021866.15	Anxa11	3.1147	0.968705	0.0018413	0.0283847
ENSMUSG00000032231.14	Anxa2	3.56387	1.1963	0.000365433	0.0114754
ENSMUSG00000029484.12	Anxa3	2.82476	0.160406	0.00473161	0.0458402
ENSMUSG00000029994.17	Anxa4	4.80635	0.994731	1.53713e-06	0.000511551
ENSMUSG00000027712.13	Anxa5	4.42458	1.60083	9.66288e-06	0.0012732
ENSMUSG00000018340.13	Anxa6	2.48222	0.391463	0.0130565	0.0768753
ENSMUSG00000021814.17	Anxa7	-1.03996	-0.0583707	0.298356	0.468637
ENSMUSG00000015702.13	Anxa9	1.51894	1.0073	0.128777	0.280064
ENSMUSG00000021322.8	Aoah	2.19162	1.68151	0.0284066	0.117527
ENSMUSG00000074238.6	Ap1ar	1.5903	0.464606	0.111768	0.257759
ENSMUSG00000009090.17	Ap1b1	-2.59261	-0.262122	0.00952509	0.0644968
ENSMUSG00000031731.16	Ap1g1	-1.21942	-0.126804	0.222684	0.389584
ENSMUSG00000040701.16	Ap1g2	-0.209358	-0.0204638	0.834169	0.89851
ENSMUSG00000003033.15	Ap1m1	-2.28107	-0.241101	0.0225441	0.103841
ENSMUSG00000004849.14	Ap1s1	1.01115	0.084147	0.311944	0.482133
ENSMUSG00000031367.15	Ap1s2	1.77063	1.10955	0.0766221	0.207224
ENSMUSG00000060279.14	Ap2a1	2.36604	1.57794	0.0179795	0.0916589
ENSMUSG00000002957.11	Ap2a2	2.4451	1.34339	0.0144813	0.0810666
ENSMUSG00000035152.14	Ap2b1	0.844511	0.0594164	0.398384	0.564701
ENSMUSG00000022841.15	Ap2m1	2.21108	0.097136	0.0270305	0.114669
ENSMUSG00000008036.11	Ap2s1	-1.72238	-0.132675	0.0850016	0.220251
ENSMUSG00000021686.6	Ap3b1	-1.40163	-0.0800948	0.161025	0.320208
ENSMUSG00000020198.8	Ap3d1	1.35764	0.782622	0.174578	0.338104
ENSMUSG00000021824.13	Ap3m1	-1.25112	-0.0710615	0.21089	0.377302
ENSMUSG00000031539.6	Ap3m2	-2.98351	-0.34235	0.00284959	0.0360026
ENSMUSG00000024480.9	Ap3s1	2.53397	1.42797	0.0112778	0.0713021
ENSMUSG00000063801.7	Ap3s2	-1.33603	-0.162272	0.181539	0.345387
ENSMUSG00000032952.11	Ap4b1	-1.55051	-0.351323	0.121019	0.269006
ENSMUSG00000001998.15	Ap4e1	-2.1677	-0.369411	0.0301816	0.121484
ENSMUSG00000019518.11	Ap4m1	-2.50233	-0.470283	0.0123378	0.0744758
ENSMUSG00000020955.9	Ap4s1	1.21736	0.318632	0.223467	0.389986
ENSMUSG00000049562.5	Ap5b1	-0.333775	-0.0692901	0.738549	0.834281
ENSMUSG00000036291.6	Ap5m1	-0.371206	-0.0641914	0.710484	0.815225
ENSMUSG00000068264.11	Ap5s1	2.33195	0.193706	0.0197035	0.0965253
ENSMUSG00000039623.13	Ap5z1	-1.47282	-0.158023	0.1408	0.295073
ENSMUSG00000019979.12	Apaf1	-0.836212	-0.141382	0.403036	0.568851
ENSMUSG00000024897.8	Apba1	2.15941	0.908953	0.0308185	0.122551
ENSMUSG00000004931.11	Apba3	0.657254	0.12893	0.511017	0.661661
ENSMUSG00000037032.16	Apbb1	3.52431	0.617251	0.000424589	0.0127915
ENSMUSG00000026786.14	Apbb1ip	-1.94704	-0.243537	0.0515304	0.163503
ENSMUSG00000029207.16	Apbb2	2.26989	0.587759	0.0232145	0.105456
ENSMUSG00000005871.14	Apc	0.640225	0.322299	0.522026	0.670757
ENSMUSG00000020135.13	Apc2	1.67431	0.843506	0.0940704	0.233787
ENSMUSG00000032590.14	Apeh	-2.1084	-0.256418	0.0349961	0.132463
ENSMUSG00000035960.14	Apex1	-1.84781	-0.238753	0.06463	0.186611
ENSMUSG00000025269.16	Apex2	-1.70844	-0.382312	0.0875543	0.22398
ENSMUSG00000015750.15	Aph1a	-0.521937	-0.0382209	0.601714	0.735869
ENSMUSG00000032375.15	Aph1b	1.03451	0.293349	0.300899	0.471279
ENSMUSG00000053040.13	Aph1c	-3.37752	-0.647249	0.000731418	0.0174336
ENSMUSG00000027193.12	Api5	-1.29127	-0.163865	0.196611	0.361266
ENSMUSG00000010911.12	Apip	-0.297242	-0.0195357	0.766282	0.853181
ENSMUSG00000030051.10	Aplf	-0.43869	-0.104624	0.660886	0.781113
ENSMUSG00000037010.7	Apln	1.71302	1.30779	0.0867081	0.222776
ENSMUSG00000044338.9	Aplnr	2.27147	0.943965	0.0231183	0.105382
ENSMUSG00000006651.8	Aplp1	1.99953	3.4971	0.0455506	0.152972
ENSMUSG00000031996.17	Aplp2	0.944105	0.151751	0.345116	0.514639
ENSMUSG00000033096.7	Apmap	-0.0259899	-0.00327098	0.979265	0.986496
ENSMUSG00000005681.12	Apoa2	0.744193	0.484567	0.45676	0.616927
ENSMUSG00000020609.14	Apob	1.93639	1.19676	0.0528202	0.165955
ENSMUSG00000040613.14	Apobec1	-1.70348	-0.216217	0.0884786	0.225374
ENSMUSG00000040694.4	Apobec2	-2.92599	-0.881047	0.00343363	0.0394536
ENSMUSG00000009585.18	Apobec3	-3.23484	-0.174914	0.00121711	0.0223985
ENSMUSG00000042759.12	Apobr	-0.0230001	-0.0111897	0.98165	0.987976
ENSMUSG00000002985.16	Apoe	-0.422326	-0.465778	0.672787	0.789831
ENSMUSG00000090698.2	Apold1	3.86639	1.77837	0.000110458	0.00553223
ENSMUSG00000079508.8	Apoo	-1.36029	-0.159953	0.173739	0.337084
ENSMUSG00000025525.12	Apool	-2.06589	-0.255915	0.0388386	0.140166
ENSMUSG00000037787.14	Apopt1	0.577178	0.0759693	0.563819	0.704923
ENSMUSG00000022892.11	App	2.01501	1.13515	0.0439041	0.150012
ENSMUSG00000018481.9	Appbp2	1.10068	0.222711	0.271034	0.441071
ENSMUSG00000040760.11	Appl1	2.11476	0.16755	0.0344503	0.13115
ENSMUSG00000020263.14	Appl2	-0.668984	-0.0525134	0.503506	0.655187
ENSMUSG00000006589.8	Aprt	2.72987	0.285236	0.00633597	0.0531823
ENSMUSG00000028411.15	Aptx	-0.693247	-0.0730744	0.488155	0.643965
ENSMUSG00000042797.9	Aqp11	0.893616	0.327175	0.371527	0.539981
ENSMUSG00000040383.16	Aqr	-2.40541	-0.209534	0.0161544	0.0868837
ENSMUSG00000001127.12	Araf	-1.24471	-0.0885528	0.213237	0.379821
ENSMUSG00000032812.18	Arap1	1.9941	0.202213	0.0461412	0.153934
ENSMUSG00000037999.13	Arap2	-2.66597	-1.08977	0.00767667	0.0586776
ENSMUSG00000024451.8	Arap3	-0.809778	-0.112028	0.418068	0.582928
ENSMUSG00000032096.16	Arcn1	-0.593639	-0.0349573	0.552754	0.696516
ENSMUSG00000042350.13	Arel1	-1.24604	-0.2456	0.21275	0.379332
ENSMUSG00000048076.14	Arf1	-1.84798	-0.0761256	0.0646059	0.186611
ENSMUSG00000062421.13	Arf2	-3.31082	-0.29124	0.000930246	0.0196128
ENSMUSG00000051853.10	Arf3	2.84391	1.95561	0.00445642	0.0445694
ENSMUSG00000021877.12	Arf4	-2.62611	-0.264007	0.00863681	0.0618678
ENSMUSG00000020440.13	Arf5	3.11007	1.55917	0.00187044	0.028574
ENSMUSG00000044147.8	Arf6	1.35487	0.228175	0.175459	0.338749
ENSMUSG00000027575.19	Arfgap1	-1.63924	-0.195375	0.101164	0.243588
ENSMUSG00000027255.14	Arfgap2	-1.67986	-0.14085	0.0929851	0.232294
ENSMUSG00000054277.8	Arfgap3	2.09849	0.185517	0.035862	0.134157
ENSMUSG00000067851.11	Arfgef1	0.531476	0.070531	0.595089	0.729873
ENSMUSG00000074582.10	Arfgef2	2.38662	0.74644	0.0170038	0.088797
ENSMUSG00000074513.9	Arfip1	-3.17611	-0.210362	0.00149262	0.0254927
ENSMUSG00000030881.15	Arfip2	-1.32679	-0.20758	0.184579	0.349211
ENSMUSG00000038671.15	Arfrp1	-2.51125	-0.254785	0.0120303	0.0738367
ENSMUSG00000019987.9	Arg1	1.16505	0.421726	0.244	0.411931
ENSMUSG00000040459.11	Arglu1	0.545109	0.115114	0.585679	0.722429
ENSMUSG00000027247.16	Arhgap1	1.05342	0.106038	0.292149	0.462868
ENSMUSG00000041219.14	Arhgap11a	0.383915	0.0787903	0.701041	0.808795
ENSMUSG00000041225.16	Arhgap12	-4.64215	-0.521786	3.44797e-06	0.000772214
ENSMUSG00000049744.15	Arhgap15	1.4982	0.75672	0.134082	0.286714
ENSMUSG00000030766.15	Arhgap17	2.17576	0.490964	0.0295732	0.119996
ENSMUSG00000039031.16	Arhgap18	2.42934	0.519823	0.0151263	0.0832016
ENSMUSG00000025154.14	Arhgap19	1.54201	0.257886	0.123071	0.272025
ENSMUSG00000036591.16	Arhgap21	0.264845	0.0573101	0.791129	0.870315
ENSMUSG00000063506.14	Arhgap22	0.661237	0.0523872	0.50846	0.659753
ENSMUSG00000049807.16	Arhgap23	-0.92355	-0.183189	0.355721	0.524392
ENSMUSG00000057315.14	Arhgap24	0.661325	0.158382	0.508404	0.659752
ENSMUSG00000030047.14	Arhgap25	-3.18565	-0.281035	0.00144429	0.0249909
ENSMUSG00000036452.17	Arhgap26	2.44772	1.08738	0.0143765	0.0807233
ENSMUSG00000034255.17	Arhgap27	-1.61549	-0.193979	0.106204	0.250928
ENSMUSG00000039831.16	Arhgap29	2.36796	0.260801	0.0178866	0.0912787
ENSMUSG00000048865.16	Arhgap30	0.180756	0.0133619	0.856559	0.91228
ENSMUSG00000022799.4	Arhgap31	-0.364555	-0.117265	0.715443	0.818379
ENSMUSG00000041444.14	Arhgap32	0.712662	0.228631	0.476055	0.633891
ENSMUSG00000058230.12	Arhgap35	1.79644	0.635998	0.0724238	0.200156
ENSMUSG00000033697.15	Arhgap39	2.10442	1.32224	0.035342	0.133079
ENSMUSG00000031389.17	Arhgap4	-2.44846	-0.264169	0.0143469	0.080651
ENSMUSG00000033389.16	Arhgap44	1.54476	0.834187	0.122403	0.271018
ENSMUSG00000035697.14	Arhgap45	-0.186987	-0.0259113	0.851671	0.90921
ENSMUSG00000035133.9	Arhgap5	-2.04518	-0.150125	0.0408368	0.143919
ENSMUSG00000031355.16	Arhgap6	1.17795	0.38625	0.238818	0.407763
ENSMUSG00000040345.10	Arhgap9	1.70722	1.41628	0.0877806	0.224292
ENSMUSG00000025132.13	Arhgdia	1.79917	0.375259	0.071991	0.199704
ENSMUSG00000030220.13	Arhgdib	1.73755	0.190542	0.0822897	0.216245
ENSMUSG00000040940.18	Arhgef1	2.09036	1.38402	0.0365853	0.135666
ENSMUSG00000071176.10	Arhgef10	0.00471119	0.00209061	0.996241	0.997414
ENSMUSG00000040964.16	Arhgef10l	3.83211	0.954263	0.000127051	0.00600835
ENSMUSG00000041977.18	Arhgef11	2.96506	1.12782	0.00302626	0.0369967
ENSMUSG00000059495.14	Arhgef12	1.19737	0.257696	0.231162	0.398705
ENSMUSG00000052921.13	Arhgef15	-0.29981	-0.33688	0.764322	0.852234
ENSMUSG00000004568.12	Arhgef18	1.29822	0.328525	0.194212	0.358689
ENSMUSG00000028059.15	Arhgef2	-3.95232	-0.163916	7.73975e-05	0.00473561
ENSMUSG00000019467.15	Arhgef25	0.937812	0.194494	0.348341	0.517865
ENSMUSG00000021895.10	Arhgef3	-1.59656	-0.297755	0.110363	0.256312
ENSMUSG00000054901.7	Arhgef33	0.0238891	0.0250573	0.980941	0.987597
ENSMUSG00000051517.14	Arhgef39	-1.55554	-0.530524	0.119818	0.26754
ENSMUSG00000037509.20	Arhgef4	1.85258	1.18366	0.0639423	0.185744
ENSMUSG00000004562.16	Arhgef40	-1.5097	-0.221887	0.131121	0.282777
ENSMUSG00000033542.13	Arhgef5	2.21539	2.47152	0.0267333	0.114104
ENSMUSG00000031133.12	Arhgef6	4.52657	0.528027	5.99479e-06	0.000961597
ENSMUSG00000031511.15	Arhgef7	-3.34259	-0.529317	0.000829995	0.0186239
ENSMUSG00000025656.17	Arhgef9	-0.698742	-0.15677	0.484713	0.641042
ENSMUSG00000007880.16	Arid1a	0.533854	0.105088	0.593442	0.728304
ENSMUSG00000069729.14	Arid1b	1.01693	0.30047	0.309188	0.479364
ENSMUSG00000033237.19	Arid2	2.54112	0.344247	0.0110499	0.0705553
ENSMUSG00000019564.12	Arid3a	2.54839	0.304042	0.010822	0.0697379
ENSMUSG00000004661.15	Arid3b	0.144259	0.0145928	0.885296	0.930234
ENSMUSG00000048118.17	Arid4a	0.056586	0.0122351	0.954875	0.971406
ENSMUSG00000039219.18	Arid4b	0.509324	0.0623653	0.610525	0.742514
ENSMUSG00000037447.16	Arid5a	-1.40803	-0.109274	0.159122	0.317761
ENSMUSG00000019947.10	Arid5b	2.23866	0.687125	0.0251778	0.110227
ENSMUSG00000025234.11	Arih1	-1.18262	-0.134704	0.236958	0.405638
ENSMUSG00000064145.12	Arih2	0.547658	0.0497122	0.583927	0.721165
ENSMUSG00000060904.14	Arl1	-3.33773	-0.179994	0.000844643	0.0186702
ENSMUSG00000025870.10	Arl10	-2.6348	-0.384118	0.00841867	0.0612753
ENSMUSG00000043157.8	Arl11	2.20722	0.40844	0.0272988	0.115196
ENSMUSG00000022911.11	Arl13b	-2.42486	-0.407474	0.0153141	0.0839623
ENSMUSG00000027122.15	Arl14ep	1.20359	0.120291	0.228747	0.396037
ENSMUSG00000042348.10	Arl15	-3.01782	-0.399063	0.00254597	0.0341476
ENSMUSG00000057594.12	Arl16	0.928728	0.124915	0.35303	0.521785
ENSMUSG00000024944.5	Arl2	-0.234521	-0.0369493	0.814581	0.88496
ENSMUSG00000031776.17	Arl2bp	2.58611	1.80237	0.00970658	0.0651312
ENSMUSG00000025035.8	Arl3	1.22694	0.170034	0.219845	0.38683
ENSMUSG00000047446.18	Arl4a	1.56286	0.402795	0.118086	0.265873
ENSMUSG00000049866.12	Arl4c	0.727347	0.0803464	0.467014	0.626025
ENSMUSG00000034936.2	Arl4d	-2.37424	-0.576794	0.017585	0.0903222
ENSMUSG00000036093.7	Arl5a	-2.24674	-0.230259	0.0246566	0.109354
ENSMUSG00000017418.13	Arl5b	0.0756507	0.018518	0.939697	0.962316
ENSMUSG00000038352.15	Arl5c	4.00334	0.788795	6.2454e-05	0.0041415
ENSMUSG00000022722.18	Arl6	-1.04528	-0.152248	0.295894	0.466311
ENSMUSG00000030654.9	Arl6ip1	-1.56758	-0.168357	0.116979	0.264669
ENSMUSG00000029404.15	Arl6ip4	1.33255	0.226241	0.182678	0.346895
ENSMUSG00000035199.6	Arl6ip5	-3.44056	-0.432862	0.000580502	0.0153798
ENSMUSG00000026960.6	Arl6ip6	-1.98305	-0.323063	0.0473618	0.156119
ENSMUSG00000026426.10	Arl8a	4.02219	1.02123	5.7659e-05	0.00395614
ENSMUSG00000030105.8	Arl8b	1.30621	0.307151	0.191481	0.35625
ENSMUSG00000027599.9	Armc1	-1.24043	-0.0864596	0.214815	0.38143
ENSMUSG00000038525.16	Armc10	-1.13432	-0.126476	0.256658	0.425553
ENSMUSG00000037683.14	Armc3	-3.78	-1.28132	0.000156826	0.00708204
ENSMUSG00000042178.6	Armc5	1.31821	0.287371	0.187433	0.352191
ENSMUSG00000002343.11	Armc6	-1.29054	-0.123999	0.196863	0.361448
ENSMUSG00000057219.11	Armc7	-0.316891	-0.0483727	0.751326	0.843094
ENSMUSG00000032468.11	Armc8	-1.59587	-0.150016	0.110519	0.256473
ENSMUSG00000062590.13	Armc9	-0.0420715	-0.00486174	0.966442	0.979267
ENSMUSG00000033436.13	Armcx2	-1.52398	-0.178754	0.127514	0.278437
ENSMUSG00000049047.11	Armcx3	-1.14134	-0.0797408	0.253727	0.422549
ENSMUSG00000072969.2	Armcx5	-0.832718	-0.114635	0.405004	0.570814
ENSMUSG00000050394.14	Armcx6	0.165327	0.0297836	0.868687	0.919914
ENSMUSG00000039901.9	Armh3	-2.49112	-0.246583	0.012734	0.0757486
ENSMUSG00000061759.15	Armt1	-1.99157	-0.390657	0.0464185	0.154551
ENSMUSG00000015522.18	Arnt	-1.33008	-0.163923	0.183493	0.347934
ENSMUSG00000015709.9	Arnt2	-0.149929	-0.145839	0.880821	0.927797
ENSMUSG00000055116.8	Arntl	1.03982	0.369676	0.298423	0.46868
ENSMUSG00000029621.14	Arpc1a	-2.82612	-0.253126	0.00471149	0.045728
ENSMUSG00000029622.16	Arpc1b	1.38846	0.369182	0.164996	0.324631
ENSMUSG00000006304.14	Arpc2	1.88323	0.341612	0.0596694	0.177813
ENSMUSG00000029465.14	Arpc3	1.46274	0.12264	0.143538	0.298546
ENSMUSG00000079426.13	Arpc4	-3.05912	-0.180485	0.00221991	0.031671
ENSMUSG00000008475.13	Arpc5	0.662265	0.0269091	0.507802	0.659187
ENSMUSG00000026755.14	Arpc5l	-0.265045	-0.0287924	0.790975	0.870295
ENSMUSG00000039043.5	Arpin	0.703102	0.464724	0.481992	0.638863
ENSMUSG00000007656.13	Arpp19	-0.961619	-0.0789516	0.336241	0.505597
ENSMUSG00000032503.18	Arpp21	0.727858	0.742161	0.466701	0.625805
ENSMUSG00000018909.15	Arrb1	0.229614	0.0431125	0.818391	0.88776
ENSMUSG00000060216.15	Arrb2	1.96471	0.458194	0.0494475	0.159538
ENSMUSG00000026972.15	Arrdc1	-2.05133	-0.303238	0.0402345	0.142979
ENSMUSG00000002910.11	Arrdc2	0.907071	0.482866	0.364369	0.532457
ENSMUSG00000074794.10	Arrdc3	-1.6698	-0.409611	0.0949588	0.234414
ENSMUSG00000042659.15	Arrdc4	1.68078	0.807402	0.0928055	0.232258
ENSMUSG00000022620.14	Arsa	1.21952	0.104308	0.222646	0.389584
ENSMUSG00000042082.7	Arsb	-0.690405	-0.154178	0.489939	0.645244
ENSMUSG00000020604.13	Arsg	4.18839	0.849319	2.80943e-05	0.0024751
ENSMUSG00000021592.17	Arsk	-1.61337	-0.12827	0.106664	0.251578
ENSMUSG00000034842.16	Art3	4.58376	2.80679	4.56681e-06	0.000864851
ENSMUSG00000031982.5	Arv1	-1.73826	-0.207994	0.0821648	0.21606
ENSMUSG00000000325.16	Arvcf	0.0807371	0.00724115	0.935651	0.959462
ENSMUSG00000048040.8	Arxes2	-0.937755	-0.428665	0.34837	0.517865
ENSMUSG00000003559.7	As3mt	2.02102	0.0715666	0.0432772	0.148597
ENSMUSG00000031591.14	Asah1	-1.69328	-0.171589	0.0904021	0.228557
ENSMUSG00000024887.9	Asah2	0.135959	0.0314787	0.891853	0.934525
ENSMUSG00000022377.16	Asap1	0.356763	0.120409	0.721269	0.822066
ENSMUSG00000036995.7	Asap3	-0.929529	-0.144564	0.352615	0.521498
ENSMUSG00000026311.16	Asb1	-0.903075	-0.20503	0.366486	0.534758
ENSMUSG00000038204.13	Asb10	-0.147444	-0.0223299	0.882782	0.928872
ENSMUSG00000033781.7	Asb13	0.909845	0.0535039	0.362904	0.53106
ENSMUSG00000021200.14	Asb2	2.23152	1.31834	0.025647	0.111431
ENSMUSG00000020305.13	Asb3	-2.77085	-0.479836	0.0055911	0.0500578
ENSMUSG00000042607.15	Asb4	-0.0336057	-0.0161269	0.973192	0.982963
ENSMUSG00000039483.10	Asb6	-0.382458	-0.0451717	0.702121	0.809144
ENSMUSG00000030509.17	Asb7	-0.880592	-0.156527	0.378539	0.546891
ENSMUSG00000048175.13	Asb8	-1.06103	-0.107678	0.288674	0.458772
ENSMUSG00000044475.14	Ascc1	-2.85136	-0.198037	0.00435329	0.0440674
ENSMUSG00000020412.16	Ascc2	0.713399	0.149139	0.475599	0.633527
ENSMUSG00000038774.9	Ascc3	1.66834	0.276758	0.0952479	0.23472
ENSMUSG00000009248.6	Ascl2	1.86386	0.392679	0.062342	0.182806
ENSMUSG00000035951.2	Ascl3	1.54108	1.38983	0.123299	0.27234
ENSMUSG00000019857.7	Asf1a	2.68652	2.04014	0.00722002	0.0570627
ENSMUSG00000005470.8	Asf1b	0.598757	0.077708	0.549335	0.694201
ENSMUSG00000028053.13	Ash1l	1.34331	0.194731	0.179171	0.343119
ENSMUSG00000031575.18	Ash2l	1.53667	0.66601	0.124375	0.273865
ENSMUSG00000023017.10	Asic1	0.473278	0.285982	0.636015	0.763775
ENSMUSG00000025533.15	Asl	2.80958	0.315749	0.00496062	0.0470181
ENSMUSG00000052456.9	Asna1	0.414516	0.0461782	0.678496	0.792692
ENSMUSG00000029752.12	Asns	4.23807	4.21502	2.25454e-05	0.00221168
ENSMUSG00000026095.15	Asnsd1	-0.517911	-0.0500971	0.60452	0.738236
ENSMUSG00000020774.9	Aspa	-0.472049	-0.251349	0.636892	0.764249
ENSMUSG00000028207.18	Asph	-2.59406	-0.179611	0.00948505	0.0644968
ENSMUSG00000025142.18	Aspscr1	1.87979	0.141632	0.0601362	0.178679
ENSMUSG00000024654.8	Asrgl1	-1.60985	-0.447862	0.107431	0.252566
ENSMUSG00000032567.16	Aste1	-1.98127	-0.42648	0.0475615	0.156343
ENSMUSG00000042548.14	Asxl1	-1.06577	-0.0752821	0.286526	0.456947
ENSMUSG00000037486.18	Asxl2	1.07765	0.175397	0.281189	0.451287
ENSMUSG00000013662.5	Atad1	-2.26217	-0.285393	0.0236871	0.106907
ENSMUSG00000022360.8	Atad2	-0.797615	-0.118584	0.425094	0.589126
ENSMUSG00000052812.5	Atad2b	0.108153	0.0263373	0.913875	0.947189
ENSMUSG00000029036.18	Atad3a	1.81903	0.746662	0.0689061	0.194418
ENSMUSG00000017550.14	Atad5	-0.398053	-0.116781	0.690591	0.801302
ENSMUSG00000024426.17	Atat1	-3.9685	-0.311108	7.23256e-05	0.00459093
ENSMUSG00000030850.17	Ate1	-1.10364	-0.161247	0.269749	0.439761
ENSMUSG00000023027.13	Atf1	1.51583	0.514063	0.129563	0.280795
ENSMUSG00000027104.18	Atf2	-0.63256	-0.0324396	0.527021	0.675056
ENSMUSG00000026628.13	Atf3	0.161302	0.0336676	0.871855	0.921871
ENSMUSG00000042406.8	Atf4	0.3352	0.0575531	0.737474	0.833538
ENSMUSG00000026663.6	Atf6	2.19645	0.210959	0.0280594	0.116783
ENSMUSG00000015461.15	Atf6b	0.776619	0.0643244	0.437383	0.600896
ENSMUSG00000099083.7	Atf7	4.31186	0.354965	1.61887e-05	0.00176293
ENSMUSG00000030213.12	Atf7ip	1.34062	0.0855901	0.180043	0.343753
ENSMUSG00000021619.6	Atg10	-2.66001	-0.258935	0.00781376	0.0589612
ENSMUSG00000037204.7	Atg101	-2.80888	-0.324149	0.00497143	0.0470206
ENSMUSG00000032905.5	Atg12	-2.31533	-0.183447	0.0205946	0.0989404
ENSMUSG00000027244.14	Atg13	1.19224	0.0987739	0.233168	0.401264
ENSMUSG00000037526.7	Atg14	-2.11424	-0.297846	0.0344951	0.131278
ENSMUSG00000026289.15	Atg16l1	1.7368	0.626979	0.0824217	0.216305
ENSMUSG00000047767.17	Atg16l2	3.00412	0.458103	0.00266352	0.034634
ENSMUSG00000024773.14	Atg2a	1.43766	0.204157	0.15053	0.307914
ENSMUSG00000041341.10	Atg2b	2.76466	1.07373	0.00569821	0.050703
ENSMUSG00000022663.3	Atg3	2.97538	2.35786	0.00292622	0.0366244
ENSMUSG00000079418.3	Atg4a	-1.84656	-0.256717	0.0648112	0.186643
ENSMUSG00000087119.4	Atg4a-ps	0.0435504	0.0229169	0.965263	0.978702
ENSMUSG00000026280.17	Atg4b	-1.66726	-0.184261	0.0954627	0.235043
ENSMUSG00000028550.15	Atg4c	-0.826156	-0.103551	0.408716	0.574476
ENSMUSG00000002820.6	Atg4d	-0.989931	-0.100452	0.322208	0.492806
ENSMUSG00000038160.7	Atg5	-2.78427	-0.246934	0.00536487	0.0490231
ENSMUSG00000030314.16	Atg7	2.61538	0.353816	0.0089127	0.0626633
ENSMUSG00000033124.15	Atg9a	0.29538	0.0573928	0.767704	0.854123
ENSMUSG00000026192.13	Atic	-1.89355	-0.267906	0.0582847	0.175594
ENSMUSG00000021066.9	Atl1	-1.98536	-0.379327	0.0471045	0.15579
ENSMUSG00000059811.13	Atl2	-0.752939	-0.128335	0.451487	0.613175
ENSMUSG00000024759.13	Atl3	-0.331647	-0.0860174	0.740156	0.835297
ENSMUSG00000034218.16	Atm	-1.80785	-0.283418	0.0706291	0.197356
ENSMUSG00000047388.10	Atmin	2.29688	0.937474	0.0216256	0.101461
ENSMUSG00000004263.15	Atn1	1.04551	1.31594	0.295785	0.466203
ENSMUSG00000018585.9	Atox1	-0.800504	-0.0863521	0.423419	0.587538
ENSMUSG00000025324.8	Atp10a	1.84731	1.50306	0.0647025	0.186643
ENSMUSG00000055415.7	Atp10b	-0.722574	-0.248775	0.469942	0.628247
ENSMUSG00000031441.15	Atp11a	0.865606	0.259044	0.386706	0.554841
ENSMUSG00000037400.17	Atp11b	1.54497	0.314121	0.122355	0.271018
ENSMUSG00000062949.13	Atp11c	1.79845	0.340591	0.0721055	0.199835
ENSMUSG00000031862.10	Atp13a1	1.82765	1.72529	0.0676014	0.191873
ENSMUSG00000036622.15	Atp13a2	2.75827	2.48592	0.00581081	0.0512058
ENSMUSG00000022533.14	Atp13a3	1.5951	0.281193	0.110689	0.256627
ENSMUSG00000033161.10	Atp1a1	2.56873	1.80552	0.0102073	0.0673611
ENSMUSG00000040907.15	Atp1a3	3.76279	3.29606	0.000168031	0.00735987
ENSMUSG00000032412.8	Atp1b3	1.23549	0.746023	0.216649	0.383425
ENSMUSG00000025436.12	Atp23	2.13551	1.83496	0.0327198	0.12713
ENSMUSG00000030730.12	Atp2a1	2.36601	2.08138	0.0179809	0.0916589
ENSMUSG00000029467.15	Atp2a2	-1.24356	-0.161322	0.213663	0.38017
ENSMUSG00000020788.15	Atp2a3	1.07193	0.298012	0.283751	0.453986
ENSMUSG00000019943.10	Atp2b1	2.66688	0.728111	0.00765584	0.0586667
ENSMUSG00000030302.16	Atp2b2	-3.05769	-0.657483	0.00223049	0.0317838
ENSMUSG00000032570.17	Atp2c1	3.17321	0.454971	0.00150764	0.0256125
ENSMUSG00000025428.15	Atp5a1	-1.93669	-0.0669191	0.0527832	0.165926
ENSMUSG00000025393.12	Atp5b	0.93631	0.0161025	0.349113	0.518451
ENSMUSG00000025781.14	Atp5c1	-0.253148	-0.0121662	0.800154	0.876103
ENSMUSG00000003072.15	Atp5d	1.452	0.210077	0.146502	0.302484
ENSMUSG00000016252.7	Atp5e	-0.98512	-0.0944827	0.324565	0.495064
ENSMUSG00000000563.17	Atp5f1	-1.50356	-0.102826	0.132695	0.284518
ENSMUSG00000006057.15	Atp5g1	1.99567	0.126793	0.0459698	0.153794
ENSMUSG00000062683.11	Atp5g2	-0.947062	-0.0795702	0.343607	0.513292
ENSMUSG00000018770.9	Atp5g3	-1.01786	-0.0757196	0.308743	0.478869
ENSMUSG00000034566.10	Atp5h	0.173825	0.0135452	0.862003	0.915859
ENSMUSG00000022890.13	Atp5j	2.02958	0.165901	0.0423997	0.146944
ENSMUSG00000038690.15	Atp5j2	-0.113319	-0.0106754	0.909778	0.944882
ENSMUSG00000050856.16	Atp5k	0.433514	0.0592131	0.664641	0.784026
ENSMUSG00000038717.8	Atp5l	1.10071	0.105455	0.271021	0.441071
ENSMUSG00000021290.6	Atp5mpl	1.47646	0.100415	0.139821	0.293653
ENSMUSG00000022956.11	Atp5o	1.57492	0.196002	0.115275	0.26251
ENSMUSG00000054894.6	Atp5s	-1.72887	-0.269959	0.0838324	0.218357
ENSMUSG00000019087.13	Atp6ap1	-1.38899	-0.110098	0.164834	0.324524
ENSMUSG00000031007.2	Atp6ap2	0.7711	0.0563368	0.440648	0.604221
ENSMUSG00000019302.16	Atp6v0a1	2.47332	0.345615	0.0133862	0.078081
ENSMUSG00000038023.12	Atp6v0a2	-2.05895	-0.208158	0.0394989	0.141647
ENSMUSG00000033379.13	Atp6v0b	-1.38362	-0.194125	0.166474	0.326835
ENSMUSG00000024121.13	Atp6v0c	0.299225	0.0238084	0.764768	0.852375
ENSMUSG00000013160.7	Atp6v0d1	1.09009	0.0593346	0.275672	0.446172
ENSMUSG00000015575.14	Atp6v0e	-1.25555	-0.0980306	0.209278	0.375133
ENSMUSG00000039347.7	Atp6v0e2	1.75507	0.91021	0.0792474	0.211776
ENSMUSG00000052459.13	Atp6v1a	0.306416	0.0388264	0.759288	0.848132
ENSMUSG00000006273.14	Atp6v1b2	0.0196145	0.00240607	0.984351	0.989519
ENSMUSG00000022295.8	Atp6v1c1	-2.41417	-0.138389	0.0157713	0.0854817
ENSMUSG00000020566.19	Atp6v1c2	-0.915399	-0.49581	0.359982	0.528639
ENSMUSG00000021114.9	Atp6v1d	-2.31354	-0.226487	0.0206929	0.0990824
ENSMUSG00000019210.10	Atp6v1e1	-1.79259	-0.246236	0.0730379	0.201184
ENSMUSG00000004285.12	Atp6v1f	-2.79198	-0.225622	0.00523865	0.0483052
ENSMUSG00000090685.1	Atp6v1fnb	-0.675466	-0.504191	0.49938	0.651969
ENSMUSG00000039105.6	Atp6v1g1	-2.02478	-0.0909526	0.0428897	0.147938
ENSMUSG00000024403.16	Atp6v1g2	-0.249852	-0.0667701	0.802702	0.877921
ENSMUSG00000033793.12	Atp6v1h	-2.23571	-0.144431	0.0253708	0.110688
ENSMUSG00000033792.12	Atp7a	-1.51938	-0.289764	0.128667	0.280029
ENSMUSG00000006567.11	Atp7b	1.4845	0.931109	0.137676	0.291239
ENSMUSG00000037685.15	Atp8a1	3.3754	1.44102	0.000737073	0.0175332
ENSMUSG00000021983.16	Atp8a2	1.2638	0.281584	0.2063	0.372438
ENSMUSG00000039529.8	Atp8b1	-2.33604	-1.43971	0.019489	0.0959498
ENSMUSG00000060671.12	Atp8b2	-1.75325	-0.369495	0.0795586	0.212116
ENSMUSG00000028457.18	Atp8b5	2.30436	1.52923	0.0212027	0.10067
ENSMUSG00000027546.15	Atp9a	-1.15401	-0.29073	0.248497	0.417031
ENSMUSG00000024566.9	Atp9b	1.25616	0.451867	0.20906	0.375025
ENSMUSG00000028710.17	Atpaf1	1.3578	0.139944	0.174526	0.338104
ENSMUSG00000042709.14	Atpaf2	-0.783307	-0.0737425	0.433447	0.597008
ENSMUSG00000054428.12	Atpif1	-1.27088	-0.128741	0.203771	0.369392
ENSMUSG00000032409.15	Atr	-0.0936527	-0.0217393	0.925385	0.954328
ENSMUSG00000013622.15	Atraid	-2.88298	-0.272925	0.00393927	0.0423543
ENSMUSG00000025646.9	Atrip	-2.28865	-0.170182	0.0220997	0.102711
ENSMUSG00000027312.14	Atrn	0.643279	0.116856	0.520043	0.668933
ENSMUSG00000054843.8	Atrnl1	4.4981	5.71803	6.8564e-06	0.00107086
ENSMUSG00000031229.16	Atrx	0.994281	0.263308	0.320086	0.490755
ENSMUSG00000046876.16	Atxn1	1.10786	0.234569	0.267922	0.437861
ENSMUSG00000016541.10	Atxn10	2.33939	0.155117	0.0193152	0.0955162
ENSMUSG00000069895.4	Atxn1l	2.50273	0.475744	0.0123238	0.0744447
ENSMUSG00000042605.16	Atxn2	-1.34711	-0.210041	0.177944	0.341505
ENSMUSG00000032637.15	Atxn2l	2.45154	0.943063	0.0142245	0.080355
ENSMUSG00000021189.11	Atxn3	-1.02037	-0.203117	0.307551	0.477581
ENSMUSG00000021738.5	Atxn7	-0.42707	-0.0956253	0.669328	0.787718
ENSMUSG00000020564.17	Atxn7l1	-0.751625	-0.122758	0.452277	0.613826
ENSMUSG00000048997.17	Atxn7l2	-1.12183	-0.200431	0.261933	0.431613
ENSMUSG00000059995.12	Atxn7l3	2.15816	0.326552	0.0309154	0.122813
ENSMUSG00000074748.3	Atxn7l3b	-0.525742	-0.0471631	0.599068	0.733237
ENSMUSG00000078584.9	AU022252	-2.06106	-0.199604	0.0392974	0.14117
ENSMUSG00000028830.14	AU040320	0.477684	0.0901044	0.632875	0.760809
ENSMUSG00000078435.5	AU041133	-2.30644	-0.519467	0.0210858	0.100236
ENSMUSG00000021460.17	Auh	0.862194	0.344026	0.388581	0.55638
ENSMUSG00000068328.9	Aup1	1.65726	0.0552715	0.0974667	0.237953
ENSMUSG00000027496.15	Aurka	-0.29415	-0.117562	0.768643	0.854768
ENSMUSG00000065990.12	Aurkaip1	-0.172399	-0.0140388	0.863124	0.916419
ENSMUSG00000020897.12	Aurkb	1.10961	0.282184	0.267169	0.437179
ENSMUSG00000003604.14	Aven	1.49602	0.64773	0.134647	0.28695
ENSMUSG00000029787.10	Avl9	1.54489	0.559835	0.122374	0.271018
ENSMUSG00000018821.3	Avpi1	1.53931	0.326532	0.123729	0.273052
ENSMUSG00000078349.2	AW011738	-0.87275	-0.228399	0.3828	0.550901
ENSMUSG00000074166.7	AW146154	-2.16063	-0.240862	0.0307242	0.122404
ENSMUSG00000039182.6	AW209491	-2.16109	-0.287236	0.0306887	0.122363
ENSMUSG00000041935.10	AW549877	-0.384534	-0.0801642	0.700583	0.808469
ENSMUSG00000033632.16	AW554918	-0.0630717	-0.010267	0.949709	0.968142
ENSMUSG00000031220.14	Awat2	-0.647368	-0.725011	0.517394	0.666754
ENSMUSG00000024182.16	Axin1	-1.46836	-0.152914	0.142007	0.296608
ENSMUSG00000002602.16	Axl	0.837947	0.155507	0.402061	0.567947
ENSMUSG00000044820.6	AY074887	1.29104	0.442453	0.19669	0.361355
ENSMUSG00000039285.12	Azi2	1.44883	0.684546	0.147386	0.303728
ENSMUSG00000037458.15	Azin1	-1.58215	-0.176468	0.113614	0.259946
ENSMUSG00000028789.16	Azin2	1.62361	2.04786	0.10446	0.248584
ENSMUSG00000075596.2	B130006D01Rik	1.0596	0.257985	0.289325	0.459498
ENSMUSG00000027165.16	B230118H07Rik	-2.09759	-0.251246	0.0359411	0.134326
ENSMUSG00000050538.8	B230217C12Rik	0.584279	0.298548	0.559033	0.700829
ENSMUSG00000045767.9	B230219D22Rik	3.02572	1.84156	0.0024804	0.0336869
ENSMUSG00000080717.10	B230307C23Rik	-1.43211	-0.184034	0.152112	0.309491
ENSMUSG00000060802.8	B2m	2.21266	0.490222	0.0269212	0.114413
ENSMUSG00000043300.2	B3galnt1	0.577897	0.0981193	0.563334	0.704538
ENSMUSG00000039242.10	B3galnt2	-1.7489	-0.276865	0.0803087	0.21302
ENSMUSG00000033849.3	B3galt2	-0.865347	-0.715191	0.386848	0.554978
ENSMUSG00000067370.4	B3galt4	-0.547671	-0.0683741	0.583918	0.721165
ENSMUSG00000074892.9	B3galt5	-3.54475	-1.04308	0.000392991	0.0121479
ENSMUSG00000050796.4	B3galt6	2.87677	2.55016	0.00401763	0.042466
ENSMUSG00000026156.8	B3gat2	-0.984455	-0.626783	0.324892	0.495425
ENSMUSG00000071649.5	B3gat3	2.23567	0.356104	0.0253734	0.110688
ENSMUSG00000051950.10	B3glct	1.89358	0.303634	0.0582806	0.175594
ENSMUSG00000051650.11	B3gnt2	1.61545	0.729968	0.106214	0.250928
ENSMUSG00000031803.8	B3gnt3	-1.69853	-0.579874	0.089408	0.227156
ENSMUSG00000074004.3	B3gnt6	1.2606	1.08631	0.207452	0.373495
ENSMUSG00000079445.3	B3gnt7	-3.22161	-0.744969	0.00127473	0.0231009
ENSMUSG00000059479.7	B3gnt8	5.60754	2.5507	2.05221e-08	4.05997e-05
ENSMUSG00000046605.14	B3gntl1	-1.00549	-0.146338	0.31466	0.485256
ENSMUSG00000043740.15	B430306N03Rik	-1.61769	-0.30259	0.10573	0.250202
ENSMUSG00000006731.10	B4galnt1	3.11953	1.02106	0.00181138	0.0281059
ENSMUSG00000028413.13	B4galt1	2.04618	1.13423	0.040739	0.143792
ENSMUSG00000052423.14	B4galt3	-2.70032	-0.355611	0.00692738	0.0555594
ENSMUSG00000022793.17	B4galt4	-4.84005	-0.760201	1.29804e-06	0.000511551
ENSMUSG00000017929.13	B4galt5	0.357352	0.0973228	0.720828	0.821766
ENSMUSG00000056124.5	B4galt6	-2.74855	-0.519276	0.00598591	0.0520152
ENSMUSG00000021504.14	B4galt7	-2.47526	-0.316017	0.0133139	0.0778116
ENSMUSG00000047379.6	B4gat1	-1.27117	-0.0888505	0.203667	0.36937
ENSMUSG00000001039.12	B9d1	0.21226	0.0661031	0.831904	0.897048
ENSMUSG00000063439.7	B9d2	-3.29464	-0.30335	0.000985495	0.0200994
ENSMUSG00000031820.9	Babam1	-0.329363	-0.0184996	0.741881	0.836458
ENSMUSG00000052139.18	Babam2	1.34325	0.168784	0.179191	0.343119
ENSMUSG00000032086.12	Bace1	-0.638754	-0.109864	0.522983	0.671499
ENSMUSG00000025612.5	Bach1	-1.06914	-0.107932	0.285008	0.454894
ENSMUSG00000040270.16	Bach2	-0.195091	-0.0337593	0.845322	0.905184
ENSMUSG00000024959.13	Bad	-1.67753	-0.118953	0.093439	0.23268
ENSMUSG00000028416.12	Bag1	1.8836	0.845092	0.0596194	0.17781
ENSMUSG00000042215.8	Bag2	-1.13996	-0.290774	0.254305	0.422951
ENSMUSG00000030847.8	Bag3	2.19991	0.681115	0.0278136	0.11638
ENSMUSG00000037316.9	Bag4	0.864558	0.0757069	0.387281	0.555331
ENSMUSG00000049792.6	Bag5	-0.699541	-0.0564826	0.484214	0.640631
ENSMUSG00000024392.17	Bag6	1.66827	0.455646	0.0952626	0.23472
ENSMUSG00000039741.15	Bahcc1	2.18775	1.43105	0.0286882	0.118116
ENSMUSG00000040007.8	Bahd1	2.294	0.776577	0.0217904	0.101832
ENSMUSG00000025372.16	Baiap2	3.7079	1.11088	0.000208983	0.00835871
ENSMUSG00000038859.7	Baiap2l1	0.762407	0.102161	0.445817	0.608189
ENSMUSG00000018126.15	Baiap2l2	2.66516	3.21528	0.00769528	0.0587037
ENSMUSG00000057789.13	Bak1	-0.946745	-0.368487	0.343769	0.513314
ENSMUSG00000024232.2	Bambi	1.38281	1.2325	0.166724	0.32711
ENSMUSG00000024844.14	Banf1	1.1387	0.0879674	0.254829	0.423586
ENSMUSG00000037922.13	Bank1	-2.56618	-0.515072	0.0102824	0.0675373
ENSMUSG00000025316.16	Banp	-2.56143	-0.659606	0.0104242	0.0680989
ENSMUSG00000021901.10	Bap1	-0.280881	-0.0291885	0.778801	0.862348
ENSMUSG00000026196.7	Bard1	-0.591797	-0.550276	0.553986	0.697256
ENSMUSG00000045763.8	Basp1	0.945229	0.415667	0.344542	0.514042
ENSMUSG00000034266.6	Batf	1.94612	0.432452	0.0516409	0.163684
ENSMUSG00000039699.13	Batf2	3.49309	1.52152	0.000477457	0.0137226
ENSMUSG00000026630.9	Batf3	2.60518	0.343529	0.00918251	0.0636661
ENSMUSG00000003873.11	Bax	2.07306	0.186285	0.0381665	0.138748
ENSMUSG00000035021.13	Baz1a	-0.534605	-0.178318	0.592923	0.728043
ENSMUSG00000002748.7	Baz1b	0.00332472	0.000597661	0.997347	0.998104
ENSMUSG00000040054.16	Baz2a	1.22795	0.127943	0.219464	0.386734
ENSMUSG00000026987.16	Baz2b	-0.661937	-0.15252	0.508012	0.659382
ENSMUSG00000002083.13	Bbc3	1.68264	0.754683	0.0924449	0.231759
ENSMUSG00000084957.2	Bbip1	-1.30548	-0.103561	0.191728	0.356452
ENSMUSG00000006464.8	Bbs1	-1.12752	-0.277074	0.259522	0.428684
ENSMUSG00000035759.4	Bbs10	-1.28818	-0.455184	0.197682	0.362559
ENSMUSG00000051444.9	Bbs12	-0.767645	-0.240291	0.442698	0.605532
ENSMUSG00000031755.6	Bbs2	-2.72927	-0.736594	0.00634747	0.053201
ENSMUSG00000025235.8	Bbs4	-0.213761	-0.0309045	0.830734	0.896193
ENSMUSG00000063145.10	Bbs5	-2.44133	-0.480965	0.0146331	0.0813558
ENSMUSG00000037325.10	Bbs7	-1.28545	-0.157307	0.198636	0.363747
ENSMUSG00000035919.16	Bbs9	-4.56412	-0.413692	5.01584e-06	0.000885151
ENSMUSG00000022641.15	Bbx	0.799092	0.203868	0.424237	0.588282
ENSMUSG00000067722.4	BC003965	-1.19219	-0.101693	0.233186	0.401264
ENSMUSG00000052712.17	BC004004	0.0676944	0.00175183	0.946029	0.966071
ENSMUSG00000019132.11	BC005537	1.35463	0.233576	0.175536	0.338749
ENSMUSG00000079065.3	BC005561	0.213821	0.0724417	0.830687	0.896193
ENSMUSG00000026851.9	BC005624	1.5535	0.243802	0.120304	0.268121
ENSMUSG00000030780.15	BC017158	1.56136	1.06938	0.11844	0.266114
ENSMUSG00000112160.1	BC024063	-2.00464	-0.776371	0.0450019	0.151958
ENSMUSG00000078786.9	BC024978	1.55653	0.553936	0.119583	0.267317
ENSMUSG00000038543.13	BC028528	0.576302	0.0516459	0.564411	0.705291
ENSMUSG00000074649.6	BC029722	0.409484	0.0526429	0.682184	0.79529
ENSMUSG00000036299.4	BC031181	-2.74504	-0.253563	0.00605035	0.052269
ENSMUSG00000090164.8	BC035044	-4.45254	-0.522258	8.48621e-06	0.00118663
ENSMUSG00000036948.17	BC037034	2.68388	1.16564	0.00727736	0.0571928
ENSMUSG00000053684.8	BC048403	-0.865711	-0.257811	0.386649	0.554841
ENSMUSG00000091996.8	BC049352	-1.45708	-0.399994	0.145095	0.300782
ENSMUSG00000047515.8	BC049715	-1.32334	-1.11524	0.185723	0.350482
ENSMUSG00000057246.15	BC051142	-3.38664	-1.49645	0.000707531	0.0170984
ENSMUSG00000040282.13	BC052040	-3.11766	-0.612817	0.00182291	0.0281745
ENSMUSG00000041406.14	BC055324	0.507246	0.097882	0.611982	0.743676
ENSMUSG00000021763.17	BC067074	-0.999308	-0.581557	0.317646	0.487895
ENSMUSG00000094796.2	BC147527	-0.498076	-0.0721783	0.61843	0.7486
ENSMUSG00000004892.13	Bcan	-0.176674	-0.164287	0.859765	0.914442
ENSMUSG00000020650.15	Bcap29	-0.751384	-0.0769552	0.452422	0.613883
ENSMUSG00000002015.5	Bcap31	-0.270323	-0.0181807	0.786912	0.867445
ENSMUSG00000031955.10	Bcar1	-0.465727	-0.560673	0.641411	0.76765
ENSMUSG00000028121.8	Bcar3	1.87783	1.82755	0.060404	0.179204
ENSMUSG00000005687.14	Bcas2	-1.02077	-0.080145	0.307362	0.477351
ENSMUSG00000059439.15	Bcas3	1.43682	0.19433	0.150769	0.307972
ENSMUSG00000030268.17	Bcat1	-3.0362	-1.53109	0.00239583	0.0331201
ENSMUSG00000030826.19	Bcat2	-1.93349	-0.224061	0.0531753	0.166585
ENSMUSG00000030983.4	Bccip	-1.76683	-0.182687	0.0772569	0.208344
ENSMUSG00000037525.5	Bcdin3d	-2.83568	-0.435358	0.00457278	0.0449329
ENSMUSG00000060376.7	Bckdha	0.298392	0.028473	0.765404	0.852684
ENSMUSG00000032263.14	Bckdhb	2.09695	2.28215	0.0359978	0.134411
ENSMUSG00000030802.14	Bckdk	-1.39479	-0.124838	0.16308	0.322411
ENSMUSG00000028191.11	Bcl10	-1.58245	-0.223831	0.113548	0.259894
ENSMUSG00000000861.15	Bcl11a	-1.45541	-0.607773	0.145556	0.30126
ENSMUSG00000057329.7	Bcl2	2.5048	1.18605	0.012252	0.0743281
ENSMUSG00000102037.1	Bcl2a1a	1.24736	0.279848	0.212265	0.378942
ENSMUSG00000089929.1	Bcl2a1b	3.59727	1.04946	0.000321575	0.0106154
ENSMUSG00000099974.1	Bcl2a1d	2.35863	0.745134	0.0183427	0.0928871
ENSMUSG00000007659.18	Bcl2l1	-1.10892	-0.183287	0.267464	0.437481
ENSMUSG00000027381.16	Bcl2l11	2.80915	0.48633	0.0049672	0.0470181
ENSMUSG00000003190.12	Bcl2l12	-0.141894	-0.023216	0.887164	0.931502
ENSMUSG00000009112.4	Bcl2l13	-1.00588	-0.0953249	0.314472	0.485092
ENSMUSG00000030200.13	Bcl2l14	-0.791289	-0.233626	0.428775	0.592223
ENSMUSG00000089682.10	Bcl2l2	0.547757	0.257496	0.583859	0.721165
ENSMUSG00000053175.17	Bcl3	1.45888	1.75995	0.144597	0.300064
ENSMUSG00000022508.5	Bcl6	0.595473	0.0832162	0.551527	0.695812
ENSMUSG00000000317.11	Bcl6b	-0.794133	-0.216035	0.427118	0.590621
ENSMUSG00000029438.9	Bcl7a	-1.00019	-0.186663	0.317219	0.487493
ENSMUSG00000029681.12	Bcl7b	0.862813	0.112605	0.38824	0.556133
ENSMUSG00000030814.17	Bcl7c	1.75038	1.46293	0.0800533	0.212788
ENSMUSG00000038256.15	Bcl9	-0.00344589	-0.000536931	0.997251	0.998091
ENSMUSG00000063382.6	Bcl9l	2.09279	0.552085	0.0363676	0.135155
ENSMUSG00000037608.16	Bclaf1	-1.64387	-0.32556	0.100202	0.24229
ENSMUSG00000044150.12	Bclaf3	-1.39131	-0.227049	0.16413	0.323733
ENSMUSG00000032066.9	Bco2	-0.733554	-0.0424311	0.463221	0.622772
ENSMUSG00000040363.15	Bcor	1.58101	0.251765	0.113876	0.260294
ENSMUSG00000036959.15	Bcorl1	-1.24348	-0.166535	0.213689	0.38017
ENSMUSG00000009681.10	Bcr	0.161632	0.0731571	0.871596	0.921767
ENSMUSG00000026172.12	Bcs1l	-2.36594	-0.291538	0.0179843	0.0916589
ENSMUSG00000049658.13	Bdp1	1.22605	0.49973	0.22018	0.387247
ENSMUSG00000035086.13	Becn1	1.98311	0.142248	0.0473553	0.156119
ENSMUSG00000038214.15	Bend3	0.387442	0.0945297	0.698429	0.806956
ENSMUSG00000028545.13	Bend5	-1.62696	-0.460581	0.103746	0.247679
ENSMUSG00000042182.16	Bend6	1.13285	0.129509	0.257276	0.42616
ENSMUSG00000037418.5	Best1	-0.814189	-0.403929	0.415537	0.580763
ENSMUSG00000032757.6	Bet1	-0.785748	-0.0720011	0.432015	0.595796
ENSMUSG00000025484.9	Bet1l	-1.80619	-0.261904	0.070889	0.197756
ENSMUSG00000042750.7	Bex2	0.256604	0.275385	0.797485	0.874309
ENSMUSG00000046432.12	Bex3	3.32483	0.587618	0.000884734	0.0191548
ENSMUSG00000022684.15	Bfar	-0.0813107	-0.00711758	0.935195	0.959278
ENSMUSG00000072964.14	Bhlhb9	-3.68072	-0.404995	0.000232579	0.00873643
ENSMUSG00000030103.11	Bhlhe40	-1.49638	-2.32387	0.134554	0.286846
ENSMUSG00000030256.11	Bhlhe41	2.16883	0.319771	0.0300953	0.12126
ENSMUSG00000037933.16	Bicd2	0.93552	0.392919	0.34952	0.518796
ENSMUSG00000041609.16	Bicdl1	-2.23999	-0.340905	0.0250913	0.110123
ENSMUSG00000070808.4	Bicra	0.367625	0.129306	0.713153	0.816941
ENSMUSG00000036568.7	Bicral	0.36787	0.0449703	0.71297	0.816887
ENSMUSG00000004446.12	Bid	-2.51006	-0.267274	0.0120711	0.0739671
ENSMUSG00000016758.4	Bik	0.844445	0.203851	0.398421	0.564701
ENSMUSG00000024381.16	Bin1	0.438471	0.131304	0.661045	0.781223
ENSMUSG00000098112.7	Bin2	0.405949	0.150135	0.68478	0.797209
ENSMUSG00000022089.9	Bin3	-0.939055	-0.0646212	0.347703	0.517067
ENSMUSG00000057367.12	Birc2	-1.93034	-0.453357	0.0535645	0.167081
ENSMUSG00000032000.17	Birc3	2.07056	0.262266	0.0384004	0.139114
ENSMUSG00000017716.15	Birc5	1.6703	1.74897	0.0948608	0.234414
ENSMUSG00000024073.16	Birc6	2.33224	0.488417	0.0196878	0.0964881
ENSMUSG00000041684.11	Bivm	-1.83302	-0.326867	0.0667991	0.190379
ENSMUSG00000067787.10	Blcap	-2.09494	-0.234197	0.0361765	0.134697
ENSMUSG00000030528.12	Blm	2.74228	0.67326	0.00610143	0.0525088
ENSMUSG00000020840.10	Blmh	-0.659469	-0.0276108	0.509594	0.660719
ENSMUSG00000061132.13	Blnk	-0.390821	-0.0673074	0.69593	0.805135
ENSMUSG00000090247.7	Bloc1s1	-0.384561	-0.166562	0.700563	0.808469
ENSMUSG00000057506.4	Bloc1s2	-0.596079	-0.100154	0.551123	0.695643
ENSMUSG00000057667.7	Bloc1s3	0.847657	0.789378	0.396629	0.563078
ENSMUSG00000060708.4	Bloc1s4	1.71427	2.18748	0.0864798	0.222342
ENSMUSG00000038982.10	Bloc1s5	-1.63799	-0.139622	0.101424	0.244002
ENSMUSG00000005804.14	Bloc1s6	-2.30731	-0.249833	0.0210376	0.100046
ENSMUSG00000001999.15	Blvra	-1.66163	-0.168248	0.0965874	0.23683
ENSMUSG00000040466.16	Blvrb	3.89695	0.145579	9.741e-05	0.00531992
ENSMUSG00000026577.13	Blzf1	-1.12741	-0.108966	0.259569	0.428703
ENSMUSG00000040093.15	Bmf	-0.715423	-0.127464	0.474347	0.632499
ENSMUSG00000026739.13	Bmi1	0.320274	0.0743756	0.748761	0.84101
ENSMUSG00000022098.10	Bmp1	-1.39419	-0.500129	0.16326	0.322714
ENSMUSG00000034663.13	Bmp2k	-0.133932	-0.0187719	0.893456	0.935049
ENSMUSG00000021796.15	Bmpr1a	-2.19799	-0.362133	0.0279495	0.116464
ENSMUSG00000067336.6	Bmpr2	1.64615	0.312099	0.0997323	0.241695
ENSMUSG00000030138.8	Bms1	0.914407	0.262033	0.360503	0.529209
ENSMUSG00000042742.7	Bmt2	-0.937469	-0.151334	0.348517	0.517889
ENSMUSG00000049086.8	Bmyc	-0.453456	-0.108493	0.650221	0.773887
ENSMUSG00000028487.18	Bnc2	1.12822	0.992792	0.259229	0.428356
ENSMUSG00000024191.14	Bnip1	-0.591039	-0.082567	0.554494	0.697428
ENSMUSG00000011958.17	Bnip2	-0.482648	-0.0308562	0.629346	0.757509
ENSMUSG00000078566.8	Bnip3	3.30489	0.473866	0.000950131	0.0198208
ENSMUSG00000022051.15	Bnip3l	1.81289	0.0976461	0.0698492	0.196192
ENSMUSG00000044502.16	Bod1	0.981307	0.238466	0.326441	0.496458
ENSMUSG00000061755.10	Bod1l	0.91318	0.234865	0.361148	0.529922
ENSMUSG00000015943.11	Bola1	-2.48834	-0.284611	0.012834	0.0760661
ENSMUSG00000047721.8	Bola2	1.98139	0.23302	0.0475472	0.156343
ENSMUSG00000045160.14	Bola3	1.97063	1.59488	0.0487663	0.158547
ENSMUSG00000022557.11	Bop1	0.167797	0.0207777	0.866743	0.918552
ENSMUSG00000022070.7	Bora	-2.02333	-0.366713	0.0430391	0.148208
ENSMUSG00000042992.15	Borcs5	-0.330803	-0.0628966	0.740793	0.835646
ENSMUSG00000045176.3	Borcs6	-0.24423	-0.0127363	0.807052	0.880812
ENSMUSG00000062376.7	Borcs7	1.81287	0.254046	0.0698515	0.196192
ENSMUSG00000002345.18	Borcs8	1.14274	0.0768918	0.253147	0.421912
ENSMUSG00000038871.5	Bpgm	-2.49189	-0.324529	0.0127067	0.0757486
ENSMUSG00000038286.11	Bphl	-0.768156	-0.084481	0.442394	0.605532
ENSMUSG00000026617.16	Bpnt1	-1.1068	-0.075724	0.268382	0.438258
ENSMUSG00000040481.17	Bptf	-0.419728	-0.110403	0.674684	0.790963
ENSMUSG00000002413.15	Braf	1.84236	0.254119	0.0654226	0.187894
ENSMUSG00000029458.14	Brap	0.911582	0.284933	0.361989	0.530405
ENSMUSG00000000148.17	Brat1	-1.71468	-0.211905	0.0864032	0.222291
ENSMUSG00000017146.12	Brca1	0.9904	0.446752	0.321978	0.492638
ENSMUSG00000041147.10	Brca2	1.37219	0.677418	0.170005	0.331676
ENSMUSG00000031201.17	Brcc3	-0.724673	-0.0637014	0.468652	0.627301
ENSMUSG00000022387.17	Brd1	-1.64616	-0.194169	0.0997316	0.241695
ENSMUSG00000024335.19	Brd2	1.18304	0.225602	0.236793	0.40553
ENSMUSG00000026918.16	Brd3	0.464902	0.125578	0.642002	0.768071
ENSMUSG00000109946.1	Brd3os	-1.83167	-0.336326	0.0670011	0.190575
ENSMUSG00000024002.17	Brd4	0.940755	0.271019	0.346831	0.516223
ENSMUSG00000031660.13	Brd7	0.84747	0.129314	0.396733	0.563102
ENSMUSG00000003778.14	Brd8	-2.04289	-0.202591	0.0410638	0.144294
ENSMUSG00000057649.6	Brd9	0.962195	0.113321	0.335952	0.505536
ENSMUSG00000029279.15	Brdt	-1.08283	-0.563791	0.278886	0.449534
ENSMUSG00000011158.8	Brf1	2.63911	1.2141	0.00831233	0.0610153
ENSMUSG00000031487.5	Brf2	-2.31362	-0.447893	0.0206884	0.0990824
ENSMUSG00000047843.16	Bri3	3.02423	0.876718	0.00249264	0.0337297
ENSMUSG00000037905.13	Bri3bp	2.12994	0.97361	0.0331762	0.128149
ENSMUSG00000034329.16	Brip1	0.86488	0.689041	0.387105	0.55521
ENSMUSG00000022247.12	Brix1	-0.934685	-0.10051	0.349951	0.519174
ENSMUSG00000033940.8	Brk1	-1.90181	-0.148983	0.0571962	0.173689
ENSMUSG00000080268.3	Brms1	-0.818894	-0.0946314	0.412847	0.578502
ENSMUSG00000012076.8	Brms1l	0.121197	0.0161443	0.903535	0.940951
ENSMUSG00000046836.13	Brox	-2.57594	-0.231555	0.00999692	0.0664409
ENSMUSG00000001632.16	Brpf1	0.649706	0.144837	0.515882	0.665311
ENSMUSG00000063952.16	Brpf3	0.0637794	0.0241881	0.949146	0.967793
ENSMUSG00000031130.3	Brs3	-0.205952	-0.183441	0.836829	0.899987
ENSMUSG00000053046.16	Brsk2	0.0371895	0.0319962	0.970334	0.981612
ENSMUSG00000022914.17	Brwd1	1.32449	0.314882	0.185342	0.350042
ENSMUSG00000063663.11	Brwd3	-0.347318	-0.113135	0.728352	0.82685
ENSMUSG00000071657.12	Bscl2	1.32904	0.159061	0.183836	0.348193
ENSMUSG00000040859.14	Bsdc1	-0.258615	-0.0270784	0.795932	0.87339
ENSMUSG00000023175.15	Bsg	2.17833	0.215912	0.0293812	0.119516
ENSMUSG00000032589.14	Bsn	-0.152664	-0.0556066	0.878663	0.926676
ENSMUSG00000028392.15	Bspry	0.191852	0.2221	0.847858	0.906431
ENSMUSG00000029082.17	Bst1	0.952826	1.09797	0.340678	0.510394
ENSMUSG00000046718.8	Bst2	2.28683	0.173463	0.0222058	0.103004
ENSMUSG00000040565.7	Btaf1	1.86625	0.616507	0.0620061	0.182497
ENSMUSG00000025103.8	Btbd1	-0.650026	-0.0726838	0.515675	0.665293
ENSMUSG00000038187.14	Btbd10	-2.02977	-0.272793	0.0423803	0.14692
ENSMUSG00000000202.9	Btbd17	2.2627	2.60082	0.0236544	0.106814
ENSMUSG00000073771.11	Btbd19	1.03746	0.109262	0.299521	0.469978
ENSMUSG00000003344.14	Btbd2	1.15562	0.255885	0.247837	0.416042
ENSMUSG00000062098.11	Btbd3	-1.66221	-0.26971	0.0964716	0.236595
ENSMUSG00000002803.14	Btbd6	3.00947	1.93913	0.00261702	0.0343821
ENSMUSG00000041702.7	Btbd7	2.42432	0.662781	0.0153372	0.0839734
ENSMUSG00000111375.4	Btbd8	0.23717	0.0342681	0.812525	0.883725
ENSMUSG00000062202.13	Btbd9	1.92271	0.146818	0.0545167	0.169067
ENSMUSG00000021900.10	Btd	-0.763833	-0.0623322	0.444967	0.607439
ENSMUSG00000021660.14	Btf3	0.466207	0.0338404	0.641067	0.767545
ENSMUSG00000028568.16	Btf3l4	-2.18026	-0.26233	0.0292383	0.119167
ENSMUSG00000036478.8	Btg1	0.887635	0.410589	0.374737	0.543051
ENSMUSG00000020423.6	Btg2	-2.87727	-0.547458	0.00401131	0.042466
ENSMUSG00000022863.15	Btg3	0.771039	0.349751	0.440684	0.604221
ENSMUSG00000032056.10	Btg4	0.273859	0.323767	0.784193	0.866067
ENSMUSG00000031264.13	Btk	-3.30899	-0.21332	0.000936339	0.0196714
ENSMUSG00000052013.15	Btla	1.68824	2.06505	0.0913646	0.230106
ENSMUSG00000062638.10	Btnl1	2.18158	0.974439	0.0291406	0.119029
ENSMUSG00000024340.14	Btnl2	1.82339	0.692077	0.0682449	0.193149
ENSMUSG00000025217.15	Btrc	-1.84517	-0.214217	0.0650125	0.187075
ENSMUSG00000027379.13	Bub1	0.206923	0.243733	0.83607	0.89966
ENSMUSG00000040084.9	Bub1b	1.3617	0.51951	0.173292	0.336648
ENSMUSG00000066979.6	Bub3	-1.64399	-0.175527	0.100177	0.24229
ENSMUSG00000032077.5	Bud13	0.784831	0.152454	0.432552	0.596191
ENSMUSG00000005378.17	Bud23	-2.94794	-0.317637	0.00319903	0.0380867
ENSMUSG00000038722.17	Bud31	-0.878574	-0.133544	0.379632	0.547804
ENSMUSG00000023988.8	Bysl	4.21032	0.338666	2.55007e-05	0.00232841
ENSMUSG00000051223.14	Bzw1	2.21395	0.121645	0.0268324	0.11424
ENSMUSG00000020547.5	Bzw2	-0.134905	-0.023291	0.892687	0.934823
ENSMUSG00000116138.1	C030006K11Rik	2.60802	1.60726	0.00910671	0.0633627
ENSMUSG00000052477.15	C130026I21Rik	-0.997453	-0.843271	0.318545	0.48877
ENSMUSG00000044092.8	C130050O18Rik	0.521367	0.112347	0.602111	0.736051
ENSMUSG00000000581.8	C1d	-2.44549	-0.274918	0.0144656	0.0810321
ENSMUSG00000042460.5	C1galt1	-0.0234806	-0.00654832	0.981267	0.987841
ENSMUSG00000048970.9	C1galt1c1	-0.619572	-0.0759878	0.53554	0.682286
ENSMUSG00000036887.5	C1qa	2.62255	0.179557	0.00872747	0.0619957
ENSMUSG00000036905.8	C1qb	2.38771	0.42677	0.0169536	0.0887485
ENSMUSG00000018446.8	C1qbp	3.04825	3.62513	0.00230177	0.0324064
ENSMUSG00000036896.5	C1qc	3.0405	0.355558	0.00236188	0.0329442
ENSMUSG00000023571.4	C1qtnf12	1.42414	1.25839	0.154407	0.312233
ENSMUSG00000061535.11	C1qtnf7	3.00884	1.34401	0.00262248	0.0343966
ENSMUSG00000071347.3	C1qtnf9	-0.650228	-0.651109	0.515545	0.665237
ENSMUSG00000055172.10	C1ra	1.03561	0.454654	0.300385	0.470793
ENSMUSG00000038527.9	C1rl	-1.13893	-0.218333	0.254732	0.423533
ENSMUSG00000045975.8	C2cd2	2.40185	1.66652	0.0163122	0.0872975
ENSMUSG00000032120.11	C2cd2l	1.89342	0.958094	0.0583016	0.1756
ENSMUSG00000047248.20	C2cd3	0.403717	0.0533734	0.686421	0.798414
ENSMUSG00000030279.15	C2cd5	0.938741	0.137753	0.347863	0.517242
ENSMUSG00000024164.15	C3	0.124517	0.179675	0.900906	0.938789
ENSMUSG00000006423.15	C330007P06Rik	1.50751	0.117237	0.131681	0.283368
ENSMUSG00000024592.15	C330018D20Rik	-2.82652	-0.474666	0.00470566	0.0457273
ENSMUSG00000040552.8	C3ar1	3.09916	0.588743	0.00194072	0.0291269
ENSMUSG00000073418.4	C4b	2.55524	0.71691	0.0106115	0.0689263
ENSMUSG00000049130.6	C5ar1	3.17244	0.497745	0.00151162	0.0256125
ENSMUSG00000074361.10	C5ar2	-0.202729	-0.0367306	0.839347	0.901447
ENSMUSG00000079242.2	C730034F03Rik	-1.03621	-0.557279	0.300104	0.470634
ENSMUSG00000050390.12	C77080	0.542664	0.375687	0.587361	0.723759
ENSMUSG00000046679.16	C87436	-3.42014	-0.151614	0.00062589	0.0160742
ENSMUSG00000015083.11	C8g	-1.39731	-0.169471	0.162321	0.321716
ENSMUSG00000028300.14	C9orf72	-0.940887	-0.194736	0.346763	0.516223
ENSMUSG00000028578.8	Caap1	1.0317	0.731339	0.302211	0.472611
ENSMUSG00000036707.16	Cab39	1.07067	0.155416	0.284318	0.454465
ENSMUSG00000021981.10	Cab39l	-0.381165	-0.0261593	0.70308	0.809934
ENSMUSG00000020196.10	Cabin1	3.07738	0.738327	0.00208831	0.0306785
ENSMUSG00000040957.15	Cables1	-1.97353	-0.248706	0.0484352	0.157903
ENSMUSG00000038990.14	Cables2	-0.0620865	-0.0207748	0.950494	0.968441
ENSMUSG00000024430.14	Cabyr	0.121696	0.0417622	0.90314	0.940667
ENSMUSG00000015488.14	Cacfd1	2.66359	1.42194	0.00773122	0.0587787
ENSMUSG00000034656.17	Cacna1a	1.58389	0.317073	0.113219	0.259543
ENSMUSG00000051331.15	Cacna1c	0.707929	0.644775	0.478989	0.635939
ENSMUSG00000015968.17	Cacna1d	3.46438	0.873739	0.000531457	0.0146042
ENSMUSG00000004110.16	Cacna1e	1.94924	1.86152	0.0512667	0.163021
ENSMUSG00000031142.17	Cacna1f	-1.82429	-0.583068	0.0681085	0.192901
ENSMUSG00000026407.17	Cacna1s	-2.1333	-1.41404	0.0329005	0.127624
ENSMUSG00000020882.17	Cacnb1	1.96196	0.639353	0.0497675	0.160223
ENSMUSG00000057914.15	Cacnb2	-1.12884	-0.283371	0.258966	0.428063
ENSMUSG00000017412.15	Cacnb4	-1.04245	-0.642183	0.297203	0.467321
ENSMUSG00000020722.5	Cacng1	4.70272	11.3383	2.56718e-06	0.000669229
ENSMUSG00000020723.3	Cacng4	4.95713	4.72122	7.15426e-07	0.000404386
ENSMUSG00000034889.8	Cactin	1.67163	1.36399	0.0945963	0.234222
ENSMUSG00000033417.15	Cacul1	2.6027	1.27816	0.0092494	0.0638999
ENSMUSG00000014226.10	Cacybp	-0.831676	-0.0561203	0.405592	0.571507
ENSMUSG00000013629.16	Cad	1.2929	0.177486	0.196045	0.360673
ENSMUSG00000032076.19	Cadm1	3.62839	0.994665	0.000285196	0.00986962
ENSMUSG00000044566.15	Cage1	1.00181	0.189026	0.316434	0.486845
ENSMUSG00000028222.2	Calb1	-0.119036	-0.0972355	0.905247	0.94182
ENSMUSG00000023055.10	Calcoco1	2.01441	0.138191	0.043967	0.150093
ENSMUSG00000059588.13	Calcrl	-0.511509	-0.106342	0.608995	0.74164
ENSMUSG00000033033.10	Calhm2	-1.43633	-0.178655	0.150908	0.308149
ENSMUSG00000046031.7	Calhm6	4.92769	1.36805	8.32056e-07	0.000429413
ENSMUSG00000001175.14	Calm1	-2.41191	-0.244612	0.015869	0.0857498
ENSMUSG00000036438.13	Calm2	-3.12778	-0.259716	0.00176132	0.0275452
ENSMUSG00000019370.10	Calm3	3.11398	0.98116	0.00184579	0.0283943
ENSMUSG00000003814.8	Calr	-0.998325	-0.0562754	0.318122	0.488437
ENSMUSG00000019732.14	Calr3	-0.0134626	-0.00313883	0.989259	0.992771
ENSMUSG00000029767.16	Calu	-1.74917	-0.131004	0.0802613	0.212989
ENSMUSG00000030272.15	Camk1	2.73923	0.187768	0.00615842	0.0525915
ENSMUSG00000039145.16	Camk1d	1.28353	0.692134	0.199306	0.364356
ENSMUSG00000024617.16	Camk2a	2.6549	0.760168	0.00793326	0.059337
ENSMUSG00000057897.14	Camk2b	-0.966614	-0.42335	0.333737	0.50349
ENSMUSG00000053819.16	Camk2d	2.55486	0.89207	0.0106232	0.0689263
ENSMUSG00000021820.18	Camk2g	-0.598207	-0.0903894	0.549702	0.694515
ENSMUSG00000046447.3	Camk2n1	-0.904548	-0.162446	0.365705	0.533908
ENSMUSG00000020785.17	Camkk1	-2.01922	-0.465205	0.0434642	0.149067
ENSMUSG00000029471.13	Camkk2	2.8868	0.955502	0.00389181	0.0421879
ENSMUSG00000071037.6	Camkmt	-0.597033	-0.0990093	0.550485	0.695134
ENSMUSG00000032936.13	Camkv	0.594028	0.574674	0.552493	0.696484
ENSMUSG00000021501.4	Caml	-2.19012	-0.24856	0.0285155	0.117654
ENSMUSG00000026933.17	Camsap1	-0.752565	-0.159734	0.451711	0.61327
ENSMUSG00000041570.14	Camsap2	0.653439	0.192331	0.513473	0.663574
ENSMUSG00000014592.20	Camta1	0.912195	0.113263	0.361666	0.530194
ENSMUSG00000040712.16	Camta2	1.56514	0.297473	0.117551	0.265366
ENSMUSG00000020114.12	Cand1	1.73319	0.686701	0.0830615	0.217551
ENSMUSG00000030319.8	Cand2	-2.53978	-0.427634	0.0110922	0.0707187
ENSMUSG00000025575.14	Cant1	2.34942	0.197215	0.0188028	0.0942922
ENSMUSG00000020368.15	Canx	-0.035832	-0.00247416	0.971416	0.982257
ENSMUSG00000028656.14	Cap1	3.03476	0.194471	0.00240725	0.0331235
ENSMUSG00000056737.14	Capg	-1.31003	-0.229261	0.190187	0.354613
ENSMUSG00000024942.16	Capn1	2.1922	0.590572	0.0283653	0.117527
ENSMUSG00000026270.11	Capn10	1.38351	0.740211	0.166509	0.326851
ENSMUSG00000037326.10	Capn15	-1.66989	-0.167859	0.0949403	0.234414
ENSMUSG00000026509.15	Capn2	2.9669	2.14474	0.00300822	0.0369504
ENSMUSG00000079110.11	Capn3	2.49645	0.333759	0.0125444	0.0751654
ENSMUSG00000035547.14	Capn5	1.56803	0.739101	0.116873	0.264598
ENSMUSG00000021893.14	Capn7	1.69545	1.14254	0.0899908	0.228024
ENSMUSG00000001794.13	Capns1	1.2456	0.292994	0.212912	0.37947
ENSMUSG00000078144.4	Capns2	-1.02924	-0.194377	0.303366	0.473997
ENSMUSG00000027184.14	Caprin1	1.40945	0.387628	0.158702	0.317297
ENSMUSG00000030309.16	Caprin2	2.78324	0.609985	0.00538197	0.0490661
ENSMUSG00000070372.11	Capza1	-1.13486	-0.167843	0.256434	0.425299
ENSMUSG00000015733.13	Capza2	-1.90151	-0.206041	0.0572349	0.173693
ENSMUSG00000028745.18	Capzb	1.07389	0.149434	0.28287	0.453187
ENSMUSG00000003273.14	Car11	2.8965	0.60252	0.00377346	0.0413091
ENSMUSG00000027555.8	Car13	0.241278	0.127164	0.80934	0.88211
ENSMUSG00000027562.12	Car2	-2.4467	-0.892269	0.0144171	0.0808194
ENSMUSG00000031373.4	Car5b	0.0494854	0.0207129	0.960532	0.975406
ENSMUSG00000031883.13	Car7	-0.952709	-0.279696	0.340738	0.510416
ENSMUSG00000028463.14	Car9	4.55276	2.4164	5.29469e-06	0.00089255
ENSMUSG00000033170.14	Card10	2.2788	1.44089	0.022679	0.10422
ENSMUSG00000036526.8	Card11	1.5307	0.483359	0.125845	0.275961
ENSMUSG00000037960.11	Card19	1.94332	0.587077	0.0519776	0.164264
ENSMUSG00000041849.7	Card6	-0.727486	-0.161597	0.466928	0.625981
ENSMUSG00000026928.14	Card9	1.29436	0.13529	0.195542	0.360132
ENSMUSG00000026017.13	Carf	-1.26302	-0.332733	0.206581	0.372775
ENSMUSG00000008393.9	Carhsp1	2.09975	0.326296	0.0357505	0.134071
ENSMUSG00000032185.15	Carm1	-0.214437	-0.0521462	0.830206	0.895868
ENSMUSG00000021338.17	Carmil1	-2.53148	-0.268505	0.0113583	0.0715125
ENSMUSG00000024726.9	Carnmt1	1.39601	0.998388	0.16271	0.322057
ENSMUSG00000075289.4	Carns1	-1.20008	-0.240213	0.230106	0.397347
ENSMUSG00000010755.17	Cars	0.755445	0.127646	0.449982	0.611747
ENSMUSG00000056228.10	Cars2	2.69414	2.01782	0.00705698	0.0563559
ENSMUSG00000078676.9	Casc3	2.34163	1.68877	0.0191995	0.095386
ENSMUSG00000060227.15	Casc4	0.110895	0.0197129	0.911699	0.946002
ENSMUSG00000015189.12	Casd1	-0.226182	-0.0532808	0.82106	0.8898
ENSMUSG00000031012.17	Cask	4.80729	0.735235	1.5299e-06	0.000511551
ENSMUSG00000033597.9	Caskin1	1.25619	0.790719	0.209047	0.375025
ENSMUSG00000025888.5	Casp1	0.0558743	0.00286614	0.955442	0.9719
ENSMUSG00000025887.10	Casp12	2.10076	0.660746	0.0356616	0.13383
ENSMUSG00000029863.13	Casp2	-0.838793	-0.147207	0.401585	0.567546
ENSMUSG00000031628.9	Casp3	-0.960171	-0.0967778	0.336969	0.50625
ENSMUSG00000033538.13	Casp4	0.380869	0.0425476	0.7033	0.810109
ENSMUSG00000027997.9	Casp6	-0.890072	-0.0929542	0.373427	0.541929
ENSMUSG00000025076.9	Casp7	-2.32863	-0.237036	0.0198786	0.0969828
ENSMUSG00000026029.14	Casp8	-3.51586	-0.326735	0.000438332	0.0130075
ENSMUSG00000028282.12	Casp8ap2	0.452487	0.109338	0.650918	0.774421
ENSMUSG00000028914.13	Casp9	0.388237	0.0421599	0.69784	0.80656
ENSMUSG00000074570.14	Cass4	-3.32428	-0.67011	0.000886469	0.0191548
ENSMUSG00000021585.10	Cast	1.18991	0.595253	0.234083	0.402537
ENSMUSG00000020424.3	Castor1	-2.50669	-0.623697	0.0121868	0.0741859
ENSMUSG00000015944.9	Castor2	-0.366653	-0.101261	0.713878	0.817296
ENSMUSG00000028977.16	Casz1	0.418141	0.153421	0.675844	0.791621
ENSMUSG00000027187.10	Cat	1.54233	0.0842417	0.122993	0.271917
ENSMUSG00000073650.8	Catip	-1.64391	-0.459732	0.100195	0.24229
ENSMUSG00000033486.14	Catsper2	-0.941367	-0.27074	0.346517	0.516015
ENSMUSG00000091476.6	Catspere2	1.71796	1.83226	0.0858037	0.221363
ENSMUSG00000049676.14	Catsperg1	1.04512	0.697391	0.295966	0.466346
ENSMUSG00000007655.16	Cav1	-2.57712	-1.5975	0.0099627	0.0663621
ENSMUSG00000000058.6	Cav2	-3.51809	-0.567335	0.000434659	0.0129633
ENSMUSG00000004044.9	Cavin1	1.31562	0.428957	0.188302	0.352769
ENSMUSG00000035640.18	Cbarp	0.694814	0.748085	0.487172	0.643169
ENSMUSG00000038533.15	Cbfa2t2	2.05719	0.144135	0.039668	0.14192
ENSMUSG00000006362.16	Cbfa2t3	1.22752	0.506938	0.219627	0.386818
ENSMUSG00000031885.14	Cbfb	1.78764	0.808467	0.0738336	0.202216
ENSMUSG00000034342.9	Cbl	1.63921	0.595779	0.10117	0.243588
ENSMUSG00000022637.11	Cblb	-0.204476	-0.031153	0.837981	0.900574
ENSMUSG00000020659.16	Cbll1	1.85497	0.100137	0.063601	0.185102
ENSMUSG00000051483.9	Cbr1	-1.40044	-0.182957	0.161382	0.320763
ENSMUSG00000025150.10	Cbr2	-1.94551	-1.80182	0.0517137	0.163735
ENSMUSG00000022947.8	Cbr3	-1.95398	-0.410226	0.0507038	0.161876
ENSMUSG00000031641.14	Cbr4	-2.70753	-0.285632	0.00677861	0.0550356
ENSMUSG00000024039.14	Cbs	-2.91006	-1.844	0.00361358	0.040472
ENSMUSG00000024878.8	Cbwd1	-0.492739	-0.136353	0.622197	0.751779
ENSMUSG00000018666.13	Cbx1	-1.73274	-0.214683	0.0831423	0.21757
ENSMUSG00000025577.7	Cbx2	1.62793	0.504022	0.103539	0.247372
ENSMUSG00000029836.15	Cbx3	-3.41079	-0.318252	0.000647755	0.0163245
ENSMUSG00000039989.7	Cbx4	1.06991	0.261487	0.284662	0.454708
ENSMUSG00000009575.14	Cbx5	-1.10282	-0.186252	0.270104	0.439981
ENSMUSG00000089715.12	Cbx6	-0.0817152	-0.0115667	0.934873	0.959196
ENSMUSG00000053411.16	Cbx7	1.38467	0.315725	0.166155	0.326425
ENSMUSG00000025578.9	Cbx8	-2.60334	-0.468025	0.00923206	0.0638389
ENSMUSG00000022428.8	Cby1	-1.33729	-0.166487	0.181128	0.344838
ENSMUSG00000050087.3	Cby3	-4.23252	-1.13146	2.31091e-05	0.00223199
ENSMUSG00000036686.16	Cc2d1a	1.07096	0.293161	0.284187	0.45435
ENSMUSG00000028582.14	Cc2d1b	1.63717	0.30477	0.101594	0.244212
ENSMUSG00000039765.15	Cc2d2a	1.04069	0.530646	0.298019	0.468356
ENSMUSG00000020074.7	Ccar1	-0.109945	-0.0177569	0.912453	0.946292
ENSMUSG00000033712.6	Ccar2	-2.53747	-0.257833	0.0111657	0.0709511
ENSMUSG00000063605.5	Ccdc102a	2.84259	4.68905	0.0044749	0.0446728
ENSMUSG00000028461.12	Ccdc107	0.600539	0.0706388	0.548147	0.69314
ENSMUSG00000071855.4	Ccdc112	0.898125	0.231148	0.369119	0.537468
ENSMUSG00000040189.17	Ccdc114	0.0096699	0.00386802	0.992285	0.995051
ENSMUSG00000042111.9	Ccdc115	1.8493	0.0608545	0.0644142	0.186487
ENSMUSG00000020482.4	Ccdc117	1.76405	0.608609	0.0777242	0.209156
ENSMUSG00000019659.8	Ccdc12	-1.79825	-0.303585	0.0721369	0.199875
ENSMUSG00000034795.14	Ccdc122	2.76346	1.57822	0.00571919	0.0507972
ENSMUSG00000007721.6	Ccdc124	1.31615	0.38722	0.188124	0.352602
ENSMUSG00000048924.14	Ccdc125	-2.3017	-0.827965	0.0213523	0.100808
ENSMUSG00000050786.8	Ccdc126	-1.89728	-0.246653	0.0577907	0.174815
ENSMUSG00000021578.17	Ccdc127	-1.24691	-0.134239	0.212431	0.379146
ENSMUSG00000004994.12	Ccdc130	-1.02737	-0.198981	0.304246	0.474748
ENSMUSG00000068114.7	Ccdc134	1.24898	0.095025	0.211673	0.378341
ENSMUSG00000049957.14	Ccdc137	0.252019	0.0346561	0.801026	0.876734
ENSMUSG00000038010.9	Ccdc138	-0.698966	-0.226664	0.484573	0.64095
ENSMUSG00000022833.7	Ccdc14	-0.469379	-0.123344	0.638798	0.76587
ENSMUSG00000045790.10	Ccdc149	2.09514	0.785551	0.0361582	0.134672
ENSMUSG00000034303.7	Ccdc15	0.649901	0.113929	0.515756	0.665293
ENSMUSG00000091119.2	Ccdc152	-0.0353563	-0.0116277	0.971796	0.982384
ENSMUSG00000038292.14	Ccdc155	-1.10387	-0.775113	0.269648	0.439761
ENSMUSG00000051427.14	Ccdc157	-0.305587	-0.0893014	0.759919	0.848644
ENSMUSG00000050050.17	Ccdc158	-0.480227	-0.50233	0.631066	0.759172
ENSMUSG00000075225.14	Ccdc162	-3.15845	-0.914519	0.00158608	0.0262211
ENSMUSG00000028689.14	Ccdc163	1.20385	0.166948	0.228646	0.395978
ENSMUSG00000098176.2	Ccdc166	-0.450296	-0.0558682	0.652497	0.77533
ENSMUSG00000024018.18	Ccdc167	-1.04016	-0.341259	0.298267	0.468559
ENSMUSG00000034035.18	Ccdc17	-1.16831	-0.295329	0.24268	0.410988
ENSMUSG00000052407.17	Ccdc171	0.773449	0.12636	0.439256	0.602981
ENSMUSG00000070883.3	Ccdc173	-2.04698	-1.17022	0.0406601	0.143599
ENSMUSG00000034083.16	Ccdc174	-2.68947	-0.224393	0.0071565	0.0567896
ENSMUSG00000056531.11	Ccdc18	-0.54015	-0.258635	0.589094	0.724991
ENSMUSG00000026578.6	Ccdc181	-1.01224	-0.207794	0.311424	0.481721
ENSMUSG00000035173.14	Ccdc186	0.447291	0.0908128	0.654665	0.776915
ENSMUSG00000057176.4	Ccdc189	1.43701	0.728045	0.150714	0.307914
ENSMUSG00000022701.18	Ccdc191	-0.251233	-0.0707867	0.801634	0.877238
ENSMUSG00000058925.11	Ccdc192	0.0498593	0.0140247	0.960235	0.975354
ENSMUSG00000022035.6	Ccdc25	1.37211	0.165883	0.17003	0.331676
ENSMUSG00000039492.7	Ccdc27	0.20607	0.24593	0.836736	0.899987
ENSMUSG00000059554.12	Ccdc28a	-1.37848	-0.229049	0.168056	0.329165
ENSMUSG00000028795.15	Ccdc28b	-1.52824	-0.268004	0.126454	0.276888
ENSMUSG00000039983.13	Ccdc32	-1.17797	-0.0974633	0.238809	0.407763
ENSMUSG00000027160.16	Ccdc34	0.330134	0.0763581	0.741298	0.836109
ENSMUSG00000047220.5	Ccdc36	-2.82481	-1.29126	0.00473085	0.0458402
ENSMUSG00000027676.11	Ccdc39	-0.344341	-0.35	0.73059	0.828756
ENSMUSG00000039963.18	Ccdc40	-0.981068	-0.339539	0.326559	0.496502
ENSMUSG00000020925.16	Ccdc43	1.30284	0.132959	0.192629	0.357048
ENSMUSG00000078622.8	Ccdc47	-0.350847	-0.0458571	0.725703	0.82495
ENSMUSG00000038127.14	Ccdc50	1.57477	0.141805	0.11531	0.26251
ENSMUSG00000025645.8	Ccdc51	-2.14875	-0.339152	0.0316541	0.124622
ENSMUSG00000048445.6	Ccdc57	1.79188	0.527758	0.073153	0.201184
ENSMUSG00000075229.11	Ccdc58	-1.81661	-0.245543	0.0692767	0.194907
ENSMUSG00000019897.8	Ccdc59	-0.552154	-0.0651246	0.580843	0.719312
ENSMUSG00000048701.13	Ccdc6	1.81942	0.339998	0.068848	0.194418
ENSMUSG00000074358.9	Ccdc61	-0.110737	-0.0156302	0.911825	0.946015
ENSMUSG00000061882.12	Ccdc62	-1.35288	-0.485302	0.176094	0.339213
ENSMUSG00000043036.13	Ccdc63	-1.50933	-1.03943	0.131214	0.282801
ENSMUSG00000046753.10	Ccdc66	-0.201772	-0.0505731	0.840095	0.901499
ENSMUSG00000049588.13	Ccdc69	-0.151544	-0.081739	0.879547	0.927031
ENSMUSG00000049305.6	Ccdc71	-2.54474	-0.208698	0.010936	0.0701677
ENSMUSG00000090946.3	Ccdc71l	1.4756	0.221463	0.14005	0.293902
ENSMUSG00000045106.12	Ccdc73	-2.52528	-0.644923	0.0115605	0.0724133
ENSMUSG00000030177.14	Ccdc77	-2.60388	-0.389281	0.00921743	0.0637964
ENSMUSG00000071202.4	Ccdc78	0.021425	0.0069687	0.982907	0.98857
ENSMUSG00000041117.8	Ccdc8	0.169016	0.0438151	0.865784	0.917905
ENSMUSG00000022665.15	Ccdc80	-1.01213	-0.367479	0.311475	0.481721
ENSMUSG00000079084.10	Ccdc82	-1.00638	-0.103715	0.314231	0.484846
ENSMUSG00000043923.8	Ccdc84	-2.61184	-0.443103	0.00900574	0.0630734
ENSMUSG00000095098.1	Ccdc85b	2.00996	1.50802	0.0444354	0.150755
ENSMUSG00000084883.2	Ccdc85c	-2.16516	-0.863524	0.0303757	0.121729
ENSMUSG00000024732.7	Ccdc86	4.15229	0.28135	3.29163e-05	0.00275152
ENSMUSG00000032740.16	Ccdc88a	2.07751	1.3781	0.0377547	0.138228
ENSMUSG00000047810.8	Ccdc88b	0.42022	0.138273	0.674325	0.790755
ENSMUSG00000044362.8	Ccdc89	-0.342304	-0.222981	0.732122	0.829305
ENSMUSG00000041375.18	Ccdc9	2.14992	0.511134	0.0315613	0.124545
ENSMUSG00000030613.13	Ccdc90b	-3.15558	-0.35824	0.00160178	0.0263148
ENSMUSG00000030301.17	Ccdc91	4.13749	1.17756	3.51127e-05	0.00285471
ENSMUSG00000026339.18	Ccdc93	-1.21462	-0.118629	0.224512	0.391043
ENSMUSG00000050677.2	Ccdc96	-2.25292	-2.29037	0.0242643	0.108563
ENSMUSG00000002608.8	Ccdc97	0.177953	0.0227176	0.85876	0.913885
ENSMUSG00000045838.8	Ccdc9b	1.51446	0.847558	0.12991	0.281168
ENSMUSG00000040312.14	Cchcr1	2.39044	0.848612	0.0168282	0.0886754
ENSMUSG00000032532.7	Cck	-1.07958	-0.414064	0.280331	0.450666
ENSMUSG00000035352.3	Ccl12	2.37631	0.489754	0.0174867	0.0902245
ENSMUSG00000035385.5	Ccl2	0.489965	0.154762	0.624159	0.753689
ENSMUSG00000031779.3	Ccl22	-1.54679	-1.03969	0.121913	0.270336
ENSMUSG00000004814.10	Ccl24	-1.61391	-0.304612	0.106548	0.251536
ENSMUSG00000023235.14	Ccl25	-1.26325	-0.340141	0.206499	0.372685
ENSMUSG00000073888.13	Ccl27a	-0.688836	-0.188205	0.490926	0.645827
ENSMUSG00000000982.5	Ccl3	2.6859	0.870191	0.00723344	0.0571209
ENSMUSG00000018930.3	Ccl4	1.28784	0.326376	0.197802	0.362668
ENSMUSG00000035042.2	Ccl5	0.72888	0.510663	0.466075	0.62512
ENSMUSG00000018927.3	Ccl6	-1.97267	-0.21661	0.0485332	0.158179
ENSMUSG00000035373.2	Ccl7	1.04179	0.471822	0.297508	0.467675
ENSMUSG00000019122.8	Ccl9	-3.21513	-0.611044	0.00130388	0.0233792
ENSMUSG00000000378.15	Ccm2	0.595141	0.0813175	0.551749	0.695916
ENSMUSG00000027474.12	Ccm2l	-0.416876	-0.24555	0.676769	0.792113
ENSMUSG00000027715.9	Ccna2	2.39077	2.21484	0.0168129	0.0886578
ENSMUSG00000041431.16	Ccnb1	1.26665	0.528636	0.205282	0.371164
ENSMUSG00000032218.7	Ccnb2	2.21625	0.895591	0.0266744	0.114055
ENSMUSG00000028252.20	Ccnc	-1.7617	-0.30116	0.0781194	0.209698
ENSMUSG00000070348.5	Ccnd1	-0.91819	-0.197453	0.358519	0.527078
ENSMUSG00000000184.12	Ccnd2	2.72714	3.35384	0.00638868	0.0533664
ENSMUSG00000034165.16	Ccnd3	1.08974	0.380176	0.275826	0.446299
ENSMUSG00000023572.16	Ccndbp1	-0.2461	-0.0202725	0.805605	0.87988
ENSMUSG00000028212.16	Ccne2	2.14706	0.891049	0.0317883	0.124901
ENSMUSG00000072082.7	Ccnf	-1.32385	-0.322912	0.185553	0.350328
ENSMUSG00000020326.7	Ccng1	-1.3541	-0.131288	0.175705	0.33896
ENSMUSG00000029385.14	Ccng2	2.08981	1.63388	0.0366346	0.135696
ENSMUSG00000021548.10	Ccnh	-1.15257	-0.106553	0.249085	0.417546
ENSMUSG00000063015.12	Ccni	2.78383	1.91208	0.00537205	0.0490509
ENSMUSG00000025010.13	Ccnj	2.28975	0.827162	0.0220358	0.102509
ENSMUSG00000021258.10	Ccnk	0.0420552	0.00794132	0.966455	0.979267
ENSMUSG00000027829.15	Ccnl1	1.55473	0.882989	0.12001	0.267616
ENSMUSG00000029068.16	Ccnl2	1.62177	0.677599	0.104853	0.249171
ENSMUSG00000049489.5	Ccnq	-1.9896	-0.380069	0.0466345	0.154883
ENSMUSG00000011960.12	Ccnt1	-1.45939	-0.197512	0.144458	0.299881
ENSMUSG00000026349.14	Ccnt2	-1.71425	-0.245627	0.0864828	0.222342
ENSMUSG00000024286.8	Ccny	0.710252	0.0683872	0.477548	0.634804
ENSMUSG00000070871.10	Ccnyl1	0.212264	0.13919	0.831901	0.897048
ENSMUSG00000033904.16	Ccp110	-1.78204	-0.468638	0.0747426	0.203532
ENSMUSG00000034563.16	Ccpg1	-1.12509	-0.188063	0.260551	0.429905
ENSMUSG00000086158.2	Ccpg1os	-1.50532	-0.296746	0.132242	0.283906
ENSMUSG00000025804.5	Ccr1	-2.73231	-2.37186	0.00628913	0.0529991
ENSMUSG00000044052.3	Ccr10	-0.841359	-0.943878	0.400147	0.566448
ENSMUSG00000064039.4	Ccr1l1	4.03068	1.55673	5.56168e-05	0.0038382
ENSMUSG00000049103.14	Ccr2	1.99924	0.506883	0.0455822	0.152972
ENSMUSG00000035448.9	Ccr3	1.81195	0.510308	0.0699934	0.196433
ENSMUSG00000079227.10	Ccr5	-3.69414	-0.982825	0.000220635	0.0085586
ENSMUSG00000040899.14	Ccr6	-3.48162	-1.01006	0.000498391	0.0140855
ENSMUSG00000029530.16	Ccr9	-0.292923	-0.342952	0.769581	0.85549
ENSMUSG00000043953.12	Ccrl2	-1.66993	-0.610578	0.0949336	0.234414
ENSMUSG00000034108.5	Ccs	-0.699665	-0.0267327	0.484137	0.640631
ENSMUSG00000031971.15	Ccsap	2.07361	2.37151	0.038116	0.13869
ENSMUSG00000058690.14	Ccser2	1.60613	0.319809	0.108245	0.253657
ENSMUSG00000034024.8	Cct2	0.572366	0.0234989	0.567074	0.707278
ENSMUSG00000001416.13	Cct3	-1.4542	-0.113399	0.145891	0.301747
ENSMUSG00000007739.10	Cct4	-0.95829	-0.0926176	0.337916	0.507473
ENSMUSG00000022234.15	Cct5	-0.498404	-0.0211809	0.618199	0.748484
ENSMUSG00000020698.11	Cct6b	-0.454267	-0.545161	0.649637	0.773439
ENSMUSG00000030007.8	Cct7	-1.67277	-0.0974858	0.094373	0.234157
ENSMUSG00000025613.13	Cct8	-1.22784	-0.0928555	0.219507	0.386752
ENSMUSG00000029617.10	Ccz1	1.39923	0.489205	0.161744	0.321195
ENSMUSG00000086564.9	Cd101	-2.07916	-0.24111	0.0376026	0.137978
ENSMUSG00000051439.6	Cd14	-2.15559	-0.186872	0.0311158	0.123238
ENSMUSG00000025510.14	Cd151	0.296914	0.0476017	0.766532	0.8533
ENSMUSG00000019818.15	Cd164	-3.16498	-0.322623	0.00155092	0.0259654
ENSMUSG00000021624.9	Cd180	-1.93931	-0.366109	0.0524633	0.165227
ENSMUSG00000028076.12	Cd1d1	-2.53871	-0.523955	0.0111261	0.0708508
ENSMUSG00000022667.18	Cd200r1	-3.37271	-0.750244	0.000744315	0.0176682
ENSMUSG00000062082.16	Cd200r4	-0.265706	-0.0776638	0.790466	0.869989
ENSMUSG00000030577.14	Cd22	3.4651	1.67075	0.000530034	0.0146042
ENSMUSG00000004709.14	Cd244a	-0.201962	-0.0601154	0.839946	0.901499
ENSMUSG00000030336.14	Cd27	-0.282035	-0.0732589	0.777916	0.861851
ENSMUSG00000016496.7	Cd274	3.8406	0.808197	0.000122736	0.00596305
ENSMUSG00000035914.11	Cd276	2.9286	2.39972	0.00340491	0.0393538
ENSMUSG00000061665.7	Cd2ap	1.24363	0.360126	0.213634	0.38017
ENSMUSG00000042502.10	Cd2bp2	-1.94568	-0.186092	0.0516926	0.163735
ENSMUSG00000034652.12	Cd300a	-3.32394	-0.614708	0.000887543	0.0191548
ENSMUSG00000058728.14	Cd300c	1.87697	0.641663	0.0605221	0.179419
ENSMUSG00000044811.13	Cd300c2	4.5794	0.449138	4.66306e-06	0.000864851
ENSMUSG00000048498.7	Cd300e	1.48453	1.06707	0.137669	0.291239
ENSMUSG00000063193.8	Cd300lb	4.58844	2.20636	4.46576e-06	0.000864851
ENSMUSG00000034641.2	Cd300ld	3.29943	1.68367	0.000968809	0.0200344
ENSMUSG00000089753.9	Cd300ld2	4.00514	4.44369	6.1982e-05	0.0041333
ENSMUSG00000069607.4	Cd300ld3	2.9667	2.39284	0.00301019	0.0369504
ENSMUSG00000047798.15	Cd300lf	-1.83008	-0.531606	0.0672377	0.191073
ENSMUSG00000060703.12	Cd302	-3.73268	-0.433027	0.000189457	0.0080604
ENSMUSG00000002308.16	Cd320	-1.01325	-0.153103	0.310942	0.48121
ENSMUSG00000004609.11	Cd33	0.939594	0.0722305	0.347426	0.516785
ENSMUSG00000016494.9	Cd34	-4.74492	-0.586727	2.08593e-06	0.000618999
ENSMUSG00000002944.15	Cd36	2.65225	1.43801	0.00799581	0.0595053
ENSMUSG00000030798.15	Cd37	0.809945	0.113839	0.417972	0.582928
ENSMUSG00000047649.9	Cd3eap	-0.825137	-0.224931	0.409294	0.574977
ENSMUSG00000017652.16	Cd40	-0.0330951	-0.0193656	0.973599	0.983124
ENSMUSG00000005087.17	Cd44	3.83572	2.5472	0.000125197	0.00596842
ENSMUSG00000016493.13	Cd46	-1.62095	-0.700252	0.105029	0.249388
ENSMUSG00000055447.19	Cd47	1.59508	0.56605	0.110693	0.256627
ENSMUSG00000015355.13	Cd48	2.87233	0.470841	0.00407454	0.0426896
ENSMUSG00000024669.7	Cd5	-0.302931	-0.0829658	0.761942	0.850104
ENSMUSG00000000682.7	Cd52	0.817442	0.117406	0.413676	0.579118
ENSMUSG00000040747.9	Cd53	-1.81035	-0.296176	0.0702408	0.196727
ENSMUSG00000032679.12	Cd59a	-0.638525	-0.332518	0.523132	0.671587
ENSMUSG00000015854.7	Cd5l	-1.6894	-0.372047	0.0911432	0.229892
ENSMUSG00000025351.14	Cd63	1.93646	0.167716	0.0528112	0.165955
ENSMUSG00000018774.13	Cd68	1.17999	0.280917	0.238006	0.406962
ENSMUSG00000030156.5	Cd69	0.636605	0.297446	0.524382	0.672529
ENSMUSG00000028459.11	Cd72	5.08724	1.6958	3.63316e-07	0.000266676
ENSMUSG00000024610.14	Cd74	2.37502	1.5892	0.0175478	0.090322
ENSMUSG00000003379.7	Cd79a	-0.583317	-0.362466	0.55968	0.70126
ENSMUSG00000040592.11	Cd79b	2.90883	0.383323	0.00362782	0.040472
ENSMUSG00000075122.5	Cd80	-2.68198	-0.242629	0.00731886	0.0573431
ENSMUSG00000037706.17	Cd81	0.515461	0.0340077	0.606231	0.739641
ENSMUSG00000027215.13	Cd82	-3.28991	-0.38863	0.0010022	0.0203331
ENSMUSG00000015396.4	Cd83	4.28933	0.841927	1.79212e-05	0.00184978
ENSMUSG00000038147.13	Cd84	-2.90188	-0.167786	0.00370927	0.0409573
ENSMUSG00000022901.13	Cd86	-1.24059	-0.119707	0.214758	0.381386
ENSMUSG00000030342.8	Cd9	4.91391	0.643956	8.92768e-07	0.000441548
ENSMUSG00000035776.14	Cd99l2	3.16879	0.500849	0.00153074	0.0257784
ENSMUSG00000021982.14	Cdadc1	-0.942563	-0.0950608	0.345905	0.515362
ENSMUSG00000027284.16	Cdan1	0.289699	0.0576956	0.772047	0.857508
ENSMUSG00000039128.13	Cdc123	-1.31013	-0.125212	0.19015	0.354613
ENSMUSG00000033502.14	Cdc14a	-3.77986	-0.555943	0.000156915	0.00708204
ENSMUSG00000033102.15	Cdc14b	1.39029	0.481865	0.16444	0.324128
ENSMUSG00000038416.15	Cdc16	1.54721	1.04587	0.121813	0.270165
ENSMUSG00000006398.15	Cdc20	2.87232	0.559425	0.00407475	0.0426896
ENSMUSG00000024370.16	Cdc23	-1.48348	-0.222371	0.137946	0.29171
ENSMUSG00000032477.14	Cdc25a	1.22632	0.270392	0.220078	0.387183
ENSMUSG00000027330.16	Cdc25b	4.21366	1.421	2.5126e-05	0.00232841
ENSMUSG00000066149.11	Cdc26	-3.42349	-0.386561	0.000618219	0.0159875
ENSMUSG00000020687.13	Cdc27	-1.01361	-0.140018	0.310771	0.48107
ENSMUSG00000020307.15	Cdc34	2.14814	0.621831	0.0317024	0.124761
ENSMUSG00000019471.10	Cdc37	0.742861	0.080031	0.457566	0.617253
ENSMUSG00000024780.7	Cdc37l1	-0.0824309	-0.00668985	0.934304	0.958944
ENSMUSG00000038446.8	Cdc40	-2.2495	-0.259939	0.0244806	0.108976
ENSMUSG00000006699.17	Cdc42	-0.849351	-0.100094	0.395686	0.562692
ENSMUSG00000026490.18	Cdc42bpa	-1.45737	-0.400137	0.145014	0.300666
ENSMUSG00000021279.5	Cdc42bpb	3.21002	1.15858	0.00132726	0.0236465
ENSMUSG00000049521.2	Cdc42ep1	0.390009	0.181483	0.69653	0.805515
ENSMUSG00000045664.4	Cdc42ep2	1.17766	0.264842	0.238934	0.407843
ENSMUSG00000036533.9	Cdc42ep3	3.74472	1.11517	0.000180597	0.00773895
ENSMUSG00000041598.7	Cdc42ep4	-0.60016	-0.0765373	0.548399	0.693334
ENSMUSG00000046722.14	Cdc42se1	-1.91418	-0.142404	0.055597	0.170924
ENSMUSG00000052298.12	Cdc42se2	-2.02448	-0.326959	0.0429208	0.147938
ENSMUSG00000000028.15	Cdc45	-1.50726	-0.489753	0.131745	0.283402
ENSMUSG00000023932.9	Cdc5l	0.0187286	0.00318822	0.985058	0.989823
ENSMUSG00000029283.17	Cdc7	-1.14952	-0.353219	0.250342	0.419002
ENSMUSG00000026361.9	Cdc73	0.269933	0.0288045	0.787212	0.867453
ENSMUSG00000048922.18	Cdca2	0.262195	0.119542	0.793171	0.871753
ENSMUSG00000023505.13	Cdca3	1.61539	1.31399	0.106227	0.250928
ENSMUSG00000047832.9	Cdca4	-2.60612	-0.685139	0.00915746	0.0636084
ENSMUSG00000024791.10	Cdca5	-2.67002	-0.727691	0.00758462	0.058353
ENSMUSG00000055612.15	Cdca7	-2.56488	-0.371592	0.0103212	0.0676121
ENSMUSG00000021175.15	Cdca7l	1.26751	0.671145	0.204971	0.370899
ENSMUSG00000028873.16	Cdca8	0.161973	0.0925899	0.871327	0.921684
ENSMUSG00000031673.6	Cdh11	-0.490809	-0.282068	0.623562	0.753198
ENSMUSG00000012819.15	Cdh23	-2.45914	-0.533992	0.0139269	0.0794184
ENSMUSG00000031871.9	Cdh5	-1.33956	-0.988101	0.180389	0.344036
ENSMUSG00000021803.10	Cdhr1	-0.821442	-0.400421	0.411395	0.577252
ENSMUSG00000004071.13	Cdip1	-0.448751	-0.0391729	0.653611	0.776302
ENSMUSG00000030682.4	Cdipt	-1.85459	-0.0909077	0.0636543	0.18519
ENSMUSG00000097075.3	Cdiptos	0.650587	0.279072	0.515313	0.665011
ENSMUSG00000019942.13	Cdk1	-0.377087	-0.0910493	0.706109	0.81232
ENSMUSG00000033862.7	Cdk10	1.69125	0.142832	0.0907898	0.22932
ENSMUSG00000029062.14	Cdk11b	-0.112202	-0.0171077	0.910663	0.945388
ENSMUSG00000003119.14	Cdk12	0.299033	0.0686909	0.764915	0.852459
ENSMUSG00000041297.8	Cdk13	-0.00533299	-0.00140145	0.995745	0.997211
ENSMUSG00000028926.15	Cdk14	-1.66398	-0.196827	0.0961158	0.236063
ENSMUSG00000031065.14	Cdk16	0.907878	0.501331	0.363943	0.532151
ENSMUSG00000020015.10	Cdk17	-0.362745	-0.058551	0.716796	0.819177
ENSMUSG00000026437.11	Cdk18	2.83218	4.48045	0.00462324	0.0452041
ENSMUSG00000038481.13	Cdk19	2.65216	0.262118	0.00799785	0.0595053
ENSMUSG00000025358.16	Cdk2	-2.21516	-0.204558	0.0267488	0.114129
ENSMUSG00000021483.8	Cdk20	0.24271	0.0322627	0.80823	0.881565
ENSMUSG00000029394.11	Cdk2ap1	-1.32448	-0.314289	0.185343	0.350042
ENSMUSG00000024856.10	Cdk2ap2	0.695381	0.0447483	0.486817	0.642986
ENSMUSG00000006728.12	Cdk4	-2.89601	-0.32376	0.00377942	0.0413091
ENSMUSG00000028969.10	Cdk5	-1.31534	-0.137896	0.188397	0.352892
ENSMUSG00000048895.13	Cdk5r1	1.03692	0.267749	0.299774	0.47018
ENSMUSG00000027487.11	Cdk5rap1	-1.61345	-0.699766	0.106647	0.251578
ENSMUSG00000039298.16	Cdk5rap2	1.54765	0.492812	0.121706	0.269977
ENSMUSG00000018669.14	Cdk5rap3	-0.851172	-0.104435	0.394674	0.561998
ENSMUSG00000040274.11	Cdk6	4.79958	0.78298	1.59002e-06	0.000511551
ENSMUSG00000069089.8	Cdk7	-2.31092	-0.291497	0.0208372	0.0995321
ENSMUSG00000029635.15	Cdk8	-0.553708	-0.0670324	0.579779	0.718444
ENSMUSG00000009555.16	Cdk9	2.75993	1.375	0.00578142	0.0511034
ENSMUSG00000006191.17	Cdkal1	-0.70773	-0.0547486	0.479113	0.635939
ENSMUSG00000020389.19	Cdkl3	0.126184	0.023508	0.899587	0.938069
ENSMUSG00000033966.8	Cdkl4	-0.306377	-0.0703152	0.759317	0.848132
ENSMUSG00000031292.14	Cdkl5	-1.03431	-1.09242	0.300991	0.471279
ENSMUSG00000023067.14	Cdkn1a	3.89002	1.02531	0.000100238	0.00531992
ENSMUSG00000003031.14	Cdkn1b	0.583286	0.0666928	0.559701	0.70126
ENSMUSG00000037664.13	Cdkn1c	2.33745	2.10728	0.0194156	0.0957869
ENSMUSG00000038069.6	Cdkn2aip	-1.80486	-0.115074	0.0710967	0.19801
ENSMUSG00000020392.8	Cdkn2aipnl	2.12855	0.131303	0.0332916	0.128389
ENSMUSG00000073802.5	Cdkn2b	-0.383722	-0.0758023	0.701184	0.808795
ENSMUSG00000028551.14	Cdkn2c	-0.493703	-0.114617	0.621516	0.751251
ENSMUSG00000096472.2	Cdkn2d	-0.744133	-0.105721	0.456796	0.616927
ENSMUSG00000037628.10	Cdkn3	0.0163997	0.00387134	0.986916	0.991006
ENSMUSG00000039496.8	Cdnf	1.02083	0.437566	0.307334	0.477351
ENSMUSG00000064284.12	Cdpf1	-0.888829	-0.0644496	0.374095	0.542452
ENSMUSG00000050910.5	Cdr2l	-1.86802	-0.622469	0.0617593	0.182087
ENSMUSG00000029330.8	Cds1	-1.51784	-0.243884	0.129054	0.28046
ENSMUSG00000058793.14	Cds2	2.41711	0.491754	0.0156445	0.0849885
ENSMUSG00000006585.3	Cdt1	2.15445	1.00464	0.0312047	0.123467
ENSMUSG00000032803.15	Cdv3	2.20812	0.315165	0.027236	0.115189
ENSMUSG00000059288.14	Cdyl	0.183391	0.0419879	0.854491	0.910486
ENSMUSG00000031758.10	Cdyl2	-0.315883	-0.0782316	0.752091	0.843553
ENSMUSG00000074272.10	Ceacam1	-0.101264	-0.0320992	0.919341	0.950649
ENSMUSG00000030472.9	Ceacam18	-2.81087	-0.64277	0.00494071	0.0469545
ENSMUSG00000054385.14	Ceacam2	-1.59377	-0.765028	0.110987	0.257008
ENSMUSG00000034957.10	Cebpa	3.0149	0.73664	0.00257064	0.0342246
ENSMUSG00000056501.3	Cebpb	0.11356	0.0511184	0.909586	0.944766
ENSMUSG00000071637.5	Cebpd	2.08899	2.87408	0.0367083	0.135783
ENSMUSG00000056216.9	Cebpg	3.02681	1.49398	0.00247145	0.0336424
ENSMUSG00000024081.9	Cebpz	-0.343202	-0.03715	0.731446	0.82927
ENSMUSG00000062691.10	Cebpzos	-0.899283	-0.119517	0.368502	0.536795
ENSMUSG00000071226.11	Cecr2	-1.32648	-1.03912	0.184682	0.34935
ENSMUSG00000023031.8	Cela1	-1.81038	-0.501221	0.0702374	0.196727
ENSMUSG00000005506.16	Celf1	1.62006	0.51419	0.105219	0.249516
ENSMUSG00000002107.18	Celf2	0.334682	0.0316346	0.737865	0.833742
ENSMUSG00000028137.9	Celf3	1.89065	1.59203	0.0586706	0.176257
ENSMUSG00000024268.16	Celf4	-0.453746	-0.115043	0.650012	0.77373
ENSMUSG00000023473.13	Celsr3	-1.04997	-0.864493	0.293734	0.464326
ENSMUSG00000024754.12	Cemip2	-0.0298535	-0.00734061	0.976184	0.984528
ENSMUSG00000060240.12	Cend1	-0.808611	-0.678198	0.418739	0.583396
ENSMUSG00000029177.9	Cenpa	0.198995	0.0367952	0.842266	0.902828
ENSMUSG00000068267.5	Cenpb	2.57503	0.796825	0.0100232	0.0665786
ENSMUSG00000029253.12	Cenpc1	-2.11793	-0.350904	0.0341812	0.13067
ENSMUSG00000045328.11	Cenpe	1.16938	1.18445	0.242251	0.41073
ENSMUSG00000026605.14	Cenpf	0.773647	0.26678	0.43914	0.60289
ENSMUSG00000045273.8	Cenph	-2.10332	-1.96546	0.035438	0.133302
ENSMUSG00000031262.12	Cenpi	-1.34046	-0.331153	0.180097	0.343801
ENSMUSG00000064128.8	Cenpj	-1.92264	-0.471475	0.0545254	0.169067
ENSMUSG00000021714.15	Cenpk	0.499879	0.414601	0.617161	0.747749
ENSMUSG00000026708.16	Cenpl	0.510227	0.0624249	0.609893	0.742218
ENSMUSG00000031756.5	Cenpn	0.365712	0.152372	0.71458	0.817673
ENSMUSG00000020652.17	Cenpo	-1.3126	-0.159599	0.189317	0.353944
ENSMUSG00000021391.10	Cenpp	-2.5689	-0.736589	0.0102021	0.0673611
ENSMUSG00000023919.7	Cenpq	-1.79402	-0.263999	0.0728096	0.200895
ENSMUSG00000073705.10	Cenps	-0.324279	-0.100378	0.745727	0.838951
ENSMUSG00000036672.5	Cenpt	-2.6066	-0.563844	0.00914459	0.0635889
ENSMUSG00000031629.14	Cenpu	0.657457	0.316537	0.510887	0.661661
ENSMUSG00000018509.8	Cenpv	-0.857468	-0.471065	0.391186	0.55877
ENSMUSG00000075266.5	Cenpw	0.648454	0.381503	0.516691	0.666137
ENSMUSG00000025144.17	Cenpx	0.767901	0.0960584	0.442546	0.605532
ENSMUSG00000039523.16	Cep104	1.29487	0.363209	0.195365	0.35996
ENSMUSG00000020728.17	Cep112	-1.10615	-0.168158	0.268661	0.438592
ENSMUSG00000048799.7	Cep120	0.374654	0.0609671	0.707917	0.813612
ENSMUSG00000061533.16	Cep128	0.482704	0.169691	0.629306	0.757509
ENSMUSG00000039781.14	Cep131	1.98363	3.03974	0.047297	0.156079
ENSMUSG00000036403.15	Cep135	1.0295	0.524844	0.303244	0.473869
ENSMUSG00000068394.4	Cep152	-3.53919	-0.88835	0.000401353	0.0123102
ENSMUSG00000056919.9	Cep162	0.411622	0.120827	0.680617	0.793997
ENSMUSG00000043987.18	Cep164	-1.41767	-0.454208	0.156286	0.314267
ENSMUSG00000057335.11	Cep170	0.746154	0.201684	0.455574	0.61675
ENSMUSG00000072825.11	Cep170b	1.29793	1.09749	0.194313	0.358819
ENSMUSG00000035790.15	Cep19	-2.05006	-0.624193	0.0403587	0.143088
ENSMUSG00000024542.9	Cep192	-0.0145054	-0.00191768	0.988427	0.992104
ENSMUSG00000038241.16	Cep250	0.573227	0.232473	0.566491	0.706794
ENSMUSG00000019971.10	Cep290	-0.709197	-0.207935	0.478202	0.635426
ENSMUSG00000046111.17	Cep295	-0.298697	-0.0593114	0.765172	0.852585
ENSMUSG00000076433.4	Cep295nl	0.848688	0.753085	0.396055	0.562745
ENSMUSG00000033671.18	Cep350	0.207072	0.0798668	0.835953	0.899616
ENSMUSG00000029790.16	Cep41	-2.07296	-0.302728	0.038176	0.138748
ENSMUSG00000038215.15	Cep44	-2.62284	-0.359765	0.00872012	0.0619957
ENSMUSG00000024989.14	Cep55	1.45557	0.828191	0.14551	0.301255
ENSMUSG00000031922.12	Cep57	-2.32405	-0.326047	0.0201229	0.0976927
ENSMUSG00000019813.16	Cep57l1	-1.71058	-0.377352	0.0871593	0.223403
ENSMUSG00000032534.18	Cep63	0.424628	0.115478	0.671108	0.788952
ENSMUSG00000044066.14	Cep68	-2.01517	-0.229162	0.0438865	0.150012
ENSMUSG00000056267.14	Cep70	-1.64393	-0.317516	0.100191	0.24229
ENSMUSG00000021572.9	Cep72	-2.63238	-0.45347	0.00847902	0.0613765
ENSMUSG00000073542.2	Cep76	2.80085	1.09508	0.00509676	0.0474871
ENSMUSG00000041491.7	Cep78	2.17821	2.25013	0.0293906	0.119516
ENSMUSG00000020024.7	Cep83	1.75427	1.36837	0.0793841	0.211858
ENSMUSG00000037443.13	Cep85	-1.48242	-0.316233	0.13823	0.291973
ENSMUSG00000038594.9	Cep85l	1.68251	0.906087	0.0924692	0.231759
ENSMUSG00000023072.14	Cep89	-0.30352	-0.123846	0.761494	0.849683
ENSMUSG00000018372.13	Cep95	-1.55746	-0.242936	0.119362	0.267023
ENSMUSG00000022604.18	Cep97	-1.91819	-0.442362	0.0550867	0.170192
ENSMUSG00000040774.15	Cept1	-2.50216	-0.483022	0.012344	0.0744758
ENSMUSG00000039787.13	Cercam	0.275858	0.0455135	0.782657	0.865326
ENSMUSG00000035891.16	Cerk	1.68132	0.794708	0.0927015	0.232047
ENSMUSG00000087408.10	Cers1	2.65264	3.31514	0.00798654	0.0595053
ENSMUSG00000015714.11	Cers2	-1.47039	-0.10733	0.141457	0.296065
ENSMUSG00000008206.16	Cers4	1.96759	0.505817	0.0491155	0.159203
ENSMUSG00000023021.15	Cers5	-0.724846	-0.0588534	0.468546	0.62723
ENSMUSG00000027035.10	Cers6	-1.60436	-0.255627	0.108634	0.254146
ENSMUSG00000031347.12	Cetn2	-1.78268	-0.143966	0.0746382	0.203462
ENSMUSG00000021537.9	Cetn3	0.483493	0.0486455	0.628745	0.757148
ENSMUSG00000045031.18	Cetn4	-0.183833	-0.0587573	0.854145	0.910419
ENSMUSG00000026649.14	Cfap126	-0.240579	-0.0737659	0.809881	0.882439
ENSMUSG00000038987.8	Cfap157	-0.371333	-0.315655	0.710389	0.815225
ENSMUSG00000031796.7	Cfap20	-2.2771	-0.205362	0.0227801	0.104468
ENSMUSG00000022972.10	Cfap298	-0.957822	-0.191976	0.338152	0.507699
ENSMUSG00000020462.14	Cfap36	-0.90072	-0.130061	0.367737	0.536072
ENSMUSG00000044948.16	Cfap43	0.417514	0.0574528	0.676302	0.791921
ENSMUSG00000026546.16	Cfap45	-0.683518	-0.331917	0.494279	0.648369
ENSMUSG00000037143.17	Cfap61	-1.95025	-1.4141	0.0511468	0.162808
ENSMUSG00000078490.9	Cfap74	-1.41611	-0.124486	0.156742	0.314651
ENSMUSG00000031631.15	Cfap97	-1.48145	-0.101081	0.138487	0.292238
ENSMUSG00000010841.13	Cfap97d1	-0.764878	-0.404657	0.444344	0.606737
ENSMUSG00000031954.6	Cfdp1	1.71805	0.156979	0.0857868	0.221363
ENSMUSG00000026365.15	Cfh	1.76982	0.278577	0.076758	0.207496
ENSMUSG00000033898.16	Cfhr2	0.187795	0.183408	0.851038	0.908927
ENSMUSG00000056201.7	Cfl1	1.37204	0.222649	0.170052	0.331676
ENSMUSG00000062929.8	Cfl2	0.372409	0.0361713	0.709588	0.814743
ENSMUSG00000026031.15	Cflar	-3.32408	-0.350098	0.000887119	0.0191548
ENSMUSG00000001128.7	Cfp	-2.18557	-0.797832	0.0288471	0.118278
ENSMUSG00000032344.17	Cgas	2.46735	1.21334	0.0136119	0.0786628
ENSMUSG00000054604.7	Cggbp1	2.87895	0.824943	0.00399004	0.0424006
ENSMUSG00000029161.7	Cgref1	-0.732952	-0.35965	0.463588	0.622989
ENSMUSG00000055128.15	Cgrrf1	-2.79983	-0.412858	0.00511292	0.0475258
ENSMUSG00000050370.4	Ch25h	0.745826	0.571555	0.455772	0.616807
ENSMUSG00000027313.3	Chac1	0.170974	0.240554	0.864244	0.916763
ENSMUSG00000020309.6	Chac2	-2.24106	-0.283506	0.0250223	0.110005
ENSMUSG00000039084.8	Chad	-0.568276	-0.237916	0.569848	0.709707
ENSMUSG00000022945.12	Chaf1b	1.88691	1.1	0.0591728	0.177285
ENSMUSG00000047710.8	Champ1	-0.434377	-0.0681835	0.664015	0.783642
ENSMUSG00000063787.4	Chchd1	-2.30842	-0.262867	0.0209756	0.099832
ENSMUSG00000049422.7	Chchd10	1.68891	1.46996	0.0912376	0.229986
ENSMUSG00000070493.3	Chchd2	-1.14497	-0.0876896	0.252222	0.420961
ENSMUSG00000053768.13	Chchd3	0.935042	0.0645041	0.349767	0.519083
ENSMUSG00000034203.8	Chchd4	-0.0743909	-0.00615767	0.940699	0.962761
ENSMUSG00000037938.4	Chchd5	-2.00775	-0.105095	0.0446703	0.151151
ENSMUSG00000030086.16	Chchd6	-1.24884	-0.221394	0.211725	0.378376
ENSMUSG00000042198.12	Chchd7	0.459987	0.0765739	0.645526	0.77009
ENSMUSG00000023852.14	Chd1	0.409471	0.0903036	0.682194	0.79529
ENSMUSG00000028089.5	Chd1l	-0.277847	-0.0230288	0.78113	0.864282
ENSMUSG00000078671.11	Chd2	-0.874156	-0.135057	0.382033	0.550235
ENSMUSG00000018474.17	Chd3	1.06144	0.338016	0.288492	0.458605
ENSMUSG00000063870.12	Chd4	-0.238584	-0.0621976	0.811428	0.883395
ENSMUSG00000057133.14	Chd6	-0.552772	-0.0910352	0.58042	0.718961
ENSMUSG00000041235.12	Chd7	2.65663	0.556172	0.00789249	0.0591812
ENSMUSG00000053754.14	Chd8	-1.35639	-0.106067	0.174976	0.338158
ENSMUSG00000056608.14	Chd9	-2.23459	-0.217606	0.0254443	0.110835
ENSMUSG00000032113.16	Chek1	0.186265	0.0826989	0.852237	0.90924
ENSMUSG00000029521.7	Chek2	-2.00443	-0.455149	0.045024	0.151958
ENSMUSG00000052488.7	Cherp	1.23305	0.28353	0.217558	0.384349
ENSMUSG00000014668.15	Chfr	-2.25301	-0.20366	0.0242584	0.108563
ENSMUSG00000031327.10	Chic1	1.95352	0.946787	0.0507581	0.162006
ENSMUSG00000029229.8	Chic2	0.850861	0.174059	0.394847	0.561998
ENSMUSG00000025512.15	Chid1	-2.07175	-0.35654	0.0382892	0.138951
ENSMUSG00000064246.10	Chil1	0.980135	0.401358	0.327019	0.49687
ENSMUSG00000024843.15	Chka	2.16969	1.60138	0.0300305	0.121246
ENSMUSG00000025531.14	Chm	-1.10778	-0.0840121	0.267955	0.437861
ENSMUSG00000078185.3	Chml	3.03814	1.25475	0.00238044	0.0330477
ENSMUSG00000000743.9	Chmp1a	-1.54248	-0.0869124	0.122957	0.271917
ENSMUSG00000109901.1	Chmp1b	-1.56179	-0.131849	0.118338	0.266114
ENSMUSG00000033916.5	Chmp2a	0.589599	0.0600803	0.55546	0.69818
ENSMUSG00000004843.7	Chmp2b	-0.779436	-0.0540868	0.435723	0.5991
ENSMUSG00000053119.11	Chmp3	-1.91302	-0.101972	0.0557456	0.171164
ENSMUSG00000038467.15	Chmp4b	0.171202	0.0558704	0.864065	0.916737
ENSMUSG00000027536.6	Chmp4c	1.14134	0.467568	0.253728	0.422549
ENSMUSG00000028419.5	Chmp5	-0.998016	-0.0751557	0.318271	0.48854
ENSMUSG00000025371.12	Chmp6	2.05427	0.406488	0.0399494	0.142617
ENSMUSG00000034190.9	Chmp7	-1.40356	-0.137018	0.160451	0.319609
ENSMUSG00000056486.18	Chn1	-0.150032	-0.0858162	0.88074	0.927794
ENSMUSG00000004633.17	Chn2	1.88315	1.33931	0.0596805	0.177813
ENSMUSG00000001774.8	Chordc1	-1.88478	-0.275769	0.0594591	0.177692
ENSMUSG00000014077.13	Chp1	2.49277	0.119486	0.0126751	0.0757238
ENSMUSG00000032997.16	Chpf	0.829919	1.38839	0.406585	0.572309
ENSMUSG00000038181.16	Chpf2	-0.446527	-0.087909	0.655217	0.777113
ENSMUSG00000060002.14	Chpt1	2.77653	1.34989	0.00549419	0.0495186
ENSMUSG00000068391.8	Chrac1	-2.67139	-0.178515	0.00755374	0.0582227
ENSMUSG00000041189.9	Chrnb1	-0.414742	-0.182849	0.678331	0.792616
ENSMUSG00000027950.7	Chrnb2	1.67799	0.869692	0.0933486	0.232601
ENSMUSG00000035200.7	Chrnb4	-0.19973	-0.193933	0.841692	0.902528
ENSMUSG00000027221.5	Chst1	2.7776	0.557937	0.00547616	0.0494934
ENSMUSG00000026080.13	Chst10	2.15276	0.610201	0.0313372	0.123826
ENSMUSG00000034612.7	Chst11	1.25595	0.315163	0.209134	0.375044
ENSMUSG00000036599.10	Chst12	2.89617	0.597877	0.00377749	0.0413091
ENSMUSG00000074916.5	Chst14	1.38252	0.710966	0.166813	0.32723
ENSMUSG00000030930.14	Chst15	0.214809	0.0376709	0.829916	0.895739
ENSMUSG00000033350.7	Chst2	2.45635	1.98458	0.0140358	0.0797153
ENSMUSG00000037347.7	Chst7	-3.57988	-0.654749	0.000343748	0.0110877
ENSMUSG00000060402.7	Chst8	-2.79011	-0.710455	0.00526908	0.0485213
ENSMUSG00000032640.10	Chsy1	-1.16597	-0.20115	0.243629	0.411635
ENSMUSG00000019214.13	Chtf18	0.442186	0.114484	0.658354	0.779052
ENSMUSG00000046691.13	Chtf8	2.57254	1.99348	0.0100956	0.0669468
ENSMUSG00000001017.15	Chtop	-1.99581	-0.164118	0.0459548	0.153794
ENSMUSG00000025199.16	Chuk	3.06738	1.92938	0.00215947	0.0312771
ENSMUSG00000090258.7	Churc1	0.918081	0.0965404	0.358577	0.527096
[truncated: 9,871 more rows]

## Sheet: DGEA_column_info
Column	Description
Gene_ID	gene identifier (Ensembl)
Gene_Symbol	gene symbol
z.std	P-value transformed into a signed Z-score
logFC	log2(fold-change) corresponding to the effect or contrast
P.Value	P-value of differential gene expression test
adj.P.Val	FDR-adjusted P-value

## Sheet: GSEA
NAME	SIZE	ES	NES	NOM p-val	FDR q-val
GOBP_MITOCHONDRIAL_TRANSLATIONAL_TERMINATION	88	-0.452501	-2.21471	0	0.0535955
HP_ABNORMAL_CIRCULATING_FATTY_ACID_CONCENTRATION	40	-0.50312	-2.08601	0	0.0637877
GOMF_RNA_METHYLTRANSFERASE_ACTIVITY	61	-0.467908	-2.14932	0	0.0705771
GOBP_REGULATION_OF_CELLULAR_AMINO_ACID_METABOLIC_PROCESS	52	-0.475529	-2.09117	0	0.0752477
GOBP_RNA_CAPPING	33	-0.533181	-2.10147	0	0.0861979
GOCC_ORGANELLAR_RIBOSOME	85	-0.420217	-2.04145	0	0.0888233
HP_SEBORRHEIC_DERMATITIS	18	-0.611189	-2.00566	0	0.0976187
GOCC_H4_H2A_HISTONE_ACETYLTRANSFERASE_COMPLEX	18	-0.611778	-2.00988	0.00203666	0.107298
GOBP_P38MAPK_CASCADE	38	0.492337	1.9369	0	0.116031
GOMF_PHOSPHATIDYLINOSITOL_MONOPHOSPHATE_PHOSPHATASE_ACTIVITY	16	0.6219	1.95783	0.00376648	0.116227
GOBP_SNRNA_METABOLIC_PROCESS	35	-0.465007	-1.87928	0	0.116231
GOBP_CORTICAL_ACTIN_CYTOSKELETON_ORGANIZATION	34	0.498503	1.95227	0.00184843	0.11696
GOBP_MITOCHONDRIAL_CYTOCHROME_C_OXIDASE_ASSEMBLY	17	-0.606342	-1.96863	0.00215517	0.117244
GOMF_CATALYTIC_ACTIVITY_ACTING_ON_A_TRNA	93	-0.373857	-1.85704	0	0.119262
GOBP_PROTEIN_HETEROOLIGOMERIZATION	16	-0.58253	-1.86102	0.00218818	0.119402
GOBP_CD4_POSITIVE_ALPHA_BETA_T_CELL_DIFFERENTIATION	54	0.449852	1.94616	0	0.119426
GOBP_BRANCHED_CHAIN_AMINO_ACID_METABOLIC_PROCESS	21	-0.544964	-1.86468	0.00212314	0.119483
GOCC_U1_SNRNP	17	-0.579534	-1.88532	0.00210084	0.119689
GOBP_POSITIVE_REGULATION_OF_LEUKOCYTE_ADHESION_TO_VASCULAR_ENDOTHELIAL_CELL	16	0.625825	1.93734	0.00183824	0.120234
HP_ABNORMAL_CIRCULATING_LONG_CHAIN_FATTY_ACID_CONCENTRATION	17	-0.562178	-1.88008	0.00448431	0.120539
GOMF_LAMININ_BINDING	15	0.640093	1.94089	0.00187617	0.120731
GOMF_O_METHYLTRANSFERASE_ACTIVITY	19	-0.552961	-1.86711	0.00692841	0.120771
GOBP_VASCULAR_ENDOTHELIAL_GROWTH_FACTOR_PRODUCTION	23	0.55316	1.95903	0	0.121146
GOBP_RNA_METHYLATION	74	-0.392208	-1.87025	0	0.121544
GOBP_RRNA_METHYLATION	23	-0.543198	-1.94364	0	0.123581
GOBP_TRNA_PROCESSING	113	-0.383752	-1.97411	0	0.123791
GOBP_MITOCHONDRIAL_GENE_EXPRESSION	157	-0.345137	-1.88631	0	0.124255
GOBP_TRNA_METABOLIC_PROCESS	144	-0.351989	-1.93462	0	0.124729
GOBP_PROTEOGLYCAN_METABOLIC_PROCESS	51	0.453567	1.92361	0	0.125785
HP_VERY_LONG_CHAIN_FATTY_ACID_ACCUMULATION	16	-0.589161	-1.84723	0.0110132	0.126269
HP_MEDIASTINAL_LYMPHADENOPATHY	20	0.582866	1.95959	0.00197239	0.126896
GOBP_REGULATION_OF_KERATINOCYTE_DIFFERENTIATION	18	0.585378	1.92589	0.00182815	0.12706
GOCC_MITOCHONDRIAL_LARGE_RIBOSOMAL_SUBUNIT	55	-0.428222	-1.89411	0	0.127187
GOMF_CATALYTIC_ACTIVITY_ACTING_ON_A_RRNA	21	-0.54923	-1.88915	0	0.127355
GOBP_POSITIVE_REGULATION_OF_EPITHELIAL_TO_MESENCHYMAL_TRANSITION	24	0.560908	1.96445	0	0.127365
GOBP_RESPIRATORY_CHAIN_COMPLEX_IV_ASSEMBLY	21	-0.548099	-1.94851	0.0045977	0.12776
GOBP_TRANSLATIONAL_ELONGATION	125	-0.362628	-1.89901	0	0.127995
GOBP_RIBOSOMAL_SMALL_SUBUNIT_ASSEMBLY	18	-0.548443	-1.83695	0	0.129744
GOMF_CALCIUM_ION_BINDING	304	0.348342	2.0021	0	0.130105
GOBP_PHAGOSOME_ACIDIFICATION	19	-0.543141	-1.83866	0.00425532	0.131941
GOBP_REGULATION_OF_CELLULAR_AMINE_METABOLIC_PROCESS	60	-0.414528	-1.90073	0	0.132995
HP_ABNORMAL_MITRAL_VALVE_PHYSIOLOGY	83	0.423141	1.9851	0	0.133551
GOBP_MUSCLE_HYPERTROPHY	51	0.456604	1.96514	0	0.13422
GOBP_TRANSCRIPTION_COUPLED_NUCLEOTIDE_EXCISION_REPAIR	72	-0.402738	-1.9057	0	0.134644
HP_ABNORMAL_PERIPHERAL_MYELINATION	78	0.409626	1.87963	0.00182482	0.135902
HP_MELENA	17	0.619996	1.96944	0.00198807	0.137002
GOBP_LYMPHOCYTE_HOMEOSTASIS	47	0.449337	1.88036	0.00175439	0.13854
HP_CARDIOVASCULAR_CALCIFICATION	23	0.585076	2.00402	0	0.139444
GOBP_CD4_POSITIVE_ALPHA_BETA_T_CELL_ACTIVATION	63	0.427145	1.85692	0	0.13989
HP_BLOODY_DIARRHEA	26	0.542447	1.91094	0	0.140153
HP_RICKETS	19	0.573664	1.88183	0.00190114	0.140249
GOBP_ALPHA_BETA_T_CELL_DIFFERENTIATION	68	0.423642	1.90759	0	0.141125
HP_DYSOSTOSIS_MULTIPLEX	20	0.566724	1.90139	0	0.14117
HP_VASCULAR_CALCIFICATION	20	0.587693	1.97291	0.00179856	0.141361
GOBP_RESPONSE_TO_NUTRIENT	90	0.388555	1.85783	0	0.141537
GOBP_POSITIVE_REGULATION_OF_VASCULAR_ENDOTHELIAL_GROWTH_FACTOR_PRODUCTION	18	0.605657	1.90385	0.00542496	0.141907
GOBP_NEGATIVE_REGULATION_OF_OSSIFICATION	20	0.56778	1.87101	0.00185185	0.142225
HP_ABNORMALITY_OF_THE_THORACIC_CAVITY	41	0.492359	1.98631	0	0.142369
GOMF_CALCIUM_ION_TRANSMEMBRANE_TRANSPORTER_ACTIVITY	65	0.418512	1.86112	0	0.142658
GOBP_TRANSLATIONAL_TERMINATION	101	-0.375497	-1.90662	0	0.142739
GOBP_REGULATION_OF_CELLULAR_RESPONSE_TO_INSULIN_STIMULUS	49	0.452384	1.88229	0	0.143049
GOBP_REGULATION_OF_HOMOTYPIC_CELL_CELL_ADHESION	19	0.562332	1.84307	0.0018622	0.143072
GOCC_LYSOSOMAL_LUMEN	61	0.426898	1.88772	0	0.143186
GOBP_CELLULAR_HORMONE_METABOLIC_PROCESS	51	0.437451	1.87289	0.00181488	0.143189
GOBP_MONONUCLEAR_CELL_DIFFERENTIATION	260	0.332936	1.86296	0	0.143496
GOBP_T_CELL_ACTIVATION	282	0.324699	1.83941	0	0.143647
GOBP_MITOCHONDRIAL_TRANSLATION	131	-0.360494	-1.91346	0	0.143843
HP_ABNORMAL_MITRAL_VALVE_MORPHOLOGY	75	0.411739	1.85836	0	0.143849
GOBP_MONOCYTE_DIFFERENTIATION	21	0.548635	1.84011	0.00757576	0.145171
GOBP_T_CELL_DIFFERENTIATION	155	0.354763	1.84323	0	0.145534
GOCC_AZUROPHIL_GRANULE	113	0.372179	1.84502	0	0.145673
GOBP_HEPARAN_SULFATE_PROTEOGLYCAN_BIOSYNTHETIC_PROCESS	18	0.57587	1.84881	0.00766283	0.145721
GOBP_T_CELL_HOMEOSTASIS	28	0.510147	1.88893	0	0.145833
GOBP_OUTFLOW_TRACT_MORPHOGENESIS	26	0.515606	1.8631	0.0019084	0.146584
GOBP_RESPONSE_TO_INTERLEUKIN_12	39	0.47426	1.88254	0	0.146598
GOBP_POSITIVE_REGULATION_OF_P38MAPK_CASCADE	21	0.554257	1.8498	0.00571429	0.147191
GOBP_PHENOL_CONTAINING_COMPOUND_METABOLIC_PROCESS	41	0.455048	1.8456	0.00191205	0.147621
GOBP_SEQUESTERING_OF_CALCIUM_ION	70	0.406473	1.83442	0	0.147846
HP_AORTIC_DISSECTION	17	0.601853	1.88984	0	0.148719
GOBP_INOSITOL_PHOSPHATE_BIOSYNTHETIC_PROCESS	16	0.600654	1.86376	0.00371747	0.149021
GOBP_B_CELL_HOMEOSTASIS	26	0.518441	1.83102	0.00733945	0.149871
GOBP_CYTOSOLIC_CALCIUM_ION_TRANSPORT	97	0.376322	1.82015	0	0.150704
GOBP_REGULATION_OF_GLIOGENESIS	49	0.4482	1.81834	0.00340136	0.15107
HP_DEFORMED_SELLA_TURCICA	15	0.616233	1.89094	0.0018622	0.151902
GOBP_POSITIVE_REGULATION_OF_NEURAL_PRECURSOR_CELL_PROLIFERATION	18	0.572659	1.82592	0.003663	0.151972
GOBP_TISSUE_REGENERATION	40	0.455414	1.82758	0	0.152245
GOCC_COLLAGEN_TRIMER	20	0.549051	1.82223	0.00192678	0.152354
HP_FOCAL_NON_MOTOR_SEIZURE	34	0.474777	1.81582	0	0.152614
GOCC_MIDBODY	161	0.348247	1.82029	0	0.152781
GOMF_CALCIUM_DEPENDENT_PHOSPHOLIPID_BINDING	19	0.559367	1.82309	0.0018315	0.153402
GOMF_PROTEIN_LIPID_COMPLEX_BINDING	16	0.644802	2.00451	0	0.153954
GOBP_HEPARAN_SULFATE_PROTEOGLYCAN_METABOLIC_PROCESS	20	0.604315	2.03607	0	0.159964
GOBP_CALCIUM_ION_TRANSPORT_INTO_CYTOSOL	78	0.394678	1.80405	0	0.160377
GOBP_POSITIVE_REGULATION_OF_REACTIVE_OXYGEN_SPECIES_METABOLIC_PROCESS	67	0.39804	1.80865	0	0.160633
GOBP_GLIAL_CELL_PROLIFERATION	33	0.46752	1.8021	0.00178891	0.160822
GOBP_T_CELL_PROLIFERATION	113	0.367983	1.8051	0	0.161198
HP_LATE_ONSET	15	0.592456	1.80593	0.00757576	0.16236
GOBP_REGULATION_OF_SYNCYTIUM_FORMATION_BY_PLASMA_MEMBRANE_FUSION	16	0.580952	1.79722	0.00382409	0.163835
HP_ABSCESS	34	0.466506	1.79529	0.00533808	0.164417
GOCC_KINESIN_COMPLEX	33	0.470875	1.79084	0.00750469	0.164497
GOMF_CARBOHYDRATE_BINDING	124	0.353746	1.78891	0	0.165112
GOBP_LEUKOCYTE_HOMEOSTASIS	64	0.400489	1.79776	0.00176678	0.165299
HP_ABNORMAL_CORONARY_ARTERY_MORPHOLOGY	32	0.464504	1.75936	0.00185185	0.165459
GOBP_LYMPHOCYTE_ACTIVATION	430	0.299101	1.75822	0	0.165685
HP_ANGINA_PECTORIS	21	0.529397	1.79139	0.00383142	0.165713
GOBP_MITOCHONDRIAL_ELECTRON_TRANSPORT_CYTOCHROME_C_TO_OXYGEN	19	0.545214	1.78728	0.00764818	0.165721
HP_PROMINENT_OCCIPUT	32	0.466751	1.76556	0.00183824	0.166212
HP_DYSDIADOCHOKINESIS	29	0.475591	1.76432	0.00190114	0.166238
HP_ATONIC_SEIZURE	57	0.399871	1.74267	0.00350263	0.166255
GOCC_T_TUBULE	24	0.507651	1.77349	0.0092081	0.166541
GOBP_RECEPTOR_METABOLIC_PROCESS	124	0.352741	1.77108	0	0.166571
GOBP_POSITIVE_REGULATION_OF_LIPID_STORAGE	17	0.557064	1.75969	0.0110906	0.166573
GOBP_RESPONSE_TO_INTERFERON_ALPHA	16	0.647474	2.00738	0.00179533	0.166856
GOMF_COPPER_ION_BINDING	32	0.466244	1.7673	0.00184843	0.166857
GOBP_POSITIVE_REGULATION_OF_PRI_MIRNA_TRANSCRIPTION_BY_RNA_POLYMERASE_II	26	0.492331	1.76618	0.0036036	0.166926
GOBP_REGULATION_OF_GLIAL_CELL_PROLIFERATION	22	0.5839	2.01879	0	0.167137
GOBP_PROTEOGLYCAN_BIOSYNTHETIC_PROCESS	41	0.439791	1.78499	0	0.167194
GOBP_REGULATION_OF_FATTY_ACID_BIOSYNTHETIC_PROCESS	30	0.476097	1.74281	0.00884956	0.167493
GOCC_RETROMER_COMPLEX	19	0.540621	1.79162	0.00579151	0.167526
GOBP_VESICLE_MEDIATED_TRANSPORT_BETWEEN_ENDOSOMAL_COMPARTMENTS	39	0.450451	1.78198	0.00177936	0.167604
GOMF_CALCIUM_DEPENDENT_PROTEIN_BINDING	39	0.445032	1.76796	0	0.16765
GOBP_REGULATION_OF_MACROPHAGE_CHEMOTAXIS	19	0.536986	1.77407	0.0127042	0.167715
GOBP_REGULATION_OF_EPITHELIAL_TO_MESENCHYMAL_TRANSITION	50	0.423473	1.76894	0.00541516	0.16794
HP_PROGRESSIVE_NEUROLOGIC_DETERIORATION	40	0.436519	1.75565	0.00371747	0.168019
GOBP_T_CELL_CHEMOTAXIS	15	0.560551	1.74729	0.0114943	0.16803
GOBP_CELLULAR_RESPONSE_TO_CAMP	26	0.491605	1.77122	0.00583658	0.168136
GOBP_POSITIVE_REGULATION_OF_MUSCLE_CELL_APOPTOTIC_PROCESS	16	0.570437	1.75972	0.00902527	0.168184
HP_ABNORMALITY_OF_THE_SELLA_TURCICA	20	0.519363	1.74023	0.00746269	0.168446
GOBP_RESPONSE_TO_COPPER_ION	20	0.510663	1.74286	0.00910747	0.168859
GOMF_ELECTRON_TRANSFER_ACTIVITY	106	0.36136	1.76031	0	0.168955
GOBP_NEGATIVE_REGULATION_OF_CD4_POSITIVE_ALPHA_BETA_T_CELL_ACTIVATION	20	0.528053	1.76144	0.00571429	0.16896
HP_GINGIVAL_FIBROMATOSIS	15	0.562966	1.74981	0.00766283	0.168978
GOBP_RESPONSE_TO_CAMP	48	0.426251	1.74875	0.00954198	0.169042
HP_URINARY_RETENTION	15	0.58319	1.77443	0.00954198	0.16909
GOBP_CHONDROITIN_SULFATE_PROTEOGLYCAN_METABOLIC_PROCESS	25	0.499474	1.78232	0.00364964	0.169154
GOBP_SKELETAL_MUSCLE_CELL_DIFFERENTIATION	32	0.461808	1.7473	0.00582524	0.169519
GOBP_PROTEIN_HOMOTETRAMERIZATION	35	0.444642	1.74424	0.00372439	0.169778
GOBP_SUPEROXIDE_ANION_GENERATION	20	0.532269	1.77926	0.00909091	0.169889
HP_VITILIGO	19	0.529883	1.74301	0.00769231	0.170173
GOMF_PHOSPHOLIPID_TRANSFER_ACTIVITY	18	0.549645	1.77501	0.00948767	0.170231
GOCC_CELL_SURFACE	354	0.302493	1.74985	0	0.170482
GOBP_POSITIVE_REGULATION_OF_GLIOGENESIS	36	0.458301	1.75271	0.00556586	0.171031
HP_AORTIC_ARCH_ANEURYSM	16	0.557639	1.74432	0.0119048	0.171157
GOBP_POSITIVE_REGULATION_OF_ERK1_AND_ERK2_CASCADE	105	0.364658	1.77557	0.00172712	0.17134
HP_MUSCLE_HYPERTROPHY_OF_THE_LOWER_EXTREMITIES	30	0.464359	1.75034	0.0092081	0.171381
HP_ABNORMAL_ATRIOVENTRICULAR_VALVE_PHYSIOLOGY	99	0.363702	1.77615	0	0.172567
GOCC_GLIAL_CELL_PROJECTION	18	0.541843	1.75056	0.00588235	0.172663
GOCC_AZUROPHIL_GRANULE_MEMBRANE	43	0.425164	1.73562	0.00540541	0.17393
GOBP_POSITIVE_REGULATION_OF_PROTEIN_EXPORT_FROM_NUCLEUS	17	0.551605	1.73417	0.0144144	0.174882
GOBP_ALPHA_BETA_T_CELL_ACTIVATION	91	0.364937	1.73314	0.00170648	0.17515
GOBP_NEGATIVE_REGULATION_OF_FAT_CELL_DIFFERENTIATION	30	0.553243	2.04196	0	0.175276
GOBP_RESPONSE_TO_TYPE_I_INTERFERON	69	0.377737	1.73077	0	0.177504
HP_OVOID_VERTEBRAL_BODIES	19	0.518649	1.72921	0.0094518	0.178545
GOBP_POSITIVE_REGULATION_OF_CELLULAR_RESPONSE_TO_INSULIN_STIMULUS	18	0.531652	1.72568	0.00980392	0.179475
HP_MITRAL_VALVE_PROLAPSE	64	0.38794	1.72291	0	0.179858
HP_MORPHOLOGICAL_ABNORMALITY_OF_THE_INNER_EAR	35	0.447769	1.72717	0.00178891	0.180051
GOBP_TUMOR_NECROSIS_FACTOR_SUPERFAMILY_CYTOKINE_PRODUCTION	104	0.353049	1.7218	0.0017094	0.180157
GOBP_MICROGLIAL_CELL_ACTIVATION	33	0.447644	1.72347	0.00549451	0.180356
GOBP_LIPID_IMPORT_INTO_CELL	26	0.474063	1.72577	0.00542496	0.180798
GOCC_PHAGOCYTIC_VESICLE	111	0.345573	1.72402	0	0.180891
GOCC_BASOLATERAL_PLASMA_MEMBRANE	116	0.347349	1.71858	0	0.184243
HP_DEMYELINATING_PERIPHERAL_NEUROPATHY	38	0.425326	1.7075	0.00722022	0.184511
GOBP_POSITIVE_REGULATION_OF_ESTABLISHMENT_OF_PROTEIN_LOCALIZATION_TO_MITOCHONDRION	48	0.409347	1.70672	0.00188324	0.184559
GOBP_POSITIVE_REGULATION_OF_LEUKOCYTE_APOPTOTIC_PROCESS	16	0.54602	1.70564	0.0160643	0.184894
GOBP_PHOSPHATIDYLINOSITOL_DEPHOSPHORYLATION	26	0.467591	1.67586	0.0214844	0.184923
GOBP_ERK1_AND_ERK2_CASCADE	170	0.324418	1.71058	0	0.184955
GOBP_MESENCHYME_DEVELOPMENT	132	0.333118	1.67634	0	0.185171
GOCC_VACUOLAR_LUMEN	111	0.346742	1.70782	0	0.18539
GOBP_PHOSPHATIDIC_ACID_METABOLIC_PROCESS	36	0.433703	1.70457	0.00731261	0.18553
GOBP_RESPONSE_TO_COCAINE	26	0.473314	1.67678	0.00967118	0.185531
HP_PERIPHERAL_DEMYELINATION	40	0.432113	1.71677	0.00543478	0.185712
HP_LACK_OF_SKIN_ELASTICITY	26	0.478059	1.70918	0.0132827	0.185813
GOMF_LIGAND_ACTIVATED_TRANSCRIPTION_FACTOR_ACTIVITY	27	0.474816	1.70003	0.00749064	0.185869
GOBP_CARDIAC_VENTRICLE_MORPHOGENESIS	25	0.482926	1.70826	0.00707965	0.185913
GOBP_POSITIVE_REGULATION_OF_NITRIC_OXIDE_SYNTHASE_ACTIVITY	18	0.527512	1.67777	0.0232558	0.185928
GOBP_GLAND_DEVELOPMENT	225	0.304467	1.67712	0	0.186011
GOCC_COLLAGEN_CONTAINING_EXTRACELLULAR_MATRIX	132	0.341389	1.71061	0	0.186231
GOBP_POSITIVE_REGULATION_OF_LEUKOCYTE_PROLIFERATION	84	0.364351	1.70045	0.00175439	0.186579
GOBP_T_CELL_DIFFERENTIATION_IN_THYMUS	46	0.407584	1.67395	0.00722022	0.186675
GOBP_CALCIUM_ION_TRANSMEMBRANE_TRANSPORT	168	0.317384	1.67789	0	0.186745
GOBP_N_GLYCAN_PROCESSING	15	0.552633	1.71195	0.0136187	0.186771
GOBP_REGULATION_OF_EPITHELIAL_CELL_DIFFERENTIATION	69	0.376968	1.69869	0.00340715	0.186789
GOCC_EXTRINSIC_COMPONENT_OF_CYTOPLASMIC_SIDE_OF_PLASMA_MEMBRANE	70	0.369187	1.67064	0.00357782	0.186801
GOCC_EXTERNAL_ENCAPSULATING_STRUCTURE	167	0.322956	1.70098	0	0.187057
GOBP_PROTEIN_LIPID_COMPLEX_SUBUNIT_ORGANIZATION	32	0.440641	1.67115	0.0132325	0.187091
GOBP_REGULATION_OF_SUPEROXIDE_METABOLIC_PROCESS	19	0.525	1.71086	0.0133843	0.187172
HP_SELF_INJURIOUS_BEHAVIOR	115	0.343378	1.71249	0	0.187189
GOBP_CELL_RECOGNITION	56	0.383983	1.68923	0.00182149	0.18765
GOBP_CYTOKINE_PRODUCTION	466	0.287999	1.70227	0	0.187669
HP_ARTERIAL_STENOSIS	54	0.391366	1.70142	0	0.187676
HP_NON_MOTOR_SEIZURE	112	0.338817	1.68854	0	0.187684
GOMF_LIPID_TRANSFER_ACTIVITY	34	0.436798	1.67789	0.00716846	0.187766
GOBP_RESPONSE_TO_VIRUS	237	0.302388	1.68324	0	0.18798
GOBP_LIPID_LOCALIZATION	290	0.295507	1.67117	0	0.18804
GOMF_DNA_BINDING_TRANSCRIPTION_ACTIVATOR_ACTIVITY	180	0.318637	1.68384	0	0.188055
GOBP_POSITIVE_REGULATION_OF_CELL_CELL_ADHESION	163	0.324583	1.68965	0.00337268	0.188139
GOBP_MESENCHYMAL_CELL_DIFFERENTIATION	112	0.345432	1.71276	0	0.188177
GOBP_ACTIVATION_OF_MAPKK_ACTIVITY	40	0.423941	1.68588	0.00740741	0.188282
GOBP_POSITIVE_REGULATION_OF_CYTOKINE_PRODUCTION	278	0.294652	1.67792	0	0.18877
GOBP_CARBOHYDRATE_BIOSYNTHETIC_PROCESS	145	0.323744	1.68625	0.00163666	0.188823
GOBP_CARDIAC_CHAMBER_MORPHOGENESIS	42	0.410059	1.67129	0.00553506	0.188836
GOBP_MYELOID_CELL_APOPTOTIC_PROCESS	21	0.504011	1.68403	0.00956023	0.188872
HP_FOCAL_EMOTIONAL_SEIZURE	28	0.460519	1.68988	0.0114943	0.188896
GOBP_LEUKOCYTE_DIFFERENTIATION	331	0.291306	1.68455	0	0.189064
GOBP_HISTONE_H2A_ACETYLATION	16	-0.540923	-1.76591	0.0149573	0.189326
GOBP_REGULATION_OF_SYNAPTIC_TRANSMISSION_GLUTAMATERGIC	21	0.49898	1.68663	0.0163934	0.189362
GOBP_REGULATION_OF_LEUKOCYTE_PROLIFERATION	132	0.335513	1.71288	0	0.189374
GOMF_CARGO_RECEPTOR_ACTIVITY	39	0.416862	1.66833	0.0112782	0.189377
GOBP_ENDOCRINE_PANCREAS_DEVELOPMENT	19	0.514068	1.69396	0.0170455	0.189456
GOBP_REGULATION_OF_RELEASE_OF_SEQUESTERED_CALCIUM_ION_INTO_CYTOSOL	42	0.425637	1.69545	0.00596422	0.189531
GOBP_INTERMEMBRANE_LIPID_TRANSFER	34	0.436798	1.67807	0.00356506	0.189589
GOBP_PRI_MIRNA_TRANSCRIPTION_BY_RNA_POLYMERASE_II	31	0.448717	1.67141	0.0150943	0.189679
GOBP_NEGATIVE_REGULATION_OF_ALPHA_BETA_T_CELL_DIFFERENTIATION	17	0.530463	1.69005	0.0110497	0.189863
GOBP_REGULATION_OF_ERYTHROCYTE_DIFFERENTIATION	39	0.42743	1.69219	0.00558659	0.189982
GOCC_NEURON_PROJECTION_TERMINUS	58	0.385302	1.67849	0.00547445	0.190025
GOBP_NEGATIVE_REGULATION_OF_BIOMINERALIZATION	15	0.544013	1.67919	0.0152964	0.190103
GOBP_NEGATIVE_REGULATION_OF_BLOOD_PRESSURE	15	0.539814	1.69583	0.0114723	0.190178
GOBP_PERIPHERAL_NERVOUS_SYSTEM_DEVELOPMENT	32	0.441951	1.69053	0.010989	0.190244
GOBP_RNA_MODIFICATION	141	-0.33062	-1.7597	0.00240964	0.190367
GOCC_SIDE_OF_MEMBRANE	274	0.295426	1.66637	0	0.190504
HP_CHRONIC_LEUKEMIA	17	0.529421	1.67962	0.0160714	0.190517
GOMF_HISTONE_ACETYLTRANSFERASE_BINDING	22	0.509383	1.69403	0.0110092	0.190583
HP_ABNORMAL_ATRIOVENTRICULAR_VALVE_MORPHOLOGY	88	0.36433	1.71291	0.0017301	0.190665
GOMF_CALCIUM_DEPENDENT_PROTEIN_KINASE_ACTIVITY	21	0.495188	1.69251	0.00978474	0.190672
GOBP_RESPONSE_TO_AXON_INJURY	48	0.403126	1.66678	0.00696864	0.190854
GOMF_HEME_COPPER_TERMINAL_OXIDASE_ACTIVITY	21	0.510601	1.69083	0.0151229	0.190933
GOCC_AGGRESOME	26	0.471014	1.67978	0.00381679	0.191271
HP_ESOPHAGEAL_NEOPLASM	15	0.556585	1.68041	0.0144665	0.191401
GOBP_ICOSANOID_BIOSYNTHETIC_PROCESS	28	-0.466207	-1.76156	0.00436681	0.191504
GOBP_REGULATION_OF_SPHINGOLIPID_BIOSYNTHETIC_PROCESS	15	-0.567182	-1.76712	0.0130435	0.192322
GOBP_CELLULAR_AMINO_ACID_METABOLIC_PROCESS	223	-0.310772	-1.78241	0	0.192454
GOBP_REGULATION_OF_CELL_MORPHOGENESIS	210	0.303522	1.66069	0.00169205	0.192454
GOBP_RETINOL_METABOLIC_PROCESS	18	0.520996	1.66117	0.0186567	0.192716
GOBP_HORMONE_METABOLIC_PROCESS	81	0.436554	2.05178	0	0.192791
GOBP_SENSORY_ORGAN_MORPHOGENESIS	87	0.351638	1.65861	0.00175747	0.193185
GOBP_HISTONE_EXCHANGE	35	-0.455981	-1.76959	0.00235294	0.193263
GOMF_CATALYTIC_ACTIVITY_ACTING_ON_RNA	316	-0.296926	-1.7727	0	0.193344
HP_SKIN_RASH	73	0.364725	1.659	0.0069808	0.193463
GOBP_LEUKOCYTE_APOPTOTIC_PROCESS	72	0.363255	1.66126	0.00533808	0.193521
GOBP_GLANDULAR_EPITHELIAL_CELL_DIFFERENTIATION	21	0.489776	1.65782	0.0183824	0.193533
GOBP_GLIOGENESIS	159	0.318	1.65932	0	0.193844
GOMF_PHOSPHATIDYLINOSITOL_PHOSPHATE_PHOSPHATASE_ACTIVITY	28	0.450756	1.66144	0.00184162	0.19421
GOBP_RECEPTOR_MEDIATED_ENDOCYTOSIS	175	0.315308	1.66307	0	0.194726
HP_TRANSIENT_ISCHEMIC_ATTACK	29	0.438874	1.66161	0.0132576	0.194917
GOBP_LEUKOCYTE_PROLIFERATION	173	0.311395	1.65505	0	0.194986
HP_POSTERIOR_EMBRYOTOXON	37	-0.441441	-1.78414	0	0.195093
GOBP_POSITIVE_REGULATION_OF_CELL_ACTIVATION	204	0.305984	1.66207	0	0.195253
HP_URINARY_GLYCOSAMINOGLYCAN_EXCRETION	16	0.677266	2.07397	0	0.195433
GOCC_ENDOCYTIC_VESICLE	207	0.304469	1.65211	0	0.195761
GOBP_ENDOTHELIAL_CELL_CHEMOTAXIS	19	0.509536	1.65518	0.0222222	0.195784
GOBP_MUSCLE_ADAPTATION	65	0.364408	1.65078	0.0151771	0.195997
GOBP_HEPATICOBILIARY_SYSTEM_DEVELOPMENT	94	0.347637	1.65568	0	0.196064
HP_KETONURIA	16	-0.552817	-1.77703	0.012931	0.196257
GOBP_EYE_MORPHOGENESIS	58	0.382955	1.65215	0.00866551	0.196618
GOBP_NEGATIVE_REGULATION_OF_NERVOUS_SYSTEM_DEVELOPMENT	68	0.368803	1.6509	0.00359066	0.19672
GOBP_REGULATION_OF_CALCIUM_ION_TRANSPORT_INTO_CYTOSOL	52	0.393502	1.65321	0.00739372	0.196912
GOBP_POSITIVE_REGULATION_OF_MAPK_CASCADE	295	0.2895	1.64451	0	0.19703
GOBP_MAINTENANCE_OF_LOCATION	215	0.297217	1.64728	0	0.197035
GOCC_PRESYNAPTIC_ACTIVE_ZONE	40	0.415623	1.64336	0.0143369	0.197107
GOMF_ATP_DEPENDENT_MICROTUBULE_MOTOR_ACTIVITY	18	0.505873	1.65246	0.0172745	0.197116
GOBP_EPITHELIAL_TO_MESENCHYMAL_TRANSITION	79	0.353884	1.6478	0.00357782	0.197221
GOCC_SECRETORY_GRANULE_MEMBRANE	205	0.307687	1.64945	0	0.19728
GOBP_POSITIVE_REGULATION_OF_CALCIUM_ION_TRANSPORT	58	0.386484	1.63306	0.015625	0.197361
GOMF_HYDROLASE_ACTIVITY_HYDROLYZING_O_GLYCOSYL_COMPOUNDS	54	0.38211	1.64485	0.00530035	0.197385
HP_ABNORMALITY_OF_PROTHROMBIN	23	-0.493155	-1.77321	0.00430108	0.197478
GOCC_EXTRINSIC_COMPONENT_OF_MEMBRANE	203	0.298604	1.63148	0	0.197537
GOBP_ENDOCRINE_SYSTEM_DEVELOPMENT	44	0.402908	1.64873	0.00924214	0.197563
HP_URETERAL_STENOSIS	17	0.519609	1.64812	0.0230326	0.197569
GOBP_MONONUCLEAR_CELL_MIGRATION	114	0.329562	1.63382	0.00180832	0.197693
GOBP_COLUMNAR_CUBOIDAL_EPITHELIAL_CELL_DEVELOPMENT	22	0.479971	1.6435	0.0172084	0.197708
GOBP_GLANDULAR_EPITHELIAL_CELL_DEVELOPMENT	15	0.545543	1.63802	0.0232558	0.197799
GOBP_NEGATIVE_REGULATION_OF_CELL_DEVELOPMENT	86	0.34662	1.63216	0.0017331	0.198038
HP_VENTRICULAR_HYPERTROPHY	82	0.348876	1.63936	0.00369004	0.19804
HP_ABNORMAL_MUSCLE_FIBER_PROTEIN_EXPRESSION	16	0.522019	1.63508	0.0214425	0.198084
GOBP_GLAND_MORPHOGENESIS	56	0.378107	1.63307	0.00727273	0.198157
GOBP_REGULATION_OF_MONONUCLEAR_CELL_MIGRATION	76	0.35553	1.63402	0.00524476	0.198182
GOBP_RECEPTOR_RECYCLING	26	0.45831	1.6449	0.012987	0.198197
GOBP_POSITIVE_REGULATION_OF_LEUKOCYTE_CELL_CELL_ADHESION	142	0.322337	1.64599	0	0.198198
GOCC_SARCOLEMMA	65	0.363034	1.62958	0.00350877	0.198206
GOBP_ACTIVATION_OF_MAPK_ACTIVITY	97	0.339204	1.63056	0	0.198247
GOMF_FIBRONECTIN_BINDING	16	0.525563	1.63149	0.0214844	0.198324
GOBP_REGULATION_OF_CELLULAR_RESPIRATION	18	0.51456	1.64028	0.0169492	0.198325
HP_SPINAL_CANAL_STENOSIS	21	0.490039	1.64196	0.0162455	0.198326
GOBP_LYMPHOCYTE_CHEMOTAXIS	29	0.442966	1.6344	0.0202578	0.198376
GOBP_POSITIVE_REGULATION_OF_MITOCHONDRIAL_OUTER_MEMBRANE_PERMEABILIZATION_INVOLVED_IN_APOPTOTIC_SIGNALING_PATHWAY	26	0.448322	1.63969	0.0184502	0.198408
GOBP_CHONDROITIN_SULFATE_PROTEOGLYCAN_BIOSYNTHETIC_PROCESS	17	0.50294	1.63814	0.0206379	0.198413
GOBP_CELLULAR_RESPONSE_TO_NITROGEN_COMPOUND	446	0.27411	1.63864	0	0.198416
GOBP_TOLL_LIKE_RECEPTOR_2_SIGNALING_PATHWAY	15	0.526502	1.63533	0.0109091	0.198503
GOBP_REGULATION_OF_CHEMOTAXIS	124	0.324178	1.62987	0.00173913	0.198538
GOBP_CARDIAC_MUSCLE_CELL_PROLIFERATION	23	0.475589	1.64069	0.0151229	0.198588
GOBP_POSITIVE_REGULATION_OF_MYELOID_CELL_DIFFERENTIATION	63	0.371691	1.64498	0.00512821	0.198971
GOMF_FATTY_ACID_BINDING	16	-0.563422	-1.78511	0.0107066	0.199124
GOBP_ACTIN_FILAMENT_DEPOLYMERIZATION	43	0.396819	1.63601	0.0123894	0.199147
HP_ABNORMAL_HEART_SOUND	16	0.524622	1.6354	0.0270758	0.199214
GOBP_POLYOL_BIOSYNTHETIC_PROCESS	42	0.399599	1.6365	0.0210158	0.199233
GOBP_REGULATION_OF_EARLY_ENDOSOME_TO_LATE_ENDOSOME_TRANSPORT	17	0.518429	1.6285	0.0310078	0.199291
GOBP_CORTICAL_CYTOSKELETON_ORGANIZATION	50	0.390038	1.64075	0.0124555	0.199384
GOMF_DNA_BINDING_TRANSCRIPTION_FACTOR_ACTIVITY	436	0.273935	1.62594	0	0.201727
HP_EEG_WITH_FOCAL_EPILEPTIFORM_DISCHARGES	79	0.350764	1.62633	0.00683761	0.202039
GOBP_POSITIVE_T_CELL_SELECTION	20	0.488459	1.62501	0.0291971	0.202495
GOBP_REGULATION_OF_METAL_ION_TRANSPORT	135	0.314713	1.6245	0.0017452	0.202564
GOBP_MITOCHONDRIAL_OUTER_MEMBRANE_PERMEABILIZATION	43	0.398108	1.62316	0.0111524	0.203864
GOBP_POSITIVE_REGULATION_OF_SPROUTING_ANGIOGENESIS	15	0.519667	1.62175	0.0268714	0.205367
HP_POLYPHAGIA	35	0.414077	1.62085	0.0110906	0.206103
GOBP_FOAM_CELL_DIFFERENTIATION	24	0.457567	1.6202	0.0211132	0.206378
GOBP_INTERFERON_GAMMA_PRODUCTION	58	0.374071	1.61758	0.0159574	0.209222
GOBP_REGULATION_OF_RECEPTOR_RECYCLING	19	0.489259	1.61784	0.0226415	0.20947
GOBP_NEGATIVE_REGULATION_OF_CD4_POSITIVE_ALPHA_BETA_T_CELL_DIFFERENTIATION	16	0.504183	1.61302	0.0210728	0.210171
GOBP_CAMERA_TYPE_EYE_MORPHOGENESIS	49	0.38192	1.61642	0.0135922	0.210207
GOMF_SULFOTRANSFERASE_ACTIVITY	26	0.448372	1.61348	0.0203327	0.210218
GOBP_DEFENSE_RESPONSE_TO_VIRUS	169	0.306269	1.61525	0	0.21048
GOMF_ACTIN_FILAMENT_BINDING	128	0.32364	1.61381	0	0.210487
HP_ABNORMALITY_OF_RENAL_EXCRETION	24	0.456726	1.61187	0.0262172	0.210548
GOBP_LIVER_MORPHOGENESIS	15	0.527778	1.61544	0.0257827	0.210987
GOBP_EPITHELIAL_CELL_DEVELOPMENT	115	0.323116	1.61203	0.00515464	0.211061
GOBP_RELAXATION_OF_MUSCLE	20	0.497119	1.61388	0.0309478	0.211115
GOMF_MOTOR_ACTIVITY	68	0.361197	1.61397	0.00345423	0.21176
HP_CEREBRAL_PALSY	25	-0.474051	-1.74394	0.0102249	0.213055
HP_THIN_RIBS	26	0.442858	1.60501	0.0272727	0.213843
HP_ABNORMALLY_LARGE_GLOBE	26	0.456251	1.60431	0.0284192	0.214243
HP_ABNORMAL_HEART_VALVE_MORPHOLOGY	202	0.294634	1.60522	0.00159744	0.214263
GOBP_GLUTAMATE_RECEPTOR_SIGNALING_PATHWAY	23	0.462525	1.60562	0.0214425	0.21442
GOBP_SYNAPTIC_TRANSMISSION_GABAERGIC	20	0.484852	1.60636	0.0251451	0.214665
GOBP_REGULATION_OF_CELL_CELL_ADHESION	252	0.286522	1.6058	0	0.214854
GOBP_POSITIVE_REGULATION_OF_MITOCHONDRION_ORGANIZATION	66	0.357551	1.60886	0.0105263	0.214916
HP_ABNORMAL_AGGRESSIVE_IMPULSIVE_OR_VIOLENT_BEHAVIOR	229	0.287074	1.60663	0	0.214945
GOBP_RESPONSE_TO_CORTICOSTEROID	79	0.344919	1.60691	0.0130597	0.215133
GOBP_PRIMARY_ALCOHOL_METABOLIC_PROCESS	44	0.395828	1.60709	0.0106007	0.215553
GOBP_ORGANIC_ACID_TRANSMEMBRANE_TRANSPORT	99	0.334589	1.60727	0.00702988	0.216003
GOBP_PRIMARY_NEURAL_TUBE_FORMATION	62	0.361149	1.60769	0.00346021	0.21606
GOBP_CALCIUM_ION_TRANSPORT	226	0.289348	1.60004	0.00166667	0.216997
GOBP_SENSORY_ORGAN_DEVELOPMENT	233	0.289233	1.59824	0	0.217092
GOBP_NEGATIVE_REGULATION_OF_OSTEOBLAST_DIFFERENTIATION	25	0.454905	1.59906	0.0208333	0.217188
GOMF_DNA_BINDING_TRANSCRIPTION_REPRESSOR_ACTIVITY	133	0.315102	1.59938	0.00505902	0.217315
GOMF_STEROID_HORMONE_RECEPTOR_ACTIVITY	16	0.521804	1.60127	0.0299625	0.217343
GOBP_POSITIVE_REGULATION_OF_SMOOTH_MUSCLE_CELL_MIGRATION	24	0.457769	1.59842	0.0281426	0.217541
GOMF_FERROUS_IRON_BINDING	17	0.513185	1.60147	0.0195312	0.217673
HP_MASK_LIKE_FACIES	37	0.410774	1.60005	0.0093985	0.217724
GOBP_REGULATION_OF_MITOCHONDRIAL_OUTER_MEMBRANE_PERMEABILIZATION_INVOLVED_IN_APOPTOTIC_SIGNALING_PATHWAY	34	0.423412	1.60176	0.0130354	0.217892
HP_ABNORMAL_DRINKING_BEHAVIOR	20	0.479378	1.60023	0.0207156	0.218196
GOBP_MYOBLAST_DIFFERENTIATION	43	0.394386	1.59685	0.00746269	0.218619
GOBP_REGULATION_OF_FATTY_ACID_METABOLIC_PROCESS	56	0.366571	1.59644	0.0195035	0.218654
HP_SUDDEN_DEATH	51	0.380544	1.59506	0.014733	0.21886
GOBP_POSITIVE_REGULATION_OF_INTRACELLULAR_TRANSPORT	179	0.298166	1.59573	0	0.219123
GOBP_T_CELL_DIFFERENTIATION_INVOLVED_IN_IMMUNE_RESPONSE	48	0.383451	1.59526	0.0194004	0.219224
GOBP_REGULATION_OF_T_CELL_RECEPTOR_SIGNALING_PATHWAY	29	0.434715	1.59208	0.0199275	0.219685
GOBP_FATTY_ACID_TRANSMEMBRANE_TRANSPORT	39	0.407308	1.59159	0.0195035	0.219777
HP_NEOPLASM_OF_HEAD_AND_NECK	19	0.486596	1.59217	0.0280899	0.220229
GOBP_POSITIVE_REGULATION_OF_INTERLEUKIN_1_PRODUCTION	36	0.411344	1.59358	0.0244361	0.220639
GOBP_AMINOGLYCAN_METABOLIC_PROCESS	100	0.32926	1.59262	0.00520833	0.220919
GOBP_ANIMAL_ORGAN_FORMATION	18	0.480604	1.59218	0.0265152	0.220922
GOCC_DISTAL_AXON	175	0.30056	1.59295	0	0.221041
GOBP_INTERLEUKIN_17_PRODUCTION	22	0.471379	1.59021	0.0238095	0.221331
HP_EPIPHYSEAL_STIPPLING	28	-0.467218	-1.73645	0.0136364	0.221754
GOBP_EXTRACELLULAR_MATRIX_DISASSEMBLY	40	0.396582	1.58889	0.0128676	0.222035
GOBP_NEGATIVE_REGULATION_OF_EPITHELIAL_CELL_MIGRATION	43	0.3914	1.58773	0.0107527	0.222575
GOBP_TAXIS	325	0.274569	1.58898	0	0.222604
GOMF_CARBOXYPEPTIDASE_ACTIVITY	21	0.462394	1.5881	0.0271318	0.22265
GOBP_POSITIVE_REGULATION_OF_NEUTROPHIL_MIGRATION	17	0.498494	1.58696	0.0210728	0.223138
GOBP_FILOPODIUM_ASSEMBLY	47	0.375974	1.58573	0.0163934	0.223673
HP_ABNORMAL_MOTOR_NERVE_CONDUCTION_VELOCITY	39	0.391498	1.58587	0.0146789	0.224123
HP_DELAYED_CLOSURE_OF_THE_ANTERIOR_FONTANELLE	20	-0.510729	-1.72934	0.00838574	0.224502
GOBP_LEUKOTRIENE_METABOLIC_PROCESS	16	-0.551746	-1.7318	0.0111607	0.225218
HP_ABNORMAL_NERVE_CONDUCTION_VELOCITY	78	0.338382	1.5836	0.00729927	0.225795
GOBP_OSSIFICATION	203	0.29253	1.58306	0.00162602	0.226118
GOBP_PROTEIN_HOMOOLIGOMERIZATION	109	0.321406	1.58369	0	0.226344
GOBP_CELLULAR_RESPONSE_TO_HORMONE_STIMULUS	405	0.269607	1.5812	0	0.22716
GOBP_RESPONSE_TO_STEROID_HORMONE	197	0.295227	1.58148	0.0017094	0.227362
GOCC_CALCIUM_CHANNEL_COMPLEX	33	0.416095	1.58163	0.0301318	0.227816
GOBP_RENAL_TUBULE_DEVELOPMENT	37	0.403898	1.57962	0.012939	0.229228
GOBP_NEGATIVE_REGULATION_OF_PROTEIN_LOCALIZATION_TO_NUCLEUS	21	0.450259	1.57668	0.0357782	0.229368
GOBP_REGULATION_OF_MEMBRANE_PROTEIN_ECTODOMAIN_PROTEOLYSIS	15	0.514756	1.57586	0.0269231	0.229436
GOBP_INOSITOL_PHOSPHATE_METABOLIC_PROCESS	46	0.376776	1.5754	0.0142349	0.229504
GOMF_PHOSPHOTRANSFERASE_ACTIVITY_PHOSPHATE_GROUP_AS_ACCEPTOR	29	0.431562	1.5786	0.015444	0.229673
GOBP_POSITIVE_REGULATION_OF_TUMOR_NECROSIS_FACTOR_SUPERFAMILY_CYTOKINE_PRODUCTION	65	0.356064	1.57817	0.00877193	0.229714
GOBP_NATURAL_KILLER_CELL_ACTIVATION	40	0.391862	1.5768	0.0212389	0.22982
GOBP_RESPONSE_TO_ORGANOPHOSPHORUS	71	0.34849	1.57597	0.0121739	0.229939
GOBP_NEUROBLAST_PROLIFERATION	26	0.446937	1.57883	0.0259259	0.229988
GOMF_HORMONE_BINDING	35	0.405159	1.57708	0.0165441	0.230072
GOBP_REGULATION_OF_ANTIGEN_RECEPTOR_MEDIATED_SIGNALING_PATHWAY	45	0.38597	1.57712	0.0150943	0.230702
GOMF_PHOSPHATASE_INHIBITOR_ACTIVITY	29	0.421427	1.57385	0.0246212	0.231437
GOBP_RESPONSE_TO_INORGANIC_SUBSTANCE	315	0.272928	1.57306	0	0.232096
GOBP_APOPTOTIC_CELL_CLEARANCE	36	0.400951	1.57221	0.0152381	0.232115
HP_ABNORMALITY_OF_SKULL_OSSIFICATION	26	0.422094	1.57244	0.0307971	0.232394
GOBP_ACTIN_FILAMENT_BASED_PROCESS	500	0.260142	1.56271	0	0.23358
HP_ABNORMAL_CAROTID_ARTERY_MORPHOLOGY	48	0.372065	1.56279	0.0178571	0.234138
GOCC_EXTERNAL_SIDE_OF_PLASMA_MEMBRANE	133	0.3069	1.56156	0.00169779	0.234205
GOBP_CARDIAC_CHAMBER_DEVELOPMENT	71	0.343518	1.56307	0.00544465	0.234275
GOBP_LIPID_STORAGE	64	0.354606	1.56973	0.00548446	0.234326
GOBP_ORGANIC_HYDROXY_COMPOUND_METABOLIC_PROCESS	321	0.270672	1.56458	0	0.234339
GOBP_PLATELET_DEGRANULATION	79	0.335422	1.56419	0.00725953	0.234342
GOCC_CORTICAL_CYTOSKELETON	66	0.350198	1.5634	0.0158451	0.234398
GOBP_HUMORAL_IMMUNE_RESPONSE	78	0.342167	1.56172	0.00877193	0.234594
GOBP_NEGATIVE_REGULATION_OF_ANTIGEN_RECEPTOR_MEDIATED_SIGNALING_PATHWAY	20	0.476582	1.5703	0.0223368	0.234683
GOMF_MITOGEN_ACTIVATED_PROTEIN_KINASE_BINDING	28	0.433508	1.56475	0.0277264	0.234711
GOBP_COLUMNAR_CUBOIDAL_EPITHELIAL_CELL_DIFFERENTIATION	39	0.391477	1.56865	0.0181488	0.234763
GOMF_COLLAGEN_BINDING	33	0.408461	1.5659	0.0273224	0.234779
GOBP_HETEROTYPIC_CELL_CELL_ADHESION	31	0.420981	1.56985	0.0255941	0.234824
GOBP_RECEPTOR_CATABOLIC_PROCESS	32	0.418223	1.56625	0.029304	0.234856
GOMF_LIPID_TRANSPORTER_ACTIVITY	97	0.324518	1.56742	0.00530035	0.234872
GOBP_LONG_CHAIN_FATTY_ACID_TRANSPORT	35	0.402801	1.56895	0.00922509	0.234894
GOCC_CYTOPLASMIC_SIDE_OF_MEMBRANE	135	0.307184	1.56342	0.00677966	0.235005
GOBP_T_HELPER_17_TYPE_IMMUNE_RESPONSE	23	0.452546	1.56812	0.0497238	0.235015
HP_ABNORMAL_PUPILLARY_FUNCTION	20	0.476761	1.56769	0.0327273	0.235075
GOCC_AXONAL_GROWTH_CONE	18	0.486905	1.56492	0.0225564	0.235128
GOBP_NEGATIVE_REGULATION_OF_BLOOD_VESSEL_ENDOTHELIAL_CELL_MIGRATION	23	0.454344	1.5651	0.0262238	0.235439
GOBP_REGULATION_OF_CELL_ACTIVATION	334	0.27304	1.56627	0	0.235515
GOMF_ALPHA_TUBULIN_BINDING	27	0.429533	1.56664	0.0330275	0.235529
GOBP_STEROL_TRANSPORT	73	0.344134	1.55961	0.0158451	0.236142
GOBP_INTERLEUKIN_1_PRODUCTION	61	0.356139	1.55922	0.0128913	0.236186
GOBP_REGULATION_OF_CARDIAC_MUSCLE_CELL_PROLIFERATION	19	0.480633	1.55992	0.0374532	0.236252
GOBP_GLYCOPROTEIN_CATABOLIC_PROCESS	16	0.50661	1.55809	0.0390335	0.237098
GOBP_BODY_MORPHOGENESIS	23	0.454183	1.55818	0.0455408	0.237571
GOBP_ALPHA_BETA_T_CELL_PROLIFERATION	23	0.451387	1.55722	0.0292505	0.238071
HP_ONION_BULB_FORMATION	22	0.459953	1.55659	0.0394477	0.238482
HP_ENLARGED_CISTERNA_MAGNA	22	0.459713	1.55576	0.038961	0.239239
GOCC_SPINDLE_MIDZONE	28	0.422816	1.55311	0.0225694	0.239958
GOBP_RESPONSE_TO_WOUNDING	371	0.26701	1.5545	0.0015625	0.240147
GOBP_RESPONSE_TO_HYDROGEN_PEROXIDE	96	0.320734	1.55335	0.00866551	0.240233
GOBP_GRANULOCYTE_CHEMOTAXIS	60	0.351684	1.55463	0.017762	0.240599
GOBP_POSITIVE_REGULATION_OF_ION_TRANSPORT	404	0.263969	1.55228	0	0.24068
HP_CARDIOMEGALY	67	0.341271	1.55378	0.00690846	0.240698
GOBP_MYELOID_LEUKOCYTE_ACTIVATION	455	0.260034	1.55337	0	0.240823
GOBP_PHOSPHOLIPID_TRANSPORT	57	0.354632	1.54817	0.0182815	0.242196
GOBP_PANCREAS_DEVELOPMENT	30	0.424767	1.54957	0.0294695	0.242261
GOBP_NEGATIVE_REGULATION_OF_RESPONSE_TO_WOUNDING	45	0.373656	1.54741	0.0304659	0.242302
GOBP_REGULATION_OF_LEUKOCYTE_ADHESION_TO_VASCULAR_ENDOTHELIAL_CELL	20	0.459553	1.54916	0.0393258	0.242363
GOBP_ENDOTHELIUM_DEVELOPMENT	80	0.335603	1.55051	0.00356506	0.242547
HP_LOSS_OF_SPEECH	38	0.387076	1.5498	0.0220588	0.24255
GOBP_MAINTENANCE_OF_LOCATION_IN_CELL	135	0.304169	1.54757	0.00357143	0.242669
GOBP_EPITHELIAL_CELL_DIFFERENTIATION	292	0.275047	1.55073	0	0.242729
HP_SHORT_PALPEBRAL_FISSURE	71	0.340539	1.54821	0.014652	0.242751
HP_GLOMERULONEPHRITIS	19	0.468041	1.54999	0.0406654	0.242864
GOBP_PROTEIN_LOCALIZATION_TO_GOLGI_APPARATUS	26	0.435921	1.54847	0.0399274	0.242894
HP_ABNORMAL_EPIPHYSEAL_OSSIFICATION	39	-0.415209	-1.71629	0	0.24297
GOMF_NUCLEOSIDE_MONOPHOSPHATE_KINASE_ACTIVITY	16	0.485689	1.54664	0.0414313	0.24299
GOBP_HEAD_MORPHOGENESIS	16	0.490599	1.54399	0.0470588	0.243884
GOBP_SNRNA_PROCESSING	24	-0.480248	-1.70359	0.0110375	0.244107
GOBP_REGULATION_OF_CLATHRIN_DEPENDENT_ENDOCYTOSIS	16	0.486569	1.5453	0.0414313	0.244149
GOBP_INOSITOL_LIPID_MEDIATED_SIGNALING	116	0.309284	1.54558	0.00168634	0.244229
GOMF_TRNA_METHYLTRANSFERASE_ACTIVITY	30	-0.4371	-1.69872	0.0045977	0.244376
GOBP_POSITIVE_REGULATION_OF_RELEASE_OF_SEQUESTERED_CALCIUM_ION_INTO_CYTOSOL	20	0.458861	1.544	0.034749	0.244479
HP_CAVERNOUS_HEMANGIOMA	23	0.44535	1.54439	0.034296	0.244482
HP_ABNORMAL_MORPHOLOGY_OF_THE_ABDOMINAL_MUSCULATURE	37	0.397462	1.54278	0.0290909	0.244825
GOBP_SUPEROXIDE_METABOLIC_PROCESS	40	0.390082	1.54448	0.0314233	0.244918
GOBP_POSITIVE_REGULATION_OF_ERBB_SIGNALING_PATHWAY	27	0.422013	1.54287	0.0352734	0.245275
GOCC_PROTEASOME_ACCESSORY_COMPLEX	24	-0.472379	-1.70053	0.0134228	0.245392
GOBP_RRNA_MODIFICATION	35	-0.432852	-1.71241	0.00638298	0.245931
GOBP_GLUTATHIONE_DERIVATIVE_METABOLIC_PROCESS	16	0.491236	1.5409	0.0501859	0.246395
GOBP_RESPONSE_TO_PURINE_CONTAINING_COMPOUND	79	0.332404	1.54121	0.0136286	0.246439
GOCC_RESPIRATORY_CHAIN_COMPLEX_IV	16	0.493976	1.54122	0.0308285	0.247047
GOBP_INFLAMMATORY_CELL_APOPTOTIC_PROCESS	16	0.491385	1.51149	0.0639535	0.247126
GOBP_RESPONSE_TO_VITAMIN	45	0.369421	1.53943	0.0167286	0.247201
GOBP_NUCLEOTIDE_EXCISION_REPAIR_PREINCISION_COMPLEX_ASSEMBLY	29	-0.4427	-1.70909	0.0104822	0.247326
HP_ABNORMAL_EATING_BEHAVIOR	52	0.35305	1.51107	0.0273723	0.247354
GOBP_REGULATION_OF_FAT_CELL_DIFFERENTIATION	77	0.33637	1.5382	0.0157895	0.247461
GOBP_RECEPTOR_INTERNALIZATION	74	0.338159	1.53578	0.0122807	0.247463
GOBP_CELL_CELL_ADHESION	440	0.254422	1.51155	0.0015456	0.247524
GOBP_ADAPTIVE_IMMUNE_RESPONSE	221	0.278773	1.53955	0	0.247603
GOMF_LIGAND_GATED_ION_CHANNEL_ACTIVITY	37	0.393238	1.53533	0.0214286	0.247642
GOBP_ACTIN_CYTOSKELETON_REORGANIZATION	69	0.345399	1.53844	0.0126126	0.247646
GOBP_REGULATION_OF_LEUKOCYTE_APOPTOTIC_PROCESS	54	0.352935	1.51673	0.0146252	0.247714
GOBP_TYPE_I_INTERFERON_PRODUCTION	112	0.311267	1.5398	0.00978793	0.247772
GOBP_RESPONSE_TO_EPIDERMAL_GROWTH_FACTOR	33	0.390759	1.51854	0.0198915	0.24784
GOBP_ENDOCYTOSIS	382	0.25704	1.51637	0	0.247886
GOCC_PEPTIDASE_COMPLEX	83	-0.347588	-1.70407	0.00424628	0.247908
GOBP_REGULATION_OF_CYTOSOLIC_CALCIUM_ION_CONCENTRATION	154	0.289626	1.5169	0.00825082	0.247933
GOBP_NEGATIVE_REGULATION_OF_NEURON_PROJECTION_DEVELOPMENT	79	0.324127	1.5116	0.0103806	0.247941
HP_CELLULITIS	25	0.420097	1.50786	0.0485437	0.247952
GOBP_T_CELL_APOPTOTIC_PROCESS	32	0.399887	1.51208	0.05	0.248025
GOBP_REGULATION_OF_STEM_CELL_POPULATION_MAINTENANCE	18	0.48259	1.53578	0.0475285	0.248056
GOBP_REGULATION_OF_NEUROTRANSMITTER_RECEPTOR_ACTIVITY	32	0.40487	1.53855	0.0349908	0.24806
HP_RETINAL_DEGENERATION	149	0.294992	1.50808	0.00679117	0.248113
GOBP_CARBOHYDRATE_DERIVATIVE_CATABOLIC_PROCESS	122	0.301225	1.50915	0.010327	0.248134
GOBP_COMPLEMENT_ACTIVATION	25	0.432366	1.51709	0.0350553	0.248145
GOCC_CELL_LEADING_EDGE	293	0.266837	1.51589	0	0.248147
GOMF_EXTRACELLULAR_MATRIX_BINDING	26	0.428923	1.53639	0.0415094	0.248188
HP_TOE_WALKING	37	0.389981	1.53673	0.0277264	0.248197
HP_DIFFUSE_CEREBRAL_ATROPHY	33	0.40393	1.53743	0.0268817	0.248204
GOBP_NEGATIVE_REGULATION_OF_CELLULAR_RESPONSE_TO_INSULIN_STIMULUS	30	0.415858	1.51892	0.039548	0.248247
GOBP_SENSORY_PERCEPTION_OF_CHEMICAL_STIMULUS	20	0.453711	1.51024	0.040636	0.248264
GOBP_EPIDERMIS_DEVELOPMENT	120	0.303745	1.52607	0.00494234	0.248272
HP_ABNORMAL_RIB_CAGE_MORPHOLOGY	225	0.275336	1.51922	0.00323102	0.24829
GOBP_MESONEPHRIC_TUBULE_MORPHOGENESIS	23	0.434898	1.51858	0.0397727	0.248293
GOBP_POSITIVE_REGULATION_OF_NUCLEOCYTOPLASMIC_TRANSPORT	51	0.365899	1.53597	0.0149813	0.248296
GOBP_NEGATIVE_REGULATION_OF_CELL_DIFFERENTIATION	324	0.260197	1.50878	0	0.24833
GOBP_NEGATIVE_REGULATION_OF_WOUND_HEALING	36	0.390702	1.51166	0.039548	0.248347
GOBP_STRIATED_MUSCLE_CELL_PROLIFERATION	30	0.413362	1.50927	0.0357143	0.24843
GOBP_REGULATION_OF_RAC_PROTEIN_SIGNAL_TRANSDUCTION	15	0.488265	1.51546	0.0604915	0.248445
GOCC_ADA2_GCN5_ADA3_TRANSCRIPTION_ACTIVATOR_COMPLEX	15	0.486197	1.51212	0.0545113	0.248454
GOMF_CIS_REGULATORY_REGION_SEQUENCE_SPECIFIC_DNA_BINDING	412	0.257531	1.51721	0	0.248465
GOBP_CHOLESTEROL_STORAGE	15	0.48994	1.50814	0.0490909	0.248482
GOCC_AZUROPHIL_GRANULE_LUMEN	64	0.339293	1.51748	0.0185529	0.248563
GOBP_MUSCLE_TISSUE_DEVELOPMENT	175	0.28652	1.51932	0.00328947	0.248635
GOBP_RESPONSE_TO_INTERFERON_GAMMA	119	0.304874	1.5262	0.00338983	0.248648
GOBP_RESPONSE_TO_GROWTH_FACTOR	406	0.254057	1.50827	0	0.248743
GOBP_T_CELL_MIGRATION	46	0.368278	1.5068	0.0235507	0.248752
GOBP_REGULATION_OF_PHAGOCYTOSIS	62	0.344719	1.51466	0.0231317	0.24878
GOBP_INTRACELLULAR_STEROL_TRANSPORT	20	0.452124	1.53674	0.0458716	0.248804
GOMF_GLYCOSAMINOGLYCAN_BINDING	81	0.324824	1.51222	0.0216667	0.24883
GOMF_PHOSPHOLIPID_TRANSPORTER_ACTIVITY	38	0.386966	1.50931	0.027881	0.248859
GOBP_T_CELL_ACTIVATION_INVOLVED_IN_IMMUNE_RESPONSE	63	0.337898	1.52011	0.0155979	0.248865
GOCC_ORGANELLE_ENVELOPE_LUMEN	81	0.321772	1.51977	0.0123457	0.248892
GOBP_POSITIVE_REGULATION_OF_PHAGOCYTOSIS	42	0.379149	1.51944	0.0326679	0.248909
GOBP_REGULATION_OF_BINDING	251	0.272991	1.51762	0	0.248921
HP_PNEUMOTHORAX	19	0.465859	1.51425	0.0339623	0.248926
GOMF_LIGAND_GATED_CATION_CHANNEL_ACTIVITY	34	0.398235	1.5264	0.0358423	0.248929
GOBP_REGULATION_OF_PLASMA_LIPOPROTEIN_PARTICLE_LEVELS	56	0.35412	1.50951	0.024911	0.24904
GOBP_MULTICELLULAR_ORGANISMAL_RESPONSE_TO_STRESS	28	0.411085	1.52057	0.0392157	0.24915
GOBP_NEGATIVE_REGULATION_OF_TUMOR_NECROSIS_FACTOR_SUPERFAMILY_CYTOKINE_PRODUCTION	36	0.394715	1.53236	0.0376344	0.249169
GOCC_LIPID_DROPLET	62	0.341075	1.50682	0.0217786	0.249218
HP_ABNORMAL_CEREBRAL_ARTERY_MORPHOLOGY	40	0.379689	1.51472	0.0260417	0.24922
GOBP_POSITIVE_REGULATION_OF_MONOOXYGENASE_ACTIVITY	21	0.461893	1.52686	0.0479705	0.249221
GOBP_REGULATION_OF_MUSCLE_HYPERTROPHY	37	0.383866	1.52021	0.0217786	0.249223
GOMF_PHOSPHATIDYLINOSITOL_3_5_BISPHOSPHATE_BINDING	20	0.464136	1.51379	0.0411985	0.24923
GOBP_APOPTOTIC_MITOCHONDRIAL_CHANGES	94	0.314843	1.51348	0.0123457	0.249305
HP_DERMAL_ATROPHY	51	0.355187	1.49322	0.03125	0.249309
GOMF_NEUROTRANSMITTER_RECEPTOR_ACTIVITY	16	0.485205	1.51223	0.0630798	0.249332
GOMF_EXOPEPTIDASE_ACTIVITY	56	0.356605	1.52649	0.0149254	0.249334
GOBP_MYELOID_LEUKOCYTE_MEDIATED_IMMUNITY	388	0.256688	1.51315	0	0.249339
HP_MIXED_HEARING_IMPAIRMENT	15	0.489752	1.49343	0.0719557	0.249381
HP_PANNICULITIS	17	0.483351	1.52261	0.0435606	0.249411
GOBP_REGULATION_OF_MITOCHONDRIAL_MEMBRANE_PERMEABILITY	56	0.350112	1.50558	0.0226415	0.249424
GOCC_CELL_SUBSTRATE_JUNCTION	334	0.267222	1.52707	0	0.249455
GOBP_POSITIVE_REGULATION_OF_IMMUNE_RESPONSE	382	0.261742	1.5339	0	0.249464
GOBP_CHONDROITIN_SULFATE_BIOSYNTHETIC_PROCESS	15	0.496705	1.52735	0.0471015	0.249473
HP_CYANOSIS	41	0.368125	1.52131	0.0326679	0.249473
GOBP_REGULATION_OF_OSSIFICATION	58	0.346725	1.50611	0.0277778	0.249504
GOMF_TRANSLATION_INITIATION_FACTOR_BINDING	27	0.418045	1.52159	0.0347985	0.249504
GOBP_B_CELL_RECEPTOR_SIGNALING_PATHWAY	42	0.375166	1.5058	0.0352505	0.249524
GOBP_POSITIVE_REGULATION_OF_LIPID_LOCALIZATION	62	0.3479	1.52065	0.0103627	0.249551
GOCC_ACTOMYOSIN	43	0.380567	1.53347	0.0220183	0.249573
GOMF_MYOSIN_BINDING	42	0.377138	1.51269	0.0347985	0.249607
HP_ABNORMAL_UMBILICUS_MORPHOLOGY	169	0.290683	1.52858	0.00325203	0.249628
HP_ABNORMAL_WAIST_TO_HIP_RATIO	18	0.471653	1.52756	0.0348837	0.249639
GOBP_AORTA_DEVELOPMENT	30	0.404978	1.52785	0.0373002	0.249691
HP_RIB_FUSION	20	0.454038	1.51232	0.0479167	0.249698
GOBP_MACROPHAGE_CHEMOTAXIS	25	0.443104	1.53236	0.0396975	0.249757
GOBP_REGULATION_OF_JUN_KINASE_ACTIVITY	62	0.342457	1.49347	0.0218182	0.249767
GOCC_BASAL_PART_OF_CELL	141	0.298776	1.53266	0.00530035	0.24982
HP_APLASIA_HYPOPLASIA_OF_THE_ABDOMINAL_WALL_MUSCULATURE	22	0.437689	1.52809	0.0367647	0.249859
GOBP_B_CELL_ACTIVATION	177	0.286981	1.52169	0.00330033	0.249861
HP_PATENT_FORAMEN_OVALE	56	0.351883	1.5303	0.0194004	0.249901
GOBP_PROTEIN_INSERTION_INTO_MITOCHONDRIAL_MEMBRANE_INVOLVED_IN_APOPTOTIC_SIGNALING_PATHWAY	23	0.445395	1.52362	0.0432331	0.249937
GOBP_WATER_SOLUBLE_VITAMIN_METABOLIC_PROCESS	60	0.338666	1.49257	0.0232558	0.24995
GOBP_EAR_DEVELOPMENT	76	0.330998	1.53288	0.0175747	0.249951
GOBP_REGULATION_OF_CALCIUM_ION_TRANSMEMBRANE_TRANSPORT	79	0.328986	1.53061	0.00723327	0.249957
GOBP_ORGANIC_HYDROXY_COMPOUND_BIOSYNTHETIC_PROCESS	147	0.295075	1.52262	0.005	0.249959
GOCC_PLASMA_MEMBRANE_PROTEIN_COMPLEX	254	0.275373	1.52066	0	0.250067
GOBP_NEGATIVE_REGULATION_OF_ALPHA_BETA_T_CELL_ACTIVATION	25	0.417387	1.50436	0.043088	0.250092
GOBP_PROTEIN_DEPHOSPHORYLATION	248	0.276578	1.52866	0	0.250095
GOBP_REGULATION_OF_T_CELL_ACTIVATION	190	0.286538	1.52438	0.00165563	0.250108
GOBP_INTRACELLULAR_LIPID_TRANSPORT	36	0.391833	1.52985	0.029304	0.250152
GOMF_VOLTAGE_GATED_CATION_CHANNEL_ACTIVITY	43	0.376396	1.52466	0.0253165	0.250185
GOBP_POSITIVE_REGULATION_OF_CELLULAR_PROTEIN_LOCALIZATION	228	0.272126	1.50459	0.00156986	0.250185
GOBP_POSITIVE_REGULATION_OF_MAP_KINASE_ACTIVITY	150	0.28592	1.49349	0.00877193	0.25019
GOBP_PROTEIN_COMPLEX_OLIGOMERIZATION	145	0.296467	1.52282	0.00335008	0.250206
HP_HYPERACTIVE_DEEP_TENDON_REFLEXES	21	0.450522	1.5218	0.0524272	0.250252
HP_SUBARACHNOID_HEMORRHAGE	16	0.486681	1.49369	0.0537037	0.250272
GOBP_CELL_CHEMOTAXIS	168	0.291706	1.53111	0.00337268	0.250277
GOBP_DIACYLGLYCEROL_METABOLIC_PROCESS	18	0.469741	1.52888	0.0375235	0.250291
GOBP_CELLULAR_RESPONSE_TO_CADMIUM_ION	22	0.438187	1.50396	0.0451128	0.250296
GOBP_CELL_ACTIVATION_INVOLVED_IN_IMMUNE_RESPONSE	492	0.2538	1.53071	0	0.250394
GOBP_REGULATION_OF_PROTEIN_BINDING	145	0.29552	1.52365	0.00496689	0.250438
GOBP_CELLULAR_CARBOHYDRATE_BIOSYNTHETIC_PROCESS	57	0.341966	1.50472	0.0319716	0.25045
GOBP_NEGATIVE_REGULATION_OF_PROTEIN_DEPHOSPHORYLATION	46	0.37377	1.52912	0.0149533	0.250454
HP_PES_CAVUS	190	0.27945	1.49461	0.0084317	0.250504
GOBP_LEUKOCYTE_ADHESION_TO_VASCULAR_ENDOTHELIAL_CELL	33	0.399678	1.53125	0.0306306	0.250596
HP_FOCAL_IMPAIRED_AWARENESS_SEIZURE	65	0.333722	1.49478	0.019084	0.250671
HP_ADRENAL_OVERACTIVITY	17	0.477311	1.52381	0.0351562	0.250674
GOBP_NEUTROPHIL_CHEMOTAXIS	48	0.35859	1.49372	0.0276243	0.250693
GOBP_METAL_ION_TRANSPORT	272	0.272174	1.52284	0	0.250733
GOBP_RESPONSE_TO_MOLECULE_OF_BACTERIAL_ORIGIN	201	0.279408	1.5292	0.00343053	0.250867
GOBP_RESPONSE_TO_ZINC_ION	27	0.409843	1.5033	0.0446602	0.250887
HP_MULTIFOCAL_EPILEPTIFORM_DISCHARGES	54	0.351225	1.49999	0.0224913	0.250998
GOBP_CYCLIC_NUCLEOTIDE_MEDIATED_SIGNALING	39	0.372122	1.49379	0.0464286	0.25103
GOBP_POSITIVE_REGULATION_OF_ANION_TRANSPORT	316	0.260023	1.49479	0	0.251123
GOBP_VITAMIN_TRANSPORT	22	0.431971	1.49159	0.0413534	0.251221
GOBP_EPITHELIAL_CELL_DIFFERENTIATION_INVOLVED_IN_KIDNEY_DEVELOPMENT	21	0.434225	1.49394	0.0714286	0.251228
GOBP_REGULATION_OF_LIPID_LOCALIZATION	99	0.309353	1.49129	0.0123023	0.251295
GOBP_POSITIVE_REGULATION_OF_CELL_ADHESION	255	0.268795	1.50034	0.00490196	0.251344
HP_DEVELOPMENTAL_GLAUCOMA	46	0.357154	1.50001	0.0208729	0.251441
GOCC_MYOSIN_COMPLEX	27	0.418429	1.49484	0.0398482	0.251497
GOBP_REGULATION_OF_MYELOID_CELL_APOPTOTIC_PROCESS	16	0.479078	1.50262	0.0523364	0.251544
GOBP_SKELETAL_MUSCLE_CONTRACTION	18	0.464049	1.50234	0.0574713	0.25155
GOBP_POSITIVE_REGULATION_OF_PROTEIN_KINASE_ACTIVITY	343	0.256461	1.49037	0	0.251586
HP_HEMOPTYSIS	24	0.427071	1.50041	0.0550285	0.251697
GOBP_MUSCLE_SYSTEM_PROCESS	207	0.277437	1.49819	0.00621118	0.251705
GOBP_POSITIVE_REGULATION_OF_ANION_TRANSMEMBRANE_TRANSPORT	40	0.372113	1.49053	0.0466786	0.251731
GOBP_POSITIVE_REGULATION_OF_SYNAPTIC_TRANSMISSION	74	0.323864	1.49496	0.017452	0.251732
GOBP_POSITIVE_REGULATION_OF_MEMBRANE_PERMEABILITY	52	0.357395	1.50193	0.0241636	0.25185
HP_ABNORMALITY_OF_PAIN_SENSATION	44	0.361484	1.49073	0.032967	0.251883
GOBP_REGULATION_OF_MAP_KINASE_ACTIVITY	203	0.276875	1.49836	0.00644122	0.251908
HP_SHORT_THORAX	30	-0.432221	-1.6856	0.0132159	0.251912
GOBP_REGULATION_OF_PROTEIN_DEPHOSPHORYLATION	110	0.304942	1.4951	0.00863558	0.251966
GOBP_MACROPHAGE_ACTIVATION	65	0.336697	1.50051	0.019573	0.251998
GOBP_ASPARTATE_FAMILY_AMINO_ACID_BIOSYNTHETIC_PROCESS	16	0.48343	1.49525	0.0710382	0.252118
GOCC_PROTON_TRANSPORTING_V_TYPE_ATPASE_COMPLEX	21	-0.488031	-1.69245	0.0116279	0.252133
HP_MUSCLE_STIFFNESS	48	0.364473	1.50064	0.0356473	0.252263
GOCC_AXON	359	0.256021	1.49842	0	0.252279
GOBP_CHROMATIN_REMODELING_AT_CENTROMERE	28	-0.447702	-1.70426	0.00902935	0.252366
GOBP_EMBRYO_IMPLANTATION	25	0.419028	1.50139	0.0411985	0.252373
GOBP_G_PROTEIN_COUPLED_RECEPTOR_SIGNALING_PATHWAY	367	0.255182	1.49862	0	0.252385
HP_ABNORMALITY_OF_COAGULATION	137	-0.316901	-1.68986	0	0.252392
GOBP_REGULATION_OF_CELLULAR_RESPONSE_TO_GROWTH_FACTOR_STIMULUS	141	0.295302	1.5011	0.005	0.252394
GOBP_TRNA_MODIFICATION	78	-0.35326	-1.68746	0.00227273	0.252472
GOBP_POSITIVE_REGULATION_OF_INTRACELLULAR_PROTEIN_TRANSPORT	146	0.29664	1.49885	0.00350877	0.252487
HP_STATUS_EPILEPTICUS	118	0.305767	1.50076	0.0184255	0.252549
GOBP_CELL_MORPHOGENESIS_INVOLVED_IN_NEURON_DIFFERENTIATION	319	0.262826	1.49525	0.00162866	0.252574
GOMF_MAP_KINASE_KINASE_KINASE_ACTIVITY	21	0.440053	1.49687	0.0528233	0.252605
GOBP_STRIATED_MUSCLE_ADAPTATION	25	0.420801	1.49724	0.0533088	0.252844
GOBP_RESPONSE_TO_CADMIUM_ION	40	0.377941	1.48748	0.0337711	0.252853
GOBP_STRIATED_MUSCLE_CELL_APOPTOTIC_PROCESS	21	0.441009	1.49534	0.0471869	0.252885
GOBP_CELL_FATE_COMMITMENT	83	0.318251	1.48771	0.0140351	0.25291
GOBP_REGULATION_OF_MITOCHONDRION_ORGANIZATION	124	0.296306	1.49688	0.00178891	0.253046
GOBP_WOUND_HEALING	302	0.264133	1.49547	0.0015674	0.253151
GOBP_VIRAL_GENOME_REPLICATION	95	0.302799	1.4878	0.0202361	0.25322
HP_PREAURICULAR_SKIN_TAG	44	0.357771	1.48877	0.0227273	0.253278
GOBP_REGULATION_OF_ESTABLISHMENT_OF_PROTEIN_LOCALIZATION_TO_MITOCHONDRION	58	0.344507	1.48846	0.0192308	0.253386
GOBP_EMBRYONIC_SKELETAL_SYSTEM_DEVELOPMENT	38	0.376422	1.49612	0.0386643	0.253493
GOCC_ENDOCYTIC_VESICLE_MEMBRANE	106	0.304912	1.48788	0.00668896	0.253534
GOBP_REGULATION_OF_CD4_POSITIVE_ALPHA_BETA_T_CELL_ACTIVATION	40	0.370231	1.49548	0.0339893	0.2536
GOBP_RETINA_DEVELOPMENT_IN_CAMERA_TYPE_EYE	71	0.324126	1.4888	0.0199637	0.253684
HP_DECREASED_NUMBER_OF_PERIPHERAL_MYELINATED_NERVE_FIBERS	30	0.401971	1.49563	0.0456204	0.253798
GOBP_GLYCEROLIPID_BIOSYNTHETIC_PROCESS	204	0.273942	1.48794	0.00164745	0.253869
GOBP_POSITIVE_REGULATION_OF_CELLULAR_RESPONSE_TO_TRANSFORMING_GROWTH_FACTOR_BETA_STIMULUS	22	0.434946	1.48636	0.0653357	0.254056
HP_MORPHOLOGICAL_ABNORMALITY_OF_THE_VESTIBULE_OF_THE_INNER_EAR	15	0.490281	1.48644	0.0488722	0.254356
HP_DIALEPTIC_SEIZURE	136	0.293092	1.48547	0.0102215	0.254764
GOBP_NEGATIVE_REGULATION_OF_EPITHELIAL_CELL_DIFFERENTIATION	20	0.440474	1.48571	0.0539033	0.254776
GOBP_POSITIVE_REGULATION_OF_CELL_POPULATION_PROLIFERATION	488	0.246015	1.48477	0	0.255491
GOBP_REGULATION_OF_SMALL_GTPASE_MEDIATED_SIGNAL_TRANSDUCTION	231	0.267336	1.48409	0.00171233	0.255831
GOBP_B_CELL_DIFFERENTIATION	93	0.310523	1.48374	0.0157068	0.255956
GOBP_SCHWANN_CELL_DIFFERENTIATION	21	0.43664	1.48346	0.0527273	0.255997
GOBP_CELLULAR_RESPONSE_TO_CHEMICAL_STRESS	244	0.266715	1.48414	0.00634921	0.256224
GOMF_TRANSFORMING_GROWTH_FACTOR_BETA_BINDING	15	0.477698	1.48194	0.040619	0.256435
HP_ABNORMALITY_OF_THE_ABDOMINAL_WALL	309	0.259088	1.48234	0	0.256625
GOBP_ELECTRON_TRANSPORT_CHAIN	141	0.28645	1.48252	0.00505902	0.256722
HP_ABNORMALITY_OF_THE_CALF_MUSCULATURE	42	0.363305	1.48199	0.0466786	0.256761
GOBP_RESPONSE_TO_LIPID	486	0.24761	1.48266	0	0.256913
GOBP_MUSCLE_ORGAN_DEVELOPMENT	154	0.285966	1.48122	0.010274	0.25726
GOBP_MYOTUBE_DIFFERENTIATION	54	0.347058	1.48029	0.0243478	0.258398
GOBP_TRANSCRIPTION_ELONGATION_FROM_RNA_POLYMERASE_I_PROMOTER	26	-0.460536	-1.6799	0.0110619	0.258604
GOBP_NEGATIVE_REGULATION_OF_CARBOHYDRATE_METABOLIC_PROCESS	35	0.372531	1.47632	0.0355805	0.258864
GOBP_SKELETAL_MUSCLE_TISSUE_REGENERATION	26	0.408498	1.47645	0.0501859	0.259077
GOMF_E_BOX_BINDING	24	0.418205	1.47768	0.0456204	0.259107
GOBP_REGULATION_OF_MACROPHAGE_DERIVED_FOAM_CELL_DIFFERENTIATION	18	0.465931	1.47786	0.0526316	0.259241
GOBP_NCRNA_PROCESSING	357	-0.277614	-1.67763	0	0.259309
HP_CLONIC_SEIZURE	18	0.45332	1.47722	0.0666667	0.259471
GOBP_REGULATION_OF_CELL_ADHESION	426	0.247874	1.47647	0	0.259483
GOBP_REGULATION_OF_NITRIC_OXIDE_SYNTHASE_ACTIVITY	33	0.382289	1.47541	0.0536044	0.259544
HP_GASTROINTESTINAL_INFLAMMATION	57	0.340974	1.47691	0.0276339	0.259589
HP_EMBRYONAL_RENAL_NEOPLASM	27	0.405143	1.47787	0.0566038	0.259673
GOBP_REGULATION_OF_AUTOPHAGY_OF_MITOCHONDRION	29	0.402103	1.47484	0.0383212	0.259744
GOBP_DEVELOPMENTAL_PIGMENTATION	25	0.410289	1.47553	0.0441459	0.259748
GOBP_REGENERATION	120	0.297483	1.47506	0.0176991	0.259809
GOBP_T_HELPER_1_TYPE_IMMUNE_RESPONSE	27	0.400633	1.47651	0.0489237	0.259852
GOBP_DEVELOPMENTAL_GROWTH	344	0.256475	1.47421	0.00151286	0.260001
GOMF_ALCOHOL_BINDING	48	0.35273	1.47789	0.0315985	0.260092
GOBP_REGULATION_OF_EPIDERMIS_DEVELOPMENT	34	0.383597	1.47438	0.0451264	0.260157
GOBP_CAMERA_TYPE_EYE_DEVELOPMENT	150	0.286998	1.47385	0.0121107	0.26018
GOBP_SPLEEN_DEVELOPMENT	22	0.432863	1.47901	0.042471	0.260276
GOBP_REGULATION_OF_NEURAL_PRECURSOR_CELL_PROLIFERATION	33	0.397683	1.4779	0.0483871	0.260506
GOBP_REGULATION_OF_TRIGLYCERIDE_METABOLIC_PROCESS	24	0.410174	1.47324	0.0499076	0.260815
GOBP_POSITIVE_REGULATION_OF_TRANSMEMBRANE_TRANSPORT	105	0.301829	1.47793	0.0209059	0.260904
GOBP_LEUKOCYTE_CHEMOTAXIS	120	0.293948	1.47818	0.0224913	0.260904
HP_THORACIC_AORTIC_ANEURYSM	68	0.329511	1.47835	0.0369718	0.261021
GOMF_RETINOIC_ACID_RECEPTOR_BINDING	21	0.427333	1.47228	0.045098	0.261288
GOBP_SMALL_GTPASE_MEDIATED_SIGNAL_TRANSDUCTION	366	0.252487	1.47241	0.00312989	0.261496
GOBP_RESPIRATORY_SYSTEM_DEVELOPMENT	97	0.310408	1.4725	0.0253623	0.261724
GOBP_HOMEOSTASIS_OF_NUMBER_OF_CELLS	186	0.271355	1.47107	0.00831947	0.261761
GOBP_HEART_DEVELOPMENT	294	0.26125	1.47167	0	0.261917
GOBP_CELLULAR_RESPONSE_TO_VASCULAR_ENDOTHELIAL_GROWTH_FACTOR_STIMULUS	33	0.382131	1.47116	0.0407801	0.262002
GOCC_SITE_OF_POLARIZED_GROWTH	134	0.289843	1.47138	0.0147059	0.262037
GOBP_NEGATIVE_REGULATION_OF_IMMUNE_SYSTEM_PROCESS	226	0.265953	1.46981	0.00329489	0.263221
HP_AORTIC_ANEURYSM	101	0.299791	1.46884	0.0259067	0.263222
HP_RECURRENT_UPPER_RESPIRATORY_TRACT_INFECTIONS	79	0.3156	1.46998	0.0324786	0.263314
GOBP_EMBRYONIC_APPENDAGE_MORPHOGENESIS	48	0.35128	1.46889	0.0307971	0.263563
HP_INTERICTAL_EEG_ABNORMALITY	187	0.274806	1.46932	0.00660066	0.263652
GOBP_GLYCOLYTIC_PROCESS_THROUGH_FRUCTOSE_6_PHOSPHATE	25	0.408403	1.46889	0.0592734	0.26399
GOBP_POSITIVE_REGULATION_OF_CHEMOTAXIS	79	0.317395	1.46672	0.0216998	0.264113
GOBP_RESPONSE_TO_BACTERIUM	298	0.258674	1.4668	0.00311526	0.264387
GOCC_TRANSCRIPTION_REPRESSOR_COMPLEX	56	0.329933	1.46716	0.0315236	0.264579
GOBP_STRIATED_MUSCLE_CELL_DIFFERENTIATION	129	0.28926	1.46787	0.00331675	0.26463
GOBP_ACTIVATION_OF_JUN_KINASE_ACTIVITY	30	0.391715	1.46759	0.0402194	0.26467
GOBP_REGULATION_OF_PROTEIN_EXPORT_FROM_NUCLEUS	28	0.397024	1.46733	0.0449438	0.26469
GOMF_SODIUM_ION_TRANSMEMBRANE_TRANSPORTER_ACTIVITY	51	0.343591	1.46681	0.0347985	0.264751
HP_ABNORMALITY_OF_IMMUNE_SERUM_PROTEIN_PHYSIOLOGY	17	0.455908	1.46607	0.0561594	0.264878
HP_EEG_WITH_MULTIFOCAL_SLOW_ACTIVITY	24	0.414497	1.46541	0.0428305	0.265709
GOBP_POSITIVE_REGULATION_OF_RECEPTOR_MEDIATED_ENDOCYTOSIS	34	0.385911	1.4648	0.0495238	0.266371
GOMF_WW_DOMAIN_BINDING	17	0.454019	1.46391	0.071048	0.267191
GOMF_MODIFIED_AMINO_ACID_BINDING	49	0.349641	1.46399	0.0436433	0.267446
HP_ABNORMALITY_OF_PERIAURICULAR_REGION	57	0.338536	1.46342	0.044964	0.267622
GOBP_RESPONSE_TO_TOXIC_SUBSTANCE	136	0.283209	1.45826	0.0115894	0.268169
GOBP_REGULATION_OF_LEUKOCYTE_CHEMOTAXIS	72	0.318036	1.45887	0.0348432	0.268329
GOMF_ENDORIBONUCLEASE_ACTIVITY_PRODUCING_5_PHOSPHOMONOESTERS	25	-0.46613	-1.67093	0.0102881	0.268384
GOBP_NEURAL_TUBE_FORMATION	68	0.326359	1.46278	0.0274443	0.268399
GOBP_AMINO_ACID_TRANSMEMBRANE_TRANSPORT	54	0.339153	1.45858	0.0507519	0.268434
HP_ABNORMAL_CONSUMPTION_BEHAVIOR	67	0.325602	1.45762	0.0327273	0.268477
GOBP_REGULATION_OF_INSULIN_RECEPTOR_SIGNALING_PATHWAY	51	0.340588	1.45831	0.0346715	0.26849
GOMF_METALLOPEPTIDASE_ACTIVITY	92	0.308095	1.45921	0.0259965	0.26855
GOBP_AGING	188	0.27311	1.45664	0.0084317	0.268617
GOMF_PROTEIN_SERINE_THREONINE_KINASE_ACTIVITY	336	0.251418	1.46244	0.00158479	0.268624
GOBP_REGULATION_OF_VASCULAR_ASSOCIATED_SMOOTH_MUSCLE_CELL_PROLIFERATION	38	0.359918	1.45891	0.0428571	0.268671
GOBP_REGULATION_OF_LYMPHOCYTE_ACTIVATION	262	0.260968	1.4577	0.0032	0.268736
GOCC_MICROTUBULE_ASSOCIATED_COMPLEX	100	0.295849	1.45717	0.00352113	0.268897
GOBP_REGULATION_OF_ENDOTHELIAL_CELL_MIGRATION	109	0.295224	1.45921	0.0136054	0.268961
HP_VISUAL_LOSS	147	0.286187	1.46179	0.0131148	0.268964
GOBP_RHYTHMIC_BEHAVIOR	25	0.414532	1.45666	0.0754039	0.268986
GOMF_ENZYME_INHIBITOR_ACTIVITY	196	0.267119	1.4562	0.00699301	0.268987
GOBP_CELLULAR_RESPONSE_TO_TOXIC_SUBSTANCE	66	0.3274	1.45964	0.0252525	0.269007
GOBP_MUSCLE_CELL_MIGRATION	50	0.34472	1.45683	0.0277264	0.26908
GOBP_REGULATION_OF_NUCLEAR_TRANSCRIBED_MRNA_CATABOLIC_PROCESS_DEADENYLATION_DEPENDENT_DECAY	15	0.479978	1.46147	0.0574713	0.269142
GOBP_REGULATION_OF_PROTEIN_SERINE_THREONINE_KINASE_ACTIVITY	335	0.253193	1.46027	0.00154799	0.269202
HP_CONGENITAL_HIP_DISLOCATION	50	0.349387	1.45927	0.040708	0.269243
GOBP_CELLULAR_RESPONSE_TO_INORGANIC_SUBSTANCE	124	0.290066	1.46117	0.0167224	0.269276
GOBP_NEGATIVE_REGULATION_OF_AMYLOID_PRECURSOR_PROTEIN_CATABOLIC_PROCESS	18	0.442382	1.46185	0.0568182	0.269291
GOBP_POSITIVE_REGULATION_OF_MUSCLE_HYPERTROPHY	20	0.431423	1.45555	0.0665399	0.269333
HP_FEVER	198	0.271221	1.45967	0.00869565	0.269381
GOBP_REGULATION_OF_SYNAPTIC_TRANSMISSION_GABAERGIC	16	0.45521	1.4599	0.085389	0.269392
GOBP_ESTABLISHMENT_OF_EPITHELIAL_CELL_POLARITY	20	0.434309	1.45507	0.055336	0.269393
GOBP_CELLULAR_RESPONSE_TO_ORGANIC_CYCLIC_COMPOUND	336	0.253144	1.46065	0.0032	0.269394
HP_ABSENT_FINGERNAIL	26	0.415144	1.46038	0.0558559	0.269436
GOBP_CELL_JUNCTION_MAINTENANCE	18	0.442121	1.45413	0.0548204	0.269508
GOBP_POSITIVE_REGULATION_OF_RNA_SPLICING	33	0.380521	1.45325	0.0623917	0.269515
HP_GAIT_ATAXIA	140	0.282946	1.45522	0.0121107	0.269541
HP_ABNORMALITY_OF_PERIPHERAL_NERVOUS_SYSTEM_ELECTROPHYSIOLOGY	97	0.30393	1.45562	0.0219966	0.269636
GOBP_RESPONSE_TO_REACTIVE_OXYGEN_SPECIES	152	0.281189	1.46073	0.00986842	0.269645
HP_ABNORMALITY_OF_THE_MUSCULATURE_OF_THE_LOWER_LIMBS	60	0.331678	1.45337	0.0319149	0.269669
GOBP_INNER_EAR_MORPHOGENESIS	24	0.412219	1.45357	0.0512334	0.269715
GOBP_BONE_MORPHOGENESIS	35	0.372061	1.45422	0.0533088	0.269768
GOBP_ARTERY_DEVELOPMENT	48	0.351007	1.45437	0.0221811	0.269883
GOMF_GTPASE_BINDING	182	0.269389	1.45369	0.00510204	0.269894
GOBP_SENSORY_SYSTEM_DEVELOPMENT	179	0.273451	1.45283	0.0083612	0.269902
GOBP_MESONEPHROS_DEVELOPMENT	36	0.368725	1.45057	0.0418118	0.270046
GOBP_NEGATIVE_REGULATION_OF_SMALL_MOLECULE_METABOLIC_PROCESS	51	0.34934	1.45447	0.035514	0.270093
GOBP_POSITIVE_REGULATION_OF_SMALL_GTPASE_MEDIATED_SIGNAL_TRANSDUCTION	47	0.350686	1.45069	0.0408526	0.270236
HP_CHRONIC_PULMONARY_OBSTRUCTION	22	0.428952	1.45176	0.0629496	0.270294
GOBP_ANIMAL_ORGAN_MORPHOGENESIS	473	0.243162	1.45197	0.00157729	0.270328
GOBP_MACROPHAGE_DIFFERENTIATION	28	0.391071	1.44975	0.0495238	0.270454
HP_IRIS_HYPOPIGMENTATION	37	0.368034	1.45208	0.0415913	0.27052
HP_PROGRESSIVE_GAIT_ATAXIA	20	0.439102	1.45227	0.0539499	0.27054
GOBP_POSITIVE_REGULATION_OF_GLUCOSE_TRANSMEMBRANE_TRANSPORT	30	0.39097	1.45135	0.0393258	0.270603
GOCC_SPECIFIC_GRANULE_MEMBRANE	71	0.315959	1.45069	0.0351494	0.270628
GOMF_CATION_CHANNEL_ACTIVITY	112	0.29192	1.4511	0.0168919	0.270714
HP_GENERALIZED_CLONIC_SEIZURE	15	0.471002	1.45083	0.0641509	0.270791
GOBP_REGULATION_OF_COMPLEMENT_ACTIVATION	23	0.416577	1.44975	0.0611111	0.270824
GOBP_CELL_PART_MORPHOGENESIS	378	0.248755	1.44993	0.00161031	0.270881
GOBP_POSITIVE_REGULATION_OF_B_CELL_PROLIFERATION	30	0.383265	1.44929	0.037594	0.270919
HP_ABNORMAL_EMOTION_AFFECT_BEHAVIOR	367	0.248274	1.44874	0.00445104	0.271094
GOCC_ACTIN_FILAMENT_BUNDLE	39	0.368321	1.44892	0.045208	0.271163
GOBP_NEGATIVE_REGULATION_OF_LEUKOCYTE_MEDIATED_IMMUNITY	27	-0.456601	-1.66135	0.0128755	0.271497
GOCC_GOLGI_LUMEN	28	0.39605	1.44503	0.0582707	0.271681
GOBP_REGULATION_OF_HORMONE_LEVELS	232	0.260478	1.44699	0.00983607	0.272019
GOBP_MYELOID_CELL_HOMEOSTASIS	112	0.291421	1.44507	0.0201005	0.272033
GOBP_REGULATION_OF_BLOOD_CIRCULATION	121	0.286624	1.44709	0.0154374	0.272223
GOBP_REGULATION_OF_TRANSPORTER_ACTIVITY	142	0.280247	1.44786	0.0136986	0.272318
GOBP_CIRCADIAN_RHYTHM	143	0.280835	1.44512	0.0168919	0.272322
GOMF_SCAVENGER_RECEPTOR_ACTIVITY	20	0.442114	1.4466	0.0715667	0.272328
GOBP_LEUKOCYTE_CELL_CELL_ADHESION	215	0.265028	1.44639	0.00949367	0.272392
GOCC_DENDRITIC_TREE	364	0.25076	1.44739	0	0.272422
GOBP_REGULATION_OF_NEUROGENESIS	196	0.269547	1.44525	0.00822368	0.272475
GOBP_NEGATIVE_REGULATION_OF_MRNA_METABOLIC_PROCESS	69	0.325743	1.44712	0.0340502	0.272557
GOCC_EARLY_ENDOSOME_MEMBRANE	106	0.296229	1.4453	0.0243902	0.272777
GOBP_NEGATIVE_REGULATION_OF_HYDROLASE_ACTIVITY	233	0.260051	1.44739	0.00320513	0.272814
GOBP_METAL_ION_EXPORT	18	0.455504	1.44539	0.086629	0.273005
GOMF_HEPARIN_BINDING	55	0.336193	1.44582	0.0402098	0.27302
GOMF_VOLTAGE_GATED_CALCIUM_CHANNEL_ACTIVITY	18	0.452042	1.44552	0.0831858	0.273134
GOBP_REGULATION_OF_MYELOID_CELL_DIFFERENTIATION	158	0.279283	1.44355	0.00499168	0.27331
GOMF_PROTEIN_DEMETHYLASE_ACTIVITY	24	0.410761	1.44196	0.0780399	0.273397
GOBP_MUSCLE_STRUCTURE_DEVELOPMENT	308	0.250608	1.44231	0.00154799	0.273553
GOBP_LIPID_PHOSPHORYLATION	55	0.335111	1.44361	0.03663	0.273576
GOCC_INTRINSIC_COMPONENT_OF_POSTSYNAPTIC_SPECIALIZATION_MEMBRANE	19	0.439875	1.44207	0.0678571	0.27359
GOBP_AXON_DEVELOPMENT	272	0.255799	1.44163	0.0051458	0.273616
GOBP_POSITIVE_REGULATION_OF_CELL_DEATH	415	0.243031	1.44313	0.00318471	0.273679
GOBP_REGULATION_OF_TRANSMEMBRANE_TRANSPORT	284	0.255456	1.44374	0.00316957	0.27368
GOBP_NEGATIVE_REGULATION_OF_GLIOGENESIS	15	0.476739	1.44282	0.0852273	0.273811
GOBP_WNT_SIGNALING_PATHWAY_CALCIUM_MODULATING_PATHWAY	26	0.395723	1.44132	0.0592734	0.273828
GOBP_TOLL_LIKE_RECEPTOR_SIGNALING_PATHWAY	119	0.288013	1.44258	0.0191972	0.273828
GOBP_RAS_PROTEIN_SIGNAL_TRANSDUCTION	242	0.261107	1.44232	0.00327869	0.273901
GOBP_MATURE_B_CELL_DIFFERENTIATION	23	0.416697	1.43373	0.0651341	0.273942
GOCC_CLEAVAGE_FURROW	42	0.352981	1.43453	0.0478927	0.274036
GOBP_REGULATION_OF_MUSCLE_CELL_DIFFERENTIATION	78	0.31237	1.43473	0.0297398	0.274054
GOBP_PHOSPHATIDYLINOSITOL_METABOLIC_PROCESS	142	0.279222	1.43401	0.0155709	0.274189
GOBP_REGULATION_OF_INTRACELLULAR_TRANSPORT	273	0.253969	1.43485	0.00787402	0.274219
GOBP_REGULATION_OF_ERBB_SIGNALING_PATHWAY	67	0.319988	1.43374	0.0295749	0.274267
GOMF_MOLECULAR_TRANSDUCER_ACTIVITY	391	0.245654	1.44078	0.00323102	0.274429
GOMF_PHOSPHATASE_REGULATOR_ACTIVITY	75	0.318495	1.43491	0.03125	0.274476
GOCC_LAMELLIPODIUM	144	0.279198	1.43403	0.0135823	0.274518
GOBP_RESPONSE_TO_OXIDATIVE_STRESS	303	0.251365	1.43504	0.00645161	0.274581
GOBP_POSITIVE_REGULATION_OF_PEPTIDYL_SERINE_PHOSPHORYLATION	56	0.332519	1.43568	0.0324786	0.274599
HP_POIKILOCYTOSIS	33	0.373082	1.43585	0.0573013	0.274648
GOBP_KIDNEY_EPITHELIUM_DEVELOPMENT	58	0.334713	1.44015	0.0288809	0.27475
GOBP_CELLULAR_RESPONSE_TO_PEPTIDE	274	0.255289	1.43599	0.00329489	0.274782
GOBP_FACE_DEVELOPMENT	24	0.40907	1.44033	0.0527344	0.274823
GOBP_POSITIVE_REGULATION_OF_EXTRINSIC_APOPTOTIC_SIGNALING_PATHWAY	37	0.365451	1.4372	0.0575816	0.274837
GOBP_EMBRYONIC_MORPHOGENESIS	262	0.254688	1.43654	0.00847458	0.274906
GOBP_TETRAHYDROFOLATE_METABOLIC_PROCESS	15	0.471437	1.43507	0.0680147	0.274908
GOMF_ATPASE_ACTIVITY_COUPLED_TO_TRANSMEMBRANE_MOVEMENT_OF_IONS_ROTATIONAL_MECHANISM	16	-0.518027	-1.66172	0.0178971	0.275
GOBP_POSITIVE_REGULATION_OF_PROTEIN_LOCALIZATION_TO_MEMBRANE	88	0.300184	1.43667	0.0165138	0.275034
GOBP_FAT_CELL_DIFFERENTIATION	137	0.283933	1.43605	0.0169492	0.27506
HP_ABNORMAL_HEART_VALVE_PHYSIOLOGY	201	0.26127	1.43246	0.0111643	0.275137
GOBP_OLIGOSACCHARIDE_METABOLIC_PROCESS	34	0.364784	1.43724	0.0464286	0.275139
GOBP_REGULATION_OF_CELL_DEVELOPMENT	273	0.252033	1.43284	0.00162338	0.275194
GOMF_ACTIN_BINDING	276	0.252073	1.43508	0.005	0.275245
GOBP_RESPONSE_TO_INSULIN	207	0.262518	1.43613	0.00311526	0.275291
GOBP_REGULATION_OF_LIPID_METABOLIC_PROCESS	266	0.255781	1.43671	0.00807754	0.275342
GOBP_CELLULAR_COMPONENT_MORPHOGENESIS	422	0.242066	1.43732	0	0.275363
GOBP_POSITIVE_REGULATION_OF_RELEASE_OF_CYTOCHROME_C_FROM_MITOCHONDRIA	22	0.422286	1.43881	0.0847458	0.275377
GOBP_REGULATION_OF_SYNAPTIC_PLASTICITY	99	0.296863	1.43249	0.0246711	0.275455
HP_HYPSARRHYTHMIA	126	0.285334	1.43895	0.0142349	0.275484
HP_RIGIDITY	123	0.285751	1.43829	0.0104895	0.27553
GOBP_POSITIVE_REGULATION_OF_TELOMERE_CAPPING	15	0.478515	1.43848	0.0841121	0.27554
GOBP_RESPONSE_TO_STEROL_DEPLETION	16	0.467618	1.43742	0.0618956	0.275576
GOBP_POSITIVE_REGULATION_OF_INTERFERON_ALPHA_PRODUCTION	21	0.431018	1.43899	0.0755712	0.275795
GOBP_MUCOPOLYSACCHARIDE_METABOLIC_PROCESS	73	0.313104	1.43747	0.0313589	0.275858
GOBP_POSITIVE_REGULATION_OF_ESTABLISHMENT_OF_PROTEIN_LOCALIZATION	239	0.259314	1.43938	0.010101	0.275865
HP_PROGRESSIVE_SPASTICITY	22	0.425727	1.43166	0.0729537	0.275866
GOBP_NEGATIVE_REGULATION_OF_MRNA_PROCESSING	27	0.393443	1.43909	0.0616822	0.275985
GOBP_LEUKOCYTE_MIGRATION	250	0.257741	1.43173	0.00500835	0.276112
GOMF_EXONUCLEASE_ACTIVITY	74	-0.351512	-1.66523	0.00449438	0.276148
GOBP_LYMPHOCYTE_APOPTOTIC_PROCESS	49	0.34665	1.43751	0.0472028	0.27618
GOMF_DNA_SECONDARY_STRUCTURE_BINDING	30	0.377929	1.43126	0.0599647	0.276219
GOBP_RESPONSE_TO_METAL_ION	197	0.264612	1.43766	0.00344828	0.276286
HP_PECTUS_CARINATUM	93	0.297661	1.43068	0.0175439	0.276952
GOCC_ENDOPLASMIC_RETICULUM_PROTEIN_CONTAINING_COMPLEX	104	-0.328679	-1.66266	0	0.277486
HP_LOW_POSTERIOR_HAIRLINE	75	0.31259	1.42974	0.0313589	0.277914
GOBP_ASTROCYTE_ACTIVATION	16	0.456788	1.42995	0.0844037	0.277938
GOBP_CATECHOL_CONTAINING_COMPOUND_METABOLIC_PROCESS	19	0.440514	1.42934	0.0686456	0.278323
HP_POSTURAL_TREMOR	38	0.367626	1.42892	0.0509434	0.278388
GOBP_CYTOSOLIC_TRANSPORT	138	0.280326	1.42903	0.0136752	0.27855
HP_DECREASED_SKULL_OSSIFICATION	20	0.431797	1.42833	0.071298	0.279085
HP_RETICULOCYTOSIS	23	0.416894	1.42779	0.0706107	0.279357
HP_BULBAR_SIGNS	26	0.401097	1.42793	0.0718447	0.279457
HP_ABNORMAL_ILEUM_MORPHOLOGY	47	0.339715	1.42315	0.0462963	0.279543
GOMF_SULFUR_COMPOUND_BINDING	122	0.28488	1.42351	0.032967	0.279584
GOBP_CELLULAR_RESPONSE_TO_INSULIN_STIMULUS	172	0.268779	1.42323	0.0104895	0.279728
HP_CORONARY_ARTERY_ATHEROSCLEROSIS	26	0.400352	1.42734	0.084317	0.279854
HP_URETERAL_OBSTRUCTION	20	0.437124	1.42352	0.0727612	0.279908
GOMF_LIPID_BINDING	465	0.238299	1.42241	0.00152672	0.28012
GOMF_CALMODULIN_DEPENDENT_PROTEIN_KINASE_ACTIVITY	21	0.418601	1.42361	0.0881226	0.280138
GOCC_CELL_CORTEX	197	0.261343	1.42397	0.0120482	0.280177
HP_INFLAMMATION_OF_THE_LARGE_INTESTINE	39	0.354314	1.42249	0.0379061	0.280336
HP_ABNORMALITY_OF_COMPLEMENT_SYSTEM	16	0.459546	1.42406	0.09375	0.280377
GOBP_REGULATION_OF_NUCLEOCYTOPLASMIC_TRANSPORT	83	0.305318	1.42361	0.0421053	0.280484
GOBP_ACTIVATION_OF_IMMUNE_RESPONSE	285	0.252175	1.42411	0.00980392	0.280668
GOBP_POSITIVE_REGULATION_OF_LOCOMOTION	332	0.247209	1.42662	0	0.28075
GOBP_REGULATION_OF_IMMUNE_EFFECTOR_PROCESS	231	0.256002	1.42415	0.0066335	0.280914
GOBP_POSITIVE_REGULATION_OF_BINDING	122	0.2826	1.42452	0.0232558	0.28102
GOMF_PASSIVE_TRANSMEMBRANE_TRANSPORTER_ACTIVITY	157	0.274856	1.42425	0.0275527	0.281123
GOMF_PHOSPHATASE_BINDING	146	0.277202	1.42467	0.0219966	0.28113
GOMF_GDP_DISSOCIATION_INHIBITOR_ACTIVITY	15	0.465828	1.42609	0.0867159	0.281325
GOBP_TERMINATION_OF_RNA_POLYMERASE_I_TRANSCRIPTION	28	-0.440105	-1.64912	0.0111857	0.28136
GOBP_MUSCLE_ORGAN_MORPHOGENESIS	24	0.408062	1.42491	0.0616822	0.28138
GOMF_PHOSPHATIDYLSERINE_BINDING	32	0.377393	1.4247	0.0692884	0.281452
GOBP_POSITIVE_REGULATION_OF_POSTTRANSCRIPTIONAL_GENE_SILENCING	23	0.411274	1.42518	0.0839416	0.281587
GOBP_NEGATIVE_REGULATION_OF_ACTIN_FILAMENT_DEPOLYMERIZATION	31	0.383359	1.42491	0.0598911	0.281739
GOBP_BLOOD_VESSEL_REMODELING	19	0.436379	1.4253	0.0812274	0.281743
GOMF_PROTEIN_HOMODIMERIZATION_ACTIVITY	448	0.240453	1.42562	0.00455927	0.281896
HP_ABNORMAL_NASOLACRIMAL_SYSTEM_MORPHOLOGY	38	0.35667	1.4253	0.0597826	0.282105
GOBP_LYMPHOCYTE_MIGRATION	68	0.312511	1.42085	0.0400697	0.282189
GOCC_ACTIN_CYTOSKELETON	325	0.246426	1.42102	0.00158479	0.282215
GOBP_MEMBRANE_RAFT_ORGANIZATION	20	0.426318	1.4205	0.0777989	0.282434
GOBP_MUSCLE_FIBER_DEVELOPMENT	26	0.395209	1.41899	0.0822898	0.28245
GOBP_REGULATION_OF_MEMBRANE_POTENTIAL	197	0.263484	1.41908	0.010084	0.282635
GOBP_ADENYLATE_CYCLASE_ACTIVATING_G_PROTEIN_COUPLED_RECEPTOR_SIGNALING_PATHWAY	52	0.334182	1.41869	0.0382609	0.282653
GOBP_FATTY_ACID_TRANSPORT	81	0.305581	1.41847	0.0222985	0.282703
HP_COXA_VALGA	64	0.321103	1.41915	0.0458554	0.28287
GOBP_NUCLEIC_ACID_PHOSPHODIESTER_BOND_HYDROLYSIS	247	-0.284293	-1.65389	0	0.283096
GOBP_MUSCLE_CELL_PROLIFERATION	106	0.287486	1.41921	0.0279232	0.283098
HP_ATROPHIC_SCARS	15	0.469533	1.41994	0.0710059	0.283106
HP_HERNIA	332	0.249026	1.41968	0.00465116	0.283238
GOBP_CELLULAR_RESPONSE_TO_PEPTIDE_HORMONE_STIMULUS	227	0.256239	1.41951	0.0115132	0.283241
GOBP_RESPONSE_TO_CARBOHYDRATE	142	0.276297	1.41928	0.0211268	0.283327
HP_ABNORMALITY_OF_HEPATOBILIARY_SYSTEM_PHYSIOLOGY	149	-0.304752	-1.64257	0.0027027	0.283525
HP_PRIMITIVE_NEUROECTODERMAL_TUMOR	37	0.362884	1.4174	0.0661896	0.283675
GOBP_REGULATION_OF_PEPTIDYL_SERINE_PHOSPHORYLATION	83	0.306561	1.41774	0.0429338	0.283744
GOBP_NUCLEOTIDE_EXCISION_REPAIR_PREINCISION_COMPLEX_STABILIZATION	21	-0.477618	-1.65172	0.0154525	0.283787
GOBP_CALCIUM_ION_IMPORT	47	0.340978	1.41745	0.0544815	0.283913
GOBP_ESTABLISHMENT_OR_MAINTENANCE_OF_CELL_POLARITY	151	0.272761	1.41693	0.0185497	0.284198
GOBP_ADAPTIVE_IMMUNE_RESPONSE_BASED_ON_SOMATIC_RECOMBINATION_OF_IMMUNE_RECEPTORS_BUILT_FROM_IMMUNOGLOBULIN_SUPERFAMILY_DOMAINS	159	0.272366	1.41634	0.016835	0.284559
GOBP_SMOOTH_MUSCLE_CELL_MIGRATION	43	0.345088	1.41653	0.0470163	0.284569
HP_NEOPLASM_OF_THE_THYROID_GLAND	47	0.344551	1.41578	0.0429338	0.28488
GOBP_CELLULAR_RESPONSE_TO_VIRUS	49	0.335051	1.41597	0.0619308	0.284903
GOBP_POSITIVE_REGULATION_OF_NOTCH_SIGNALING_PATHWAY	33	-0.412424	-1.64927	0.00886918	0.285208
GOBP_CARDIAC_MUSCLE_TISSUE_MORPHOGENESIS	21	0.410399	1.4154	0.0864662	0.28525
HP_AORTIC_VALVE_STENOSIS	41	0.347922	1.41346	0.045977	0.285405
GOCC_PRESYNAPTIC_MEMBRANE	68	0.316548	1.41374	0.0483871	0.285583
GOCC_CORTICAL_ACTIN_CYTOSKELETON	51	0.337237	1.41348	0.0463918	0.285716
GOBP_REGULATION_OF_INTRACELLULAR_PROTEIN_TRANSPORT	197	0.264781	1.41494	0.0133779	0.285732
GOBP_PEPTIDYL_SERINE_MODIFICATION	228	0.258762	1.41383	0.0112179	0.285789
GOBP_CORONARY_VASCULATURE_DEVELOPMENT	29	0.382475	1.41397	0.0754352	0.285883
GOBP_PHOTOTRANSDUCTION	20	0.430018	1.41467	0.0943739	0.285928
GOBP_NUCLEOTIDE_EXCISION_REPAIR_DNA_INCISION	39	-0.405277	-1.63771	0.0131291	0.286111
GOBP_RESPONSE_TO_PROSTAGLANDIN	15	0.467897	1.41421	0.0951493	0.286134
HP_THICK_NASAL_ALAE	16	0.45159	1.41286	0.0735849	0.286163
GOBP_TRANSMEMBRANE_RECEPTOR_PROTEIN_TYROSINE_KINASE_SIGNALING_PATHWAY	444	0.239952	1.41266	0	0.286168
GOBP_AMINOGLYCAN_CATABOLIC_PROCESS	33	0.53172	2.07645	0	0.286181
GOBP_CELLULAR_OXIDANT_DETOXIFICATION	51	0.334378	1.41434	0.0461812	0.286219
GOBP_POSITIVE_REGULATION_OF_PROTEIN_IMPORT	33	0.367312	1.41397	0.0660377	0.286223
GOBP_ANAPHASE_PROMOTING_COMPLEX_DEPENDENT_CATABOLIC_PROCESS	78	-0.342983	-1.64274	0.00677201	0.287019
GOBP_NEGATIVE_REGULATION_OF_CHEMOTAXIS	29	0.380347	1.4104	0.0737864	0.287265
HP_HEPATIC_FAILURE	114	-0.319585	-1.63534	0.00245098	0.287374
GOBP_POSITIVE_REGULATION_OF_TRANSFERASE_ACTIVITY	441	0.238461	1.41045	0	0.287531
GOMF_CELL_ADHESION_MOLECULE_BINDING	350	0.245558	1.41175	0	0.287534
GOBP_POSITIVE_REGULATION_OF_NEURON_APOPTOTIC_PROCESS	36	0.368731	1.41059	0.0739372	0.28761
GOBP_POSITIVE_REGULATION_OF_PROTEIN_PHOSPHORYLATION	493	0.236777	1.41112	0	0.287666
GOBP_POSITIVE_REGULATION_OF_VASCULATURE_DEVELOPMENT	95	0.292576	1.4098	0.0259965	0.287675
HP_ABNORMAL_CIRCULATING_ALBUMIN_CONCENTRATION	47	-0.385361	-1.63878	0.0135135	0.287721
GOBP_MORPHOGENESIS_OF_AN_EPITHELIAL_SHEET	35	0.364749	1.4099	0.0564663	0.287858
GOBP_POSITIVE_REGULATION_OF_PROTEIN_TARGETING_TO_MITOCHONDRION	28	0.387011	1.4106	0.0599613	0.287932
HP_LOWER_LIMB_MUSCLE_WEAKNESS	88	0.298702	1.41112	0.0366492	0.288001
GOBP_POSITIVE_REGULATION_OF_GLUCOSE_IMPORT	25	0.395903	1.41073	0.0803738	0.288029
GOBP_MYELOID_DENDRITIC_CELL_ACTIVATION	19	0.434812	1.41126	0.0916497	0.288122
GOBP_T_CELL_MEDIATED_CYTOTOXICITY	19	-0.48277	-1.64411	0.0339367	0.288207
GOBP_RESPONSE_TO_DSRNA	33	0.367064	1.40879	0.0742049	0.288939
GOMF_METAL_ION_TRANSMEMBRANE_TRANSPORTER_ACTIVITY	181	0.267526	1.40888	0.0131579	0.289105
GOBP_HEART_GROWTH	44	0.344172	1.40774	0.0544465	0.290245
GOCC_PERINUCLEAR_ENDOPLASMIC_RETICULUM	16	0.445714	1.40794	0.0912698	0.290257
HP_EEG_WITH_SPIKE_WAVE_COMPLEXES	44	0.344739	1.40746	0.0696864	0.290409
GOBP_RESPONSE_TO_PEPTIDE	348	0.24314	1.40547	0.00612557	0.290749
GOBP_TERPENOID_METABOLIC_PROCESS	42	0.341752	1.40646	0.0564374	0.290883
GOBP_GUANOSINE_CONTAINING_COMPOUND_METABOLIC_PROCESS	31	0.372987	1.40659	0.0696325	0.290967
GOBP_RAC_PROTEIN_SIGNAL_TRANSDUCTION	33	0.367654	1.4055	0.0629496	0.291015
HP_CHEST_PAIN	52	0.331725	1.40514	0.059754	0.29102
GOBP_EPITHELIAL_TUBE_FORMATION	77	0.306713	1.40674	0.033275	0.291057
GOBP_MORPHOGENESIS_OF_EMBRYONIC_EPITHELIUM	75	0.306872	1.40693	0.03663	0.291066
GOBP_REGULATION_OF_PHOSPHOPROTEIN_PHOSPHATASE_ACTIVITY	89	0.299785	1.40555	0.0296167	0.291283
HP_PROGRESSIVE_SENSORINEURAL_HEARING_IMPAIRMENT	21	0.426274	1.40566	0.0837887	0.291409
GOCC_VACUOLAR_MEMBRANE	331	0.245271	1.40594	0.00164745	0.291548
HP_ABNORMAL_SYSTEMIC_ARTERIAL_MORPHOLOGY	319	0.245576	1.40463	0.0015674	0.291581
GOCC_CELL_DIVISION_SITE	50	0.337311	1.40569	0.0549242	0.291685
GOBP_REGULATION_OF_NERVOUS_SYSTEM_DEVELOPMENT	228	0.255308	1.40418	0.0117845	0.291771
GOCC_CYCLIN_DEPENDENT_PROTEIN_KINASE_HOLOENZYME_COMPLEX	36	0.362448	1.40432	0.0645161	0.291826
GOBP_POSITIVE_REGULATION_OF_SMALL_MOLECULE_METABOLIC_PROCESS	82	0.297331	1.40224	0.0397112	0.292813
GOBP_LUNG_MORPHOGENESIS	21	0.412411	1.40341	0.0872865	0.29292
HP_ABNORMAL_NERVOUS_SYSTEM_ELECTROPHYSIOLOGY	425	0.23779	1.40234	0	0.292973
GOBP_PATTERN_RECOGNITION_RECEPTOR_SIGNALING_PATHWAY	161	0.269011	1.4019	0.0253378	0.293079
GOBP_CARDIAC_CONDUCTION	63	0.316902	1.40129	0.0410959	0.293206
GOMF_SH3_DOMAIN_BINDING	90	0.295736	1.40239	0.0440141	0.293211
GOMF_PROTEIN_DOMAIN_SPECIFIC_BINDING	477	0.232933	1.40142	0.00148368	0.29328
GOBP_HUMORAL_IMMUNE_RESPONSE_MEDIATED_BY_CIRCULATING_IMMUNOGLOBULIN	19	0.42482	1.40267	0.0846154	0.293318
GOBP_NEGATIVE_REGULATION_OF_CELLULAR_RESPONSE_TO_GROWTH_FACTOR_STIMULUS	44	0.338981	1.40301	0.0746269	0.293323
HP_DISINHIBITION	121	0.277593	1.40156	0.03125	0.293385
GOBP_PROTEIN_CONTAINING_COMPLEX_REMODELING	15	0.450844	1.4028	0.10219	0.2934
GOCC_CELL_CORTEX_REGION	26	0.386043	1.39932	0.0815939	0.293425
GOBP_REGULATION_OF_CARBOHYDRATE_BIOSYNTHETIC_PROCESS	64	0.315337	1.40242	0.0419708	0.293481
GOCC_COPII_VESICLE_COAT	15	-0.514889	-1.63053	0.0207469	0.293495
GOBP_POLYOL_METABOLIC_PROCESS	89	0.289153	1.39907	0.0386643	0.29352
GOBP_PROTEIN_TETRAMERIZATION	49	0.335237	1.3953	0.0530973	0.293572
GOBP_METAL_ION_HOMEOSTASIS	326	0.240246	1.39689	0.00967742	0.2936
GOBP_NEGATIVE_REGULATION_OF_CELL_PROJECTION_ORGANIZATION	107	0.28628	1.39958	0.0373002	0.293603
GOBP_CIRCULATORY_SYSTEM_PROCESS	284	0.246548	1.39887	0.00479233	0.293608
GOBP_INTRACELLULAR_RECEPTOR_SIGNALING_PATHWAY	195	0.257626	1.39545	0.0171875	0.293623
GOBP_REGULATION_OF_CELL_AGING	35	0.360043	1.39933	0.0601504	0.29373
GOBP_POSITIVE_REGULATION_OF_MACROPHAGE_MIGRATION	20	0.425815	1.39966	0.0915751	0.293798
GOMF_TRANSFERASE_ACTIVITY_TRANSFERRING_SULFUR_CONTAINING_GROUPS	41	0.350299	1.40018	0.0773481	0.293843
GOMF_ANTIOXIDANT_ACTIVITY	42	0.349067	1.3984	0.0619308	0.293847
GOMF_GLUTAMATE_RECEPTOR_BINDING	26	0.392136	1.39566	0.0738007	0.293868
HP_INAPPROPRIATE_BEHAVIOR	36	0.360122	1.39691	0.0660714	0.293907
GOBP_CD8_POSITIVE_ALPHA_BETA_T_CELL_ACTIVATION	15	0.451274	1.39546	0.0968379	0.29392
HP_ABNORMALITY_OF_THE_THYMUS	37	0.357133	1.40049	0.0613718	0.293939
GOBP_TUBE_FORMATION	86	0.300354	1.39972	0.0430108	0.294026
GOBP_MYOBLAST_FUSION	21	0.401768	1.39844	0.0880734	0.294132
GOBP_SKELETAL_SYSTEM_MORPHOGENESIS	85	0.297435	1.39694	0.037234	0.294168
GOBP_SECOND_MESSENGER_MEDIATED_SIGNALING	157	0.270221	1.40019	0.0220339	0.294171
HP_CONGENITAL_MICROCEPHALY	28	0.385515	1.39567	0.0782123	0.294173
GOBP_REGULATION_OF_PHOSPHATASE_ACTIVITY	124	0.275694	1.39803	0.0266904	0.294189
GOBP_PROTEIN_LIPID_COMPLEX_ASSEMBLY	24	0.400344	1.40051	0.0670391	0.29423
GOBP_REGULATION_OF_TRANSCRIPTION_INVOLVED_IN_G1_S_TRANSITION_OF_MITOTIC_CELL_CYCLE	27	0.381254	1.39972	0.0797872	0.294354
GOBP_RESPONSE_TO_ALKALOID	61	0.31712	1.39574	0.0487365	0.294381
GOBP_REGULATION_OF_RAS_PROTEIN_SIGNAL_TRANSDUCTION	135	0.276985	1.39753	0.0189329	0.294442
GOBP_FOLIC_ACID_CONTAINING_COMPOUND_METABOLIC_PROCESS	21	0.416068	1.39696	0.0720887	0.294477
GOBP_ERBB_SIGNALING_PATHWAY	99	0.287781	1.39726	0.0273504	0.294583
GOBP_NEURON_APOPTOTIC_PROCESS	144	0.269185	1.39618	0.0169779	0.294601
GOBP_GLYCEROLIPID_METABOLIC_PROCESS	305	0.24424	1.39599	0.0145161	0.294603
GOBP_NEURON_PROJECTION_GUIDANCE	127	0.276892	1.3958	0.0268817	0.294617
GOBP_POSITIVE_REGULATION_OF_GLYCOPROTEIN_METABOLIC_PROCESS	17	0.441166	1.39705	0.0766423	0.29465
HP_FOCAL_MOTOR_SEIZURE	52	0.329857	1.39758	0.0472727	0.294682
HP_HORIZONTAL_EYEBROW	15	0.461065	1.39444	0.106178	0.294857
GOBP_REGULATION_OF_ALPHA_BETA_T_CELL_DIFFERENTIATION	42	0.346327	1.39319	0.0647482	0.295204
GOBP_CELL_CELL_RECOGNITION	29	0.373077	1.39352	0.0740072	0.29526
GOBP_TRIGLYCERIDE_BIOSYNTHETIC_PROCESS	28	0.380232	1.39332	0.0842491	0.295275
GOBP_REGULATION_OF_LIPID_STORAGE	39	0.34997	1.39377	0.0715532	0.295476
GOBP_NEGATIVE_REGULATION_OF_DEVELOPMENTAL_PROCESS	450	0.233152	1.39286	0.00439239	0.295501
GOMF_GROWTH_FACTOR_BINDING	68	0.306529	1.39268	0.030853	0.295521
GOBP_HORMONE_MEDIATED_SIGNALING_PATHWAY	116	0.281463	1.39352	0.0363636	0.295586
GOBP_INTERLEUKIN_8_PRODUCTION	54	0.320566	1.39386	0.0622776	0.295656
GOBP_INTERLEUKIN_1_BETA_PRODUCTION	53	0.326118	1.39224	0.0578947	0.295675
GOBP_REGULATION_OF_GRANULOCYTE_CHEMOTAXIS	31	0.372516	1.39227	0.0753676	0.295924
GOBP_REGULATION_OF_TYPE_I_INTERFERON_MEDIATED_SIGNALING_PATHWAY	31	0.375426	1.39173	0.0741445	0.296262
HP_MULTICYSTIC_KIDNEY_DYSPLASIA	79	-0.334748	-1.62717	0.00235849	0.297133
GOBP_POSITIVE_REGULATION_OF_PROTEIN_SERINE_THREONINE_KINASE_ACTIVITY	206	0.254494	1.39084	0.0201681	0.297589
GOBP_EPIDERMAL_GROWTH_FACTOR_RECEPTOR_SIGNALING_PATHWAY	85	0.294254	1.38842	0.0282187	0.297963
GOBP_REGULATION_OF_MORPHOGENESIS_OF_AN_EPITHELIUM	24	0.390134	1.38925	0.0982659	0.297997
GOBP_REGULATION_OF_SPROUTING_ANGIOGENESIS	28	0.378732	1.39043	0.0665468	0.298076
GOBP_LYSOSOME_LOCALIZATION	55	0.32146	1.3882	0.060449	0.298092
GOBP_CELL_SUBSTRATE_ADHESION	209	0.255491	1.39022	0.0133779	0.29813
GOBP_MYELOID_CELL_DIFFERENTIATION	272	0.248676	1.38848	0.00801282	0.298168
GOBP_POSITIVE_REGULATION_OF_CELL_DIFFERENTIATION	459	0.233611	1.3895	0.00146199	0.29817
GOBP_ENDOCYTIC_RECYCLING	41	0.339226	1.3852	0.0756458	0.298211
GOBP_INTERFERON_ALPHA_PRODUCTION	25	0.400843	1.38864	0.0851064	0.298215
GOBP_DIVALENT_INORGANIC_CATION_HOMEOSTASIS	243	0.249851	1.38929	0.00661157	0.298242
GOBP_MITOCHONDRIAL_CALCIUM_ION_HOMEOSTASIS	23	0.396474	1.38878	0.095064	0.298246
GOBP_POSITIVE_REGULATION_OF_T_CELL_PROLIFERATION	54	0.327954	1.38956	0.057041	0.29837
GOBP_REGULATION_OF_LYMPHOCYTE_CHEMOTAXIS	15	0.446867	1.38976	0.100569	0.298378
GOBP_REGULATION_OF_NATURAL_KILLER_CELL_ACTIVATION	19	0.417163	1.38886	0.086629	0.298426
HP_HYPERGLYCEMIA	19	0.420759	1.38523	0.100775	0.298489
HP_LOWER_EXTREMITY_JOINT_DISLOCATION	191	0.256699	1.3862	0.0165016	0.298573
GOBP_PROTEIN_KINASE_C_SIGNALING	16	0.445112	1.38983	0.094697	0.298581
GOBP_NEGATIVE_REGULATION_OF_PEPTIDASE_ACTIVITY	101	0.282773	1.38553	0.0353535	0.298606
GOBP_NEURAL_TUBE_DEVELOPMENT	96	0.287594	1.38534	0.0383944	0.298607
GOCC_ACTIN_BASED_CELL_PROJECTION	126	0.271875	1.386	0.0232143	0.298683
GOBP_CELL_MATRIX_ADHESION	135	0.276795	1.3863	0.0343643	0.298723
GOBP_ESTABLISHMENT_OF_CELL_POLARITY	99	0.289202	1.38576	0.0309278	0.298793
GOBP_NEPHRON_MORPHOGENESIS	29	0.372736	1.38743	0.0850277	0.298847
GOBP_REGULATION_OF_TOLL_LIKE_RECEPTOR_4_SIGNALING_PATHWAY	16	0.446114	1.38674	0.100379	0.29887
HP_ABNORMAL_CSF_PROTEIN_LEVEL	35	0.356445	1.3864	0.0650995	0.29887
GOBP_REGULATION_OF_PROTEIN_LOCALIZATION_TO_MEMBRANE	135	0.270951	1.38689	0.0269815	0.298891
GOBP_REGULATION_OF_MAPK_CASCADE	413	0.236573	1.38554	0.00163934	0.298905
GOBP_CELLULAR_RESPONSE_TO_LIPID	329	0.239102	1.38651	0.00160772	0.298986
HP_ABNORMAL_AORTIC_VALVE_MORPHOLOGY	99	0.286132	1.38715	0.0309278	0.29903
GOBP_PEPTIDE_CATABOLIC_PROCESS	16	0.445727	1.3875	0.1	0.299041
GOBP_REGULATION_OF_RESPONSE_TO_CYTOKINE_STIMULUS	130	0.273243	1.38689	0.0325901	0.299209
GOBP_PLASMA_MEMBRANE_TUBULATION	17	0.443913	1.38439	0.112705	0.299437
GOBP_PHOSPHOLIPID_CATABOLIC_PROCESS	32	-0.412093	-1.62095	0.010989	0.299732
GOBP_ACTIN_FILAMENT_BUNDLE_ORGANIZATION	107	0.284006	1.38348	0.0359589	0.300462
GOBP_POSITIVE_REGULATION_OF_MACROAUTOPHAGY	50	0.321335	1.38359	0.0677362	0.300559
GOBP_ACTIN_FILAMENT_ORGANIZATION	296	0.242374	1.38296	0.0144231	0.30083
GOBP_ACTIVATION_OF_PROTEIN_KINASE_ACTIVITY	221	0.252133	1.38313	0.01473	0.300834
GOBP_SARCOPLASMIC_RETICULUM_CALCIUM_ION_TRANSPORT	22	0.407195	1.38271	0.0849802	0.300972
GOBP_POSITIVE_REGULATION_OF_CELL_DIVISION	42	0.339292	1.38238	0.0836364	0.30131
GOBP_DNA_TEMPLATED_TRANSCRIPTION_TERMINATION	67	-0.345986	-1.62368	0.0045045	0.301346
GOBP_REGULATION_OF_HUMORAL_IMMUNE_RESPONSE	30	0.370931	1.38212	0.0878136	0.30149
GOBP_NEGATIVE_REGULATION_OF_VIRAL_GENOME_REPLICATION	32	0.368696	1.38142	0.0785441	0.30258
GOMF_SULFUR_COMPOUND_TRANSMEMBRANE_TRANSPORTER_ACTIVITY	32	-0.410659	-1.62128	0.0303688	0.302725
HP_FOCAL_ONSET_SEIZURE	182	0.256207	1.38104	0.0176991	0.302998
GOBP_NEGATIVE_REGULATION_OF_CYTOKINE_PRODUCTION	173	0.258278	1.38058	0.0169205	0.303571
GOBP_NEGATIVE_REGULATION_OF_NF_KAPPAB_TRANSCRIPTION_FACTOR_ACTIVITY	63	0.314536	1.38032	0.0670391	0.30375
GOMF_PHOSPHOLIPID_BINDING	305	0.241244	1.37979	0.00631912	0.303815
GOBP_CELLULAR_ION_HOMEOSTASIS	344	0.239021	1.38002	0.00765697	0.304016
GOBP_REGULATION_OF_CIRCADIAN_RHYTHM	84	0.300071	1.37979	0.0614035	0.304115
GOBP_POSITIVE_REGULATION_OF_JUN_KINASE_ACTIVITY	53	0.323603	1.37505	0.0541958	0.304222
GOCC_NEURON_PROJECTION_CYTOPLASM	66	0.305882	1.37517	0.0440367	0.304308
GOBP_REGULATION_OF_HEART_CONTRACTION	107	0.27892	1.37012	0.0405405	0.304333
GOBP_AMYLOID_FIBRIL_FORMATION	20	0.407322	1.37531	0.0987203	0.304389
GOBP_REGULATION_OF_CATION_TRANSMEMBRANE_TRANSPORT	175	0.258392	1.37267	0.031614	0.304417
HP_ABNORMALITY_OF_THE_MIDDLE_EAR	323	0.238898	1.3699	0.00996678	0.304438
HP_SPASTIC_TETRAPLEGIA	73	0.30073	1.37444	0.0654867	0.304462
GOBP_PROSTATE_GLAND_DEVELOPMENT	15	0.440174	1.37361	0.116279	0.304504
GOBP_MULTI_MULTICELLULAR_ORGANISM_PROCESS	94	0.287121	1.37457	0.0296167	0.304509
GOBP_MAST_CELL_ACTIVATION_INVOLVED_IN_IMMUNE_RESPONSE	29	0.370356	1.37227	0.102941	0.304559
HP_PROXIMAL_MUSCLE_WEAKNESS_IN_LOWER_LIMBS	28	0.374836	1.37017	0.0868762	0.304568
GOBP_CATION_TRANSMEMBRANE_TRANSPORT	447	0.22942	1.37194	0	0.304572
HP_MENINGITIS	43	0.339723	1.37607	0.0701107	0.304578
GOBP_REGULATION_OF_BEHAVIOR	28	0.377444	1.37209	0.0855019	0.304594
GOBP_CYTOKINE_MEDIATED_SIGNALING_PATHWAY	497	0.22661	1.37273	0.00151976	0.304611
GOBP_ACTIVATION_OF_GTPASE_ACTIVITY	85	0.29166	1.37305	0.035524	0.304611
HP_ABNORMAL_AORTIC_VALVE_PHYSIOLOGY	92	0.287815	1.37028	0.037037	0.304651
GOBP_REGULATION_OF_NUCLEOTIDE_BIOSYNTHETIC_PROCESS	23	0.402432	1.37318	0.0998152	0.304657
GOBP_CELLULAR_RESPONSE_TO_REACTIVE_OXYGEN_SPECIES	106	0.283845	1.37533	0.0268336	0.30467
GOBP_REGULATION_OF_DEPHOSPHORYLATION	155	0.2628	1.3755	0.0277778	0.304706
GOBP_KERATINOCYTE_DIFFERENTIATION	54	0.320947	1.37915	0.0667903	0.304714
GOBP_REGULATION_OF_ORGAN_GROWTH	49	0.322802	1.37331	0.0687161	0.304732
GOBP_DEFENSE_RESPONSE_TO_GRAM_NEGATIVE_BACTERIUM	18	0.422135	1.37565	0.0796117	0.304733
GOBP_RESPONSE_TO_EXTRACELLULAR_STIMULUS	289	0.245038	1.37364	0.00983607	0.304758
HP_ACTION_TREMOR	117	0.274039	1.37459	0.0338409	0.304788
GOBP_SEMI_LUNAR_VALVE_DEVELOPMENT	15	0.449408	1.37053	0.113139	0.304809
GOBP_NEGATIVE_CHEMOTAXIS	17	0.435774	1.3723	0.118613	0.304813
GOCC_EXTRINSIC_COMPONENT_OF_PLASMA_MEMBRANE	104	0.282935	1.37034	0.0386643	0.304822
GOBP_NEGATIVE_REGULATION_OF_PROTEIN_MODIFICATION_PROCESS	401	0.233104	1.37609	0.0015625	0.304845
GOBP_MYELOID_LEUKOCYTE_DIFFERENTIATION	121	0.27217	1.37675	0.0284192	0.304861
GOBP_ADENYLATE_CYCLASE_MODULATING_G_PROTEIN_COUPLED_RECEPTOR_SIGNALING_PATHWAY	80	0.293282	1.37889	0.0398551	0.304874
GOBP_KIDNEY_MORPHOGENESIS	38	0.344492	1.37574	0.0755065	0.304882
GOBP_POSITIVE_REGULATION_OF_TRANSMEMBRANE_RECEPTOR_PROTEIN_SERINE_THREONINE_KINASE_SIGNALING_PATHWAY	57	0.31816	1.37871	0.0531136	0.304897
GOBP_NEGATIVE_REGULATION_OF_CELL_ADHESION	163	0.261243	1.37274	0.0265487	0.304899
GOBP_CARDIOCYTE_DIFFERENTIATION	63	0.311918	1.37373	0.056338	0.304906
GOBP_REGULATION_OF_CHROMATIN_BINDING	17	0.436181	1.37835	0.0967742	0.304943
GOCC_MEMBRANE_MICRODOMAIN	201	0.252089	1.37061	0.0220713	0.304978
GOBP_IMMUNE_RESPONSE_REGULATING_SIGNALING_PATHWAY	265	0.244469	1.3715	0.00985222	0.305042
GOBP_REGULATION_OF_TRANS_SYNAPTIC_SIGNALING	219	0.249045	1.37695	0.0185497	0.305077
GOBP_DENDRITE_DEVELOPMENT	150	0.264902	1.37071	0.0186757	0.305085
GOBP_POSITIVE_REGULATION_OF_NEURON_DEATH	67	0.305407	1.37612	0.0473485	0.305094
HP_APLASIA_HYPOPLASIA_OF_THE_THYMUS	25	0.3908	1.37793	0.0976059	0.305109
GOBP_REGULATION_OF_ALPHA_BETA_T_CELL_ACTIVATION	60	0.313445	1.37133	0.069808	0.305118
GOBP_NAD_METABOLIC_PROCESS	40	0.346757	1.37394	0.0784314	0.305123
GOBP_HEART_PROCESS	133	0.268298	1.37377	0.0302521	0.305123
GOBP_REGULATION_OF_TRANSMEMBRANE_RECEPTOR_PROTEIN_SERINE_THREONINE_KINASE_SIGNALING_PATHWAY	122	0.274264	1.37676	0.0402802	0.305155
HP_ABNORMAL_EYELID_PHYSIOLOGY	24	0.39741	1.37724	0.102941	0.305182
GOBP_PHOSPHATIDYLINOSITOL_BIOSYNTHETIC_PROCESS	102	0.283212	1.37839	0.0347222	0.305186
GOMF_PHOSPHOPROTEIN_PHOSPHATASE_ACTIVITY	134	0.267992	1.37079	0.0160714	0.305233
HP_CARDIAC_ARREST	68	0.302685	1.37737	0.0512821	0.305243
GOCC_MICROVILLUS	49	0.316892	1.36916	0.0611888	0.305252
GOBP_REGULATION_OF_MUSCLE_SYSTEM_PROCESS	111	0.278719	1.37753	0.0384615	0.305263
GOBP_REGULATION_OF_NEURON_PROJECTION_DEVELOPMENT	257	0.247434	1.37637	0.00631912	0.305269
GOBP_OSTEOBLAST_DIFFERENTIATION	113	0.281855	1.37798	0.0387858	0.305315
GOBP_POSITIVE_REGULATION_OF_DEPHOSPHORYLATION	45	0.331879	1.37617	0.0481696	0.305325
GOBP_MONOSACCHARIDE_BIOSYNTHETIC_PROCESS	69	0.307525	1.37697	0.0679245	0.305372
HP_MALIGNANT_NEOPLASM_OF_THE_CENTRAL_NERVOUS_SYSTEM	59	0.314078	1.36922	0.0658135	0.305434
GOBP_REGULATION_OF_ENDOTHELIAL_CELL_DIFFERENTIATION	24	0.387708	1.37081	0.099631	0.30552
GOBP_RESPONSE_TO_MONOSACCHARIDE	125	0.272202	1.37756	0.0248227	0.305522
GOBP_NEGATIVE_REGULATION_OF_CELL_SUBSTRATE_ADHESION	40	0.349968	1.37097	0.0672727	0.305532
GOBP_ACUTE_INFLAMMATORY_RESPONSE	46	-0.384349	-1.61482	0.0112613	0.305622
HP_LOWER_LIMB_ASYMMETRY	24	0.395116	1.36695	0.101852	0.305742
GOBP_CELL_GROWTH	294	0.23962	1.36705	0.00627943	0.305831
GOBP_TRANSEPITHELIAL_TRANSPORT	16	-0.504447	-1.6085	0.0238095	0.305995
GOBP_EPIBOLY	23	0.39223	1.36711	0.103636	0.305996
HP_PROGRESSIVE_HEARING_IMPAIRMENT	27	0.384579	1.36666	0.0978648	0.305998
GOBP_REGULATION_OF_DENDRITE_DEVELOPMENT	62	0.310878	1.36858	0.0685921	0.306029
GOBP_RESPONSE_TO_ACTIVITY	37	0.347268	1.36637	0.0836576	0.306263
HP_INGUINAL_HERNIA	171	0.2581	1.36712	0.0183028	0.306278
GOBP_GLYCOPROTEIN_METABOLIC_PROCESS	267	0.244374	1.36716	0.00631912	0.306482
GOBP_POSITIVE_REGULATION_OF_ATPASE_ACTIVITY	45	-0.375947	-1.61618	0.0133333	0.306594
HP_MYOCLONIC_SEIZURE	124	0.272151	1.36724	0.0354132	0.306644
GOBP_RELEASE_OF_CYTOCHROME_C_FROM_MITOCHONDRIA	44	0.333185	1.36778	0.0659134	0.306856
GOBP_REGULATION_OF_VASCULATURE_DEVELOPMENT	165	0.261415	1.36729	0.0244755	0.306873
GOBP_REGULATION_OF_ESTABLISHMENT_OR_MAINTENANCE_OF_CELL_POLARITY	21	0.410491	1.36785	0.0984848	0.307063
HP_BUPHTHALMOS	15	0.439479	1.36575	0.11775	0.307081
HP_WEBBED_NECK	87	0.290266	1.36732	0.0315985	0.30711
HP_SKIN_TAGS	54	0.315496	1.36547	0.0735849	0.307266
GOBP_NEGATIVE_REGULATION_OF_RNA_SPLICING	24	0.379914	1.3653	0.117541	0.30729
GOBP_REGULATION_OF_CD4_POSITIVE_ALPHA_BETA_T_CELL_DIFFERENTIATION	33	0.350592	1.36732	0.0882883	0.307397
GOBP_CELL_CYCLE_G1_S_PHASE_TRANSITION	211	0.251518	1.36459	0.0154905	0.308014
GOBP_EMBRYONIC_PLACENTA_DEVELOPMENT	44	0.331825	1.36443	0.070018	0.308022
GOBP_REGULATION_OF_OSTEOBLAST_DIFFERENTIATION	61	0.310316	1.36426	0.0660714	0.30804
GOMF_STEROID_BINDING	60	0.314997	1.36463	0.0738137	0.308235
GOBP_ORGANIC_CATION_TRANSPORT	18	-0.481237	-1.6086	0.0254777	0.309315
GOMF_GALACTOSYLTRANSFERASE_ACTIVITY	16	-0.505512	-1.61169	0.0307377	0.30938
GOCC_DNA_POLYMERASE_COMPLEX	20	0.404925	1.36311	0.0929791	0.309624
GOBP_POSITIVE_REGULATION_OF_AUTOPHAGY	96	0.282917	1.36315	0.0444444	0.309854
GOBP_T_CELL_SELECTION	25	0.381586	1.36249	0.103383	0.310495
GOBP_RESPONSE_TO_PEPTIDE_HORMONE	291	0.241715	1.36165	0.00809062	0.31085
GOBP_POSITIVE_REGULATION_OF_FATTY_ACID_METABOLIC_PROCESS	17	0.432562	1.36145	0.105364	0.310944
GOBP_ACTIVIN_RECEPTOR_SIGNALING_PATHWAY	21	0.403643	1.36166	0.100901	0.31113
GOBP_MUSCLE_CELL_DIFFERENTIATION	179	0.256687	1.36194	0.0280702	0.311205
HP_LARGE_HANDS	31	0.360662	1.36113	0.0831826	0.311261
GOBP_POSITIVE_REGULATION_OF_BMP_SIGNALING_PATHWAY	16	0.436499	1.36168	0.121905	0.311391
GOMF_EXONUCLEASE_ACTIVITY_ACTIVE_WITH_EITHER_RIBO_OR_DEOXYRIBONUCLEIC_ACIDS_AND_PRODUCING_5_PHOSPHOMONOESTERS	54	-0.358855	-1.60917	0.0134831	0.311643
GOBP_NADH_METABOLIC_PROCESS	35	0.351819	1.35974	0.0814394	0.312711
HP_ADULT_ONSET	137	0.26758	1.36018	0.0453782	0.312773
GOCC_GTPASE_COMPLEX	23	0.393904	1.35978	0.0887246	0.312949
GOBP_POSITIVE_REGULATION_OF_PROTEIN_LOCALIZATION_TO_CELL_PERIPHERY	43	0.336064	1.35912	0.0848708	0.313032
GOBP_GLYCEROPHOSPHOLIPID_METABOLIC_PROCESS	260	0.243964	1.3594	0.015	0.313076
GOBP_RESPONSE_TO_FIBROBLAST_GROWTH_FACTOR	80	0.292291	1.35921	0.0687285	0.313139
HP_ABNORMAL_PARANASAL_SINUS_MORPHOLOGY	91	0.28304	1.35981	0.0608108	0.313177
GOBP_AMEBOIDAL_TYPE_CELL_MIGRATION	251	0.244441	1.35846	0.0166389	0.313746
GOBP_REGULATION_OF_CATION_CHANNEL_ACTIVITY	81	0.28828	1.35825	0.0574074	0.313825
HP_AORTIC_REGURGITATION	49	0.324623	1.35851	0.0707804	0.313931
GOBP_POSITIVE_REGULATION_OF_LEUKOCYTE_CHEMOTAXIS	55	0.312924	1.35789	0.0647482	0.314192
GOBP_NEGATIVE_REGULATION_OF_CATALYTIC_ACTIVITY	479	0.224846	1.35739	0.00306279	0.314901
GOBP_CELL_DIFFERENTIATION_INVOLVED_IN_KIDNEY_DEVELOPMENT	27	0.375782	1.35675	0.1	0.315608
GOBP_CELLULAR_RESPONSE_TO_LIPOPROTEIN_PARTICLE_STIMULUS	25	0.379485	1.35688	0.104089	0.315622
GOBP_REGULATION_OF_T_CELL_APOPTOTIC_PROCESS	21	0.40444	1.3559	0.111111	0.317006
HP_ABNORMAL_AORTIC_VALVE_CUSP_MORPHOLOGY	56	0.308961	1.35496	0.083779	0.31829
HP_GENERALIZED_ONSET_SEIZURE	228	0.244451	1.35507	0.0154905	0.318377
GOCC_PROTEIN_COMPLEX_INVOLVED_IN_CELL_ADHESION	22	-0.455323	-1.59963	0.0394191	0.319114
GOBP_EPITHELIAL_CELL_PROLIFERATION	208	0.247106	1.35398	0.023569	0.319912
HP_GINGIVITIS	16	0.430996	1.3538	0.112116	0.319967
GOBP_COENZYME_A_METABOLIC_PROCESS	15	-0.508763	-1.60022	0.0337553	0.321159
GOMF_AMYLOID_BETA_BINDING	54	0.316461	1.35286	0.0689655	0.321436
GOBP_ESTABLISHMENT_OF_ENDOTHELIAL_BARRIER	37	0.339531	1.35236	0.0904059	0.321821
GOBP_NEGATIVE_REGULATION_OF_NUCLEOCYTOPLASMIC_TRANSPORT	15	0.431937	1.35216	0.100559	0.32188
GOBP_DNA_METHYLATION	48	0.328293	1.35241	0.0735849	0.322015
GOBP_CELLULAR_EXTRAVASATION	47	0.324735	1.35129	0.079566	0.322056
HP_ABNORMALITY_OF_THE_DISTAL_PHALANGES_OF_THE_TOES	17	0.425648	1.35137	0.11575	0.322191
HP_ABNORMALITY_OF_THE_RIBS	177	0.256096	1.35149	0.0245902	0.322265
GOBP_ALCOHOL_METABOLIC_PROCESS	244	0.243604	1.35175	0.0204082	0.322342
GOBP_ALCOHOL_CATABOLIC_PROCESS	35	0.347248	1.35153	0.0773585	0.3225
GOBP_VIRAL_LIFE_CYCLE	258	0.240767	1.35063	0.0132013	0.322772
GOMF_CATION_TRANSMEMBRANE_TRANSPORTER_ACTIVITY	289	0.238656	1.35035	0.0147059	0.32302
GOBP_ENDOCRINE_HORMONE_SECRETION	16	0.428268	1.35066	0.114723	0.323025
GOBP_GLYCOSPHINGOLIPID_METABOLIC_PROCESS	49	0.318227	1.35008	0.0817391	0.323224
GOBP_GLUCOSE_6_PHOSPHATE_METABOLIC_PROCESS	18	-0.488188	-1.59005	0.0360169	0.323256
HP_CONE_CONE_ROD_DYSTROPHY	16	0.42307	1.34899	0.131579	0.324194
HP_XANTHOMATOSIS	16	0.430195	1.34867	0.114341	0.324239
HP_SUBMUCOUS_CLEFT_OF_SOFT_AND_HARD_PALATE	46	0.325538	1.34848	0.076779	0.324277
HP_DISTAL_SENSORY_IMPAIRMENT	81	0.288169	1.34872	0.0627178	0.324425
HP_CUTIS_MARMORATA	55	0.31371	1.34902	0.0678261	0.324431
GOBP_ACTIN_FILAMENT_BASED_MOVEMENT	75	0.293655	1.34903	0.0665468	0.324714
GOBP_POSITIVE_REGULATION_OF_GTPASE_ACTIVITY	297	0.237426	1.34787	0.0157233	0.324848
GOBP_SYNCYTIUM_FORMATION	31	0.365806	1.34911	0.0969582	0.324867
GOBP_NCRNA_METABOLIC_PROCESS	415	-0.256398	-1.59563	0	0.324952
GOMF_PROTEASE_BINDING	80	0.292607	1.34791	0.0632479	0.325081
HP_OROFACIAL_DYSKINESIA	15	-0.512925	-1.59027	0.0304348	0.326225
GOBP_REGULATION_OF_ANION_TRANSMEMBRANE_TRANSPORT	73	0.294912	1.34658	0.0587248	0.327191
GOBP_NEGATIVE_REGULATION_OF_B_CELL_ACTIVATION	22	-0.44856	-1.58665	0.0246085	0.327394
GOBP_NEURAL_PRECURSOR_CELL_PROLIFERATION	62	0.310446	1.34614	0.057554	0.32775
HP_ABNORMAL_MORPHOLOGY_OF_THE_MUSCULATURE_OF_THE_NECK	41	0.333314	1.34599	0.102467	0.327756
HP_MALABSORPTION	138	-0.298815	-1.59105	0	0.32795
GOMF_STRUCTURAL_CONSTITUENT_OF_MUSCLE	18	0.413217	1.34564	0.115044	0.328214
GOBP_G2_DNA_DAMAGE_CHECKPOINT	31	0.356182	1.34542	0.0945455	0.328374
GOBP_SIGNAL_TRANSDUCTION_IN_ABSENCE_OF_LIGAND	44	0.329816	1.34523	0.0774908	0.328426
GOBP_SKELETAL_SYSTEM_DEVELOPMENT	214	0.244559	1.34202	0.0253968	0.328575
GOBP_REGULATION_OF_CELL_CYCLE_G1_S_PHASE_TRANSITION	123	0.265108	1.34186	0.0488246	0.328605
HP_ABNORMALITY_OF_THE_SPINAL_CORD	214	0.247576	1.34457	0.0167504	0.328772
HP_CONGENITAL_DIAPHRAGMATIC_HERNIA	58	0.306528	1.34204	0.0866426	0.328802
GOBP_DOPAMINE_METABOLIC_PROCESS	15	0.451591	1.34262	0.119626	0.328805
GOCC_SARCOPLASM	47	0.323531	1.34299	0.0904059	0.328919
GOBP_VASCULAR_TRANSPORT	52	0.316326	1.34462	0.0791897	0.328978
GOBP_NEGATIVE_REGULATION_OF_TYPE_I_INTERFERON_PRODUCTION	37	0.343938	1.34268	0.108929	0.328984
GOBP_CELLULAR_RESPONSE_TO_ABIOTIC_STIMULUS	221	0.242605	1.3428	0.0221519	0.329052
GOMF_NUCLEAR_RECEPTOR_COACTIVATOR_ACTIVITY	52	0.311052	1.34205	0.0681818	0.329086
GOMF_TUMOR_NECROSIS_FACTOR_RECEPTOR_SUPERFAMILY_BINDING	35	0.344697	1.3432	0.082243	0.329087
GOBP_INTRINSIC_APOPTOTIC_SIGNALING_PATHWAY_IN_RESPONSE_TO_DNA_DAMAGE_BY_P53_CLASS_MEDIATOR	35	0.346173	1.3435	0.0896309	0.329116
GOMF_NOTCH_BINDING	15	0.436223	1.34468	0.10566	0.329174
GOBP_ENDOTHELIAL_CELL_MIGRATION	136	0.26395	1.34301	0.029877	0.329189
GOBP_TRABECULA_MORPHOGENESIS	20	0.406902	1.34212	0.114603	0.329248
GOBP_TEMPERATURE_HOMEOSTASIS	111	0.274144	1.34321	0.0437063	0.329362
HP_ABNORMALITY_OF_THE_SEPTUM_PELLUCIDUM	84	0.289526	1.34351	0.0685413	0.329397
GOMF_AMIDE_BINDING	213	0.243436	1.34411	0.0397456	0.329406
GOBP_POSITIVE_CHEMOTAXIS	28	0.366076	1.34115	0.0920578	0.329427
GOBP_INTERFERON_GAMMA_MEDIATED_SIGNALING_PATHWAY	53	0.312549	1.34217	0.0790861	0.329428
GOBP_SEGMENTATION	39	0.338693	1.34395	0.0912344	0.329429
GOBP_GRANULOCYTE_MIGRATION	75	0.294189	1.34129	0.0615114	0.329433
GOBP_POSITIVE_REGULATION_OF_CALCIUM_ION_TRANSMEMBRANE_TRANSPORT	32	0.355698	1.34096	0.0977444	0.329508
GOBP_REGULATION_OF_PEPTIDYL_THREONINE_PHOSPHORYLATION	30	0.364619	1.3436	0.0953271	0.329523
HP_BROAD_RIBS	15	0.441449	1.34375	0.125	0.32953
GOMF_KINESIN_BINDING	27	0.375917	1.34057	0.112994	0.330007
GOBP_REGULATION_OF_OXIDATIVE_PHOSPHORYLATION	20	0.398458	1.34037	0.112478	0.330064
GOMF_ACTIN_MONOMER_BINDING	15	-0.505728	-1.59168	0.0470852	0.330128
GOBP_NEGATIVE_REGULATION_OF_PEPTIDE_HORMONE_SECRETION	19	-0.48103	-1.58397	0.0375276	0.330423
HP_ABNORMAL_DELIVERY	36	0.3427	1.33985	0.114754	0.330823
GOBP_SECONDARY_METABOLIC_PROCESS	22	0.386126	1.33936	0.122605	0.330956
GOBP_REGULATION_OF_RELEASE_OF_CYTOCHROME_C_FROM_MITOCHONDRIA	37	0.344669	1.33965	0.109665	0.330962
GOBP_POSITIVE_REGULATION_OF_CANONICAL_WNT_SIGNALING_PATHWAY	108	-0.314828	-1.58228	0	0.330971
GOBP_NEGATIVE_REGULATION_OF_CELL_POPULATION_PROLIFERATION	375	0.230502	1.33947	0.00311526	0.331043
HP_ABSENT_SEPTUM_PELLUCIDUM	67	0.300999	1.33891	0.0702341	0.331224
GOBP_NUCLEOSIDE_DIPHOSPHATE_METABOLIC_PROCESS	120	0.268721	1.33893	0.0410959	0.33149
GOBP_EPITHELIAL_TUBE_MORPHOGENESIS	168	0.254676	1.33784	0.0294599	0.33192
GOBP_RESPONSE_TO_THYROID_HORMONE	16	0.429539	1.33795	0.142586	0.332016
GOBP_BLOOD_VESSEL_MORPHOGENESIS	345	0.231361	1.33836	0.0143541	0.332033
GOBP_VASCULATURE_DEVELOPMENT	413	0.225513	1.33802	0.00981997	0.332141
GOBP_NEGATIVE_REGULATION_OF_LIPID_CATABOLIC_PROCESS	15	0.430122	1.33751	0.123552	0.332277
GOBP_TOR_SIGNALING	100	0.278201	1.33809	0.0650685	0.332297
GOBP_VITAMIN_METABOLIC_PROCESS	73	0.294841	1.33713	0.062963	0.332437
HP_VASCULAR_DILATATION	135	0.262159	1.33718	0.0470588	0.332644
GOBP_SKIN_DEVELOPMENT	105	0.275989	1.33636	0.0433213	0.333326
GOBP_RESPONSE_TO_DRUG	196	0.248789	1.33646	0.0291595	0.333408
GOMF_NEUTRAL_AMINO_ACID_TRANSMEMBRANE_TRANSPORTER_ACTIVITY	23	0.388357	1.33561	0.116576	0.333897
GOCC_SOMATODENDRITIC_COMPARTMENT	490	0.222411	1.33583	0.00771605	0.334039
HP_ENLARGED_THORAX	45	0.32344	1.33563	0.0902527	0.334153
GOBP_NEGATIVE_REGULATION_OF_T_CELL_PROLIFERATION	29	0.364232	1.33513	0.104972	0.334552
HP_MUSCULAR_DYSTROPHY	53	0.313445	1.33421	0.0848056	0.334723
HP_SENSORY_IMPAIRMENT	182	0.250527	1.33473	0.0362438	0.334773
GOCC_VOLTAGE_GATED_CALCIUM_CHANNEL_COMPLEX	17	0.422024	1.33387	0.110075	0.334785
GOMF_TRANSCRIPTION_COREPRESSOR_ACTIVITY	148	0.261126	1.33482	0.0254237	0.334903
GOBP_REGULATION_OF_AMYLOID_PRECURSOR_PROTEIN_CATABOLIC_PROCESS	33	0.345815	1.33425	0.101103	0.33493
GOBP_TOLL_LIKE_RECEPTOR_9_SIGNALING_PATHWAY	22	0.388385	1.33349	0.124521	0.334938
HP_COARSE_FACIAL_FEATURES	158	0.256872	1.33361	0.03367	0.335004
GOBP_PHOSPHOLIPID_BIOSYNTHETIC_PROCESS	212	0.245394	1.33389	0.0237288	0.335034
GOBP_RESPONSE_TO_XENOBIOTIC_STIMULUS	49	0.321421	1.33442	0.0827338	0.33512
GOBP_GLUCOSE_IMPORT	47	0.322307	1.33427	0.082218	0.335171
GOBP_NEGATIVE_REGULATION_OF_LOCOMOTION	177	0.247545	1.33297	0.0307942	0.335702
HP_FUNCTIONAL_ABNORMALITY_OF_THE_MIDDLE_EAR	218	0.241104	1.33263	0.0309811	0.336139
HP_ABNORMALITY_OF_THE_ULNA	104	0.275207	1.3317	0.0539629	0.337642
HP_KERATITIS	41	0.33474	1.33111	0.0944742	0.338508
GOBP_ENDODERMAL_CELL_DIFFERENTIATION	18	0.412956	1.33076	0.128906	0.338898
GOBP_NEGATIVE_REGULATION_OF_RNA_CATABOLIC_PROCESS	52	0.311497	1.33042	0.0985402	0.339042
GOBP_REGULATION_OF_CYTOPLASMIC_TRANSPORT	24	0.382906	1.33023	0.125683	0.339145
HP_PECTUS_EXCAVATUM	192	0.248679	1.33045	0.046281	0.339277
HP_DECREASED_ACTIVITY_OF_MITOCHONDRIAL_COMPLEX_I	49	-0.357993	-1.57442	0.018018	0.339561
HP_MACULE	82	0.28476	1.32938	0.071048	0.340053
GOBP_FIBROBLAST_MIGRATION	37	0.341217	1.3292	0.112546	0.340121
GOBP_REGULATION_OF_LYMPHOCYTE_APOPTOTIC_PROCESS	36	0.344732	1.32959	0.0824176	0.340207
HP_URTICARIA	27	0.3701	1.32938	0.121265	0.340329
HP_ABNORMAL_RECTUM_MORPHOLOGY	77	0.291151	1.3284	0.0762565	0.340574
GOBP_SYNAPTIC_SIGNALING	336	0.229122	1.32853	0.0206349	0.340581
GOBP_AUTOPHAGY_OF_MITOCHONDRION	65	0.299119	1.32861	0.078534	0.340711
GOBP_ADAPTIVE_THERMOGENESIS	98	0.270613	1.32876	0.0717949	0.340713
GOBP_SKELETAL_MUSCLE_ORGAN_DEVELOPMENT	81	0.285742	1.32797	0.0775862	0.341102
GOBP_ORGANIC_ACID_CATABOLIC_PROCESS	177	-0.281373	-1.57523	0.00250627	0.341142
GOBP_REGULATION_OF_CELL_SUBSTRATE_ADHESION	134	0.261873	1.32776	0.0425532	0.341213
GOMF_NUCLEASE_ACTIVITY	164	-0.289402	-1.5719	0.00252525	0.342209
GOBP_REGULATION_OF_CYTOKINESIS	68	0.294235	1.32686	0.0666667	0.342813
HP_MELANOCYTIC_NEVUS	42	0.330823	1.32444	0.0789474	0.343081
GOBP_HEART_MORPHOGENESIS	110	0.270263	1.32413	0.060241	0.343163
GOCC_MAIN_AXON	31	0.355673	1.32446	0.120658	0.343308
HP_SEPSIS	54	0.30533	1.32417	0.0912344	0.343369
GOBP_REGULATION_OF_HEMOPOIESIS	256	0.238729	1.32486	0.0302548	0.343376
GOBP_ANDROGEN_RECEPTOR_SIGNALING_PATHWAY	30	0.358181	1.325	0.0938086	0.343382
GOBP_REGULATION_OF_GTPASE_ACTIVITY	354	0.227702	1.32255	0.0124031	0.343406
GOBP_NEURON_MIGRATION	73	0.288787	1.32454	0.0633562	0.343453
GOBP_REGULATION_OF_ALCOHOL_BIOSYNTHETIC_PROCESS	51	0.312928	1.32467	0.0935252	0.343455
GOBP_NEGATIVE_REGULATION_OF_VIRAL_LIFE_CYCLE	15	0.442779	1.32509	0.142342	0.343487
HP_CAVUM_SEPTUM_PELLUCIDUM	16	0.420353	1.32537	0.137476	0.343522
HP_GLOMERULOPATHY	22	0.392563	1.32261	0.136116	0.343557
GOBP_UROGENITAL_SYSTEM_DEVELOPMENT	152	0.254672	1.3227	0.0434783	0.343669
GOBP_POSITIVE_REGULATION_OF_CHEMOKINE_PRODUCTION	39	0.334228	1.32514	0.0943396	0.343679
GOBP_ENDOTHELIAL_CELL_DEVELOPMENT	45	0.324215	1.32372	0.098513	0.343721
HP_ABNORMAL_EOSINOPHIL_MORPHOLOGY	34	0.344731	1.32626	0.118919	0.343748
GOBP_RESPONSE_TO_AMYLOID_BETA	31	0.34529	1.3234	0.12234	0.343756
GOBP_DENDRITIC_CELL_DIFFERENTIATION	29	0.350638	1.32539	0.113514	0.34377
GOBP_POSITIVE_REGULATION_OF_MUSCLE_CELL_DIFFERENTIATION	40	0.336805	1.3235	0.109948	0.343857
GOBP_LYMPHOCYTE_ACTIVATION_INVOLVED_IN_IMMUNE_RESPONSE	121	0.261737	1.3232	0.054007	0.343868
GOBP_NEGATIVE_REGULATION_OF_CELL_ACTIVATION	113	0.267328	1.3259	0.0483005	0.34388
GOBP_ORGANOPHOSPHATE_ESTER_TRANSPORT	82	0.28823	1.32272	0.06814	0.343914
GOBP_ALCOHOL_BIOSYNTHETIC_PROCESS	105	0.267719	1.326	0.0591304	0.343989
GOBP_POSITIVE_REGULATION_OF_LIPID_METABOLIC_PROCESS	86	0.285129	1.32556	0.0793651	0.343989
GOBP_NEGATIVE_REGULATION_OF_PHOSPHORUS_METABOLIC_PROCESS	362	0.226518	1.32542	0.0171875	0.344005
GOBP_CELLULAR_RESPONSE_TO_ACID_CHEMICAL	49	0.316908	1.32282	0.0821168	0.344017
GOMF_CADHERIN_BINDING	256	0.236558	1.3229	0.0294599	0.344161
GOBP_POSITIVE_REGULATION_OF_OXIDOREDUCTASE_ACTIVITY	37	0.336054	1.32557	0.104015	0.344254
GOBP_NEGATIVE_REGULATION_OF_LYMPHOCYTE_MEDIATED_IMMUNITY	21	-0.454321	-1.57531	0.0314607	0.344434
GOBP_ION_HOMEOSTASIS	404	0.223261	1.32121	0.0134933	0.344692
GOMF_PROTEIN_PHOSPHORYLATED_AMINO_ACID_BINDING	47	0.315128	1.32129	0.103774	0.344828
GOBP_CELL_MORPHOGENESIS_INVOLVED_IN_DIFFERENTIATION	407	0.222897	1.32149	0.011041	0.345029
GOBP_NEGATIVE_REGULATION_OF_CELL_CELL_ADHESION	102	0.272276	1.32086	0.0616197	0.345106
GOBP_POSITIVE_REGULATION_OF_GRANULOCYTE_CHEMOTAXIS	15	0.428145	1.32129	0.136784	0.345108
HP_MULTIPLE_JOINT_CONTRACTURES	42	0.326365	1.32156	0.088015	0.345183
GOBP_POSITIVE_REGULATION_OF_EPITHELIAL_CELL_PROLIFERATION	104	0.272626	1.32057	0.0649573	0.345393
GOBP_TOLL_LIKE_RECEPTOR_4_SIGNALING_PATHWAY	29	0.356773	1.32023	0.107004	0.345857
GOBP_NEPHRON_EPITHELIUM_DEVELOPMENT	47	0.317677	1.31987	0.0824176	0.346029
GOBP_EMBRYONIC_CAMERA_TYPE_EYE_DEVELOPMENT	18	0.409016	1.31988	0.153996	0.346309
GOBP_PHENOL_CONTAINING_COMPOUND_BIOSYNTHETIC_PROCESS	15	0.428449	1.31935	0.133087	0.346564
GOBP_POSITIVE_REGULATION_OF_ERYTHROCYTE_DIFFERENTIATION	25	0.373319	1.31859	0.126482	0.346694
HP_SHALLOW_ORBITS	18	0.407474	1.31941	0.142329	0.346729
HP_ABNORMAL_MORPHOLOGY_OF_THE_LIMBIC_SYSTEM	40	0.327759	1.31882	0.104673	0.346801
GOBP_REGULATION_OF_MEMBRANE_PERMEABILITY	65	0.292367	1.31819	0.0762411	0.346926
GOBP_GENETIC_IMPRINTING	16	0.413888	1.31862	0.141509	0.346932
GOBP_ENTRY_INTO_HOST	104	0.270981	1.31806	0.0619469	0.346935
GOBP_INORGANIC_ION_TRANSMEMBRANE_TRANSPORT	423	0.222802	1.31886	0.0152672	0.34701
GOBP_GLYCOPROTEIN_BIOSYNTHETIC_PROCESS	222	0.241324	1.31899	0.0294118	0.347018
GOBP_INTERLEUKIN_12_PRODUCTION	38	0.330117	1.31785	0.107209	0.347095
GOCC_DENDRITE_CYTOPLASM	23	0.377512	1.31824	0.128731	0.347108
GOBP_REGULATION_OF_RECEPTOR_MEDIATED_ENDOCYTOSIS	70	0.289978	1.31591	0.0802139	0.347354
GOBP_NEUTROPHIL_MIGRATION	61	0.298903	1.31597	0.0856643	0.347487
GOBP_STRESS_ACTIVATED_PROTEIN_KINASE_SIGNALING_CASCADE	196	0.244613	1.31514	0.0347682	0.347527
GOMF_VITAMIN_TRANSMEMBRANE_TRANSPORTER_ACTIVITY	19	0.406562	1.31471	0.138837	0.347568
HP_SOFT_SKIN	20	0.398175	1.31608	0.118081	0.347572
GOCC_SPECIFIC_GRANULE	112	0.265772	1.31523	0.0590278	0.347624
GOMF_CELL_ADHESION_MEDIATOR_ACTIVITY	25	0.372936	1.31647	0.117188	0.347625
GOBP_REGULATION_OF_HEART_GROWTH	34	0.340225	1.317	0.110345	0.347649
GOMF_MICROTUBULE_MOTOR_ACTIVITY	38	0.335305	1.31618	0.117871	0.347658
GOBP_REGULATION_OF_MEIOTIC_CELL_CYCLE	21	0.391316	1.31489	0.140768	0.347774
HP_THICKENED_HELICES	34	0.341038	1.31473	0.12616	0.347806
HP_BASAL_GANGLIA_CALCIFICATION	31	0.343595	1.3172	0.0974265	0.347822
GOBP_REGULATION_OF_CELL_MATRIX_ADHESION	85	0.279663	1.3165	0.0651801	0.347853
HP_ABNORMAL_AORTIC_MORPHOLOGY	231	0.239689	1.31524	0.0275974	0.347867
HP_PROPTOSIS	172	0.24938	1.31621	0.0266667	0.347887
GOBP_HEAD_DEVELOPMENT	416	0.222303	1.31442	0.011041	0.347896
GOMF_AMINO_ACID_TRANSMEMBRANE_TRANSPORTER_ACTIVITY	44	0.323615	1.317	0.102473	0.347931
GOBP_REGULATION_OF_CELLULAR_PROTEIN_LOCALIZATION	419	0.22051	1.31527	0.0126783	0.348082
GOBP_STRIATED_MUSCLE_CELL_DEVELOPMENT	49	0.316647	1.31721	0.0979381	0.348095
HP_THICK_VERMILION_BORDER	173	0.243319	1.31652	0.0267559	0.348105
GOBP_REGULATION_OF_PROTEIN_CONTAINING_COMPLEX_DISASSEMBLY	94	0.280623	1.31534	0.0769231	0.348205
HP_ABNORMAL_PHARYNX_MORPHOLOGY	89	0.279503	1.31659	0.0855148	0.348222
GOBP_BARBED_END_ACTIN_FILAMENT_CAPPING	17	0.422455	1.31383	0.134725	0.348885
GOBP_NEGATIVE_REGULATION_OF_PROTEIN_BINDING	69	0.293996	1.31367	0.0921739	0.348932
GOMF_PROTEIN_KINASE_C_ACTIVITY	15	0.430925	1.31197	0.155963	0.350209
GOMF_CALMODULIN_BINDING	115	0.266899	1.3129	0.0641248	0.350228
GOMF_NUCLEOBASE_CONTAINING_COMPOUND_KINASE_ACTIVITY	34	0.342668	1.31276	0.111753	0.35024
GOBP_REGULATION_OF_PATTERN_RECOGNITION_RECEPTOR_SIGNALING_PATHWAY	82	0.282751	1.31204	0.0933099	0.35033
GOBP_LIPOPOLYSACCHARIDE_MEDIATED_SIGNALING_PATHWAY	46	0.323373	1.31175	0.116118	0.35043
HP_EPILEPTIC_SPASM	131	0.258293	1.31223	0.056314	0.350482
GOBP_REGULATION_OF_PEPTIDASE_ACTIVITY	242	0.237596	1.31208	0.0307942	0.350542
GOBP_DEVELOPMENTAL_GROWTH_INVOLVED_IN_MORPHOGENESIS	128	0.260335	1.31239	0.0574506	0.350706
GOBP_GLIAL_CELL_DIFFERENTIATION	113	0.265058	1.31147	0.0631399	0.350707
GOBP_EXTRINSIC_APOPTOTIC_SIGNALING_PATHWAY	154	0.253742	1.31225	0.0606586	0.350721
GOBP_PLACENTA_DEVELOPMENT	69	0.292634	1.31056	0.089983	0.352023
HP_ABNORMAL_LEFT_VENTRICLE_MORPHOLOGY	71	0.290409	1.30986	0.0806452	0.35208
HP_ABNORMAL_SPUTUM	44	0.321019	1.31066	0.109712	0.352091
HP_CONGENITAL_HYPOTHYROIDISM	15	0.420857	1.31005	0.142329	0.352241
GOMF_PHOSPHATIDYLINOSITOL_BISPHOSPHATE_PHOSPHATASE_ACTIVITY	20	0.386146	1.31016	0.137218	0.352284
GOBP_NEGATIVE_REGULATION_OF_SMOOTHENED_SIGNALING_PATHWAY	22	0.383377	1.30986	0.134328	0.352344
GOBP_REGULATION_OF_REACTIVE_OXYGEN_SPECIES_METABOLIC_PROCESS	127	0.259498	1.30919	0.0762411	0.352352
GOCC_NEURON_TO_NEURON_SYNAPSE	205	0.241871	1.30944	0.0383973	0.352373
GOBP_REGULATION_OF_LIPID_BIOSYNTHETIC_PROCESS	128	0.258313	1.3102	0.0549085	0.352476
GOBP_REGULATION_OF_EXOCYTOSIS	111	0.266444	1.30951	0.0644007	0.352526
GOBP_REGULATION_OF_EMBRYONIC_DEVELOPMENT	32	0.346112	1.30923	0.127971	0.352548
HP_OSTEOLYSIS_INVOLVING_BONES_OF_THE_UPPER_LIMBS	16	0.424494	1.30875	0.123552	0.352979
GOBP_GLIAL_CELL_MIGRATION	33	0.339088	1.30863	0.136531	0.35298
GOBP_MOVEMENT_IN_HOST_ENVIRONMENT	123	0.256865	1.30825	0.0689655	0.35346
GOBP_CAMP_MEDIATED_SIGNALING	26	0.358647	1.30675	0.12656	0.355401
HP_DISTAL_LOWER_LIMB_AMYOTROPHY	20	0.38712	1.30688	0.152603	0.355433
HP_NON_OBSTRUCTIVE_AZOOSPERMIA	16	0.415096	1.30692	0.150376	0.355601
GOBP_REGULATION_OF_EPITHELIAL_CELL_MIGRATION	149	0.255516	1.30696	0.0393443	0.355798
HP_STROKE	85	0.27549	1.30605	0.0774775	0.35629
GOBP_POSITIVE_REGULATION_OF_TYPE_I_INTERFERON_PRODUCTION	72	0.289802	1.30609	0.0989933	0.356503
HP_JOINT_DISLOCATION	245	0.234638	1.30527	0.0215947	0.357404
HP_SKELETAL_MUSCLE_HYPERTROPHY	116	0.263935	1.30528	0.0786106	0.357669
HP_WIDE_INTERMAMILLARY_DISTANCE	70	0.289826	1.30481	0.0858676	0.358082
GOBP_EMBRYONIC_ORGAN_MORPHOGENESIS	106	0.270061	1.30445	0.0779896	0.358266
GOMF_CELL_CELL_ADHESION_MEDIATOR_ACTIVITY	22	0.376732	1.3045	0.134328	0.358435
HP_KNEE_FLEXION_CONTRACTURE	51	0.309446	1.30403	0.112903	0.35889
GOBP_RNA_PHOSPHODIESTER_BOND_HYDROLYSIS	131	-0.289907	-1.55535	0.00485437	0.359121
HP_AUTISM	124	0.258364	1.30266	0.0639432	0.359846
GOBP_NEGATIVE_REGULATION_OF_SYNAPTIC_TRANSMISSION	34	0.334218	1.30334	0.127505	0.360085
GOBP_POSITIVE_REGULATION_OF_LYMPHOCYTE_MIGRATION	26	0.361344	1.30266	0.132486	0.360116
GOCC_NUCLEAR_ENVELOPE	356	0.220709	1.3023	0.0130506	0.360343
HP_SIDEROBLASTIC_ANEMIA	31	0.347238	1.30269	0.106498	0.360351
HP_EYELID_MYOCLONUS	28	0.360807	1.30294	0.118959	0.360373
HP_DEEP_PALMAR_CREASE	19	0.395136	1.30146	0.130682	0.360428
HP_DRY_SKIN	95	0.269676	1.30274	0.0689655	0.360513
GOCC_EXOCYST	16	0.419313	1.30207	0.157588	0.360558
GOBP_AMINO_ACID_IMPORT	32	0.342143	1.301	0.146667	0.360559
HP_MOTOR_SEIZURE	218	0.239966	1.30296	0.0522766	0.360613
GOBP_AORTA_MORPHOGENESIS	15	0.42378	1.30111	0.149446	0.360625
GOBP_CELL_COMMUNICATION_INVOLVED_IN_CARDIAC_CONDUCTION	23	0.375673	1.30147	0.139048	0.360691
GOBP_REACTIVE_OXYGEN_SPECIES_METABOLIC_PROCESS	167	0.248482	1.3012	0.0600707	0.360749
GOMF_VOLTAGE_GATED_ION_CHANNEL_ACTIVITY	68	0.293045	1.3017	0.0847145	0.360768
GOBP_REGULATION_OF_TOLL_LIKE_RECEPTOR_SIGNALING_PATHWAY	58	0.301951	1.30154	0.104027	0.360811
GOMF_STEROL_TRANSPORTER_ACTIVITY	26	0.365876	1.30173	0.130435	0.360968
GOBP_REGULATION_OF_ACTIN_FILAMENT_BASED_PROCESS	261	0.231459	1.30022	0.0327869	0.361361
GOBP_MULTICELLULAR_ORGANISMAL_SIGNALING	78	0.283994	1.30033	0.0842294	0.361408
HP_ABNORMAL_LIGHT_AND_DARK_ADAPTED_ELECTRORETINOGRAM	21	0.390961	1.30044	0.157609	0.361468
HP_HYPERTHYROIDISM	25	-0.429949	-1.55557	0.0277778	0.361802
GOMF_PHOSPHOLIPASE_ACTIVITY	56	-0.35068	-1.5597	0.021692	0.361929
GOMF_2_IRON_2_SULFUR_CLUSTER_BINDING	18	0.409509	1.29972	0.161538	0.362125
HP_GENERALIZED_ONSET_MOTOR_SEIZURE	131	0.253246	1.29943	0.0826162	0.362218
GOBP_IMPORT_ACROSS_PLASMA_MEMBRANE	90	0.27119	1.29944	0.0657194	0.362467
GOCC_MITOCHONDRIAL_SMALL_RIBOSOMAL_SUBUNIT	28	-0.412426	-1.55255	0.0476191	0.362875
GOCC_CILIARY_BASE	18	0.394663	1.29867	0.144195	0.363522
GOBP_DNA_REPLICATION_INDEPENDENT_NUCLEOSOME_ORGANIZATION	34	-0.393286	-1.55623	0.021978	0.363571
GOCC_ENDOPLASMIC_RETICULUM_EXIT_SITE	23	-0.433991	-1.5619	0.0340426	0.363613
GOBP_NUCLEAR_TRANSCRIBED_MRNA_CATABOLIC_PROCESS_EXONUCLEOLYTIC	34	-0.394247	-1.56024	0.0210526	0.363969
GOBP_REGULATION_OF_MYOBLAST_DIFFERENTIATION	25	0.363336	1.29804	0.145669	0.364251
GOMF_PROTEIN_KINASE_ACTIVITY	407	0.218261	1.29807	0.0222222	0.364458
GOBP_REGULATION_OF_DNA_BINDING_TRANSCRIPTION_FACTOR_ACTIVITY	304	0.228749	1.29692	0.0208333	0.365207
GOBP_REGULATION_OF_GLYCOPROTEIN_METABOLIC_PROCESS	32	0.345226	1.2973	0.147228	0.365251
GOCC_MLL1_2_COMPLEX	26	-0.422219	-1.55698	0.0277778	0.36531
HP_CONGENITAL_SENSORINEURAL_HEARING_IMPAIRMENT	17	0.41155	1.29739	0.169557	0.365347
GOCC_RECEPTOR_COMPLEX	184	0.241132	1.29693	0.0460993	0.365459
GOBP_CELL_FATE_SPECIFICATION	20	0.386351	1.29698	0.150763	0.365655
GOBP_ORGANOPHOSPHATE_BIOSYNTHETIC_PROCESS	418	0.219069	1.29618	0.0175159	0.365925
GOBP_POSITIVE_REGULATION_OF_BLOOD_CIRCULATION	15	0.421101	1.29622	0.167002	0.366124
HP_ABNORMAL_ORAL_FRENULUM_MORPHOLOGY	29	0.350287	1.2963	0.132325	0.36625
GOBP_POST_GOLGI_VESICLE_MEDIATED_TRANSPORT	93	0.272158	1.29563	0.0769231	0.366744
GOBP_C21_STEROID_HORMONE_METABOLIC_PROCESS	15	0.419985	1.29543	0.16094	0.366887
GOBP_CARDIAC_MUSCLE_TISSUE_DEVELOPMENT	89	0.274156	1.29489	0.0701754	0.367187
GOBP_REGULATION_OF_HEMATOPOIETIC_STEM_CELL_DIFFERENTIATION	65	-0.337163	-1.54959	0.007109	0.367239
HP_PROGRESSIVE_MUSCLE_WEAKNESS	40	-0.372996	-1.54288	0.0324074	0.367304
GOBP_SEMAPHORIN_PLEXIN_SIGNALING_PATHWAY	22	0.376608	1.29471	0.156604	0.36732
GOBP_ALDITOL_METABOLIC_PROCESS	16	0.411422	1.29366	0.134831	0.36735
HP_HYPEREXTENSIBLE_SKIN	39	0.322868	1.29404	0.145251	0.367374
HP_ABNORMAL_LARGE_INTESTINE_PHYSIOLOGY	40	0.324223	1.29491	0.112546	0.367432
GOBP_INTERLEUKIN_6_PRODUCTION	91	0.277096	1.29502	0.0769231	0.367461
GOCC_I_BAND	61	0.297279	1.29372	0.100173	0.367515
GOBP_LONG_CHAIN_FATTY_ACYL_COA_METABOLIC_PROCESS	19	0.403319	1.29409	0.162063	0.367538
GOBP_ERYTHROCYTE_HOMEOSTASIS	93	0.272092	1.29379	0.0996622	0.367631
HP_VASCULAR_TORTUOSITY	18	0.400448	1.29443	0.158582	0.367631
GOMF_LIPASE_ACTIVITY	65	-0.332452	-1.54395	0.00881057	0.367718
GOBP_AMYLOID_PRECURSOR_PROTEIN_METABOLIC_PROCESS	55	0.300796	1.2941	0.101266	0.367808
HP_ABNORMAL_LARGE_INTESTINE_MORPHOLOGY	175	0.243416	1.29302	0.0531561	0.367813
GOBP_POSITIVE_REGULATION_OF_ORGAN_GROWTH	23	0.373378	1.29289	0.157795	0.367828
GOBP_DETOXIFICATION	66	0.286109	1.29419	0.102804	0.367903
HP_ABNORMALITY_OF_THE_THYROID_GLAND	260	0.229029	1.29305	0.0352941	0.368039
HP_JOINT_STIFFNESS	118	0.258741	1.29315	0.0627178	0.36808
HP_TEMPORAL_PATTERN	18	0.400148	1.29153	0.141264	0.368278
GOBP_REGULATION_OF_ANATOMICAL_STRUCTURE_SIZE	303	0.225902	1.29241	0.0233281	0.368289
HP_INFLAMMATORY_ABNORMALITY_OF_THE_EYE	128	0.257274	1.29246	0.0553571	0.368456
GOBP_TUBE_MORPHOGENESIS	469	0.215671	1.2913	0.0211161	0.368536
GOBP_CALCINEURIN_MEDIATED_SIGNALING	27	0.351774	1.29153	0.151571	0.368546
HP_ABNORMALITY_OF_THE_HAIRLINE	172	0.244727	1.29027	0.0618557	0.368609
GOBP_ANIMAL_ORGAN_REGENERATION	52	0.304611	1.2921	0.133208	0.368699
GOBP_POSITIVE_REGULATION_OF_CELL_CYCLE_G2_M_PHASE_TRANSITION	24	0.361735	1.29069	0.146953	0.368795
GOMF_METALLOEXOPEPTIDASE_ACTIVITY	33	0.332959	1.29154	0.123435	0.368802
GOBP_POSITIVE_REGULATION_OF_CD4_POSITIVE_ALPHA_BETA_T_CELL_ACTIVATION	20	0.386883	1.28967	0.146893	0.36881
HP_ABNORMAL_TRACHEOBRONCHIAL_MORPHOLOGY	179	0.238905	1.29005	0.0552764	0.368816
GOBP_REGULATION_OF_GLUCOSE_IMPORT	37	0.327208	1.29029	0.12844	0.368826
HP_ABNORMAL_LOCALIZATION_OF_KIDNEY	132	0.256402	1.28988	0.0888099	0.368929
GOBP_NEGATIVE_REGULATION_OF_MRNA_SPLICING_VIA_SPLICEOSOME	19	0.391297	1.29074	0.135563	0.368964
HP_ABNORMAL_CARDIAC_VENTRICULAR_FUNCTION	52	0.304641	1.28972	0.109689	0.36898
GOBP_RESPONSE_TO_TRANSFORMING_GROWTH_FACTOR_BETA	157	0.249094	1.29158	0.0525394	0.368994
GOBP_REGULATION_OF_LIPID_CATABOLIC_PROCESS	35	0.331816	1.28944	0.13035	0.369005
HP_ABNORMAL_ARTERIAL_PHYSIOLOGY	71	0.28569	1.29032	0.0951526	0.369034
GOBP_VASCULAR_ASSOCIATED_SMOOTH_MUSCLE_CELL_DIFFERENTIATION	18	0.404054	1.29045	0.140385	0.369047
GOBP_NEURON_DEATH	223	0.234976	1.2918	0.0329489	0.369058
GOBP_VESICLE_MEDIATED_TRANSPORT_TO_THE_PLASMA_MEMBRANE	75	0.283289	1.29076	0.0949721	0.369188
GOBP_NEGATIVE_REGULATION_OF_AXONOGENESIS	34	0.329111	1.29159	0.124324	0.369256
GOCC_MITOCHONDRIAL_MATRIX	406	-0.248845	-1.54466	0.0027027	0.369354
GOCC_OUTER_MEMBRANE	165	0.245589	1.29078	0.0651466	0.369437
HP_ABNORMALITY_OF_URINE_CALCIUM_CONCENTRATION	33	0.339494	1.28889	0.120354	0.369853
GOBP_POSITIVE_REGULATION_OF_B_CELL_MEDIATED_IMMUNITY	25	-0.414011	-1.54582	0.025974	0.369911
GOBP_ICOSANOID_METABOLIC_PROCESS	54	-0.344095	-1.54046	0.00700935	0.369989
GOBP_REGULATION_OF_AXONOGENESIS	87	0.270684	1.2885	0.0839286	0.370373
HP_MYOCLONUS	241	0.232732	1.28769	0.0264901	0.371255
GOBP_NERVE_DEVELOPMENT	27	0.361058	1.28781	0.144231	0.371294
GOMF_CYCLIN_BINDING	24	0.373397	1.28785	0.134686	0.371486
GOBP_HEMATOPOIETIC_STEM_CELL_DIFFERENTIATION	74	-0.327101	-1.54647	0.0111607	0.371591
GOBP_PROTEIN_DEMETHYLATION	27	0.358207	1.2871	0.124314	0.371732
GOBP_POSITIVE_REGULATION_OF_DNA_BINDING_TRANSCRIPTION_FACTOR_ACTIVITY	188	0.240574	1.28658	0.0499168	0.372001
GOBP_MATING	17	0.407148	1.28723	0.143403	0.372001
GOBP_POSITIVE_REGULATION_OF_CATABOLIC_PROCESS	360	0.221565	1.2871	0.0185471	0.372003
GOBP_RESPONSE_TO_ALCOHOL	135	0.253149	1.28679	0.0689046	0.372131
GOBP_PROTEIN_LOCALIZATION_TO_VACUOLE	58	0.29429	1.2866	0.105839	0.372231
HP_ABNORMAL_ORAL_MUCOSA_MORPHOLOGY	185	0.236994	1.28623	0.0469799	0.372521
HP_ADDUCTED_THUMB	52	0.303167	1.28588	0.103704	0.372616
HP_ABNORMAL_PHALANGEAL_JOINT_MORPHOLOGY_OF_THE_HAND	121	0.255618	1.286	0.0771812	0.372651
GOBP_AUTONOMIC_NERVOUS_SYSTEM_DEVELOPMENT	15	0.423337	1.2857	0.16537	0.37271
GOBP_POSITIVE_REGULATION_OF_WOUND_HEALING	28	-0.409244	-1.53816	0.0281996	0.372838
GOBP_ENDODERM_FORMATION	22	0.375819	1.28475	0.139286	0.373893
HP_ABNORMALITY_OF_THE_MUSCULATURE_OF_THE_LIMBS	334	0.221805	1.28462	0.0241158	0.373896
GOBP_RESPONSE_TO_OXYGEN_LEVELS	263	0.227493	1.28445	0.0412044	0.373988
HP_FOCAL_DYSTONIA	62	0.292737	1.28495	0.100548	0.374017
GOBP_ALTERNATIVE_MRNA_SPLICING_VIA_SPLICEOSOME	60	0.293252	1.28481	0.109347	0.374027
GOCC_PIGMENT_GRANULE	83	0.275226	1.28422	0.0902778	0.374208
GOBP_POSITIVE_REGULATION_OF_MYELOID_LEUKOCYTE_DIFFERENTIATION	33	0.336164	1.28404	0.127072	0.37432
GOBP_CELL_JUNCTION_DISASSEMBLY	16	0.409664	1.28328	0.162745	0.374373
GOBP_POSITIVE_REGULATION_OF_APOPTOTIC_SIGNALING_PATHWAY	90	0.267793	1.28338	0.0852843	0.374411
GOBP_FOLIC_ACID_METABOLIC_PROCESS	16	0.405314	1.28314	0.163776	0.374417
HP_CONSTIPATION	227	0.234307	1.28387	0.0472175	0.374449
GOMF_ATPASE_COUPLED_INTRAMEMBRANE_LIPID_TRANSPORTER_ACTIVITY	18	0.397196	1.28347	0.168784	0.374506
GOBP_REGULATION_OF_SMOOTH_MUSCLE_CONTRACTION	22	0.368103	1.28353	0.135593	0.374659
GOBP_POSITIVE_REGULATION_OF_TOLL_LIKE_RECEPTOR_SIGNALING_PATHWAY	23	0.368937	1.28272	0.145133	0.374783
GOBP_OOCYTE_DIFFERENTIATION	24	0.376249	1.28356	0.147217	0.374852
GOBP_INFLAMMATORY_RESPONSE	401	0.216512	1.28275	0.020934	0.374964
GOBP_TISSUE_MIGRATION	188	0.239256	1.28179	0.0626087	0.376495
HP_INSULIN_RESISTANCE	44	0.312669	1.28101	0.121429	0.377898
HP_PROXIMAL_AMYOTROPHY	25	0.363679	1.28085	0.142056	0.378001
GOMF_GATED_CHANNEL_ACTIVITY	109	0.260152	1.28071	0.0874786	0.378043
GOBP_CELLULAR_RESPONSE_TO_NUTRIENT	22	0.379905	1.28013	0.143954	0.378477
GOBP_POSITIVE_REGULATION_OF_ALPHA_BETA_T_CELL_ACTIVATION	35	0.335809	1.28022	0.141818	0.378565
GOBP_CELL_REDOX_HOMEOSTASIS	34	0.33557	1.28024	0.119782	0.378808
HP_URINARY_URGENCY	29	0.344594	1.27984	0.129825	0.378832
HP_PARAPARESIS	57	0.294235	1.27971	0.0899471	0.378846
HP_ABNORMALITY_OF_LOWER_LIP	165	0.241259	1.27872	0.0633562	0.379016
GOBP_REGULATION_OF_LEUKOCYTE_MIGRATION	127	0.255331	1.27882	0.0809353	0.379077
GOMF_RECEPTOR_REGULATOR_ACTIVITY	139	0.252375	1.27903	0.0722892	0.379185
GOBP_SEXUAL_REPRODUCTION	402	0.216793	1.27851	0.028125	0.379214
HP_URINARY_INCONTINENCE	107	0.261989	1.27813	0.0845324	0.379235
GOBP_REGULATION_OF_MUSCLE_CONTRACTION	68	0.283181	1.27838	0.0944056	0.379239
GOMF_TRANSFERASE_ACTIVITY_TRANSFERRING_NITROGENOUS_GROUPS	16	0.409387	1.27887	0.150376	0.379245
HP_RECURRENT_MYCOBACTERIAL_INFECTIONS	27	0.351804	1.27911	0.13945	0.379286
HP_TONIC_SEIZURE	53	0.300141	1.27816	0.115108	0.379443
HP_ABNORMAL_ELASTICITY_OF_SKIN	128	0.253239	1.27912	0.087108	0.379516
GOBP_REGULATION_OF_PHOSPHATIDYLINOSITOL_3_KINASE_SIGNALING	80	0.274719	1.27916	0.106457	0.379712
GOBP_REGULATION_OF_ACTIN_CYTOSKELETON_REORGANIZATION	27	0.351921	1.27753	0.128731	0.380048
GOBP_REGULATION_OF_MUSCLE_ADAPTATION	51	0.298336	1.27733	0.132379	0.380207
GOBP_REGULATION_OF_PROTEOLYSIS	460	0.214967	1.27756	0.022831	0.380258
GOBP_FATTY_ACYL_COA_BIOSYNTHETIC_PROCESS	22	0.371803	1.27673	0.152015	0.381207
HP_EEG_WITH_POLYSPIKE_WAVE_COMPLEXES	24	0.376517	1.27611	0.136861	0.381987
HP_ABNORMALITY_OF_CENTRAL_NERVOUS_SYSTEM_ELECTROPHYSIOLOGY	359	0.218811	1.27619	0.0219436	0.382115
HP_ABSENT_FOREARM_BONE	16	0.413718	1.27589	0.190305	0.382208
GOBP_POSITIVE_REGULATION_OF_CELL_MATRIX_ADHESION	37	0.33068	1.27495	0.138632	0.383679
HP_DISTAL_AMYOTROPHY	114	0.257992	1.27508	0.0777202	0.383694
GOBP_REGULATION_OF_REGULATED_SECRETORY_PATHWAY	80	0.275273	1.27466	0.101289	0.384055
GOBP_HYDROGEN_PEROXIDE_METABOLIC_PROCESS	25	0.365251	1.27385	0.165428	0.384233
HP_HYPOPLASIA_OF_THE_ZYGOMATIC_BONE	22	0.384515	1.27389	0.164894	0.384399
HP_SYSTEMIC_LUPUS_ERYTHEMATOSUS	19	0.390029	1.27413	0.147059	0.384401
GOBP_RESPONSE_TO_ACID_CHEMICAL	74	0.278253	1.27425	0.120629	0.384428
HP_WEAKNESS_DUE_TO_UPPER_MOTOR_NEURON_DYSFUNCTION	313	0.221551	1.27347	0.0429253	0.384508
GOCC_CELL_CELL_JUNCTION	266	0.225862	1.27393	0.045302	0.384566
GOBP_POSITIVE_REGULATION_OF_NEURON_PROJECTION_DEVELOPMENT	95	0.267976	1.27426	0.108108	0.384658
GOBP_REGULATION_OF_SYSTEM_PROCESS	259	0.227093	1.27348	0.0346021	0.384755
GOCC_AUTOPHAGOSOME_MEMBRANE	28	0.353962	1.27253	0.158582	0.385748
GOBP_REGULATION_OF_STRESS_ACTIVATED_PROTEIN_KINASE_SIGNALING_CASCADE	127	0.253768	1.27263	0.0766423	0.385767
HP_ABNORMAL_SENSORY_NERVE_CONDUCTION_VELOCITY	15	0.410779	1.27272	0.163303	0.385835
HP_EPILEPTIC_ENCEPHALOPATHY	64	0.286839	1.27166	0.119048	0.386561
GOBP_PALLIUM_DEVELOPMENT	88	0.26943	1.27203	0.101549	0.386575
GOBP_ORGANIC_HYDROXY_COMPOUND_CATABOLIC_PROCESS	39	0.323758	1.2717	0.15025	0.386765
GOBP_REGULATION_OF_PHOSPHOLIPID_METABOLIC_PROCESS	25	0.360711	1.27177	0.14733	0.386885
GOBP_ASTROCYTE_DEVELOPMENT	26	0.351749	1.27108	0.151852	0.386957
GOBP_MULTICELLULAR_ORGANISMAL_MOVEMENT	27	0.352521	1.27094	0.164794	0.387001
GOBP_REGULATION_OF_CELLULAR_COMPONENT_SIZE	254	0.227923	1.26752	0.0545455	0.387022
GOCC_TRANSCRIPTION_REGULATOR_COMPLEX	274	0.22527	1.26775	0.0439024	0.38706
HP_DILATION_OF_LATERAL_VENTRICLES	58	0.285739	1.26786	0.124555	0.387096
GOBP_CALCIUM_MEDIATED_SIGNALING	114	0.25235	1.27128	0.0896552	0.387096
HP_LIMB_JOINT_CONTRACTURE	235	0.228895	1.27114	0.0470958	0.387135
GOBP_DENDRITIC_CELL_MIGRATION	22	0.37264	1.26794	0.164912	0.387214
GOMF_OXIDOREDUCTASE_ACTIVITY	471	0.212696	1.26755	0.0313433	0.387242
GOBP_NEGATIVE_REGULATION_OF_SMOOTH_MUSCLE_CELL_MIGRATION	15	0.411248	1.26797	0.186312	0.387401
GOBP_PHOSPHATIDYLINOSITOL_3_KINASE_SIGNALING	93	0.264335	1.26827	0.105546	0.387499
GOBP_MODULATION_BY_SYMBIONT_OF_ENTRY_INTO_HOST	28	0.353865	1.26812	0.137803	0.387602
GOBP_REGULATION_OF_MACROPHAGE_ACTIVATION	34	0.331507	1.268	0.147059	0.387604
GOBP_POSTSYNAPTIC_SIGNAL_TRANSDUCTION	19	0.393325	1.26834	0.172862	0.387636
GOBP_HAIR_CELL_DIFFERENTIATION	20	0.384072	1.26842	0.156425	0.38772
GOBP_TRANSMEMBRANE_RECEPTOR_PROTEIN_SERINE_THREONINE_KINASE_SIGNALING_PATHWAY	184	0.238681	1.27036	0.0519263	0.387801
HP_ABNORMAL_PERICARDIUM_MORPHOLOGY	39	0.322246	1.26848	0.13587	0.387876
GOMF_STEROL_BINDING	44	0.310415	1.26687	0.146484	0.387895
GOBP_ACIDIC_AMINO_ACID_TRANSPORT	41	0.315372	1.27042	0.136519	0.387935
GOBP_PURINE_CONTAINING_COMPOUND_METABOLIC_PROCESS	313	0.219754	1.26624	0.0336391	0.387936
GOMF_MONOCARBOXYLIC_ACID_BINDING	25	-0.4166	-1.52848	0.022541	0.387973
GOBP_POSITIVE_REGULATION_OF_INFLAMMATORY_RESPONSE	73	0.277154	1.26634	0.116022	0.387989
GOMF_TRANSCRIPTION_COREPRESSOR_BINDING	27	0.34882	1.27015	0.133581	0.387995
HP_ABNORMALITY_OF_THE_DIAPHRAGM	67	0.284117	1.26961	0.111722	0.388115
GOBP_PYRUVATE_METABOLIC_PROCESS	117	0.251463	1.26848	0.0834753	0.388139
GOBP_HYALURONAN_METABOLIC_PROCESS	26	0.354366	1.26688	0.142076	0.388145
GOBP_ACTOMYOSIN_STRUCTURE_ORGANIZATION	123	0.254141	1.26857	0.0936455	0.388211
GOBP_CEREBRAL_CORTEX_DEVELOPMENT	64	0.287883	1.26893	0.12766	0.38823
HP_ABNORMALITY_OF_THE_SYNOVIA	216	0.230313	1.26635	0.0675453	0.388234
HP_BILATERAL_TONIC_CLONIC_SEIZURE	186	0.235018	1.2698	0.0555556	0.388242
GOMF_RECEPTOR_TYROSINE_KINASE_BINDING	44	0.31532	1.26965	0.137066	0.388284
GOBP_PROTEIN_LOCALIZATION_TO_LYSOSOME	36	0.322529	1.26643	0.138434	0.38835
GOBP_ORGAN_GROWTH	79	0.273665	1.26874	0.1	0.388382
GOBP_REGULATION_OF_PEPTIDE_TRANSPORT	393	0.216044	1.26898	0.0256	0.388388
HP_SYNOSTOSIS_OF_JOINTS	98	0.262032	1.26861	0.0925267	0.388412
HP_MENTAL_DETERIORATION	239	0.225133	1.26652	0.0454545	0.388414
GOBP_REGULATION_OF_PROTEIN_TARGETING	63	0.284453	1.26983	0.121547	0.388448
GOMF_QUATERNARY_AMMONIUM_GROUP_BINDING	17	0.402056	1.269	0.180422	0.388625
HP_SENSORIMOTOR_NEUROPATHY	60	0.292784	1.26903	0.116197	0.388825
GOBP_REGULATION_OF_CALCIUM_ION_IMPORT	21	0.378045	1.26914	0.169399	0.388865
GOMF_PHOSPHATIDYLINOSITOL_BISPHOSPHATE_BINDING	68	0.277524	1.2655	0.131673	0.389083
GOBP_TRANSFERRIN_TRANSPORT	27	-0.403856	-1.53062	0.0357143	0.38919
GOBP_REGULATION_OF_CELL_MIGRATION_INVOLVED_IN_SPROUTING_ANGIOGENESIS	24	0.364648	1.26556	0.146893	0.38921
GOBP_CELLULAR_RESPONSE_TO_AMYLOID_BETA	29	0.342131	1.26528	0.15283	0.389337
GOCC_INTRINSIC_COMPONENT_OF_POSTSYNAPTIC_DENSITY_MEMBRANE	17	0.393372	1.26509	0.17782	0.389481
GOBP_TRNA_METHYLATION	35	-0.389051	-1.52893	0.0292887	0.390142
GOBP_NEGATIVE_REGULATION_OF_LIPID_METABOLIC_PROCESS	58	0.293473	1.26436	0.119782	0.390308
GOBP_NEGATIVE_REGULATION_OF_CATABOLIC_PROCESS	229	0.228264	1.26446	0.0526316	0.390356
GOBP_REGULATION_OF_VIRAL_GENOME_REPLICATION	57	0.293556	1.26449	0.122124	0.390527
GOBP_TELOMERASE_RNA_LOCALIZATION	18	-0.456622	-1.52506	0.043573	0.390683
GOMF_MITOGEN_ACTIVATED_PROTEIN_KINASE_KINASE_KINASE_BINDING	15	0.41282	1.26385	0.174397	0.39114
HP_ARNOLD_CHIARI_MALFORMATION	54	0.299561	1.26349	0.133208	0.391728
GOBP_VASCULAR_PROCESS_IN_CIRCULATORY_SYSTEM	126	0.252027	1.26317	0.0875421	0.39219
GOMF_PROTEIN_SELF_ASSOCIATION	36	0.324869	1.2629	0.150735	0.392501
GOMF_ACTIVATING_TRANSCRIPTION_FACTOR_BINDING	51	0.295813	1.26239	0.116788	0.392567
HP_URETEROCELE	16	0.400497	1.26246	0.170132	0.3927
GOMF_PROTEIN_PHOSPHATASE_BINDING	109	0.252717	1.26217	0.0909091	0.392786
GOCC_TERTIARY_GRANULE_MEMBRANE	53	0.29508	1.26252	0.132404	0.392826
GOBP_REGULATION_OF_CARDIAC_CONDUCTION	26	0.346814	1.26105	0.157116	0.392918
HP_ABNORMAL_STERNUM_MORPHOLOGY	276	0.223822	1.26198	0.0391236	0.392946
GOBP_REGULATION_OF_NMDA_RECEPTOR_ACTIVITY	20	0.372511	1.26257	0.174229	0.392989
HP_ABNORMAL_EYELASH_MORPHOLOGY	150	0.239941	1.26078	0.0824561	0.393003
GOBP_POSITIVE_REGULATION_OF_CATION_TRANSMEMBRANE_TRANSPORT	62	0.289341	1.26107	0.147601	0.393141
GOMF_DEMETHYLASE_ACTIVITY	31	0.339246	1.26082	0.160494	0.393163
GOBP_POSITIVE_REGULATION_OF_NEUROGENESIS	132	0.248502	1.26159	0.0871795	0.39325
GOBP_SUPRAMOLECULAR_FIBER_ORGANIZATION	460	0.212836	1.26134	0.0271132	0.393296
GOBP_DEPHOSPHORYLATION	361	0.217401	1.26111	0.0381679	0.393304
GOBP_NEGATIVE_REGULATION_OF_IMMUNE_EFFECTOR_PROCESS	71	0.282538	1.26146	0.117216	0.393322
GOBP_CELL_CYCLE_ARREST	176	0.239828	1.26168	0.0653595	0.393353
GOBP_LIPID_HOMEOSTASIS	89	0.267863	1.26049	0.110912	0.393358
GOBP_GENERATION_OF_PRECURSOR_METABOLITES_AND_ENERGY	382	0.215836	1.26113	0.0311526	0.393523
GOBP_GLUTAMINE_FAMILY_AMINO_ACID_METABOLIC_PROCESS	43	-0.369199	-1.52513	0.0233546	0.393704
HP_MACULAR_DEGENERATION	45	0.308249	1.26009	0.155594	0.393973
GOBP_POSITIVE_REGULATION_OF_TOR_SIGNALING	36	0.326438	1.25984	0.15942	0.394009
GOBP_POSITIVE_REGULATION_OF_FIBROBLAST_PROLIFERATION	27	0.352448	1.25953	0.136029	0.394169
GOBP_POSITIVE_REGULATION_OF_RESPONSE_TO_EXTERNAL_STIMULUS	307	0.220999	1.25965	0.0425532	0.394184
GOMF_CYTOKINE_RECEPTOR_BINDING	127	0.249048	1.25985	0.0837607	0.394244
HP_ABNORMALITY_OF_TEMPERATURE_REGULATION	251	0.225577	1.25819	0.0482115	0.394948
GOBP_SULFUR_COMPOUND_METABOLIC_PROCESS	267	0.225215	1.25821	0.0393443	0.39516
GOBP_NEGATIVE_REGULATION_OF_RESPONSE_TO_BIOTIC_STIMULUS	58	0.288115	1.25845	0.138699	0.395163
HP_PERIVENTRICULAR_LEUKOMALACIA	26	0.360888	1.25886	0.17033	0.395323
GOBP_REGULATION_OF_TELOMERE_CAPPING	24	0.362409	1.25847	0.173184	0.39537
GOBP_NEGATIVE_REGULATION_OF_INTRACELLULAR_STEROID_HORMONE_RECEPTOR_SIGNALING_PATHWAY	26	0.348968	1.25764	0.172345	0.395399
GOBP_BIOLOGICAL_PROCESS_INVOLVED_IN_INTERACTION_WITH_SYMBIONT	53	0.297822	1.25821	0.147114	0.39541
GOBP_EMBRYONIC_ORGAN_DEVELOPMENT	184	0.236341	1.25786	0.0797963	0.395426
GOMF_PHOSPHATIDYLINOSITOL_BINDING	194	0.232154	1.25866	0.0603589	0.395487
GOBP_POSITIVE_REGULATION_OF_CYSTEINE_TYPE_ENDOPEPTIDASE_ACTIVITY	107	0.25275	1.25767	0.0929432	0.395585
GOBP_POLYSACCHARIDE_BIOSYNTHETIC_PROCESS	55	0.288743	1.25848	0.134438	0.395615
GOBP_REGULATION_OF_DEFENSE_RESPONSE	411	0.212632	1.25681	0.0308166	0.396462
HP_THIN_SKIN	54	0.29058	1.25684	0.133913	0.396649
HP_ABNORMAL_CIRCULATING_PROTEINOGENIC_AMINO_ACID_CONCENTRATION	57	-0.33999	-1.50468	0.016129	0.396734
HP_ASTIGMATISM	120	0.251141	1.25655	0.107023	0.396745
GOBP_CELLULAR_RESPONSE_TO_CALCIUM_ION	44	0.309377	1.25691	0.131532	0.39677
HP_RECURRENT_RESPIRATORY_INFECTIONS	310	0.218564	1.25604	0.0435459	0.397055
GOMF_UBIQUITIN_PROTEIN_TRANSFERASE_REGULATOR_ACTIVITY	16	0.404695	1.25579	0.195777	0.397127
GOBP_NEGATIVE_REGULATION_OF_CELL_GROWTH	113	0.255044	1.25609	0.107452	0.397198
GOBP_REGULATION_OF_RNA_SPLICING	118	0.2541	1.25619	0.0892256	0.39725
GOMF_CHEMOKINE_ACTIVITY	15	0.405788	1.25582	0.190563	0.397292
HP_AIRWAY_OBSTRUCTION	47	0.302426	1.25557	0.137112	0.397348
GOBP_CELLULAR_MODIFIED_AMINO_ACID_BIOSYNTHETIC_PROCESS	34	-0.383778	-1.51773	0.0305677	0.397458
GOBP_ATTACHMENT_OF_SPINDLE_MICROTUBULES_TO_KINETOCHORE	31	0.332982	1.25464	0.137432	0.397653
GOMF_MICROTUBULE_BINDING	197	0.232858	1.2547	0.061157	0.397771
GOMF_TRANSCRIPTION_COREGULATOR_ACTIVITY	394	0.212453	1.25444	0.0337621	0.397811
GOBP_INORGANIC_ANION_TRANSPORT	77	0.273559	1.25479	0.132759	0.397823
GOBP_MULTICELLULAR_ORGANISM_GROWTH	94	0.261329	1.25487	0.102888	0.397901
GOBP_GOLGI_TO_ENDOSOME_TRANSPORT	17	0.385957	1.25519	0.179673	0.397965
GOMF_RNA_POLYMERASE_II_ACTIVATING_TRANSCRIPTION_FACTOR_BINDING	30	0.334042	1.25501	0.15704	0.398092
GOBP_SYNAPSE_MATURATION	15	0.404328	1.25419	0.195072	0.39812
GOCC_TRANSCRIPTION_FACTOR_TFIID_COMPLEX	29	-0.403325	-1.50206	0.039666	0.39812
HP_NEPHROLITHIASIS	62	0.280413	1.25488	0.132635	0.398129
GOBP_PROTEIN_TRANSMEMBRANE_IMPORT_INTO_INTRACELLULAR_ORGANELLE	32	-0.385998	-1.52111	0.030837	0.398323
GOBP_ORGANIC_HYDROXY_COMPOUND_TRANSPORT	131	0.247554	1.25382	0.0858144	0.398718
GOBP_PROTEIN_TRANSMEMBRANE_TRANSPORT	52	-0.341779	-1.505	0.0249433	0.398837
GOBP_REGULATION_OF_NIK_NF_KAPPAB_SIGNALING	69	0.277317	1.25348	0.137291	0.398945
HP_ABNORMALITY_OF_THE_CURVATURE_OF_THE_CORNEA	182	0.233871	1.25357	0.0929054	0.398999
GOCC_FILOPODIUM	71	0.27728	1.25308	0.126316	0.39906
GOBP_NEGATIVE_REGULATION_OF_RESPONSE_TO_CYTOKINE_STIMULUS	39	0.310219	1.25241	0.146953	0.399247
GOBP_NUCLEOTIDE_EXCISION_REPAIR	101	-0.303124	-1.51825	0.0114943	0.399268
GOBP_RESPONSE_TO_MURAMYL_DIPEPTIDE	16	0.410933	1.25309	0.205882	0.399287
GOBP_NEGATIVE_REGULATION_OF_COAGULATION	26	0.348235	1.25246	0.162662	0.399394
GOCC_AXON_CYTOPLASM	46	0.304056	1.25313	0.140481	0.399454
GOBP_REGULATION_OF_CYTOSKELETON_ORGANIZATION	369	0.21608	1.25199	0.0285714	0.399469
GOBP_REGULATION_OF_MUSCLE_ORGAN_DEVELOPMENT	20	0.378298	1.25278	0.194757	0.399473
GOBP_TRANSFORMING_GROWTH_FACTOR_BETA_RECEPTOR_SIGNALING_PATHWAY	128	0.245382	1.25255	0.101604	0.399476
GOBP_GTP_METABOLIC_PROCESS	18	0.390955	1.25209	0.198444	0.399515
GOBP_NEGATIVE_REGULATION_OF_CELLULAR_CATABOLIC_PROCESS	187	0.232437	1.25182	0.0642361	0.399601
GOMF_POLY_PYRIMIDINE_TRACT_BINDING	19	0.384609	1.2526	0.171375	0.399627
HP_LONG_EYELASHES	73	0.272388	1.2521	0.126538	0.399746
HP_ABNORMAL_ARACHNOID_MATER_MORPHOLOGY	19	0.384051	1.25152	0.169091	0.400007
GOBP_REGULATION_OF_T_CELL_MEDIATED_IMMUNITY	42	-0.365326	-1.50235	0.0115207	0.400136
HP_HEMIPLEGIA_HEMIPARESIS	137	0.242382	1.25134	0.0715474	0.400151
HP_FLAT_OCCIPUT	42	-0.357108	-1.50766	0.0187354	0.400198
GOMF_ENDORIBONUCLEASE_ACTIVITY	49	-0.342156	-1.51556	0.0136054	0.40027
GOMF_PEPTIDE_BINDING	156	0.240273	1.24998	0.0827922	0.400351
GOMF_CARGO_ADAPTOR_ACTIVITY	16	0.393261	1.25003	0.180657	0.400486
GOMF_HYDROLASE_ACTIVITY_ACTING_ON_GLYCOSYL_BONDS	85	0.265363	1.25012	0.127178	0.400546
GOBP_REGULATION_OF_VIRAL_LIFE_CYCLE	96	0.261046	1.24969	0.121597	0.400706
HP_ABNORMAL_FULL_FIELD_ELECTRORETINOGRAM	28	0.336535	1.25016	0.162011	0.40071
HP_ABNORMAL_ORAL_PHYSIOLOGY	140	0.24069	1.2502	0.0933786	0.400887
GOMF_CYTOKINE_BINDING	80	0.267096	1.25084	0.0982456	0.400981
GOBP_REGULATION_OF_POSTSYNAPTIC_MEMBRANE_POTENTIAL	46	0.305702	1.25025	0.151456	0.401015
GOBP_REPRODUCTIVE_SYSTEM_DEVELOPMENT	204	0.231207	1.2506	0.071885	0.401019
GOBP_NEGATIVE_REGULATION_OF_MRNA_CATABOLIC_PROCESS	42	0.309546	1.25036	0.141324	0.40104
GOBP_CARDIAC_VENTRICLE_DEVELOPMENT	52	0.286989	1.24928	0.122744	0.401076
GOBP_APPENDAGE_MORPHOGENESIS	55	0.293187	1.24939	0.149385	0.401089
GOBP_TRANSCRIPTION_INITIATION_FROM_RNA_POLYMERASE_I_PROMOTER	33	-0.383836	-1.51886	0.0259179	0.401115
HP_COLOR_VISION_DEFECT	51	0.302056	1.25067	0.150735	0.401118
GOBP_REGULATION_OF_TYPE_2_IMMUNE_RESPONSE	17	0.391116	1.24887	0.190654	0.401196
GOMF_SERINE_HYDROLASE_ACTIVITY	57	0.295474	1.25039	0.129845	0.401232
GOMF_TRANSLATION_REPRESSOR_ACTIVITY	20	0.378887	1.24892	0.175197	0.40134
GOBP_ACTIVATION_OF_CYSTEINE_TYPE_ENDOPEPTIDASE_ACTIVITY_INVOLVED_IN_APOPTOTIC_PROCESS	64	0.28377	1.24902	0.132867	0.40138
HP_ABNORMAL_CIRCULATING_PYRUVATE_FAMILY_AMINO_ACID_CONCENTRATION	32	0.330872	1.24865	0.164049	0.401437
GOMF_RIBONUCLEASE_ACTIVITY	92	-0.304893	-1.50512	0.00997506	0.401478
HP_NEOPLASM_OF_THE_RESPIRATORY_SYSTEM	35	0.324735	1.24795	0.159091	0.401986
HP_TISSUE_ISCHEMIA	52	0.298494	1.24823	0.138989	0.402111
GOBP_REGULATION_OF_FIBROBLAST_MIGRATION	30	0.337749	1.24798	0.193548	0.402177
GOBP_REGULATION_OF_STEROID_METABOLIC_PROCESS	72	0.278469	1.24805	0.137931	0.402306
HP_ABNORMALITY_OF_LATERAL_VENTRICLE	75	0.269961	1.24764	0.129663	0.402454
GOCC_EARLY_ENDOSOME	268	0.220848	1.24748	0.0577849	0.402533
GOBP_PEROXISOME_ORGANIZATION	68	-0.328807	-1.51346	0.0178174	0.403036
GOBP_PEROXISOMAL_MEMBRANE_TRANSPORT	19	-0.450718	-1.50771	0.0597938	0.403103
GOBP_QUINONE_METABOLIC_PROCESS	23	-0.423839	-1.50548	0.0522727	0.403456
GOBP_POSITIVE_REGULATION_OF_PROTEIN_CATABOLIC_PROCESS	182	0.233952	1.24668	0.0895009	0.403723
GOBP_MEGAKARYOCYTE_DIFFERENTIATION	58	0.285384	1.24671	0.146087	0.403932
HP_AGGRESSIVE_BEHAVIOR	156	0.237822	1.24647	0.0821918	0.403962
GOBP_RESPONSE_TO_ATP	20	0.380007	1.24607	0.20078	0.404384
GOBP_POSITIVE_REGULATION_OF_RESPONSE_TO_CYTOKINE_STIMULUS	44	0.305466	1.2458	0.15547	0.404449
GOBP_CELLULAR_RESPONSE_TO_MOLECULE_OF_BACTERIAL_ORIGIN	130	0.245732	1.24533	0.0996503	0.404451
GOMF_ENDONUCLEASE_ACTIVITY_ACTIVE_WITH_EITHER_RIBO_OR_DEOXYRIBONUCLEIC_ACIDS_AND_PRODUCING_5_PHOSPHOMONOESTERS	37	-0.373131	-1.50945	0.0183908	0.404504
HP_LEFT_VENTRICULAR_HYPERTROPHY	57	0.287711	1.24423	0.13936	0.404508
GOBP_POSITIVE_REGULATION_OF_EPITHELIAL_CELL_APOPTOTIC_PROCESS	20	0.37558	1.24553	0.172816	0.404523
GOBP_PHOSPHATIDYLINOSITOL_PHOSPHORYLATION	45	0.306034	1.24611	0.162662	0.404531
GOMF_METALLOENDOPEPTIDASE_ACTIVITY	48	0.296658	1.24564	0.153565	0.404534
GOBP_PROTEIN_KINASE_A_SIGNALING	20	0.37065	1.24539	0.186472	0.404578
HP_RENAL_DYSPLASIA	50	0.296304	1.2443	0.145221	0.404616
GOBP_POSITIVE_REGULATION_OF_IMMUNE_EFFECTOR_PROCESS	118	0.249567	1.24584	0.0920139	0.404632
GOBP_POSITIVE_REGULATION_OF_HEART_GROWTH	18	0.38234	1.24447	0.195076	0.40477
HP_BRUISING_SUSCEPTIBILITY	91	0.259505	1.2443	0.125442	0.404867
HP_ABNORMALITY_OF_THE_ALVEOLAR_RIDGES	22	0.362474	1.24453	0.169145	0.404878
GOBP_REGULATION_OF_GROWTH	389	0.212692	1.24463	0.0466238	0.404898
HP_RESPIRATORY_DISTRESS	115	0.249773	1.2447	0.111675	0.405019
HP_ABNORMAL_SIZE_OF_THE_CLITORIS	49	-0.347443	-1.50809	0.0251716	0.405207
GOBP_PROTEIN_DEPOLYMERIZATION	83	0.259668	1.24472	0.127072	0.405227
GOBP_ONE_CARBON_METABOLIC_PROCESS	20	0.37501	1.24484	0.189139	0.405234
HP_SHORT_NOSE	192	0.228971	1.24344	0.07	0.406057
GOBP_PHAGOCYTOSIS	193	0.23221	1.24325	0.0902655	0.406224
GOBP_FIBROBLAST_GROWTH_FACTOR_RECEPTOR_SIGNALING_PATHWAY	61	0.281451	1.24313	0.161017	0.406261
HP_NEPHRITIS	34	0.324228	1.24215	0.186257	0.406418
HP_ABNORMAL_TRABECULAR_BONE_MORPHOLOGY	23	-0.423369	-1.50986	0.0539957	0.406579
GOBP_INTERFERON_BETA_PRODUCTION	47	0.300424	1.24216	0.160517	0.406664
GOBP_REGULATION_OF_MYELOID_LEUKOCYTE_DIFFERENTIATION	67	0.279428	1.24272	0.121053	0.40669
GOBP_DEVELOPMENTAL_CELL_GROWTH	130	0.246085	1.24236	0.0875657	0.406712
HP_CHOREA	188	0.232485	1.24224	0.0978441	0.406722
GOBP_OLEFINIC_COMPOUND_METABOLIC_PROCESS	50	0.293619	1.24241	0.16844	0.406877
GOMF_POLYUBIQUITIN_MODIFICATION_DEPENDENT_PROTEIN_BINDING	46	0.297985	1.24275	0.148218	0.406882
GOBP_CARBOHYDRATE_METABOLIC_PROCESS	437	0.208562	1.24241	0.022831	0.407118
GOMF_RNA_POLYMERASE_II_GENERAL_TRANSCRIPTION_INITIATION_FACTOR_ACTIVITY	34	-0.381258	-1.51078	0.0271967	0.40713
GOBP_NEGATIVE_REGULATION_OF_VIRAL_PROCESS	57	0.286031	1.24153	0.154529	0.407517
HP_HEMOLYTIC_ANEMIA	75	0.268557	1.24138	0.127886	0.407586
GOBP_CELLULAR_RESPONSE_TO_ALCOHOL	53	0.291738	1.2409	0.141115	0.408376
GOBP_POSITIVE_REGULATION_OF_BLOOD_VESSEL_ENDOTHELIAL_CELL_MIGRATION	38	0.311488	1.2404	0.167845	0.408992
GOBP_REGULATION_OF_T_CELL_DIFFERENTIATION	86	0.264136	1.23994	0.123214	0.409045
GOBP_REGULATION_OF_CELL_PROJECTION_ORGANIZATION	392	0.211291	1.24048	0.0512422	0.40908
GOBP_REGULATION_OF_EXTRINSIC_APOPTOTIC_SIGNALING_PATHWAY	109	0.251912	1.24004	0.0989761	0.409082
GOBP_AMINOGLYCAN_BIOSYNTHETIC_PROCESS	69	0.273429	1.24006	0.134168	0.409273
GOBP_MITOTIC_CYTOKINESIS	61	0.284159	1.2401	0.144097	0.409431
GOBP_RESPONSE_TO_STEROL	21	0.368422	1.23936	0.202677	0.409631
GOCC_RUFFLE	138	0.241129	1.23947	0.108239	0.409644
GOBP_REGULATION_OF_CYSTEINE_TYPE_ENDOPEPTIDASE_ACTIVITY	160	0.235576	1.23947	0.0819113	0.409889
GOMF_TUBULIN_BINDING	268	0.219305	1.23886	0.0599676	0.410505
HP_ABNORMALITY_OF_THE_PHALANGES_OF_THE_TOES	81	0.26542	1.23856	0.133562	0.410903
GOBP_EAR_MORPHOGENESIS	33	0.322692	1.23727	0.158451	0.411815
GOBP_IMPORT_INTO_CELL	127	0.245527	1.23737	0.0998363	0.411871
GOCC_APICAL_PART_OF_CELL	186	0.230922	1.23767	0.0648918	0.41193
HP_MUSCLE_SPASM	109	0.251223	1.23755	0.108414	0.411984
GOBP_NEUROMUSCULAR_PROCESS	42	0.304284	1.2374	0.145985	0.412057
GOBP_MULTICELLULAR_ORGANISM_REPRODUCTION	405	0.209162	1.23794	0.0444444	0.41209
GOBP_RHO_PROTEIN_SIGNAL_TRANSDUCTION	85	0.26563	1.23768	0.138047	0.412165
HP_RADIOULNAR_SYNOSTOSIS	51	0.29255	1.23778	0.144177	0.412229
GOBP_MAINTENANCE_OF_BLOOD_BRAIN_BARRIER	24	-0.41556	-1.49569	0.0487805	0.412293
GOBP_NEGATIVE_REGULATION_OF_PRODUCTION_OF_MOLECULAR_MEDIATOR_OF_IMMUNE_RESPONSE	19	0.378757	1.23693	0.194853	0.412299
GOBP_REGULATION_OF_TRANSCRIPTION_ELONGATION_FROM_RNA_POLYMERASE_II_PROMOTER	25	0.350608	1.2365	0.200758	0.412516
HP_HYPOKALEMIA	29	0.329885	1.23671	0.183019	0.412523
HP_ABNORMAL_RETICULOCYTE_MORPHOLOGY	51	0.294716	1.2365	0.175943	0.412765
GOBP_CELLULAR_CARBOHYDRATE_METABOLIC_PROCESS	200	0.229373	1.23625	0.0757576	0.412854
GOBP_REGULATION_OF_NEURONAL_SYNAPTIC_PLASTICITY	26	0.344303	1.23607	0.190114	0.413019
HP_BROAD_PHALANX_OF_THE_TOES	25	0.350685	1.23547	0.194192	0.413811
GOBP_REGULATION_OF_POTASSIUM_ION_TRANSMEMBRANE_TRANSPORTER_ACTIVITY	27	0.346831	1.23533	0.185512	0.413843
HP_LIMB_ATAXIA	51	0.291328	1.23558	0.139785	0.413845
GOBP_PROTEIN_LOCALIZATION_TO_PLASMA_MEMBRANE	199	0.22833	1.23449	0.0849673	0.415236
GOBP_ORGANIC_ACID_TRANSPORT	176	0.233399	1.23456	0.0806723	0.415345
GOMF_3_5_EXONUCLEASE_ACTIVITY	50	-0.343135	-1.49325	0.0285714	0.415825
GOBP_CARBOHYDRATE_TRANSMEMBRANE_TRANSPORT	73	0.274302	1.2337	0.141869	0.416031
GOBP_REGULATION_OF_VESICLE_MEDIATED_TRANSPORT	342	0.212303	1.2339	0.0487013	0.416091
GOBP_EPIDERMAL_CELL_DIFFERENTIATION	83	0.263901	1.23371	0.133803	0.416262
HP_ESOPHAGITIS	17	0.385899	1.23393	0.182331	0.416283
HP_RESPIRATORY_TRACT_INFECTION	365	0.213354	1.23327	0.0652174	0.416763
GOBP_LIPID_BIOSYNTHETIC_PROCESS	483	0.20738	1.23313	0.0493827	0.416847
GOMF_GUANYL_NUCLEOTIDE_EXCHANGE_FACTOR_ACTIVITY	162	0.23412	1.23254	0.0883333	0.417653
GOCC_BASEMENT_MEMBRANE	33	0.323665	1.23242	0.175803	0.417676
GOBP_REGULATION_OF_PROTEIN_CATABOLIC_PROCESS	301	0.215985	1.23262	0.0529595	0.417718
HP_ABNORMAL_CARDIAC_VENTRICLE_MORPHOLOGY	400	0.209582	1.23202	0.0518868	0.418064
GOBP_POSITIVE_REGULATION_OF_LIPID_BIOSYNTHETIC_PROCESS	50	0.294935	1.2321	0.171271	0.418145
GOBP_NUCLEOTIDE_EXCISION_REPAIR_DNA_DAMAGE_RECOGNITION	23	-0.415988	-1.48304	0.0526316	0.418369
GOBP_RHYTHMIC_PROCESS	189	0.230711	1.23166	0.0863787	0.418551
GOBP_POSITIVE_REGULATION_OF_NERVOUS_SYSTEM_DEVELOPMENT	145	0.239855	1.23144	0.114478	0.41885
HP_JOINT_CONTRACTURE_OF_THE_HAND	142	0.239279	1.23099	0.0963855	0.419115
HP_OTITIS_MEDIA	158	0.236543	1.231	0.0942761	0.41935
GOBP_LONG_TERM_SYNAPTIC_POTENTIATION	45	0.303795	1.23107	0.164234	0.41944
GOCC_PLATELET_ALPHA_GRANULE_LUMEN	38	0.309867	1.23069	0.16787	0.419532
GOBP_PHOSPHOLIPID_METABOLIC_PROCESS	308	0.217237	1.23045	0.0652866	0.419577
HP_GENERALIZED_MUSCLE_WEAKNESS	84	0.262555	1.23049	0.122241	0.419753
HP_VENTRICULAR_FIBRILLATION	20	-0.426509	-1.49071	0.0659794	0.42005
HP_DECREASED_PLASMA_CARNITINE	17	-0.445912	-1.48851	0.0625	0.42023
GOBP_HISTONE_H3_K4_METHYLATION	41	0.303739	1.22996	0.142076	0.420433
GOMF_K63_LINKED_POLYUBIQUITIN_MODIFICATION_DEPENDENT_PROTEIN_BINDING	20	0.372158	1.22957	0.185771	0.420518
GOBP_NEUROINFLAMMATORY_RESPONSE	25	0.345728	1.2294	0.182857	0.420612
GOMF_ANTIGEN_BINDING	19	0.37594	1.2296	0.204461	0.420704
GOBP_STEROID_HORMONE_MEDIATED_SIGNALING_PATHWAY	95	0.256165	1.2297	0.12892	0.420744
HP_SPINAL_RIGIDITY	30	0.330166	1.2289	0.182609	0.420997
GOMF_NUCLEAR_IMPORT_SIGNAL_RECEPTOR_ACTIVITY	18	-0.441209	-1.48309	0.055914	0.421039
HP_OVERLAPPING_FINGERS	17	0.389814	1.22877	0.196007	0.421041
GOBP_EXTERNAL_ENCAPSULATING_STRUCTURE_ORGANIZATION	173	0.233913	1.22853	0.0939597	0.421116
GOMF_SIGNALING_ADAPTOR_ACTIVITY	48	0.296801	1.2286	0.171429	0.421221
GOMF_CYCLIN_DEPENDENT_PROTEIN_KINASE_ACTIVITY	24	0.345927	1.2289	0.173077	0.421248
HP_MUSCLE_FIBER_ATROPHY	39	0.313222	1.22901	0.156364	0.421248
GOCC_PROTEIN_DNA_COMPLEX	93	-0.30391	-1.4868	0.0121655	0.421938
GOBP_NEGATIVE_REGULATION_OF_ACTIN_FILAMENT_POLYMERIZATION	41	0.30021	1.22771	0.181488	0.422208
HP_VERTEBRAL_FUSION	30	0.333526	1.22789	0.190559	0.422326
HP_ABNORMAL_BLISTERING_OF_THE_SKIN	40	-0.357887	-1.48459	0.0394089	0.422334
GOBP_STEROID_HORMONE_BIOSYNTHETIC_PROCESS	21	0.363	1.22776	0.190476	0.422349
GOBP_PEPTIDYL_TYROSINE_DEPHOSPHORYLATION	71	0.273289	1.22746	0.153137	0.422476
HP_ABNORMALITY_OF_THYROID_PHYSIOLOGY	200	0.229382	1.22729	0.105096	0.422594
GOBP_UBIQUINONE_METABOLIC_PROCESS	18	-0.450729	-1.48873	0.05625	0.42262
GOBP_GLUTAMATE_SECRETION	21	0.359434	1.22714	0.200358	0.422677
HP_APLASIA_HYPOPLASIA_OF_THE_SCAPULAE	15	0.398394	1.22651	0.189687	0.422825
GOCC_PROTON_TRANSPORTING_TWO_SECTOR_ATPASE_COMPLEX	26	-0.407891	-1.48344	0.0575221	0.422927
GOBP_NEGATIVE_REGULATION_OF_PHOSPHORYLATION	285	0.218801	1.22633	0.0637959	0.422998
GOBP_OVARIAN_FOLLICLE_DEVELOPMENT	29	0.335792	1.22686	0.184919	0.423035
GOBP_GOLGI_TO_PLASMA_MEMBRANE_TRANSPORT	51	0.294592	1.22652	0.163121	0.423043
GOBP_NEURAL_RETINA_DEVELOPMENT	28	0.333405	1.22661	0.183636	0.423085
HP_GENU_VALGUM	83	0.264466	1.22598	0.116239	0.423095
GOBP_GENITALIA_DEVELOPMENT	16	0.38698	1.22669	0.196941	0.423185
GOBP_REGULATION_OF_BLOOD_PRESSURE	66	0.276063	1.22604	0.162662	0.423195
GOBP_MUSCLE_CELL_APOPTOTIC_PROCESS	41	0.299206	1.22615	0.183178	0.4232
HP_DILATATION_OF_THE_CEREBRAL_ARTERY	23	0.355393	1.22552	0.209434	0.423669
GOMF_TUMOR_NECROSIS_FACTOR_RECEPTOR_BINDING	22	0.355969	1.22562	0.173042	0.423686
HP_NASOGASTRIC_TUBE_FEEDING_IN_INFANCY	19	0.36294	1.22534	0.194118	0.423813
HP_IMPAIRED_T_CELL_FUNCTION	22	-0.423329	-1.48495	0.0512249	0.424234
GOBP_PROTEIN_LOCALIZATION_TO_CELL_PERIPHERY	233	0.223976	1.22491	0.083871	0.424313
GOBP_CARDIAC_SEPTUM_DEVELOPMENT	53	0.281574	1.22493	0.160428	0.424514
GOBP_CIRCADIAN_REGULATION_OF_GENE_EXPRESSION	52	0.286573	1.22442	0.159259	0.425152
HP_SYNOSTOSIS_INVOLVING_BONES_OF_THE_UPPER_LIMBS	67	0.271307	1.2242	0.1529	0.425374
GOBP_PHOSPHOLIPID_DEPHOSPHORYLATION	35	0.311478	1.22394	0.162113	0.425509
GOBP_POSITIVE_REGULATION_OF_LEUKOCYTE_MIGRATION	83	0.265669	1.22381	0.142857	0.425542
HP_MACROGYRIA	20	0.373706	1.22368	0.193294	0.425614
GOBP_CYTOKINESIS	125	0.24444	1.22396	0.14	0.425702
GOBP_REGULATION_OF_LYMPHOCYTE_MIGRATION	44	0.297626	1.22342	0.181132	0.425717
GOBP_CARDIAC_SEPTUM_MORPHOGENESIS	26	0.341036	1.22353	0.193841	0.425726
GOBP_ISOPRENOID_METABOLIC_PROCESS	58	0.28385	1.22302	0.174229	0.426391
GOBP_GLUCOSE_CATABOLIC_PROCESS	30	0.323996	1.22274	0.202465	0.42678
GOMF_DEAMINASE_ACTIVITY	16	-0.459782	-1.47792	0.0638298	0.427354
HP_TETRAPLEGIA_TETRAPARESIS	51	0.289565	1.22209	0.157993	0.42805
HP_GASTROESOPHAGEAL_REFLUX	267	0.216977	1.22182	0.0857143	0.428444
GOBP_POSITIVE_REGULATION_OF_PROTEIN_BINDING	65	0.273168	1.22141	0.160714	0.42911
GOBP_REGULATION_OF_DOUBLE_STRAND_BREAK_REPAIR_VIA_NONHOMOLOGOUS_END_JOINING	22	-0.415389	-1.47818	0.0425532	0.429394
GOBP_ACTIN_MEDIATED_CELL_CONTRACTION	53	0.288368	1.221	0.175047	0.429884
HP_ABNORMAL_PLATELET_VOLUME	16	0.388824	1.22041	0.197211	0.429977
HP_CHRONIC_DIARRHEA	53	0.285485	1.22043	0.166084	0.430175
GOBP_NEGATIVE_REGULATION_OF_PROTEIN_CONTAINING_COMPLEX_ASSEMBLY	102	0.251484	1.22046	0.145516	0.430363
GOBP_POSITIVE_REGULATION_OF_PROTEIN_KINASE_B_SIGNALING	87	0.25941	1.22065	0.136678	0.430443
GOBP_PTERIDINE_CONTAINING_COMPOUND_METABOLIC_PROCESS	27	0.337666	1.22047	0.202899	0.430594
GOBP_LYMPHOCYTE_MEDIATED_IMMUNITY	136	0.238449	1.21937	0.120339	0.430654
HP_TYPE_II_DIABETES_MELLITUS	102	0.249212	1.21999	0.119792	0.430712
GOBP_REGULATION_OF_LYMPHOCYTE_DIFFERENTIATION	107	0.247074	1.21923	0.132759	0.430725
GOBP_DETECTION_OF_LIGHT_STIMULUS	27	0.333681	1.2194	0.180987	0.430842
GOBP_STRIATED_MUSCLE_CONTRACTION	79	0.264567	1.21866	0.15009	0.431004
HP_SPINA_BIFIDA_OCCULTA	53	0.282933	1.21855	0.160714	0.431005
GOBP_NEGATIVE_REGULATION_OF_GENE_SILENCING	19	0.374893	1.21941	0.211111	0.431072
GOBP_POSITIVE_REGULATION_OF_PROTEIN_DEACETYLATION	16	0.378609	1.2195	0.218391	0.431138
GOBP_RESPONSE_TO_ELECTRICAL_STIMULUS	20	0.361512	1.2175	0.20696	0.431147
GOMF_CYTOKINE_ACTIVITY	63	0.277791	1.21958	0.163062	0.431178
HP_DISTAL_LOWER_LIMB_MUSCLE_WEAKNESS	36	0.314792	1.21768	0.175781	0.431235
GOMF_NUCLEAR_RECEPTOR_BINDING	76	0.266274	1.21876	0.149648	0.431251
GOBP_RESPONSE_TO_INTERFERON_BETA	19	0.374779	1.21866	0.217803	0.431253
GOMF_MRNA_5_UTR_BINDING	22	0.362713	1.2175	0.195029	0.431386
HP_PRE_CAPILLARY_PULMONARY_HYPERTENSION	76	0.26539	1.21882	0.155635	0.431394
GOBP_GANGLIOSIDE_METABOLIC_PROCESS	18	0.378305	1.21959	0.197761	0.431418
GOBP_REGULATION_OF_FILOPODIUM_ASSEMBLY	34	0.317287	1.21769	0.16787	0.43146
GOBP_CARBOHYDRATE_TRANSPORT	94	0.252314	1.21775	0.126786	0.431609
HP_ABNORMAL_CIRCULATING_NUCLEOBASE_CONCENTRATION	25	0.339839	1.21801	0.198473	0.431742
GOMF_GTPASE_ACTIVATOR_ACTIVITY	206	0.226204	1.2171	0.0965732	0.431807
GOBP_MUSCLE_CONTRACTION	154	0.234524	1.21775	0.123519	0.431856
GOBP_POSITIVE_REGULATION_OF_OSTEOBLAST_DIFFERENTIATION	29	0.333471	1.21783	0.208255	0.4319
GOBP_SMOOTH_MUSCLE_CELL_PROLIFERATION	84	0.257135	1.21696	0.164815	0.431909
HP_NEVUS	82	0.261462	1.21805	0.128205	0.431921
GOBP_HYPEROSMOTIC_RESPONSE	17	-0.456644	-1.47317	0.0538302	0.4321
GOMF_HYDROLASE_ACTIVITY_ACTING_ON_CARBON_NITROGEN_BUT_NOT_PEPTIDE_BONDS	76	-0.308487	-1.47122	0.0188679	0.4321
HP_TRACHEOMALACIA	30	0.325079	1.21618	0.188277	0.433224
GOBP_CENTROMERE_COMPLEX_ASSEMBLY	37	-0.362537	-1.46886	0.0334076	0.433335
GOCC_AUTOPHAGOSOME	76	0.264043	1.21624	0.140845	0.433356
GOBP_POSITIVE_REGULATION_OF_SIGNALING_RECEPTOR_ACTIVITY	26	0.337329	1.21588	0.182948	0.433451
GOBP_RESPONSE_TO_ISOQUINOLINE_ALKALOID	19	0.370865	1.21589	0.205556	0.433671
GOBP_REGULATION_OF_RESPONSE_TO_BIOTIC_STIMULUS	277	0.216453	1.21548	0.0737018	0.434118
GOMF_HYDROLASE_ACTIVITY_ACTING_ON_CARBON_NITROGEN_BUT_NOT_PEPTIDE_BONDS_IN_LINEAR_AMIDES	50	-0.341864	-1.4734	0.0307329	0.434259
GOBP_MATURATION_OF_LSU_RRNA_FROM_TRICISTRONIC_RRNA_TRANSCRIPT_SSU_RRNA_5_8S_RRNA_LSU_RRNA	15	-0.468608	-1.47132	0.0705128	0.434558
GOBP_VASCULAR_ENDOTHELIAL_GROWTH_FACTOR_SIGNALING_PATHWAY	21	0.359468	1.21504	0.203846	0.434902
GOMF_UBIQUITIN_LIKE_PROTEIN_SPECIFIC_PROTEASE_ACTIVITY	19	-0.43657	-1.46929	0.065678	0.435019
GOBP_REGULATION_OF_PLATELET_ACTIVATION	22	0.357998	1.21478	0.206628	0.43527
HP_CHROMOSOME_BREAKAGE	26	0.343434	1.21466	0.19084	0.435341
GOBP_REGULATION_OF_BICELLULAR_TIGHT_JUNCTION_ASSEMBLY	17	0.380505	1.21441	0.215649	0.435639
GOBP_POSITIVE_REGULATION_OF_ENDOTHELIAL_CELL_MIGRATION	72	0.267812	1.21409	0.149733	0.435639
GOBP_RESPONSE_TO_CALCIUM_ION	77	0.266905	1.21419	0.157522	0.435661
GOMF_NUCLEOSIDE_TRIPHOSPHATASE_REGULATOR_ACTIVITY	401	0.204675	1.21427	0.057508	0.43574
GOCC_INO80_TYPE_COMPLEX	24	-0.405512	-1.46681	0.0542299	0.436133
GOBP_REGULATION_OF_MACROPHAGE_MIGRATION	29	0.327586	1.21357	0.194231	0.43659
GOBP_PROTEIN_LOCALIZATION_TO_KINETOCHORE	18	-0.444636	-1.46561	0.0533881	0.436673
GOBP_NEGATIVE_REGULATION_OF_SECRETION	76	-0.312325	-1.47342	0.00888889	0.437018
HP_ABNORMALITY_OF_THE_FOREARM	144	0.237206	1.21308	0.135739	0.437429
GOBP_INOSITOL_PHOSPHATE_MEDIATED_SIGNALING	32	0.323065	1.21286	0.1875	0.43774
GOBP_NEUTRAL_LIPID_METABOLIC_PROCESS	79	0.265793	1.21266	0.167832	0.437982
HP_EXPRESSIVE_LANGUAGE_DELAY	30	0.324912	1.21253	0.202358	0.438034
HP_HEMIANOPIA	30	0.325464	1.21179	0.193431	0.438747
GOBP_REGULATION_OF_GLIAL_CELL_DIFFERENTIATION	32	0.321721	1.21183	0.238698	0.438922
GOBP_POSITIVE_REGULATION_OF_RECEPTOR_SIGNALING_PATHWAY_VIA_STAT	24	0.347616	1.21203	0.216514	0.438958
GOBP_AMINE_METABOLIC_PROCESS	98	-0.295924	-1.46371	0.0156951	0.439105
GOBP_VASCULOGENESIS	47	0.289574	1.21183	0.183824	0.439163
GOBP_MATURE_B_CELL_DIFFERENTIATION_INVOLVED_IN_IMMUNE_RESPONSE	19	0.369828	1.21132	0.226592	0.439577
GOBP_PLASMA_LIPOPROTEIN_PARTICLE_CLEARANCE	35	0.31266	1.21106	0.202873	0.439972
GOBP_MACROPHAGE_MIGRATION	35	0.306679	1.20951	0.208333	0.44095
GOBP_REGULATION_OF_STEROID_BIOSYNTHETIC_PROCESS	56	0.27961	1.20957	0.166954	0.44103
GOCC_INCLUSION_BODY	60	0.27693	1.20963	0.173838	0.441147
GOBP_REGULATION_OF_PROTEIN_TARGETING_TO_MITOCHONDRION	36	0.30863	1.20968	0.185121	0.441283
GOMF_PROTEIN_TYROSINE_PHOSPHATASE_ACTIVITY	70	0.264955	1.20924	0.165247	0.441311
GOBP_PATHWAY_RESTRICTED_SMAD_PROTEIN_PHOSPHORYLATION	32	0.321711	1.20976	0.208633	0.441326
GOBP_NEUROTRANSMITTER_RECEPTOR_TRANSPORT	27	0.336257	1.20984	0.201869	0.441377
GOMF_ION_TRANSMEMBRANE_TRANSPORTER_ACTIVITY	457	0.203443	1.21026	0.0633694	0.44143
HP_ABNORMALITY_OF_SKIN_PHYSIOLOGY	255	0.215151	1.21032	0.103896	0.441531
GOBP_CONNECTIVE_TISSUE_DEVELOPMENT	103	0.250272	1.20987	0.144462	0.441567
HP_ABNORMAL_PANCREAS_MORPHOLOGY	54	0.283618	1.20995	0.182495	0.441634
GOBP_MUSCLE_CELL_DEVELOPMENT	79	0.261031	1.20997	0.147766	0.441826
HP_ABNORMALITY_OF_ESOPHAGUS_PHYSIOLOGY	467	0.20074	1.20856	0.0546282	0.442674
GOMF_ACETYLGALACTOSAMINYLTRANSFERASE_ACTIVITY	27	0.33016	1.20831	0.193606	0.442764
HP_ABNORMAL_VASCULAR_PHYSIOLOGY	146	0.233015	1.20834	0.106897	0.442937
GOBP_SODIUM_ION_TRANSMEMBRANE_TRANSPORT	67	0.273024	1.20805	0.1569	0.443119
GOCC_RNA_POLYMERASE_II_HOLOENZYME	67	-0.315589	-1.45501	0.0281996	0.443204
HP_HYPERTROPHIC_CARDIOMYOPATHY	204	0.223399	1.20695	0.104167	0.444526
GOBP_REGULATION_OF_LYASE_ACTIVITY	23	0.345635	1.20721	0.206262	0.444619
GOBP_NEGATIVE_REGULATION_OF_PROTEOLYSIS	164	0.229859	1.207	0.109091	0.444667
GOMF_UBIQUITIN_LIKE_PROTEIN_CONJUGATING_ENZYME_ACTIVITY	31	0.324709	1.20726	0.203488	0.444769
HP_ABSENT_TESTIS	23	0.345185	1.20704	0.217153	0.444787
HP_MENORRHAGIA	17	-0.446764	-1.45535	0.0586957	0.444825
GOBP_POSITIVE_REGULATION_OF_B_CELL_ACTIVATION	59	0.27442	1.20661	0.173599	0.445068
HP_THYROID_CARCINOMA	32	0.320719	1.20626	0.195777	0.44564
GOBP_DNA_DAMAGE_RESPONSE_DETECTION_OF_DNA_DAMAGE	36	-0.352418	-1.45751	0.0306122	0.44621
HP_ECTRODACTYLY	41	0.301481	1.20589	0.179817	0.446211
GOBP_ADHERENS_JUNCTION_ORGANIZATION	36	-0.366271	-1.45571	0.0336842	0.446328
HP_ABNORMAL_CIRCULATING_FATTY_ACID_ANION_CONCENTRATION	21	-0.422634	-1.45804	0.0587002	0.447435
HP_HYPOPLASIA_OF_THE_CORPUS_CALLOSUM	379	0.208028	1.20512	0.0658106	0.447728
HP_ABNORMAL_METAPHYSEAL_TRABECULATION	19	-0.435853	-1.45882	0.0709939	0.447874
HP_VARICOSE_VEINS	19	-0.423898	-1.45606	0.0654008	0.447999
HP_PRIMARY_ADRENAL_INSUFFICIENCY	40	-0.34936	-1.45963	0.0549199	0.448255
GOCC_FICOLIN_1_RICH_GRANULE_MEMBRANE	36	0.312772	1.20438	0.19708	0.449275
GOBP_POSITIVE_REGULATION_OF_PROTEIN_CONTAINING_COMPLEX_DISASSEMBLY	25	0.349612	1.20416	0.206693	0.449545
GOBP_REGULATION_OF_CYTOPLASMIC_TRANSLATION	17	0.380733	1.20391	0.214	0.449644
GOBP_MODULATION_OF_EXCITATORY_POSTSYNAPTIC_POTENTIAL	19	0.3731	1.20392	0.219231	0.449871
HP_MYOGLOBINURIA	20	0.357044	1.20366	0.244318	0.450007
GOBP_DENDRITIC_CELL_CHEMOTAXIS	17	0.378136	1.20316	0.235727	0.450908
GOBP_NEURON_RECOGNITION	17	0.384124	1.20303	0.220803	0.450976
GOBP_RNA_PHOSPHODIESTER_BOND_HYDROLYSIS_EXONUCLEOLYTIC	42	-0.34315	-1.45028	0.0489362	0.451508
GOCC_NEURON_SPINE	115	0.241791	1.20247	0.135762	0.451832
GOBP_INTRINSIC_APOPTOTIC_SIGNALING_PATHWAY_BY_P53_CLASS_MEDIATOR	57	0.273769	1.20257	0.196364	0.451861
GOBP_COAGULATION	205	0.221433	1.20228	0.0925325	0.45201
GOBP_GLIAL_CELL_DEVELOPMENT	69	0.268546	1.20211	0.176056	0.452165
HP_ABNORMAL_URINARY_ELECTROLYTE_CONCENTRATION	54	0.28225	1.20178	0.171322	0.452453
HP_GASTROINTESTINAL_HEMORRHAGE	94	0.249703	1.20155	0.135182	0.452476
GOBP_VERY_LONG_CHAIN_FATTY_ACID_METABOLIC_PROCESS	21	0.360512	1.20143	0.241852	0.452501
HP_DYSPHAGIA	305	0.211188	1.20181	0.0852459	0.452634
GOBP_MONOCARBOXYLIC_ACID_TRANSPORT	90	0.25409	1.20097	0.166384	0.452653
GOBP_NEGATIVE_REGULATION_OF_STRESS_ACTIVATED_PROTEIN_KINASE_SIGNALING_CASCADE	34	0.308785	1.20116	0.202677	0.452656
GOBP_REGULATION_OF_HISTONE_H3_K4_METHYLATION	20	0.356917	1.20156	0.224138	0.452697
HP_EMBRYONAL_NEOPLASM	37	0.31084	1.20101	0.194757	0.452795
GOBP_FOREBRAIN_DEVELOPMENT	175	0.226916	1.20121	0.130952	0.452813
HP_OSTEOMYELITIS	35	0.309795	1.2008	0.191829	0.452842
GOBP_PROGRAMMED_NECROTIC_CELL_DEATH	40	-0.354531	-1.45068	0.0509554	0.452919
GOBP_ANATOMICAL_STRUCTURE_MATURATION	110	0.241822	1.19949	0.130584	0.453713
GOBP_MEMBRANE_INVAGINATION	51	0.285203	1.20031	0.178439	0.453779
GOBP_RESPONSE_TO_AMPHETAMINE	20	0.359408	1.1992	0.211293	0.453911
GOBP_REGULATION_OF_LIPID_TRANSPORT	76	0.261371	1.1995	0.166667	0.453951
GOCC_CELL_BODY	325	0.210323	1.20006	0.0726698	0.454136
GOBP_NEGATIVE_REGULATION_OF_INTERFERON_GAMMA_PRODUCTION	17	0.374845	1.19921	0.237643	0.454138
HP_AORTIC_ROOT_ANEURYSM	48	0.291798	1.19951	0.205263	0.454187
GOBP_B_CELL_PROLIFERATION	54	0.27805	1.19969	0.167241	0.454242
GOBP_NEGATIVE_REGULATION_OF_PROTEIN_POLYMERIZATION	54	0.28113	1.19954	0.195971	0.454366
HP_ABNORMAL_INSULIN_LEVEL	80	0.257529	1.1997	0.15917	0.454472
HP_ABNORMAL_B_CELL_MORPHOLOGY	28	0.329728	1.19884	0.207865	0.454543
GOBP_CELLULAR_RESPONSE_TO_MECHANICAL_STIMULUS	56	0.280024	1.19974	0.183051	0.454644
HP_PROTRUDING_EAR	122	0.240052	1.19867	0.144599	0.454667
HP_ABNORMAL_SHAPE_OF_THE_FRONTAL_REGION	249	0.213514	1.19694	0.104762	0.454704
GOBP_3_UTR_MEDIATED_MRNA_DESTABILIZATION	15	0.392385	1.19683	0.25	0.454712
GOMF_INTEGRIN_BINDING	79	0.259716	1.19852	0.15736	0.454785
HP_ABNORMALITY_ON_PULMONARY_FUNCTION_TESTING	73	0.264141	1.19648	0.187856	0.454792
GOCC_PLASMA_MEMBRANE_RAFT	64	0.271456	1.19738	0.176245	0.454918
GOBP_CHLORIDE_TRANSPORT	42	0.295184	1.19696	0.188172	0.454922
GOBP_REGULATION_OF_BMP_SIGNALING_PATHWAY	38	0.302726	1.19621	0.201521	0.454938
HP_APHTHOUS_ULCER	18	0.368788	1.19713	0.228625	0.455007
HP_KYPHOSIS	318	0.20902	1.19648	0.0778146	0.455038
GOBP_REGULATION_OF_GENERATION_OF_PRECURSOR_METABOLITES_AND_ENERGY	127	0.237146	1.19626	0.135452	0.455087
HP_ATTENTION_DEFICIT_HYPERACTIVITY_DISORDER	208	0.219149	1.19655	0.110368	0.455128
[truncated: 4,475 more rows]

## Sheet: GSEA_column_info
Column	Description
NAME	geneset name/identifier
ES	enrichment score
NES	normalized enrichment score
NOM p-val	nominal P-value of permutation test
FDR q-val	FDR-adjusted P-value
